# Supplementary material for: Generation of Human Endometrial Assembloids with a Luminal Epithelium using Air–Liquid Interface Culture Methods
Source: Adv Sci (Weinh). 2023 Aug 27;10(30):2301868. doi: 10.1002/advs.202301868 (PMC10602567; doi:10.1002/advs.202301868)
Supplement: Supplementary file 2 — Supplemental Table 1 [file ADVS-10-2301868-s006.xlsx]

## Sheet: table 1
Table 1: Donor demographics for endometrial samples
		N	Age#	live-births#	1st trim loss#	Day of cycle#	pathology of endometrium
	Figure 1	6	30 (27-35)	0 (0-1)	0	12 (10-17)	Proliferative endometrium、Secretory endometrium
	Figure 2	6	31 (27-34)	0 (0-1)	0	12 (11-14)	Proliferative endometrium
	Figures 3、Supplenmentary Figure 3	3	30 (27-35)	0 (0-1)	1 (0-4)	13 (10-15)	Proliferative endometrium
	Figures 4、Supplenmentary Figure 4	3	30 (29-32)	0 (0)	0 (0-1)	24 (20-26)	Secretory endometrium
	Figure 5/6、Supplenmentary Figure 6/7	1	30	1	0	13	Proliferative endometrium
	Supplenmentary Figure 1/2	15	31 (24-35)	0 (0-1)	0 (0-3)	12 (7-17)	Proliferative endometrium、Secretory endometrium
	Supplenmentary Figure 5	4	31 (27-35)	0 (0-1)	1 (0-3)	18 (10-26)	Proliferative endometrium、Secretory endometrium
	# Data are presented as Median (Range)

## Sheet: table 2
Table 1: Antibody details for Immunofluorescence labelling
	Target	Host	Dilution	Supplier (Catalog.#)
	Primary Antibodies
	E-Cadherin	Mouse	1:500	abcam (ab76055)
	Cytokeratin 7	Rabbit	1:500	abcam (ab181598)
	Laminin	Rabbit	1:300	Sigma (L9393)
	FoxO1 (C29H4)	Rabbit	1:200	Cell Signaling Technology (2880）
	Estrogen Receptor α（D6R2W）	Rabbit	1:200	Cell Signaling Technology (13258)
	Progesterone Receptor A/B	Rabbit	1:800	Cell Signaling Technology (8757）
	PAEP/Glycodelin	Rabbit	1:200	abcam (ab53289)
	KI67	Rabbit	1:300	Life Technologies (180191Z)
	Vimentin	Mouse	1:500	Invitrogen (14-9897-82)
	ZO-1	Mouse	1:500	Invitrogen (339100)
	connexin43 (F-7)	Mouse	1:200	SANTA CRUZ (sc-271837)
	Acetylated Tubulin antibody	Mouse	1:800	Sigma (T7451)
	COX-1	Rabbit	1:100	abcam(ab109025）
	MUC1	Rabbit	1:100	abcam(ab45167）
	CK5	Rabbit	1:100	abcam(ab52635）
	Secondary Antibodies
	Alexa Fluor® 488 AffiniPure Goat Anti-Rabbit IgG (H+L)	Goat	1:500	Jackson ImmunoResearch (A11034)
	Donkey anti-Mouse IgG (H+L), Alexa Fluor™ 568	Donkey	1:500	Invitrogen (A10037)
	Donkey anti-Rabbit IgG (H+L), Alexa Fluor™ 647	Donkey	1:500	Invitrogen (A31573)
