# Supplementary material for: Generation of Human Endometrial Assembloids with a Luminal Epithelium using Air–Liquid Interface Culture Methods
Source: Adv Sci (Weinh). 2023 Aug 27;10(30):2301868. doi: 10.1002/advs.202301868 (PMC10602567; doi:10.1002/advs.202301868)
Supplement: Supplementary file 3 — Supplemental Table 2 [file ADVS-10-2301868-s011.xlsx]

## Sheet: sheet1
The filter conditions of each sample
Sample	Maximum mitochondrial proportion	Minimum number of genes	Maximum number of genes
GEO	<20	500	7500
ALI-EnAo (Proliferative phase)	<20	500	7500
SC-EnAo (Proliferative phase)	<10	1000	7500
ALI-EnAo (Secretory phase)	<20	500	7500
SC-EnAo (Secretory phase)/EnAo	<20	500	7500
