# Supplementary material for: Generation of Human Endometrial Assembloids with a Luminal Epithelium using Air–Liquid Interface Culture Methods
Source: Adv Sci (Weinh). 2023 Aug 27;10(30):2301868. doi: 10.1002/advs.202301868 (PMC10602567; doi:10.1002/advs.202301868)
Supplement: Supplementary file 4 — Supplemental Table 3 [file ADVS-10-2301868-s010.xlsx]

## Sheet: Unciliated epithelium
	p_val	avg_log2FC	pct.1	pct.2	p_val_adj
STMN1	0	-0.772304	0.22	0.627	0
SLC2A1	0	1.98627	0.815	0.633	0
PDZK1IP1	0	2.02103	0.825	0.667	0
GADD45A	0	-1.42782	0.431	0.863	0
TXNIP	0	1.98221	0.746	0.429	0
ATP1B1	0	1.62011	0.886	0.801	0
KIAA0040	0	-0.810883	0.184	0.593	0
PTGS2	0	-1.65851	0.706	0.934	0
IL1R1	0	-0.901097	0.37	0.723	0
CXCR4	0	1.59482	0.512	0.077	0
KYNU	0	-1.12996	0.112	0.621	0
DPP4	0	0.967963	0.366	0.067	0
C2orf88	0	-1.35826	0.177	0.687	0
CFLAR	0	-0.95377	0.454	0.809	0
FN1	0	1.19304	0.315	0.044	0
TUBA4A	0	0.645436	0.34	0.067	0
ALPP	0	-1.73741	0.088	0.598	0
ALPG	0	-1.59286	0.014	0.451	0
RBP1	0	-1.06049	0.314	0.72	0
PLOD2	0	1.72821	0.704	0.517	0
TM4SF1	0	-0.944318	0.279	0.697	0
RAP2B	0	-1.19898	0.354	0.803	0
STX18	0	-0.956589	0.201	0.637	0
SLC34A2	0	-0.959447	0.366	0.735	0
TMEM165	0	-1.19561	0.388	0.764	0
CXCL8	0	-1.22338	0.849	0.981	0
CXCL1	0	-2.18516	0.437	0.911	0
CXCL3	0	-2.27798	0.12	0.715	0
CXCL2	0	-1.35301	0.328	0.766	0
SPP1	0	2.68564	0.552	0.132	0
PDLIM5	0	-0.839816	0.357	0.72	0
NFKB1	0	-1.33006	0.287	0.729	0
TNIP3	0	-1.64959	0.046	0.536	0
SELENOP	0	-1.73406	0.117	0.682	0
EGR1	0	1.78751	0.659	0.376	0
SLC26A2	0	-1.45653	0.103	0.491	0
CD74	0	-1.24544	0.403	0.766	0
SERPINB1	0	-1.19167	0.537	0.862	0
NEDD9	0	-0.902637	0.352	0.708	0
HIVEP1	0	-0.990915	0.131	0.585	0
EDN1	0	-1.01733	0.119	0.539	0
HSPA1A	0	2.01033	0.585	0.227	0
HLA-DRA	0	-1.80071	0.136	0.701	0
HLA-DRB5	0	-0.710868	0.016	0.423	0
HLA-DRB1	0	-1.07514	0.211	0.661	0
HLA-DMB	0	-1.26246	0.232	0.702	0
HLA-DMA	0	-1.04492	0.229	0.639	0
RPL10A	0	-0.835201	0.776	0.92	0
VEGFA	0	2.00699	0.858	0.677	0
NCOA7	0	-1.67658	0.414	0.865	0
TNFAIP3	0	-1.13953	0.47	0.819	0
AGR3	0	-1.45058	0.121	0.698	0
IGFBP3	0	1.57242	0.913	0.842	0
CLDN3	0	-1.27956	0.559	0.861	0
CFTR	0	-1.52315	0.156	0.677	0
SAT1	0	-0.67385	0.934	0.991	0
ARMCX2	0	-0.837168	0.183	0.559	0
DEFB1	0	-1.59636	0.292	0.701	0
RAB11FIP1	0	-1.25523	0.565	0.866	0
IDO1	0	-1.19192	0.11	0.641	0
PLAT	0	1.23935	0.308	0.052	0
RIPK2	0	-0.868056	0.295	0.647	0
RNF19A	0	-1.45692	0.41	0.817	0
NDRG1	0	2.29436	0.885	0.672	0
ZFAND5	0	-0.921608	0.501	0.799	0
ANXA1	0	-1.37198	0.699	0.944	0
PSAT1	0	-0.79715	0.094	0.46	0
TLE1	0	-0.658089	0.217	0.595	0
ABCA1	0	-0.710617	0.145	0.555	0
MUC5B	0	-2.35761	0.431	0.963	0
KCNQ1OT1	0	2.06293	0.692	0.426	0
WEE1	0	-0.702237	0.224	0.619	0
LDHA	0	1.63038	0.925	0.839	0
MDK	0	-1.43518	0.182	0.723	0
SCGB2A1	0	-1.2664	0.363	0.773	0
SCGB1D2	0	-1.70196	0.095	0.544	0
ASRGL1	0	-1.90788	0.334	0.808	0
NEAT1	0	1.51724	0.995	0.979	0
NDUFC2	0	-0.886774	0.392	0.726	0
MMP7	0	-1.25114	0.777	0.955	0
NNMT	0	-1.86254	0.194	0.689	0
KLF6	0	-0.827504	0.651	0.876	0
MAP3K8	0	-1.15799	0.262	0.709	0
ITGB1	0	1.18103	0.874	0.803	0
DDIT4	0	1.76613	0.624	0.3	0
P4HA1	0	1.37049	0.724	0.628	0
MGST1	0	-1.04296	0.11	0.561	0
LDHB	0	-1.19241	0.474	0.786	0
ITGA5	0	0.793817	0.324	0.021	0
TXNRD1	0	-1.12411	0.576	0.832	0
RPL6	0	-0.700815	0.818	0.929	0
PEBP1	0	-1.0024	0.358	0.721	0
UBC	0	-0.636655	0.861	0.967	0
KLF5	0	-0.912071	0.554	0.814	0
CLDN10	0	-1.01526	0.555	0.828	0
STXBP6	0	-0.830769	0.053	0.506	0
EGLN3	0	1.76934	0.815	0.652	0
NID2	0	0.885861	0.267	0.007	0
ERO1A	0	1.72297	0.901	0.793	0
FOS	0	1.81572	0.655	0.313	0
IFI27	0	1.73894	0.716	0.5	0
C2CD4A	0	-1.35191	0.031	0.47	0
IL32	0	-0.998987	0.489	0.808	0
N4BP1	0	-0.990657	0.34	0.696	0
MT2A	0	3.32807	0.833	0.327	0
MT1X	0	2.3402	0.531	0.092	0
CCL2	0	-1.89494	0.022	0.461	0
DDX52	0	-0.845231	0.355	0.715	0
KRT23	0	-1.58832	0.147	0.705	0
TMEM101	0	-0.880676	0.212	0.65	0
ST6GALNAC1	0	-1.15777	0.239	0.714	0
ACTG1	0	-0.840099	0.817	0.942	0
LAMA3	0	1.63762	0.723	0.538	0
LINC01541	0	-0.925241	0.074	0.458	0
TGM2	0	1.34092	0.739	0.582	0
WFDC2	0	-2.05498	0.786	0.978	0
EYA2	0	-0.647876	0.109	0.509	0
EEF1A2	0	0.777467	0.369	0.084	0
CAPS	0	-1.61019	0.13	0.68	0
ANGPTL4	0	2.10072	0.621	0.157	0
GDF15	0	-1.08214	0.326	0.718	0
FXYD5	0	0.393867	0.234	0.015	0
FBLN1	0	-1.60669	0.366	0.844	0
SLC5A3	0	2.25291	0.879	0.711	0
RCAN1	0	-1.80293	0.072	0.647	0
TFF3	0	-1.35632	0.563	0.931	0
COL6A1	0	1.84459	0.611	0.099	0
COL6A2	0	1.83488	0.556	0.005	0
MT-CO1	0	-1.04359	0.98	0.971	0
MT-CO2	0	-1.11045	0.963	0.964	0
MT-ATP6	0	-1.03361	0.944	0.951	0
MT-CO3	0	-1.55723	0.958	0.972	0
MT-ND3	0	-1.18287	0.858	0.908	0
MT-CYB	0	-1.31221	0.912	0.938	0
B3GNT7	4.87214e-308	-0.614323	0.164	0.536	1.13375e-303
PRDX2	8.49374e-308	-0.856681	0.544	0.818	1.97649e-303
PLPP2	7.00459e-306	-0.613983	0.276	0.635	1.62997e-301
ELF3	1.25149e-305	-0.937044	0.66	0.921	2.91223e-301
SRD5A3	1.94238e-305	-0.705681	0.123	0.48	4.51992e-301
UCP2	2.93228e-304	-0.705832	0.264	0.63	6.82342e-300
SLPI	6.25206e-304	-0.931662	0.861	0.951	1.45485e-299
PNRC1	1.18352e-302	-0.804444	0.629	0.842	2.75406e-298
CTSB	2.84187e-302	1.05567	0.86	0.837	6.61303e-298
H3F3A	3.7383e-302	-0.704366	0.777	0.904	8.69903e-298
KRT17	2.11927e-300	-0.966802	0.153	0.542	4.93154e-296
EZR	1.13295e-299	-0.761176	0.725	0.895	2.63638e-295
CSTB	5.98286e-299	-0.768219	0.624	0.876	1.39221e-294
AGR2	1.0923e-298	-0.923084	0.554	0.836	2.54178e-294
GSTP1	3.40359e-298	-0.6941	0.766	0.905	7.92015e-294
ISG20	8.58576e-298	-0.860851	0.429	0.751	1.99791e-293
AL121944.1	1.90133e-296	-0.833614	0.24	0.63	4.42439e-292
MRPS6	1.79979e-294	1.46437	0.752	0.705	4.1881e-290
CAB39	5.09733e-289	-0.642598	0.3	0.64	1.18615e-284
TNFRSF12A	5.89611e-288	-0.835207	0.447	0.773	1.37203e-283
ARMCX3	9.7399e-286	-0.806016	0.4	0.704	2.26647e-281
PLA2G4A	1.29833e-285	-0.677883	0.229	0.589	3.02122e-281
SPHK1	1.42035e-284	-0.703208	0.104	0.449	3.30516e-280
C9orf16	1.6209e-284	-0.836897	0.528	0.81	3.77183e-280
RPL3	2.72979e-284	-0.590658	0.885	0.949	6.35223e-280
HMGN3	3.22087e-284	-0.689589	0.343	0.688	7.49496e-280
HIVEP2	6.17521e-284	-0.695077	0.316	0.664	1.43697e-279
FAM20A	4.1727e-283	-0.507563	0.036	0.364	9.70987e-279
BCAT1	1.37251e-282	-0.811883	0.347	0.707	3.19383e-278
TMC5	7.90844e-280	-0.894969	0.43	0.76	1.8403e-275
FRMD4B	1.9846e-279	-0.742305	0.201	0.543	4.61816e-275
SPAG1	3.30575e-279	-0.554688	0.202	0.561	7.69248e-275
ENO2	8.9598e-278	1.17321	0.547	0.278	2.08495e-273
REC8	1.078e-276	-0.552974	0.149	0.493	2.50852e-272
GRAMD2B	1.42357e-276	-0.774956	0.384	0.703	3.31265e-272
NINJ1	9.76236e-275	-0.613138	0.201	0.541	2.2717e-270
PDP1	2.13803e-274	-0.620474	0.197	0.556	4.97519e-270
SYNGR1	2.96734e-274	-0.565346	0.111	0.442	6.905e-270
PGK1	1.19366e-273	0.791991	0.87	0.828	2.77764e-269
MARCKSL1	4.33793e-272	-0.617194	0.3	0.647	1.00944e-267
BEX3	4.1071e-271	-0.72209	0.395	0.711	9.55723e-267
RPL15	1.02831e-269	-0.53905	0.894	0.962	2.39287e-265
FCGRT	4.43984e-269	-0.510064	0.179	0.517	1.03315e-264
ARHGAP42	9.73281e-268	-0.500184	0.073	0.398	2.26483e-263
AC025580.1	1.90055e-266	-0.763847	0.08	0.401	4.42259e-262
PIGR	4.11211e-266	-0.612125	0.462	0.834	9.56887e-262
CP	2.25703e-265	0.991742	0.966	0.935	5.2521e-261
CALB1	1.5608e-264	0.75588	0.902	0.872	3.63197e-260
PHGDH	3.13833e-263	-0.578899	0.089	0.416	7.30289e-259
HIF1A	1.58587e-262	-0.797419	0.518	0.783	3.69031e-258
TST	2.17903e-262	-0.510626	0.186	0.517	5.0706e-258
AGO2	6.34775e-262	-0.702666	0.338	0.66	1.47712e-257
BCL2A1	1.73389e-261	-0.712815	0.12	0.452	4.03477e-257
CITED4	1.90304e-261	-0.687617	0.245	0.572	4.42838e-257
LGALS1	2.60001e-261	1.02016	0.877	0.809	6.05021e-257
S100A16	5.93707e-261	-0.751327	0.426	0.729	1.38156e-256
FGFBP1	2.91242e-258	-1.03036	0.261	0.611	6.77719e-254
AHNAK2	3.52551e-258	0.805035	0.357	0.098	8.20386e-254
SMARCA2	3.46263e-257	-0.696215	0.257	0.581	8.05753e-253
TRAF4	5.51153e-257	-0.589585	0.323	0.646	1.28253e-252
MUC5AC	2.77486e-256	-0.61547	0.05	0.363	6.45709e-252
RACK1	3.97351e-256	-0.574431	0.801	0.906	9.24636e-252
MGMT	1.15382e-255	-0.604679	0.325	0.646	2.68493e-251
PIM1	5.5406e-255	-0.495488	0.101	0.427	1.2893e-250
MACROD2	6.9517e-255	-0.738739	0.341	0.684	1.61766e-250
LINC01320	1.26291e-254	-0.82294	0.199	0.541	2.9388e-250
MID1	1.71442e-254	-0.476552	0.062	0.372	3.98946e-250
LOXL2	6.6667e-253	0.75187	0.375	0.113	1.55134e-248
AC007906.2	1.15003e-252	-0.59707	0.012	0.298	2.67613e-248
UBALD2	2.08449e-252	-0.5661	0.331	0.655	4.85062e-248
CLDN4	1.10939e-251	-0.775528	0.684	0.912	2.58154e-247
MGST2	1.80048e-251	-0.586545	0.306	0.627	4.18972e-247
IQGAP2	3.6118e-251	-0.452376	0.004	0.283	8.40467e-247
CDKN2A	1.26948e-250	-0.695147	0.206	0.535	2.95408e-246
SCPEP1	5.13494e-250	-0.460302	0.109	0.435	1.1949e-245
FOXA1	3.62886e-249	-0.414477	0.037	0.335	8.44435e-245
APOL1	1.45861e-248	1.10585	0.763	0.723	3.39418e-244
SOX4	1.48676e-248	-0.748071	0.713	0.927	3.45968e-244
FIS1	1.5658e-248	-0.613864	0.357	0.664	3.64362e-244
LDLR	3.44517e-248	-0.682355	0.45	0.779	8.01691e-244
KLK11	5.3058e-248	-0.725908	0.139	0.454	1.23466e-243
IRF1	1.25711e-247	-0.739308	0.316	0.654	2.92529e-243
RDH10	2.35157e-247	-0.700251	0.419	0.752	5.4721e-243
PSMA3	2.78873e-247	-0.568424	0.307	0.62	6.48937e-243
PODXL	8.11846e-247	-0.697736	0.266	0.606	1.88917e-242
ENO1	8.60982e-247	0.838011	0.862	0.855	2.00351e-242
GPX3	9.9954e-247	-0.634999	0.121	0.439	2.32593e-242
BCL10	1.17136e-246	-0.675974	0.4	0.697	2.72575e-242
ANKRD33B	4.92968e-246	-0.567888	0.086	0.394	1.14714e-241
SORBS2	7.57338e-246	-0.722443	0.277	0.606	1.76233e-241
ITPKC	9.16742e-245	-0.660897	0.207	0.539	2.13326e-240
ETV6	1.36855e-244	-0.546069	0.294	0.622	3.18461e-240
ARAP2	2.36745e-244	-0.612945	0.18	0.507	5.50906e-240
QSOX1	3.47039e-244	1.09121	0.778	0.766	8.07559e-240
DAPP1	3.79581e-243	-0.666743	0.328	0.653	8.83285e-239
RPAIN	3.30756e-242	-0.608588	0.393	0.705	7.6967e-238
CUTA	3.75368e-242	-0.646704	0.41	0.717	8.73481e-238
PIGP	1.95215e-241	-0.519233	0.219	0.529	4.54265e-237
PNPLA8	1.60466e-240	-0.592748	0.365	0.674	3.73406e-236
TSPAN6	1.98767e-240	-0.424436	0.146	0.46	4.62531e-236
ARL3	2.9339e-240	-0.566104	0.275	0.592	6.82718e-236
CYP1B1	5.09092e-240	-0.596135	0.255	0.627	1.18466e-235
LAMA4	8.20579e-238	-0.511515	0.151	0.468	1.90949e-233
APLP2	1.63209e-237	0.709994	0.882	0.848	3.79788e-233
WIPI1	4.9826e-237	-0.444151	0.117	0.429	1.15945e-232
C9orf3	7.32415e-237	-0.46417	0.089	0.394	1.70433e-232
ILF2	1.20133e-236	-0.455822	0.238	0.556	2.7955e-232
APEX1	1.8634e-236	-0.479219	0.271	0.578	4.33614e-232
PLCB1	2.60991e-235	-0.439004	0.112	0.428	6.07327e-231
CLCF1	3.69915e-235	-0.525906	0.116	0.424	8.60793e-231
GSTK1	4.30252e-235	-0.494747	0.231	0.545	1.0012e-230
STC1	1.43275e-234	1.24949	0.773	0.657	3.33401e-230
ECHS1	6.02106e-234	-0.585596	0.365	0.668	1.4011e-229
SSR2	7.51396e-234	-0.63445	0.448	0.73	1.7485e-229
CFI	1.29631e-233	-0.459925	0.153	0.463	3.01652e-229
RPS2	3.79428e-232	-0.49226	0.937	0.98	8.8293e-228
SERF2	1.20833e-231	-0.553924	0.796	0.916	2.81179e-227
RPS27A	1.21164e-231	-0.511541	0.935	0.967	2.81949e-227
BBC3	1.35427e-231	-0.592154	0.142	0.457	3.15139e-227
RPS14	3.85433e-231	-0.506771	0.923	0.965	8.96902e-227
AIG1	4.4926e-231	-0.596225	0.355	0.656	1.04543e-226
TCIM	7.93826e-230	-0.958564	0.456	0.786	1.84723e-225
SMIM37	1.59991e-229	-0.419268	0.066	0.362	3.72298e-225
TJP1	5.44931e-229	-0.640384	0.438	0.742	1.26805e-224
LINC01480	4.62632e-228	-0.800678	0.054	0.341	1.07654e-223
PTP4A1	7.7586e-228	-0.715005	0.432	0.723	1.80543e-223
TKT	7.97603e-228	-0.650576	0.578	0.802	1.85602e-223
PDK4	2.04263e-227	-0.588279	0.103	0.401	4.75319e-223
SRP14	8.65012e-227	-0.641832	0.644	0.853	2.01288e-222
C9orf116	1.69167e-226	-0.63264	0.181	0.484	3.93652e-222
WWTR1	2.35906e-226	-0.630666	0.371	0.657	5.48953e-222
PGLS	2.5917e-225	-0.563631	0.372	0.667	6.03088e-221
RNASE1	6.71516e-225	-0.428812	0.166	0.506	1.56262e-220
EXT1	7.82822e-225	-0.571082	0.22	0.538	1.82163e-220
TSC22D1	1.27025e-223	-0.666033	0.599	0.845	2.95586e-219
BDH2	9.42379e-223	-0.465919	0.132	0.429	2.19292e-218
ARHGAP29	3.77816e-222	-0.773577	0.485	0.762	8.79177e-218
DNAJB1	1.365e-221	1.53446	0.603	0.437	3.17637e-217
MFHAS1	1.78845e-221	-0.5618	0.286	0.584	4.16172e-217
RNASET2	2.88775e-221	0.747417	0.861	0.873	6.7198e-217
NDUFV2	3.65271e-221	-0.627922	0.454	0.74	8.49986e-217
RFXANK	4.39809e-219	-0.509867	0.21	0.509	1.02344e-214
NFKBIA	6.20565e-219	-0.70166	0.555	0.839	1.44405e-214
S100A2	1.22609e-218	-0.806592	0.195	0.503	2.85312e-214
TNNT1	2.68477e-218	0.710827	0.371	0.128	6.24745e-214
SLC25A3	5.22384e-218	-0.597542	0.526	0.774	1.21559e-213
PSENEN	1.66264e-217	-0.594611	0.283	0.582	3.86896e-213
ARMCX6	2.98659e-217	-0.468052	0.17	0.462	6.9498e-213
EVA1C	4.62046e-217	-0.406307	0.05	0.325	1.07518e-212
RPL29	6.93406e-217	-0.536763	0.889	0.95	1.61356e-212
ALDH2	7.81296e-217	-0.459376	0.209	0.513	1.81808e-212
ZC3H12C	3.51377e-216	-0.491322	0.186	0.502	8.17653e-212
BIRC3	2.07652e-215	1.03531	0.794	0.724	4.83207e-211
LINC01559	2.17244e-215	0.939483	0.36	0.125	5.05526e-211
POLR2K	5.0011e-215	-0.500875	0.288	0.598	1.16376e-210
TALDO1	6.49889e-215	-0.586737	0.411	0.701	1.51229e-210
MXD4	1.05508e-214	-0.447581	0.232	0.538	2.45518e-210
RPL4	5.12147e-214	-0.576281	0.644	0.83	1.19177e-209
TESC	5.41783e-214	-0.418126	0.079	0.362	1.26073e-209
SLC25A24	9.28834e-214	-0.485534	0.315	0.614	2.1614e-209
IL1RN	1.13022e-213	-0.662531	0.147	0.442	2.63002e-209
G0S2	1.18792e-213	1.87605	0.754	0.573	2.76429e-209
TUSC3	1.5852e-213	-0.416958	0.286	0.592	3.68875e-209
IRAK2	2.54631e-213	-0.460938	0.203	0.512	5.92527e-209
CAPN9	2.96811e-213	-0.397966	0.001	0.242	6.9068e-209
RAN	3.82687e-213	-0.59773	0.456	0.728	8.90513e-209
GBP2	5.43923e-213	-0.56885	0.329	0.641	1.26571e-208
WTAP	5.96977e-213	-0.581413	0.436	0.729	1.38916e-208
C1QBP	9.96725e-213	-0.500978	0.268	0.56	2.31938e-208
GCSH	1.90459e-212	-0.47577	0.249	0.544	4.43197e-208
FHL2	2.63996e-212	-0.516067	0.257	0.557	6.14318e-208
FUT11	2.96659e-212	0.757006	0.359	0.124	6.90326e-208
DPYSL2	3.15723e-212	0.450061	0.231	0.042	7.34689e-208
LMNA	5.67207e-212	-0.650677	0.518	0.771	1.31989e-207
RAB3IP	2.39938e-211	-0.57359	0.345	0.658	5.58335e-207
TNFAIP2	3.39292e-211	-0.786215	0.69	0.916	7.89533e-207
GBP1	4.50661e-211	-0.568668	0.041	0.305	1.04869e-206
NCOA4	9.25896e-211	-0.469504	0.281	0.579	2.15456e-206
SPSB1	1.98083e-210	-0.499909	0.214	0.511	4.60938e-206
PGD	2.16482e-210	-0.422775	0.213	0.508	5.03753e-206
TPRA1	5.17767e-210	-0.540424	0.228	0.526	1.20484e-205
NFKBID	2.42898e-209	-0.512123	0.145	0.447	5.65224e-205
ARL4D	3.03599e-209	0.347594	0.206	0.03	7.06475e-205
RPL12	3.91922e-209	-0.508234	0.89	0.963	9.12003e-205
IL1A	5.91071e-209	-0.974096	0.507	0.767	1.37542e-204
DAAM1	6.15583e-209	-0.565161	0.334	0.635	1.43246e-204
AIFM1	1.33577e-208	-0.356533	0.108	0.392	3.10834e-204
HMGB3	3.31888e-208	-0.517685	0.088	0.367	7.72302e-204
EHD4	6.50337e-208	-0.494398	0.246	0.543	1.51333e-203
TRIB2	1.64773e-207	-0.584473	0.179	0.476	3.83428e-203
EPHX1	3.45514e-207	-0.393436	0.211	0.507	8.04011e-203
DECR1	1.43441e-206	-0.368661	0.109	0.388	3.33788e-202
S100A10	1.44379e-206	0.815114	0.892	0.878	3.3597e-202
HNRNPAB	2.26118e-206	-0.478936	0.308	0.614	5.26176e-202
MALAT1	1.0152e-205	0.63692	1	1	2.36237e-201
GUCY1B1	3.812e-204	-0.396144	0.075	0.346	8.87052e-200
UPK1B	7.74473e-204	-0.41604	0.033	0.29	1.8022e-199
COX5B	2.33799e-203	-0.602594	0.538	0.8	5.44051e-199
CHMP1B	4.07283e-203	-0.470028	0.394	0.692	9.47747e-199
TSPAN12	4.31371e-203	-0.487489	0.281	0.591	1.0038e-198
PSMC4	7.27198e-203	-0.434464	0.19	0.473	1.69219e-198
FAM229B	1.7153e-201	-0.452536	0.042	0.298	3.9915e-197
EIF6	2.20751e-201	-0.514007	0.323	0.609	5.13686e-197
GATA2-AS1	3.38372e-201	-0.303882	0.061	0.329	7.87391e-197
SELENOS	4.58617e-201	-0.512613	0.396	0.685	1.0672e-196
EHF	7.42868e-201	-0.562942	0.459	0.717	1.72865e-196
KIF9	9.36267e-200	-0.441402	0.163	0.446	2.17869e-195
DYNLT1	1.17317e-199	-0.640492	0.563	0.809	2.72998e-195
CA12	1.43075e-199	1.25742	0.642	0.508	3.32937e-195
CD47	3.99249e-199	-0.573871	0.529	0.778	9.29051e-195
CSF1	1.14727e-198	-0.599512	0.114	0.392	2.66969e-194
CYP24A1	4.24591e-198	-0.675514	0.006	0.237	9.88022e-194
VPS28	6.23402e-198	-0.514412	0.363	0.653	1.45066e-193
ACKR3	1.1188e-197	0.46705	0.237	0.048	2.60346e-193
MAGED1	1.36026e-197	-0.355592	0.204	0.496	3.16533e-193
MRPS2	1.43839e-197	-0.528868	0.284	0.569	3.34713e-193
TUFM	1.46417e-197	-0.414392	0.293	0.577	3.40711e-193
MDH2	1.5399e-197	-0.488347	0.368	0.647	3.58335e-193
NCK1	3.22519e-197	-0.532118	0.319	0.604	7.50501e-193
CCT5	5.10311e-197	-0.462558	0.289	0.577	1.18749e-192
PRAME	5.40143e-197	-0.339008	0.1	0.378	1.25691e-192
AQP5	5.6278e-197	-0.445204	0.037	0.289	1.30959e-192
MAP2K6	2.33817e-196	-0.317991	0.027	0.272	5.44093e-192
CLIC5	1.08553e-195	-0.378991	0.067	0.334	2.52604e-191
NDUFA11	1.33541e-195	-0.555916	0.449	0.717	3.10749e-191
CDKN2B	1.52189e-195	-0.552539	0.275	0.589	3.54145e-191
PFKFB4	3.23885e-195	0.486513	0.248	0.056	7.5368e-191
CNKSR3	3.49803e-195	-0.499023	0.127	0.414	8.13991e-191
PSMA5	5.43205e-195	-0.445801	0.293	0.586	1.26404e-190
NDUFS8	6.78774e-195	-0.505978	0.369	0.65	1.57951e-190
CFL1	8.63902e-195	-0.587405	0.627	0.816	2.0103e-190
MSX1	3.7058e-194	-0.527615	0.22	0.512	8.6234e-190
APP	5.05536e-194	0.852912	0.777	0.751	1.17638e-189
PDLIM1	9.07227e-194	-0.447451	0.332	0.616	2.11112e-189
ANKRD28	2.97965e-192	-0.546079	0.231	0.523	6.93364e-188
RAB9A	3.86975e-192	-0.498481	0.406	0.689	9.0049e-188
LSM7	7.30224e-192	-0.524971	0.411	0.7	1.69923e-187
ADH5	9.62298e-192	-0.469009	0.352	0.633	2.23927e-187
REXO2	1.82977e-191	-0.421283	0.281	0.56	4.25786e-187
ZC3HAV1	2.28069e-191	-0.589926	0.362	0.648	5.30716e-187
BNIP3L	8.32284e-191	1.07322	0.696	0.677	1.93672e-186
MIR22HG	1.28445e-190	-0.464061	0.269	0.577	2.98892e-186
RTCB	1.55277e-190	-0.363329	0.202	0.482	3.6133e-186
DEPP1	4.60154e-190	0.557215	0.27	0.069	1.07078e-185
SERPINA5	1.18084e-189	-0.651904	0.067	0.329	2.74781e-185
LAMB3	1.51725e-189	0.903872	0.826	0.845	3.53063e-185
EIF3G	2.26993e-189	-0.463556	0.383	0.667	5.28212e-185
TOP1	2.99163e-189	-0.52607	0.462	0.733	6.96153e-185
TPM1	5.37628e-189	-0.671659	0.525	0.787	1.25106e-184
SCAND1	1.85746e-188	-0.454876	0.366	0.653	4.3223e-184
CFL2	3.80797e-188	-0.411507	0.2	0.488	8.86115e-184
ETFRF1	6.77526e-188	-0.362308	0.141	0.411	1.5766e-183
ECH1	1.20108e-187	-0.427937	0.315	0.6	2.79491e-183
RBM47	1.81069e-187	-0.50058	0.415	0.683	4.21348e-183
CCDC146	5.56258e-187	-0.535674	0.115	0.384	1.29441e-182
WARS	6.37841e-187	-0.466816	0.191	0.471	1.48425e-182
DENND2C	8.3776e-187	-0.438964	0.149	0.437	1.94947e-182
SAMD4A	3.45614e-186	-0.489344	0.224	0.511	8.04244e-182
PAPSS1	4.22259e-186	-0.435577	0.209	0.488	9.82597e-182
FAM107B	2.28743e-185	-0.617497	0.588	0.808	5.32284e-181
COPE	1.24661e-184	-0.515651	0.455	0.725	2.90085e-180
SGMS2	8.27276e-184	-0.437045	0.338	0.642	1.92507e-179
SPCS1	1.00408e-183	-0.560803	0.451	0.727	2.33649e-179
TIMM13	1.33227e-183	-0.433143	0.374	0.654	3.10018e-179
AMIGO2	1.64657e-183	-0.417553	0.092	0.348	3.83158e-179
SLC25A6	9.27487e-183	-0.546114	0.546	0.773	2.15826e-178
MPST	1.47431e-182	-0.361876	0.295	0.571	3.43073e-178
SSBP1	3.15906e-182	-0.488806	0.409	0.689	7.35113e-178
E2F7	3.58796e-182	-0.351662	0.052	0.3	8.34919e-178
CEBPD	2.28643e-181	-0.632634	0.433	0.716	5.32053e-177
MIF	2.38904e-181	0.733851	0.775	0.824	5.5593e-177
RAB34	3.22413e-181	-0.413739	0.343	0.616	7.50254e-177
ATP5F1D	3.74271e-181	-0.547242	0.514	0.773	8.7093e-177
PLSCR1	5.49872e-181	-0.450029	0.329	0.621	1.27955e-176
LGALS3	6.50237e-181	-0.628116	0.64	0.852	1.5131e-176
BCAM	1.43197e-180	-0.371021	0.246	0.527	3.33219e-176
TNFAIP6	3.81565e-180	-0.464249	0.097	0.367	8.87901e-176
DNAJB4	8.34848e-180	0.837722	0.328	0.118	1.94269e-175
ABHD11	9.92464e-180	-0.436989	0.235	0.515	2.30946e-175
IL1B	3.27787e-179	-1.02631	0.521	0.761	7.6276e-175
NDUFB10	5.15008e-179	-0.488917	0.409	0.684	1.19842e-174
MBP	3.44653e-178	-0.517597	0.44	0.713	8.02008e-174
RPL7A	3.92943e-178	-0.444771	0.903	0.951	9.14378e-174
CYB5A	7.2688e-178	-0.578948	0.469	0.732	1.69145e-173
MYL6B	9.48225e-178	-0.418701	0.31	0.582	2.20652e-173
MAP2K2	1.09548e-177	-0.462924	0.372	0.652	2.54919e-173
ITM2C	2.34945e-177	-0.52799	0.474	0.733	5.46716e-173
RARRES1	3.10936e-177	-0.58622	0.088	0.344	7.23549e-173
MAGED2	4.73358e-177	-0.342339	0.215	0.483	1.1015e-172
RPS7	1.68785e-176	-0.475272	0.855	0.925	3.92764e-172
SEC61B	7.5072e-176	-0.566012	0.548	0.791	1.74692e-171
TWF2	9.95155e-176	-0.452503	0.292	0.554	2.31573e-171
NME3	2.22399e-175	-0.491498	0.357	0.646	5.17523e-171
HINT1	7.16086e-175	-0.549834	0.681	0.85	1.66633e-170
RABAC1	4.13279e-174	-0.484582	0.422	0.696	9.61701e-170
ATXN10	5.0992e-174	-0.375161	0.27	0.537	1.18658e-169
MECOM	6.27541e-174	-0.406488	0.212	0.486	1.46029e-169
FOXP1	8.78503e-174	-0.380467	0.236	0.511	2.04428e-169
PRDX3	4.20957e-173	-0.419466	0.383	0.648	9.79568e-169
ATP5F1A	1.1475e-172	-0.456333	0.427	0.68	2.67024e-168
SPATA13	3.05281e-172	-0.415445	0.16	0.424	7.10388e-168
PTGR1	9.61695e-172	-0.382515	0.264	0.538	2.23786e-167
OCIAD1	1.18722e-171	-0.418718	0.414	0.679	2.76265e-167
FNBP1	1.84462e-171	-0.472857	0.436	0.703	4.29243e-167
KDM6B	3.77258e-171	-0.414198	0.321	0.59	8.7788e-167
HSPA1B	5.6074e-171	1.21969	0.508	0.311	1.30484e-166
PSMB4	6.65552e-171	-0.414875	0.344	0.613	1.54874e-166
CTSH	8.29731e-171	-0.295444	0.126	0.38	1.93078e-166
TICAM1	8.52458e-171	-0.365124	0.269	0.55	1.98367e-166
UBE2E3	1.44324e-170	-0.325739	0.239	0.507	3.35842e-166
ATP5MC3	1.78292e-170	-0.554797	0.527	0.775	4.14886e-166
ARL5B	2.01691e-170	-0.476107	0.4	0.679	4.69335e-166
ENTPD3	7.08143e-170	-0.297539	0.059	0.295	1.64785e-165
STK40	1.66102e-169	-0.366577	0.168	0.427	3.86519e-165
CA9	1.74945e-169	0.704405	0.322	0.114	4.07097e-165
SERPINB8	1.95256e-169	-0.287147	0.084	0.326	4.54361e-165
GGCT	4.89946e-169	-0.334221	0.22	0.485	1.1401e-164
F2RL1	5.40018e-169	-0.340755	0.228	0.499	1.25662e-164
PAG1	6.74578e-169	0.451541	0.213	0.046	1.56974e-164
CCT3	6.83836e-169	-0.394504	0.357	0.62	1.59129e-164
NBDY	2.78465e-168	-0.398548	0.275	0.543	6.47989e-164
CST6	5.6652e-168	0.66705	0.243	0.064	1.31829e-163
DYNLT3	9.5077e-168	-0.370193	0.335	0.606	2.21244e-163
HNRNPC	1.81493e-167	-0.491044	0.628	0.81	4.22334e-163
SLCO4A1	2.32394e-167	0.994538	0.509	0.32	5.40781e-163
SPINK5	3.6637e-167	-0.439697	0.134	0.401	8.52542e-163
CIRBP	5.2319e-167	-0.491133	0.49	0.746	1.21746e-162
S100A11	1.32244e-166	-0.489293	0.838	0.937	3.07732e-162
HSP90AA1	3.65916e-166	0.943056	0.889	0.883	8.51487e-162
ATP5PO	4.21354e-166	-0.466415	0.433	0.711	9.80491e-162
DMAC1	4.65238e-166	-0.398217	0.253	0.514	1.08261e-161
EIF3K	4.8281e-166	-0.424992	0.419	0.693	1.1235e-161
CNDP2	7.37425e-166	-0.386257	0.391	0.672	1.71599e-161
CHCHD5	7.83344e-166	-0.417615	0.278	0.542	1.82284e-161
COMT	1.88758e-165	-0.388155	0.343	0.612	4.39241e-161
EFNA1	2.99699e-165	-0.625662	0.308	0.569	6.974e-161
CD63	1.00084e-164	-0.502303	0.749	0.869	2.32895e-160
ST3GAL6	1.38772e-164	-0.280897	0.121	0.372	3.22922e-160
DNMT1	1.39011e-164	-0.283919	0.161	0.421	3.23479e-160
CHGA	1.75665e-164	-0.572226	0.033	0.252	4.08772e-160
BCAS2	1.87661e-164	-0.41176	0.263	0.53	4.36688e-160
PLAU	2.02906e-164	-0.543888	0.406	0.686	4.72162e-160
SESTD1	2.07471e-164	-0.416891	0.374	0.653	4.82785e-160
DBP	2.88135e-164	0.482254	0.289	0.093	6.70491e-160
RAP1B	4.04774e-164	-0.408342	0.445	0.702	9.41908e-160
OSTC	7.2641e-164	-0.51069	0.504	0.759	1.69036e-159
CRNDE	8.48023e-164	-0.31548	0.044	0.268	1.97335e-159
RUVBL1	8.59671e-164	-0.296069	0.076	0.311	2.00046e-159
PSMA4	1.02729e-163	-0.391063	0.341	0.618	2.39051e-159
PHB2	1.21468e-163	-0.366165	0.358	0.623	2.82656e-159
CDA	1.31183e-163	0.878167	0.452	0.248	3.05262e-159
ERH	2.70903e-163	-0.437957	0.412	0.674	6.3039e-159
REL	5.89001e-163	-0.472601	0.46	0.706	1.3706e-158
RASGRP3	8.24979e-163	-0.35107	0.048	0.272	1.91973e-158
ERP29	8.50834e-163	-0.473308	0.476	0.727	1.97989e-158
ZNF428	3.90401e-162	-0.317766	0.201	0.456	9.08464e-158
FBXO32	2.03512e-160	-0.43835	0.331	0.612	4.73573e-156
IFT57	2.04084e-160	-0.373448	0.25	0.508	4.74904e-156
GTF2I	5.03843e-160	-0.511152	0.575	0.8	1.17244e-155
BTG3	6.15781e-160	-0.399592	0.354	0.62	1.43292e-155
GTF2F2	7.32193e-160	-0.398121	0.251	0.508	1.70381e-155
FOLR1	8.61478e-160	-0.35228	0.103	0.348	2.00466e-155
UBXN4	9.66468e-160	-0.486333	0.503	0.745	2.24897e-155
PLK2	2.74102e-159	-0.525694	0.478	0.763	6.37835e-155
CD55	4.0018e-159	-0.572527	0.744	0.877	9.31219e-155
PSMB5	4.6723e-159	-0.447103	0.416	0.686	1.08724e-154
C1orf122	5.74242e-159	-0.377028	0.267	0.527	1.33626e-154
QPRT	6.01183e-159	-0.481252	0.494	0.752	1.39895e-154
DUSP8	9.44199e-159	-0.374047	0.165	0.418	2.19715e-154
PUF60	1.3537e-158	-0.356375	0.239	0.492	3.15005e-154
TMSB10	1.36057e-158	0.500128	0.999	0.996	3.16606e-154
MLF2	1.83342e-158	-0.364071	0.352	0.613	4.26638e-154
NEDD4L	2.50379e-158	-0.425504	0.363	0.634	5.82632e-154
GSPT1	4.69148e-158	-0.410971	0.407	0.653	1.09171e-153
MRPL20	4.84574e-158	-0.409038	0.366	0.636	1.1276e-153
FRK	5.20928e-158	-0.372628	0.171	0.427	1.2122e-153
TACC1	8.294e-158	-0.303474	0.119	0.364	1.93001e-153
AURKAIP1	2.17985e-157	-0.417744	0.444	0.708	5.0725e-153
UBXN1	8.92883e-157	-0.399909	0.378	0.641	2.07774e-152
SOX6	2.25645e-156	-0.285404	0.037	0.249	5.25076e-152
RPS4X	2.25904e-156	-0.42431	0.905	0.943	5.25678e-152
C19orf53	2.62217e-156	-0.47546	0.482	0.742	6.10178e-152
XRN2	3.34623e-156	-0.373413	0.35	0.616	7.78667e-152
C6orf222	3.73226e-156	-0.365474	0.031	0.241	8.68497e-152
MYL12B	6.08034e-156	-0.50867	0.707	0.871	1.4149e-151
C19orf70	6.25936e-156	-0.413246	0.293	0.556	1.45655e-151
ALDH7A1	7.30832e-156	-0.272243	0.147	0.396	1.70065e-151
TM7SF2	9.85307e-156	-0.343882	0.181	0.437	2.29281e-151
PSMB3	1.1952e-155	-0.416674	0.367	0.634	2.78123e-151
RPS19	3.12386e-155	-0.387183	0.934	0.976	7.26923e-151
MAP9	3.14313e-155	-0.352625	0.175	0.428	7.31407e-151
ARID5B	3.63198e-155	-0.402247	0.457	0.752	8.45162e-151
SNHG8	3.71064e-155	-0.5248	0.477	0.752	8.63466e-151
PPIB	4.46429e-155	-0.535277	0.647	0.821	1.03884e-150
TRIR	5.02733e-155	-0.388508	0.453	0.714	1.16986e-150
ID4	9.57806e-155	-0.4956	0.419	0.724	2.22881e-150
HLA-DPA1	1.64446e-154	-0.299574	0.037	0.246	3.82665e-150
PSMB6	3.77714e-154	-0.418578	0.366	0.624	8.78941e-150
CMTM7	7.8303e-154	-0.373328	0.259	0.513	1.82211e-149
MIR193BHG	8.17514e-154	0.398531	0.202	0.046	1.90235e-149
HOXB-AS3	1.19e-152	-0.271233	0.036	0.242	2.76912e-148
PPP4R1	1.62162e-152	-0.3157	0.189	0.44	3.77351e-148
RPLP0	3.88403e-152	-0.403013	0.88	0.953	9.03813e-148
RCN2	6.80415e-152	-0.359994	0.359	0.619	1.58333e-147
BLOC1S1	6.91387e-152	-0.352864	0.259	0.514	1.60886e-147
MTRNR2L8	7.07761e-152	1.4853	0.559	0.398	1.64696e-147
MSRB2	2.14969e-151	-0.326073	0.267	0.521	5.00233e-147
RND3	2.25933e-151	-0.474649	0.664	0.873	5.25745e-147
NUPR1	3.15681e-151	-0.586149	0.05	0.266	7.34591e-147
DCTN2	3.34288e-151	-0.277526	0.261	0.51	7.77887e-147
SSR3	7.11657e-151	-0.384673	0.406	0.669	1.65603e-146
SLC2A6	7.79229e-151	-0.451276	0.087	0.314	1.81327e-146
DDOST	7.82769e-151	-0.333218	0.329	0.584	1.8215e-146
MRPS33	9.44132e-151	-0.358223	0.283	0.535	2.19699e-146
LYPD6B	1.05564e-150	-0.25412	0.047	0.257	2.45648e-146
PDHB	1.67653e-150	-0.272678	0.208	0.455	3.90128e-146
MORN2	1.95305e-150	-0.40837	0.217	0.462	4.54475e-146
EID1	6.3437e-150	-0.43262	0.468	0.699	1.47618e-145
FDPS	1.03609e-149	-0.386167	0.369	0.634	2.41099e-145
NDUFS6	1.2151e-149	-0.37681	0.361	0.623	2.82754e-145
RND1	1.93171e-149	-0.440914	0.097	0.329	4.49508e-145
SNRPE	2.327e-149	-0.400095	0.421	0.683	5.41493e-145
TSG101	2.38788e-149	-0.280423	0.274	0.527	5.55659e-145
GIPC1	2.98705e-149	-0.323089	0.306	0.561	6.95086e-145
DNALI1	3.01912e-149	-0.387009	0.168	0.408	7.02549e-145
CD9	4.54834e-149	-0.49499	0.659	0.838	1.0584e-144
RBM3	4.74611e-149	-0.417225	0.427	0.671	1.10442e-144
KTN1	4.76905e-149	0.746412	0.712	0.729	1.10976e-144
ATP5F1B	5.95644e-149	-0.394569	0.446	0.694	1.38606e-144
LIMS1	1.02188e-148	1.12933	0.683	0.655	2.37792e-144
SH3BGRL	1.15255e-148	-0.273807	0.233	0.482	2.68197e-144
SSR4	1.36929e-148	-0.526851	0.607	0.83	3.18633e-144
GRHPR	2.81024e-148	-0.326747	0.293	0.546	6.53943e-144
IRF2BP2	3.58685e-148	-0.391342	0.392	0.657	8.34661e-144
CKB	4.40525e-148	-0.452153	0.258	0.51	1.0251e-143
SEMA3A	8.30107e-148	-0.402146	0.153	0.403	1.93166e-143
TPGS1	8.73976e-148	-0.366664	0.12	0.349	2.03374e-143
APRT	1.07959e-147	-0.411239	0.437	0.702	2.5122e-143
GLUL	1.27564e-147	-0.49368	0.391	0.669	2.96841e-143
EPS8	4.19203e-147	-0.383729	0.4	0.669	9.75486e-143
NECTIN2	5.84162e-147	-0.342916	0.356	0.622	1.35934e-142
ITGA3	1.30713e-146	1.07652	0.598	0.471	3.0417e-142
RHOBTB3	3.79563e-146	-0.286438	0.138	0.38	8.83242e-142
PNKD	3.97017e-146	-0.32671	0.362	0.625	9.23859e-142
LSM5	4.91487e-146	-0.385022	0.341	0.593	1.14369e-141
MTHFD2	1.13262e-145	-0.481013	0.373	0.618	2.63562e-141
HADH	1.26144e-145	-0.287921	0.135	0.366	2.93538e-141
LCN2	1.42576e-145	0.770965	0.994	0.979	3.31775e-141
HSPB8	2.64348e-145	-0.412298	0.125	0.358	6.15138e-141
TES	4.43185e-145	-0.444778	0.489	0.726	1.03129e-140
PDCD4	4.5591e-145	-0.310405	0.265	0.51	1.0609e-140
GCLM	5.60741e-145	-0.287163	0.186	0.432	1.30484e-140
JUND	6.38241e-145	-0.385384	0.757	0.923	1.48519e-140
FDX1	7.05527e-145	-0.274309	0.156	0.391	1.64176e-140
PDCD6	8.90049e-145	-0.377009	0.395	0.651	2.07114e-140
TGIF1	9.66368e-145	-0.318127	0.294	0.542	2.24874e-140
SUB1	1.44993e-144	-0.486834	0.535	0.779	3.374e-140
CHMP4B	1.99041e-144	-0.340267	0.363	0.611	4.63169e-140
MRPS21	3.15669e-144	-0.411024	0.443	0.705	7.34562e-140
ENY2	3.16739e-144	-0.425449	0.467	0.729	7.37053e-140
PLEKHF2	4.9466e-144	-0.293728	0.168	0.404	1.15107e-139
PBDC1	5.19025e-144	-0.303982	0.174	0.41	1.20777e-139
GBP5	1.50951e-143	-0.325974	0.04	0.24	3.51264e-139
PRSS22	1.8291e-143	-0.338774	0.456	0.752	4.25633e-139
BAX	2.02173e-143	-0.406663	0.37	0.634	4.70458e-139
TMEM120B	2.19083e-143	-0.524412	0.306	0.558	5.09806e-139
SEMA4B	7.52274e-143	1.03072	0.513	0.357	1.75054e-138
NDUFA10	1.17475e-142	-0.266448	0.324	0.573	2.73364e-138
FYB2	2.21451e-142	-0.316828	0.032	0.227	5.15316e-138
PARK7	3.59602e-142	-0.433601	0.504	0.751	8.36794e-138
NOV	3.72628e-142	-0.316195	0.057	0.265	8.67104e-138
MRPL41	7.37393e-142	-0.3631	0.366	0.63	1.71591e-137
TMEM179B	8.01491e-142	-0.298801	0.289	0.534	1.86507e-137
BAIAP2	9.03562e-142	-0.340775	0.275	0.533	2.10259e-137
NFE2L2	9.31288e-142	-0.440917	0.527	0.75	2.16711e-137
YIF1A	1.09036e-141	-0.288959	0.211	0.45	2.53726e-137
PORCN	1.29318e-141	-0.450713	0.336	0.593	3.00924e-137
CDV3	2.21469e-141	-0.439194	0.455	0.704	5.15359e-137
NLRP2	2.36851e-141	-0.347829	0.13	0.357	5.51153e-137
DNER	4.56736e-141	-0.280372	0.125	0.36	1.06282e-136
ZG16B	4.62903e-141	-0.304583	0.124	0.37	1.07717e-136
ATP6V0D1	5.6033e-141	-0.272081	0.274	0.526	1.30389e-136
TPGS2	5.6739e-141	-0.289412	0.299	0.55	1.32032e-136
CREB5	1.06648e-140	-0.293099	0.126	0.358	2.48169e-136
IDH1	1.10644e-140	-0.290212	0.226	0.472	2.57469e-136
ECI1	1.64785e-140	-0.435661	0.319	0.563	3.83455e-136
LIF	1.75207e-140	-0.359208	0.329	0.588	4.07706e-136
MFSD10	2.81808e-140	-0.360685	0.4	0.654	6.55768e-136
ARL14	3.06686e-140	-0.469618	0.059	0.265	7.13658e-136
ANKRD37	7.95563e-140	1.12053	0.528	0.343	1.85127e-135
ICA1	3.32679e-139	-0.281138	0.185	0.42	7.74144e-135
TRIM2	3.33816e-139	-0.324708	0.327	0.58	7.7679e-135
GSTZ1	4.65864e-139	-0.272804	0.151	0.379	1.08406e-134
HTRA1	5.13828e-139	0.551897	0.231	0.071	1.19568e-134
ATP5PB	5.61957e-139	-0.333859	0.374	0.624	1.30767e-134
PSMA1	6.93856e-139	-0.332769	0.359	0.613	1.6146e-134
SERPINB9	7.27692e-139	-0.375948	0.295	0.548	1.69334e-134
RGS2	9.17917e-139	0.275201	0.2	0.047	2.13599e-134
CSF3	1.0673e-138	-0.481634	0.128	0.367	2.4836e-134
PSMD4	1.32595e-138	-0.356884	0.335	0.589	3.08548e-134
RPS29	1.61334e-138	0.443252	0.9	0.897	3.75424e-134
JTB	2.42689e-138	-0.341212	0.392	0.643	5.64736e-134
CRB3	2.81637e-138	-0.304289	0.326	0.577	6.55368e-134
BUB3	4.34584e-138	-0.253006	0.207	0.443	1.01128e-133
FKBP2	4.90737e-138	-0.424861	0.522	0.767	1.14194e-133
UBE2D1	5.27366e-138	-0.269806	0.304	0.575	1.22718e-133
IFT22	1.46802e-137	-0.324402	0.238	0.477	3.41609e-133
B3GALNT1	1.70739e-137	-0.259042	0.09	0.304	3.9731e-133
XRCC5	2.07191e-137	-0.350557	0.46	0.69	4.82134e-133
ARF4	2.33745e-137	-0.389612	0.506	0.758	5.43924e-133
FGFR2	2.64985e-137	-0.291685	0.086	0.299	6.16621e-133
ATP5MC1	2.73501e-137	-0.292825	0.309	0.566	6.36437e-133
GTF3C6	2.97251e-137	-0.314934	0.259	0.497	6.91703e-133
C6orf132	3.0001e-137	-0.281383	0.293	0.557	6.98124e-133
SLC25A5	3.55518e-137	-0.367493	0.428	0.672	8.2729e-133
MAN2B2	4.36423e-137	0.587041	0.363	0.173	1.01556e-132
MAP2K3	4.82139e-137	-0.321176	0.321	0.576	1.12194e-132
ACAA1	1.26646e-136	-0.267542	0.171	0.4	2.94705e-132
LRIG1	1.30934e-136	-0.270797	0.12	0.344	3.04684e-132
TMEM51	1.66361e-136	-0.267407	0.179	0.416	3.87122e-132
TMED3	2.35779e-136	-0.286012	0.336	0.584	5.48659e-132
NAPRT	2.36316e-136	-0.261767	0.119	0.344	5.49907e-132
SLC39A8	3.13163e-136	-0.331281	0.244	0.488	7.28731e-132
EIF1	3.94991e-136	-0.344766	0.893	0.964	9.19143e-132
MRPL28	3.97491e-136	-0.293421	0.187	0.418	9.24963e-132
RAB2A	4.10693e-136	-0.352822	0.439	0.687	9.55683e-132
CMTM6	4.31287e-136	-0.476381	0.623	0.794	1.00361e-131
NME1	4.95432e-136	-0.310988	0.211	0.442	1.15287e-131
SDF2L1	4.99171e-136	-0.333632	0.205	0.452	1.16157e-131
NDUFS3	5.97538e-136	-0.294017	0.203	0.437	1.39047e-131
IDH3G	7.85426e-136	-0.297639	0.224	0.459	1.82769e-131
B3GNT2	9.01148e-136	-0.289748	0.219	0.456	2.09697e-131
CD83	1.54575e-135	-0.387481	0.147	0.38	3.59696e-131
UQCRFS1	1.56222e-135	-0.295339	0.328	0.576	3.63528e-131
TPT1	2.33289e-135	0.398259	0.996	0.995	5.42864e-131
GNE	2.65538e-135	0.648749	0.328	0.143	6.17906e-131
YIPF3	2.82673e-135	-0.322254	0.34	0.584	6.5778e-131
EMC10	3.37585e-135	-0.270964	0.329	0.579	7.8556e-131
AP2S1	5.24699e-135	-0.367898	0.438	0.683	1.22097e-130
ZNF644	1.05013e-134	-0.356338	0.372	0.644	2.44365e-130
PSMB2	1.07898e-134	-0.31815	0.343	0.594	2.51078e-130
ZNF593	1.08294e-134	-0.301308	0.214	0.45	2.51999e-130
SNRPD1	1.27928e-134	-0.331255	0.353	0.604	2.97687e-130
AK3	1.3779e-134	-0.296411	0.325	0.559	3.20637e-130
AP1M2	2.1828e-134	-0.290021	0.264	0.499	5.07937e-130
ERBB3	2.56834e-134	-0.300423	0.278	0.537	5.97652e-130
ZFAND6	4.43489e-134	-0.300644	0.384	0.636	1.032e-129
EIF3M	6.71423e-134	-0.335805	0.374	0.625	1.5624e-129
PSMC5	6.74037e-134	-0.301145	0.256	0.494	1.56848e-129
ARPC3	6.8795e-134	-0.478596	0.619	0.83	1.60086e-129
ACADVL	7.00078e-134	-0.371557	0.446	0.707	1.62908e-129
AKAP13	8.33516e-134	-0.414546	0.439	0.682	1.93959e-129
DCTN3	1.01153e-133	-0.302272	0.339	0.581	2.35383e-129
SLC7A11	1.33969e-133	-0.379048	0.179	0.42	3.11746e-129
FKBP3	1.39095e-133	-0.299599	0.312	0.556	3.23673e-129
PLPP3	1.60368e-133	-0.277964	0.131	0.352	3.73177e-129
CX3CL1	3.26431e-132	-0.30446	0.099	0.314	7.59605e-128
RAB25	3.29313e-132	-0.335688	0.376	0.63	7.66312e-128
MCL1	3.49005e-132	-0.324595	0.443	0.701	8.12136e-128
MTMR12	3.50503e-132	-0.252699	0.175	0.405	8.1562e-128
ALKAL2	3.79688e-132	-0.921363	0.321	0.551	8.83534e-128
LY6E	5.63031e-132	-0.357012	0.436	0.678	1.31017e-127
FAIM	5.84459e-132	-0.250386	0.041	0.228	1.36004e-127
PALLD	1.02701e-131	-0.312349	0.295	0.536	2.38986e-127
NTN4	1.2076e-131	-0.28292	0.167	0.409	2.81008e-127
NDUFB3	1.66052e-131	-0.366624	0.374	0.628	3.86404e-127
EIF4A1	3.23841e-131	-0.332889	0.459	0.702	7.53579e-127
JUP	6.31686e-131	-0.366796	0.486	0.738	1.46993e-126
ZC3H12A	8.72675e-131	-0.297702	0.328	0.578	2.03071e-126
CFH	8.86865e-131	-0.280334	0.024	0.202	2.06373e-126
UBE2L3	9.37605e-131	-0.322031	0.414	0.662	2.18181e-126
CHPF	9.52471e-131	-0.325151	0.272	0.505	2.2164e-126
KYAT3	1.05899e-130	-0.278708	0.165	0.387	2.46427e-126
EPRS	1.38259e-130	-0.280669	0.294	0.526	3.21728e-126
NPDC1	4.61882e-130	-0.35192	0.214	0.44	1.0748e-125
NDUFAB1	4.86576e-130	-0.402176	0.406	0.663	1.13226e-125
ZFHX3	8.63352e-130	-0.367981	0.365	0.608	2.00902e-125
ATP5F1C	8.6535e-130	-0.405297	0.495	0.734	2.01367e-125
PRELID1	9.32733e-130	-0.342275	0.406	0.651	2.17047e-125
KLHL5	9.37181e-130	-0.307471	0.216	0.443	2.18082e-125
PPP1CA	9.76995e-130	-0.254605	0.37	0.614	2.27347e-125
VPS37B	1.77724e-129	-0.262962	0.232	0.468	4.13564e-125
WDR1	1.87153e-129	-0.301289	0.34	0.579	4.35505e-125
HMGN2	1.96673e-129	-0.291677	0.344	0.59	4.57659e-125
PHPT1	3.02294e-129	-0.441394	0.522	0.778	7.03438e-125
HMGCR	3.3808e-129	-0.546979	0.32	0.553	7.86713e-125
SEC14L1	3.76979e-129	-0.334283	0.384	0.625	8.7723e-125
CKS2	4.42045e-129	-0.554581	0.376	0.615	1.02864e-124
ZNF706	5.06157e-129	-0.303654	0.366	0.612	1.17783e-124
ANKLE2	5.20924e-129	-0.463318	0.457	0.703	1.21219e-124
MANF	1.01332e-128	-0.294509	0.422	0.672	2.35799e-124
TRIP6	1.18954e-128	-0.277541	0.19	0.415	2.76806e-124
SGPP2	4.53089e-128	-0.382097	0.392	0.627	1.05434e-123
POLR2G	6.91084e-128	-0.280517	0.209	0.436	1.60815e-123
GBP3	7.74548e-128	-0.266634	0.22	0.453	1.80237e-123
KRT80	8.25404e-128	0.331611	0.201	0.055	1.92072e-123
NAB1	9.37949e-128	-0.276044	0.239	0.474	2.18261e-123
PLD3	1.11408e-127	-0.355797	0.375	0.623	2.59248e-123
MMADHC	4.65336e-127	-0.278398	0.355	0.593	1.08284e-122
DESI1	1.03012e-126	-0.312919	0.236	0.459	2.3971e-122
RNF144B	1.09297e-125	-0.331265	0.189	0.421	2.54333e-121
NAA38	1.11907e-125	-0.338831	0.447	0.701	2.60408e-121
RIMKLB	1.16302e-125	-0.471952	0.523	0.807	2.70634e-121
EIF4G3	1.27737e-125	-0.270061	0.281	0.518	2.97243e-121
DDX46	1.59896e-125	-0.298894	0.313	0.561	3.72077e-121
MRPL47	1.86623e-125	-0.275278	0.18	0.399	4.34272e-121
TANK	3.227e-125	-0.291891	0.369	0.603	7.50924e-121
PADI1	3.7568e-125	0.743854	0.246	0.086	8.74206e-121
TXN2	5.16014e-125	-0.254974	0.276	0.508	1.20077e-120
SHMT2	7.97606e-125	-0.288392	0.177	0.392	1.85603e-120
VCL	1.12567e-124	-0.383935	0.434	0.674	2.61944e-120
CAPZA2	1.43532e-124	-0.338697	0.479	0.718	3.33998e-120
COX7A2L	2.67066e-124	-0.362989	0.473	0.708	6.21463e-120
FLOT1	3.78684e-124	-0.295281	0.285	0.519	8.81197e-120
TMEM205	5.40278e-124	-0.325479	0.401	0.644	1.25723e-119
KDELR1	9.00878e-124	-0.386029	0.498	0.703	2.09634e-119
ATF5	9.72616e-124	-0.324253	0.196	0.419	2.26328e-119
PNPLA4	9.84755e-124	-0.258322	0.18	0.392	2.29152e-119
CTXN1	1.30726e-123	-0.273032	0.132	0.339	3.04199e-119
COA3	1.62437e-123	-0.330875	0.333	0.58	3.77992e-119
STOML2	3.3002e-123	-0.252833	0.313	0.554	7.67957e-119
TMEM160	4.84041e-123	-0.292321	0.266	0.499	1.12636e-118
H2AFY	5.58766e-123	-0.327266	0.437	0.664	1.30025e-118
BTBD3	6.68803e-123	-0.320938	0.315	0.542	1.5563e-118
EIF3I	8.90192e-123	-0.290363	0.377	0.621	2.07148e-118
PLPP5	9.53024e-123	-0.275761	0.156	0.372	2.21769e-118
MTRNR2L12	1.78579e-122	1.25275	0.702	0.666	4.15554e-118
ECE1	2.18756e-122	0.920282	0.707	0.718	5.09045e-118
TRAPPC4	5.0823e-122	-0.260545	0.207	0.425	1.18265e-117
DNAJA4	5.24017e-122	0.67106	0.218	0.07	1.21939e-117
CCT2	6.37476e-122	-0.259559	0.344	0.581	1.48341e-117
TMEM208	6.41035e-122	-0.298374	0.313	0.545	1.49169e-117
SSB	7.70913e-122	-0.279462	0.378	0.626	1.79391e-117
SRP19	1.57458e-121	-0.278647	0.291	0.529	3.66405e-117
DCTN6	1.99956e-121	-0.292335	0.254	0.476	4.65298e-117
LSM8	3.07439e-121	-0.308296	0.371	0.607	7.15411e-117
RER1	7.04413e-121	-0.292737	0.371	0.607	1.63917e-116
GTF2A2	7.85875e-121	-0.269028	0.303	0.539	1.82873e-116
FERMT2	8.45586e-121	-0.302408	0.144	0.355	1.96768e-116
SRI	1.09277e-120	-0.387231	0.453	0.709	2.54288e-116
REPIN1	1.48504e-120	-0.314258	0.161	0.375	3.45569e-116
MRPL13	2.48899e-120	-0.319904	0.275	0.505	5.79187e-116
OCLN	3.61402e-120	-0.257066	0.286	0.528	8.40982e-116
TRAPPC1	6.39711e-120	-0.266449	0.339	0.583	1.48861e-115
AHCY	9.84894e-120	-0.267536	0.253	0.475	2.29185e-115
SH2D4A	9.9654e-120	-0.34067	0.179	0.392	2.31895e-115
ANXA11	1.14799e-119	-0.346624	0.515	0.739	2.67137e-115
PPA1	1.17538e-119	-0.439464	0.549	0.775	2.7351e-115
HSPH1	2.78322e-119	1.28639	0.562	0.461	6.47655e-115
TPI1	2.81911e-119	0.533585	0.835	0.861	6.56008e-115
TRAPPC2L	3.1249e-119	-0.288253	0.271	0.495	7.27165e-115
NAA10	4.29754e-119	-0.265019	0.259	0.483	1.00004e-114
RAB4A	9.14272e-119	-0.289252	0.309	0.538	2.12751e-114
C12orf57	4.29966e-118	-0.294353	0.38	0.622	1.00053e-113
TIMM8B	4.91662e-118	-0.256277	0.267	0.49	1.1441e-113
DNAJC15	6.65431e-118	-0.330383	0.435	0.686	1.54846e-113
COPRS	9.9431e-118	-0.269638	0.175	0.384	2.31376e-113
SYNJ2	1.16982e-117	-0.275934	0.262	0.498	2.72216e-113
TXNL4A	1.83463e-117	-0.285908	0.368	0.603	4.26918e-113
DCBLD2	2.06122e-117	1.0458	0.57	0.47	4.79646e-113
LINC00511	3.58199e-117	-0.3485	0.164	0.378	8.3353e-113
ABCG1	4.10942e-117	-0.251925	0.257	0.485	9.56261e-113
LARS	7.37422e-117	-0.258362	0.279	0.503	1.71598e-112
LAMTOR2	7.99628e-117	-0.295398	0.398	0.64	1.86073e-112
WDR45	9.28863e-117	-0.264714	0.121	0.323	2.16146e-112
ARF3	1.0327e-116	-0.253909	0.295	0.52	2.40309e-112
EIF3F	1.23947e-116	-0.289948	0.441	0.672	2.88426e-112
ZNF292	1.47703e-116	0.822595	0.728	0.713	3.43706e-112
NXNL2	2.01976e-116	-0.258736	0.134	0.337	4.69998e-112
UFC1	2.88942e-116	-0.300258	0.342	0.579	6.72369e-112
SNX9	3.14394e-116	-0.362389	0.474	0.695	7.31595e-112
MT-ND1	6.73894e-116	-0.475809	0.867	0.876	1.56815e-111
BUD31	7.01241e-116	-0.31056	0.393	0.63	1.63179e-111
MYL12A	9.6439e-116	-0.409637	0.679	0.861	2.24414e-111
CYB5R2	1.00139e-115	-0.25154	0.127	0.326	2.33025e-111
PXDN	1.23253e-115	1.01267	0.601	0.54	2.8681e-111
RERE	1.4423e-115	-0.366728	0.322	0.555	3.35624e-111
RPL19	2.11629e-115	-0.343075	0.896	0.942	4.9246e-111
POU5F1	2.64825e-115	-0.419614	0.153	0.361	6.16247e-111
SMIM6	6.1582e-115	-0.394048	0.131	0.33	1.43301e-110
CCDC12	6.26584e-115	-0.272073	0.216	0.432	1.45806e-110
NUDT5	6.45377e-115	-0.252522	0.199	0.413	1.50179e-110
NONO	6.89105e-115	-0.282171	0.448	0.672	1.60355e-110
INTS6	7.8726e-115	0.821074	0.439	0.258	1.83195e-110
RANBP1	7.91468e-115	-0.27614	0.311	0.536	1.84175e-110
DYNC1LI1	9.61755e-115	-0.276703	0.226	0.437	2.238e-110
RGCC	1.58153e-114	-0.556364	0.381	0.615	3.68021e-110
TAX1BP1	1.68845e-114	-0.28585	0.494	0.722	3.92903e-110
DPP7	1.96135e-114	-0.32902	0.258	0.483	4.56405e-110
MRPL40	2.70353e-114	-0.273694	0.203	0.416	6.29111e-110
IFT43	5.58685e-114	-0.269251	0.254	0.474	1.30006e-109
NIT2	6.07192e-114	-0.2757	0.153	0.356	1.41294e-109
PTS	6.73777e-114	-0.257078	0.218	0.432	1.56788e-109
SNRPD3	8.32473e-114	-0.318502	0.432	0.683	1.93717e-109
EIF4A2	8.65527e-114	0.629151	0.741	0.776	2.01408e-109
GCLC	2.21484e-113	-0.393353	0.236	0.459	5.15394e-109
CASZ1	3.83791e-113	-0.285011	0.097	0.289	8.93081e-109
ADRM1	3.89659e-113	-0.260524	0.225	0.436	9.06736e-109
DDX5	5.17087e-113	-0.375034	0.763	0.892	1.20326e-108
LURAP1L	1.17138e-112	-0.251813	0.202	0.43	2.7258e-108
CDCP1	1.1855e-112	0.98336	0.551	0.472	2.75865e-108
ATP5IF1	1.24563e-112	-0.498294	0.62	0.849	2.89858e-108
HSD17B2	1.80276e-112	-0.267908	0.063	0.241	4.19503e-108
MRPL51	1.85984e-112	-0.346218	0.429	0.67	4.32784e-108
C16orf74	4.23092e-112	0.399371	0.236	0.085	9.84536e-108
LYN	5.37883e-112	-0.253578	0.319	0.553	1.25165e-107
NDUFA5	6.27935e-112	-0.288014	0.409	0.645	1.4612e-107
CETN2	1.36321e-111	-0.263105	0.319	0.55	3.17218e-107
TMEM141	1.8441e-111	-0.315506	0.336	0.566	4.29123e-107
TRIM25	1.96435e-111	-0.283358	0.286	0.506	4.57103e-107
ABRACL	2.6286e-111	-0.293445	0.336	0.564	6.11674e-107
ANAPC4	3.04727e-111	-0.257086	0.093	0.285	7.09099e-107
DDT	3.38866e-111	-0.326508	0.432	0.677	7.88541e-107
NDUFS7	3.5783e-111	-0.330244	0.379	0.616	8.32671e-107
XBP1	7.52359e-111	-0.30563	0.473	0.713	1.75074e-106
CSNK2B	3.63487e-110	-0.255922	0.384	0.623	8.45834e-106
CDK18	4.03306e-110	0.555943	0.344	0.17	9.38494e-106
EMP3	5.03811e-110	0.665652	0.382	0.211	1.17237e-105
CST3	7.93861e-110	-0.440469	0.611	0.816	1.84731e-105
CFAP36	1.39882e-109	-0.264608	0.366	0.6	3.25506e-105
CDC42	1.66051e-109	-0.332697	0.597	0.782	3.86401e-105
SNRPF	2.24172e-109	-0.276963	0.39	0.62	5.21649e-105
CFAP298	2.28014e-109	-0.283788	0.177	0.379	5.30588e-105
IFI27L1	3.68265e-109	-0.260976	0.221	0.43	8.56952e-105
USP12	4.48183e-109	-0.301115	0.306	0.523	1.04292e-104
PLCXD1	6.02976e-109	0.411963	0.201	0.064	1.40313e-104
TACC2	9.27955e-109	-0.303607	0.094	0.28	2.15935e-104
ADGRF1	1.10815e-108	-0.469225	0.272	0.505	2.57866e-104
IER5	1.40587e-108	-0.277107	0.338	0.588	3.27145e-104
LPAR2	2.99323e-108	-0.285756	0.077	0.255	6.96525e-104
MRPL54	6.62605e-108	-0.28111	0.339	0.559	1.54188e-103
PRMT1	8.68489e-108	-0.250618	0.357	0.585	2.02097e-103
PSMD7	1.28685e-107	-0.250342	0.349	0.573	2.99449e-103
CCDC130	1.94322e-107	-0.383694	0.128	0.319	4.52187e-103
HMGA1	2.84713e-107	-0.372638	0.531	0.748	6.62528e-103
PILRB	3.43796e-107	-0.372679	0.186	0.4	8.00013e-103
CRIM1	6.27773e-107	-0.274235	0.331	0.557	1.46083e-102
GABARAPL2	7.67241e-107	-0.326394	0.479	0.726	1.78537e-102
MAP1LC3A	2.06852e-106	-0.257645	0.112	0.3	4.81345e-102
SPECC1	2.30564e-106	-0.375125	0.463	0.705	5.36522e-102
RPS27	2.43559e-106	0.38036	0.958	0.964	5.66763e-102
ATP6V1F	2.50542e-106	-0.287069	0.441	0.681	5.8301e-102
GPI	9.94157e-106	1.00177	0.566	0.528	2.3134e-101
LSM4	1.15776e-105	-0.293557	0.365	0.588	2.6941e-101
RPS9	1.34774e-105	-0.333395	0.869	0.93	3.13619e-101
IVNS1ABP	1.69826e-105	0.996033	0.519	0.396	3.95185e-101
ANXA3	1.83044e-105	-0.335879	0.379	0.611	4.25944e-101
SEC11A	2.15018e-105	-0.347643	0.498	0.73	5.00346e-101
TPRKB	3.84711e-105	-0.267069	0.229	0.438	8.95222e-101
STX12	4.32893e-105	-0.316017	0.277	0.48	1.00734e-100
ALDOC	8.40181e-105	0.375719	0.239	0.088	1.9551e-100
RAC2	9.14348e-105	0.393901	0.277	0.119	2.12769e-100
DAD1	2.50802e-104	-0.350947	0.482	0.732	5.83616e-100
BTF3L4	2.61627e-104	-0.260855	0.317	0.531	6.08807e-100
ODC1	2.66323e-104	-0.276758	0.238	0.461	6.19733e-100
UNC93A	3.07053e-104	-0.278597	0.071	0.244	7.14512e-100
CHMP2A	1.04893e-103	-0.303238	0.466	0.71	2.44086e-99
ADM	1.32522e-103	0.854561	0.479	0.33	3.08379e-99
ITIH5	1.37858e-103	-0.434691	0.498	0.714	3.20795e-99
ALKBH7	1.55138e-103	-0.264151	0.331	0.554	3.61007e-99
PCBD1	2.33064e-103	-0.315844	0.442	0.683	5.42339e-99
TRIM44	3.60509e-103	-0.315338	0.349	0.575	8.38904e-99
LRRC41	4.84757e-103	-0.26737	0.307	0.529	1.12803e-98
SNRPD2	4.90118e-103	-0.383686	0.524	0.762	1.1405e-98
COX5A	6.54063e-103	-0.33489	0.472	0.707	1.52201e-98
BACH1	7.91532e-103	-0.350062	0.53	0.746	1.8419e-98
ARPC5	7.97065e-103	-0.253807	0.447	0.671	1.85477e-98
DUSP4	2.16309e-102	-0.267094	0.281	0.496	5.03351e-98
GBE1	2.97518e-102	0.756888	0.429	0.274	6.92325e-98
CYB5B	3.11468e-102	-0.307986	0.388	0.606	7.24787e-98
MRPS36	4.03029e-102	-0.255482	0.294	0.508	9.37848e-98
KLK10	4.34999e-102	-0.642801	0.27	0.468	1.01224e-97
FAM3C	4.94358e-102	0.753154	0.686	0.724	1.15037e-97
AGTRAP	7.1884e-102	-0.26963	0.281	0.492	1.67274e-97
SLC12A2	8.90654e-102	-0.286879	0.366	0.594	2.07255e-97
ARGLU1	1.04319e-101	-0.462677	0.491	0.729	2.42751e-97
PLAUR	2.9727e-101	-0.446335	0.604	0.814	6.91746e-97
EEF1B2	7.0592e-101	-0.405208	0.663	0.841	1.64267e-96
COX6A1	3.29279e-100	-0.44404	0.604	0.819	7.66232e-96
RPS6	4.61169e-100	-0.32722	0.906	0.946	1.07314e-95
DUSP5	5.05608e-100	-0.29621	0.467	0.701	1.17655e-95
TMCO1	5.85532e-100	-0.273994	0.39	0.63	1.36253e-95
PSAP	1.22613e-99	0.697058	0.726	0.774	2.85321e-95
PCCA	1.33062e-99	-0.262154	0.194	0.408	3.09635e-95
TMEM256	1.37434e-99	-0.279151	0.401	0.638	3.19808e-95
RBX1	1.61746e-99	-0.328374	0.476	0.72	3.76383e-95
ATP6V1G1	2.06676e-99	-0.337309	0.566	0.769	4.80935e-95
EIF3A	2.65174e-99	-0.313923	0.551	0.741	6.17061e-95
COA6	2.70817e-99	-0.256709	0.241	0.446	6.30191e-95
NDUFB1	3.96282e-99	-0.262491	0.341	0.569	9.22148e-95
WDR83OS	4.36758e-99	-0.301889	0.485	0.723	1.01634e-94
SAA2	6.92483e-99	1.23038	0.696	0.674	1.61141e-94
EBP	7.24744e-99	-0.274588	0.261	0.481	1.68648e-94
HEBP2	1.01441e-98	-0.310476	0.493	0.742	2.36053e-94
RBM8A	1.34051e-98	-0.260361	0.421	0.66	3.11937e-94
ZNF83	3.05461e-98	0.482263	0.292	0.132	7.10808e-94
SDCBP	3.65536e-98	-0.273982	0.494	0.715	8.50603e-94
H3F3B	4.14235e-98	-0.296812	0.83	0.931	9.63926e-94
ZNF217	6.38637e-98	-0.377061	0.465	0.688	1.48611e-93
SNHG19	7.38068e-98	-0.262159	0.137	0.323	1.71748e-93
MAP1B	7.91101e-98	-0.286736	0.103	0.286	1.84089e-93
MYL6	1.51579e-97	-0.340501	0.838	0.932	3.52724e-93
SELENOH	2.3105e-97	-0.25244	0.422	0.661	5.37653e-93
XIST	3.00444e-97	0.800603	0.752	0.76	6.99134e-93
HLA-E	1.08205e-96	-0.304155	0.532	0.76	2.51792e-92
PTMA	1.41828e-96	0.438801	0.949	0.953	3.30034e-92
ASNS	2.40862e-96	-0.308569	0.091	0.261	5.60486e-92
RGS10	4.34214e-96	-0.293552	0.407	0.646	1.01042e-91
BNIP3	6.29649e-96	0.687849	0.704	0.742	1.46519e-91
CRIP2	1.23479e-95	-0.289695	0.34	0.558	2.87336e-91
RPS5	1.44383e-95	-0.337261	0.829	0.915	3.3598e-91
RPL26L1	2.31057e-95	-0.266464	0.261	0.46	5.37669e-91
RPL7	4.84679e-95	-0.324497	0.874	0.929	1.12785e-90
EHD2	6.63147e-95	0.250687	0.204	0.07	1.54314e-90
CD81	8.4893e-95	-0.329109	0.599	0.791	1.97546e-90
BASP1	1.29253e-94	-0.276548	0.519	0.731	3.00771e-90
PCSK1N	1.82392e-94	-0.279027	0.101	0.272	4.24427e-90
HMGN1	3.68461e-94	-0.317104	0.574	0.777	8.57408e-90
FAM53C	3.99247e-94	0.822008	0.422	0.278	9.29049e-90
NAV2	6.00402e-94	-0.259146	0.114	0.292	1.39713e-89
RALGDS	8.26464e-94	-0.322634	0.215	0.404	1.92318e-89
SLFN5	1.98441e-93	-0.321149	0.511	0.728	4.61773e-89
RPLP1	4.66761e-93	-0.27985	0.979	0.989	1.08615e-88
RXFP1	5.6666e-93	-0.281887	0.505	0.73	1.31862e-88
SF3B5	7.62149e-93	-0.259241	0.429	0.668	1.77352e-88
EHD1	8.21064e-93	-0.322988	0.242	0.437	1.91062e-88
IL18	1.6745e-92	-0.258945	0.229	0.423	3.89657e-88
SNU13	1.7003e-92	-0.32984	0.502	0.741	3.95659e-88
ANXA5	2.59113e-92	-0.312559	0.507	0.713	6.02956e-88
ATP5MF	2.70763e-92	-0.311118	0.488	0.733	6.30065e-88
YWHAH	3.12814e-92	-0.262297	0.338	0.547	7.27919e-88
ZFP36	4.83751e-92	-0.317446	0.301	0.521	1.12569e-87
ITPR3	5.18646e-92	0.647162	0.424	0.271	1.20689e-87
CAV1	7.95555e-92	-0.260975	0.328	0.531	1.85126e-87
PLGRKT	1.05775e-91	-0.256974	0.154	0.33	2.46139e-87
HSP90B1	1.60986e-91	0.630999	0.886	0.882	3.74614e-87
CLDN1	5.03763e-91	-0.417131	0.557	0.756	1.17226e-86
TNFRSF10D	8.57677e-91	0.465148	0.303	0.149	1.99581e-86
RPL23A	9.60198e-91	-0.318436	0.904	0.952	2.23438e-86
SH3GL1	1.97088e-90	0.752159	0.453	0.329	4.58623e-86
IFITM1	2.13816e-90	0.700321	0.36	0.219	4.97549e-86
TMEM258	8.60778e-90	-0.388166	0.539	0.768	2.00303e-85
ATP5PF	1.79051e-89	-0.346482	0.535	0.756	4.16653e-85
NOP10	1.0451e-88	-0.301064	0.473	0.718	2.43196e-84
HDAC9	1.05109e-88	-0.303725	0.411	0.63	2.44589e-84
CLSTN1	1.19788e-88	0.728319	0.442	0.317	2.78747e-84
ATP6V0B	1.26406e-88	-0.25672	0.457	0.688	2.94147e-84
TCTEX1D2	2.61592e-88	-0.305759	0.169	0.343	6.08724e-84
HK2	3.70465e-88	0.573717	0.329	0.177	8.62072e-84
ATP5MPL	4.42326e-88	-0.311908	0.54	0.766	1.02929e-83
CD69	6.41164e-88	-0.663035	0.28	0.473	1.49199e-83
SLC16A3	8.54531e-88	0.790191	0.547	0.463	1.98849e-83
RPL13A	4.28666e-87	-0.295893	0.925	0.962	9.97505e-83
LMO7	4.73486e-87	-0.382989	0.449	0.663	1.1018e-82
RUNX1	5.09796e-87	-0.31482	0.352	0.558	1.1863e-82
MGST3	1.14063e-86	-0.285474	0.461	0.719	2.65424e-82
NDUFB7	1.99145e-86	-0.304436	0.486	0.719	4.63411e-82
RPL18	5.31783e-86	-0.292288	0.894	0.937	1.23746e-81
POLG2	5.90041e-86	0.485682	0.214	0.085	1.37303e-81
KISS1R	1.12417e-85	0.360541	0.272	0.124	2.61594e-81
FAT1	1.21776e-85	-0.290313	0.393	0.604	2.83373e-81
ZNFX1	1.79301e-85	-0.262307	0.18	0.357	4.17232e-81
LRRC75A	8.45206e-85	-0.344792	0.316	0.534	1.96679e-80
EPS8L1	8.84655e-85	-0.331032	0.231	0.421	2.05859e-80
DPY30	2.47381e-84	-0.251913	0.385	0.611	5.75655e-80
CHORDC1	3.58011e-84	0.77709	0.344	0.199	8.33093e-80
TMCC3	5.78069e-84	-0.290006	0.163	0.336	1.34517e-79
ADAMTS1	6.25503e-84	0.7065	0.339	0.185	1.45554e-79
SLC25A29	7.74159e-84	-0.351866	0.295	0.492	1.80147e-79
SPSB3	1.14446e-83	-0.263392	0.192	0.37	2.66315e-79
SHH	1.15966e-83	0.712312	0.356	0.211	2.69852e-79
SRSF3	1.39857e-83	-0.264992	0.527	0.736	3.25447e-79
FOSB	1.74048e-83	0.864162	0.639	0.629	4.0501e-79
UQCRQ	1.8534e-83	-0.317143	0.531	0.756	4.31285e-79
MKNK2	3.29088e-83	0.942157	0.55	0.484	7.65789e-79
TFPI2	4.46314e-83	1.03965	0.731	0.72	1.03857e-78
PSTPIP2	4.85077e-83	-0.272754	0.144	0.31	1.12877e-78
RPL22L1	5.19576e-83	-0.286996	0.395	0.61	1.20905e-78
VNN3	1.10195e-82	-0.310521	0.091	0.252	2.56424e-78
GEM	2.29306e-82	0.442268	0.234	0.102	5.33596e-78
METRN	2.90457e-82	0.449066	0.289	0.146	6.75894e-78
ERAP2	3.00429e-82	0.564197	0.321	0.178	6.99097e-78
IGFBP7	3.35784e-82	0.672517	0.254	0.12	7.81368e-78
TNIP1	3.66647e-82	-0.293975	0.558	0.774	8.53188e-78
PFKFB3	3.89929e-82	0.891823	0.544	0.465	9.07365e-78
VIM	4.65615e-82	0.690668	0.662	0.596	1.08349e-77
SCEL	8.14137e-82	0.75925	0.428	0.283	1.8945e-77
AKR1B1	8.32828e-82	0.939889	0.411	0.283	1.93799e-77
HLA-A	1.40821e-81	0.535902	0.782	0.828	3.2769e-77
DDX24	2.06297e-81	-0.277377	0.526	0.749	4.80052e-77
PRDM1	3.61289e-81	-0.326815	0.263	0.451	8.4072e-77
ARL4A	2.25201e-80	0.588526	0.338	0.193	5.24043e-76
CD40	2.79569e-80	0.575315	0.381	0.238	6.50557e-76
PIAS2	3.21708e-80	0.644477	0.376	0.231	7.48614e-76
EIF2S2	4.09595e-80	-0.315994	0.533	0.759	9.53127e-76
IL6	7.9995e-80	-0.418447	0.132	0.3	1.86148e-75
TNF	9.15629e-80	-0.614741	0.364	0.561	2.13067e-75
MAST4	1.22785e-79	-0.261724	0.199	0.373	2.85722e-75
SLC7A2	2.23467e-78	-0.358484	0.637	0.812	5.20007e-74
SOD1	8.06239e-78	-0.308293	0.571	0.797	1.87612e-73
NCL	8.60166e-78	-0.280872	0.604	0.784	2.00161e-73
GNG11	1.18955e-77	0.633352	0.245	0.119	2.76808e-73
TRMT112	1.65811e-77	-0.262911	0.479	0.701	3.85842e-73
CHCHD2	2.15627e-77	-0.35444	0.655	0.833	5.01765e-73
ARL4C	3.92071e-77	0.817052	0.479	0.363	9.1235e-73
POMP	1.56683e-76	-0.288641	0.526	0.752	3.64602e-72
TIMP2	1.73073e-76	0.796643	0.479	0.375	4.0274e-72
HILPDA	1.7315e-76	1.05785	0.597	0.53	4.0292e-72
C4orf3	1.30671e-75	0.566741	0.701	0.761	3.04072e-71
SYNE2	1.72474e-75	0.778116	0.709	0.722	4.01348e-71
MARCKS	3.14926e-75	-0.307519	0.583	0.768	7.32832e-71
DNAH11	7.58132e-75	0.624521	0.362	0.218	1.76417e-70
TIMP1	1.00812e-74	-0.452268	0.557	0.771	2.3459e-70
DDIT3	1.03537e-74	1.10323	0.529	0.467	2.40931e-70
RPL31	1.46796e-74	0.425785	0.838	0.859	3.41595e-70
UBA52	1.13811e-73	-0.277515	0.833	0.916	2.64837e-69
PSMB1	4.85254e-73	-0.2576	0.5	0.732	1.12919e-68
IER5L	3.34623e-72	0.25543	0.362	0.205	7.78668e-68
SLC3A2	8.21921e-72	-0.260434	0.343	0.538	1.91261e-67
COX6B1	1.47284e-71	-0.32398	0.567	0.793	3.42731e-67
KRT8	5.60076e-71	-0.285443	0.633	0.813	1.3033e-66
EDF1	1.30271e-70	-0.29949	0.591	0.791	3.0314e-66
COX6C	1.80615e-70	-0.361135	0.64	0.841	4.20292e-66
ZBTB25	9.73963e-70	0.381286	0.283	0.15	2.26641e-65
ZNF395	1.46625e-69	0.522692	0.324	0.191	3.41196e-65
INSIG2	1.51877e-69	0.805463	0.496	0.426	3.53418e-65
TWISTNB	1.5885e-69	-0.370448	0.218	0.381	3.69645e-65
PLCG2	9.55593e-69	-1.74845	0.555	0.756	2.22366e-64
PFKP	6.05672e-67	0.672601	0.603	0.606	1.4094e-62
NPM1	2.82423e-66	-0.290296	0.751	0.868	6.57199e-62
RRAGD	3.2912e-66	0.353538	0.264	0.137	7.65862e-62
CCHCR1	5.20165e-66	-0.27371	0.13	0.276	1.21042e-61
B2M	6.78958e-66	0.420219	0.943	0.936	1.57994e-61
YEATS2	9.80183e-66	0.404821	0.243	0.119	2.28088e-61
TSIX	1.36438e-65	0.79746	0.254	0.129	3.17491e-61
IGFBP2	2.133e-65	-0.280971	0.782	0.873	4.9635e-61
TMEM132A	3.33286e-65	0.702344	0.426	0.321	7.75557e-61
LINC01502	6.61064e-65	-0.300465	0.107	0.247	1.5383e-60
RAB8B	2.44905e-64	0.275487	0.227	0.108	5.69893e-60
IGFBP6	5.5267e-64	0.443908	0.21	0.096	1.28606e-59
CALR	8.55755e-64	0.591645	0.816	0.839	1.99134e-59
CCL20	1.94956e-63	-0.426066	0.776	0.882	4.53663e-59
PCDH1	3.53973e-63	0.310844	0.211	0.098	8.23696e-59
CBX4	6.42672e-63	0.297847	0.238	0.116	1.4955e-58
TNIK	6.79653e-63	0.376997	0.259	0.137	1.58155e-58
LAMC2	1.46676e-62	0.78005	0.666	0.685	3.41316e-58
LOX	1.94227e-62	0.640628	0.338	0.218	4.51967e-58
FAU	3.07583e-62	-0.273783	0.786	0.892	7.15747e-58
GOLGA4	9.7485e-62	0.695175	0.656	0.685	2.26848e-57
PAM	3.28364e-61	0.754402	0.511	0.462	7.64102e-57
CLU	5.16175e-61	-0.341215	0.569	0.775	1.20114e-56
SKAP1	1.13101e-60	0.421669	0.324	0.203	2.63186e-56
UNC5A	2.72995e-60	0.291486	0.212	0.101	6.35259e-56
WSB1	6.65708e-60	0.533697	0.746	0.792	1.5491e-55
GAPDH	3.20157e-59	0.356416	0.987	0.979	7.45005e-55
ALDOA	3.84704e-59	0.461051	0.392	0.279	8.95205e-55
JUNB	8.31222e-59	0.493775	0.48	0.365	1.93425e-54
SEMA4D	8.81915e-59	0.318585	0.238	0.121	2.05222e-54
RBPJ	2.38817e-58	0.758475	0.528	0.512	5.55727e-54
GADD45B	2.9462e-58	-0.27372	0.405	0.628	6.85582e-54
ZNF160	1.51123e-57	0.316264	0.229	0.114	3.51662e-53
ELOB	3.26045e-57	-0.301875	0.657	0.846	7.58707e-53
NDUFS5	9.30438e-57	-0.284602	0.596	0.805	2.16513e-52
NDUFA4	1.11565e-56	-0.284349	0.586	0.79	2.59612e-52
LRP1	1.40409e-56	0.455534	0.306	0.182	3.26732e-52
TNFSF9	1.92861e-56	0.496462	0.347	0.225	4.48787e-52
TGFA	3.74586e-56	0.685784	0.421	0.322	8.71662e-52
CPD	1.34841e-55	0.774423	0.601	0.621	3.13776e-51
MIS18BP1	7.86991e-55	0.379208	0.246	0.133	1.83133e-50
NACA	3.5192e-54	-0.275925	0.797	0.885	8.18918e-50
CYR61	5.62442e-54	-0.258256	0.573	0.766	1.3088e-49
AC136475.3	7.06073e-54	0.32541	0.216	0.107	1.64303e-49
CDC42EP5	8.3968e-54	0.564035	0.367	0.258	1.95394e-49
SUMO2	3.91642e-53	-0.251637	0.666	0.81	9.11351e-49
JUN	3.56847e-52	0.722098	0.747	0.831	8.30383e-48
MALL	4.57117e-52	0.672585	0.305	0.191	1.06371e-47
MUM1	8.79598e-52	0.460106	0.268	0.155	2.04682e-47
TPCN1	1.31696e-51	0.586689	0.414	0.306	3.06457e-47
TSC22D2	1.35405e-51	0.536834	0.372	0.262	3.15088e-47
FUS	1.99077e-51	0.842418	0.609	0.611	4.63251e-47
RPL38	2.20193e-51	0.294522	0.804	0.872	5.1239e-47
NKTR	3.31194e-51	0.734297	0.482	0.398	7.70688e-47
PLEKHA1	3.4336e-51	0.824892	0.529	0.513	7.98998e-47
CA2	4.77998e-51	0.306545	0.231	0.123	1.1123e-46
TXN	1.30431e-50	-0.294357	0.667	0.838	3.03512e-46
RASSF7	1.33679e-50	0.572324	0.435	0.345	3.1107e-46
FAM213A	5.82412e-50	-0.25183	0.657	0.809	1.35527e-45
CRABP2	2.10554e-49	0.563356	0.369	0.26	4.8996e-45
TUBA1A	1.14011e-48	-0.279745	0.11	0.226	2.65303e-44
LNPK	1.4972e-48	0.546205	0.384	0.285	3.48399e-44
IER3	4.43437e-48	-0.355215	0.76	0.894	1.03188e-43
TSPYL2	1.06718e-47	0.381068	0.261	0.151	2.48334e-43
FGD6	1.44974e-47	0.431275	0.302	0.19	3.37354e-43
DSG2	4.44486e-47	0.712467	0.575	0.584	1.03432e-42
MELTF	4.60158e-47	0.475407	0.244	0.142	1.07079e-42
PURA	8.52951e-47	0.50192	0.373	0.279	1.98482e-42
EGR3	1.18165e-46	0.455202	0.264	0.158	2.74969e-42
P4HB	1.42295e-46	0.485052	0.726	0.789	3.3112e-42
TOB1	1.9214e-46	0.47525	0.363	0.255	4.47109e-42
GOLGA8A	3.29602e-46	0.282867	0.208	0.106	7.66985e-42
AL133453.1	1.02177e-45	0.831476	0.571	0.63	2.37767e-41
AHNAK	2.22795e-45	0.566362	0.689	0.725	5.18444e-41
STC2	2.32462e-45	0.69997	0.566	0.538	5.40939e-41
PLEKHG3	4.40606e-45	0.312988	0.238	0.136	1.02529e-40
MT-ND4L	8.58167e-45	0.899761	0.71	0.739	1.99695e-40
PLIN2	9.52675e-45	0.762807	0.394	0.305	2.21688e-40
SLC6A6	1.77821e-44	0.739959	0.555	0.541	4.13789e-40
CAVIN1	4.11161e-44	0.443839	0.311	0.205	9.56773e-40
SORL1	5.21292e-44	0.661395	0.583	0.589	1.21305e-39
SCARB2	6.25766e-44	0.687034	0.509	0.497	1.45616e-39
NR1D1	2.23565e-43	0.423337	0.29	0.186	5.20235e-39
SLC6A8	2.7984e-43	0.493206	0.294	0.188	6.51187e-39
ZFAND2A	6.74394e-43	0.507554	0.286	0.188	1.56931e-38
PDK1	4.0165e-42	0.550163	0.307	0.206	9.3464e-38
CD109	8.72583e-42	0.363837	0.251	0.151	2.0305e-37
ZFAS1	9.08328e-42	0.498526	0.746	0.82	2.11368e-37
SH3BP2	1.00586e-41	0.607657	0.438	0.355	2.34063e-37
PABPC1	2.0207e-41	0.418286	0.762	0.785	4.70218e-37
DOCK5	2.15468e-41	0.36587	0.234	0.137	5.01394e-37
PFDN5	2.36419e-41	-0.258827	0.681	0.842	5.50146e-37
FAM13A	2.38687e-41	0.475091	0.302	0.203	5.55425e-37
RPL39	4.1843e-41	0.25898	0.929	0.934	9.73688e-37
ZFYVE19	8.82073e-41	0.325263	0.258	0.157	2.05258e-36
PMEPA1	1.16562e-40	0.568156	0.394	0.316	2.71239e-36
SCD	2.04116e-40	0.763539	0.623	0.639	4.74979e-36
TMEM45B	2.14792e-40	0.480226	0.344	0.252	4.9982e-36
EFHD2	5.15068e-40	0.506685	0.707	0.772	1.19856e-35
CD46	1.00223e-39	0.426688	0.694	0.778	2.33219e-35
ZNF791	2.95232e-39	0.327546	0.232	0.135	6.87006e-35
PLAG1	6.15072e-39	0.356316	0.256	0.158	1.43127e-34
C19orf33	1.9087e-38	0.679007	0.533	0.553	4.44154e-34
CRYBG3	3.41441e-38	0.342442	0.252	0.156	7.94534e-34
ARFGEF3	3.46154e-38	0.526735	0.392	0.309	8.05499e-34
RSRC2	5.12994e-38	0.701906	0.573	0.613	1.19374e-33
PHC3	2.128e-37	0.345486	0.28	0.183	4.95187e-33
HPS3	4.72289e-37	0.579707	0.299	0.201	1.09902e-32
HIST1H4C	6.48555e-37	-0.253917	0.406	0.575	1.50919e-32
GPRC5A	9.24506e-37	0.434609	0.762	0.782	2.15132e-32
ZDHHC2	9.24811e-37	0.26245	0.226	0.132	2.15203e-32
TINAGL1	2.55173e-36	0.732847	0.462	0.415	5.93787e-32
FAM133B	3.09802e-36	0.784605	0.542	0.56	7.20909e-32
DNAJA1	3.53994e-36	0.613405	0.679	0.749	8.23745e-32
SLC7A1	3.81076e-36	0.786096	0.539	0.553	8.86765e-32
SPRED1	7.27346e-36	0.39063	0.257	0.164	1.69254e-31
ASPH	2.5632e-35	0.547821	0.639	0.688	5.96457e-31
P4HA2	4.51717e-35	0.546632	0.424	0.36	1.05115e-30
ANKZF1	1.13146e-34	0.397786	0.293	0.198	2.63291e-30
KDM7A	1.95075e-34	0.389502	0.316	0.226	4.53938e-30
TRA2B	2.0161e-34	0.64454	0.46	0.42	4.69146e-30
SLC16A6	3.12544e-34	0.65931	0.265	0.182	7.27289e-30
RBM41	3.83248e-34	0.344242	0.251	0.162	8.91818e-30
TENT5A	5.49845e-34	0.617132	0.361	0.279	1.27949e-29
HSPD1	8.84253e-34	0.553833	0.652	0.712	2.05766e-29
PHF3	1.27292e-33	0.62369	0.521	0.517	2.96209e-29
STMN3	3.21248e-33	0.360377	0.296	0.206	7.47545e-29
CAST	1.65264e-32	0.367526	0.723	0.788	3.84569e-28
HLA-B	2.30854e-32	0.484342	0.741	0.81	5.37198e-28
AFMID	4.21031e-32	0.401885	0.295	0.203	9.79738e-28
AREG	4.84001e-32	-0.311249	0.597	0.742	1.12627e-27
LMAN1	5.19214e-32	0.374256	0.707	0.767	1.20821e-27
MUC16	8.37631e-32	-0.311117	0.666	0.855	1.94917e-27
CNOT8	1.27963e-31	0.400203	0.359	0.281	2.97769e-27
ABL2	2.72633e-31	0.837581	0.499	0.475	6.34416e-27
IFI6	3.1506e-31	0.894245	0.337	0.258	7.33144e-27
KCNK6	5.53614e-31	0.326982	0.252	0.165	1.28826e-26
LPP	7.61528e-31	0.646929	0.565	0.587	1.77208e-26
XDH	1.08831e-30	0.352446	0.277	0.189	2.53249e-26
PPP1R13L	1.3456e-30	0.309779	0.276	0.184	3.13121e-26
CITED2	5.44444e-30	0.654262	0.443	0.391	1.26692e-25
RRAS	8.84391e-30	0.535074	0.43	0.387	2.05798e-25
RNMT	1.40472e-29	0.601444	0.596	0.654	3.26879e-25
RNF24	2.05544e-29	0.292114	0.305	0.219	4.783e-25
GALNT2	4.40785e-28	0.576773	0.387	0.334	1.02571e-23
GLCE	5.28462e-28	0.305482	0.223	0.142	1.22973e-23
ZNF148	7.27875e-28	0.556102	0.432	0.391	1.69377e-23
MPZL2	7.74028e-28	0.582668	0.581	0.619	1.80116e-23
PAX8	1.13862e-26	0.777685	0.583	0.624	2.64956e-22
LPCAT1	1.30157e-26	0.372025	0.252	0.174	3.02875e-22
ARRDC3	2.55317e-26	0.482206	0.414	0.344	5.94123e-22
IL4I1	5.0872e-26	0.684978	0.449	0.412	1.18379e-21
CANX	5.45505e-26	0.433214	0.681	0.739	1.26939e-21
IMP3	1.21898e-25	0.344419	0.333	0.264	2.83658e-21
SUN2	1.28316e-25	0.273441	0.253	0.172	2.98591e-21
PAEP	1.48559e-25	0.595083	0.855	0.831	3.45697e-21
BICD1	1.49761e-25	0.652432	0.474	0.444	3.48495e-21
AVPI1	5.70427e-25	0.343469	0.298	0.218	1.32738e-20
FSCN1	1.06773e-24	0.277103	0.235	0.158	2.48461e-20
PPDPF	1.82742e-24	0.421164	0.661	0.772	4.25242e-20
MKLN1	1.82918e-24	0.613286	0.443	0.413	4.25649e-20
NCALD	2.54567e-24	0.616188	0.356	0.301	5.92378e-20
ALCAM	3.26494e-24	0.490189	0.663	0.717	7.59752e-20
FAM20C	3.55253e-24	0.262698	0.221	0.146	8.26673e-20
MXI1	4.09057e-24	0.547133	0.426	0.395	9.51876e-20
MT-ND5	9.54382e-24	0.568741	0.915	0.839	2.22085e-19
SPINT2	1.04523e-23	0.278893	0.761	0.828	2.43225e-19
AKAP12	2.24078e-23	0.259676	0.617	0.555	5.2143e-19
KMT2E	3.65923e-23	0.522395	0.476	0.446	8.51503e-19
DVL1	7.59112e-23	0.282512	0.299	0.222	1.76645e-18
HES1	2.90064e-22	0.731312	0.598	0.648	6.74978e-18
PER1	4.71172e-22	0.379075	0.272	0.2	1.09642e-17
UGP2	7.66276e-22	0.501057	0.457	0.448	1.78312e-17
STK4	8.39883e-22	0.310804	0.252	0.181	1.95441e-17
CLK1	9.97786e-22	0.426316	0.43	0.383	2.32185e-17
JMJD6	1.04944e-21	0.264528	0.245	0.173	2.44205e-17
AL161431.1	1.40493e-21	0.574869	0.559	0.586	3.26927e-17
LIPH	2.28004e-21	0.305136	0.203	0.137	5.30566e-17
QSER1	2.89418e-21	0.299824	0.244	0.173	6.73476e-17
PRSS8	4.62151e-21	0.499766	0.491	0.499	1.07542e-16
TET2	5.35344e-21	0.454601	0.35	0.29	1.24575e-16
NR2F2	5.37407e-21	0.417369	0.328	0.264	1.25055e-16
ITGB6	4.58254e-20	0.394509	0.325	0.268	1.06636e-15
WNT7A	5.09084e-20	0.410472	0.284	0.222	1.18464e-15
NBL1	4.36587e-19	0.395611	0.302	0.237	1.01594e-14
CSNK2A1	1.80193e-18	0.538259	0.49	0.506	4.19308e-14
FAM210A	2.11787e-18	0.403857	0.353	0.303	4.92829e-14
TTYH3	3.05784e-18	0.331478	0.304	0.242	7.11559e-14
SLC19A2	3.29383e-18	0.262564	0.201	0.14	7.66474e-14
MYO1B	4.70273e-18	0.509072	0.402	0.359	1.09433e-13
TNRC6A	5.95343e-18	0.311587	0.239	0.174	1.38536e-13
CWC22	6.66394e-18	0.319155	0.266	0.202	1.5507e-13
MTF2	7.28396e-18	0.282666	0.236	0.171	1.69498e-13
KIAA1551	7.50498e-18	0.534422	0.594	0.616	1.74641e-13
GGA2	1.89889e-17	0.31499	0.299	0.237	4.41871e-13
ARID4A	1.86263e-16	0.333143	0.286	0.226	4.33434e-12
PTPRF	3.59146e-16	0.548215	0.469	0.472	8.35732e-12
HSPB1	4.05988e-16	0.394282	0.645	0.761	9.44734e-12
HSPA5	4.27483e-16	0.517942	0.774	0.825	9.94752e-12
COX17	8.56141e-16	0.506587	0.529	0.616	1.99224e-11
MUC4	8.78785e-16	0.469103	0.499	0.469	2.04493e-11
IFI16	9.47461e-16	0.300357	0.273	0.213	2.20474e-11
TPD52	1.19826e-15	0.47971	0.444	0.447	2.78835e-11
ZC3H6	1.2195e-15	0.304575	0.3	0.245	2.83777e-11
TUBB6	1.91628e-15	0.270647	0.248	0.189	4.45919e-11
GOLGB1	2.22076e-15	0.469678	0.669	0.738	5.16771e-11
GSN	2.29517e-15	0.588736	0.527	0.565	5.34086e-11
PPL	4.18566e-15	0.380477	0.344	0.291	9.74002e-11
ARRDC4	6.12812e-15	0.404137	0.396	0.355	1.42601e-10
TSHZ2	1.03142e-14	0.35057	0.3	0.248	2.40013e-10
BLVRB	1.20954e-14	0.554861	0.476	0.508	2.8146e-10
SPATS2L	1.33811e-14	0.410165	0.402	0.384	3.11377e-10
CDC25B	1.35627e-14	0.343899	0.281	0.229	3.15605e-10
SAMD8	1.45722e-14	0.26893	0.238	0.181	3.39094e-10
NUFIP2	1.6569e-14	0.540053	0.516	0.533	3.85561e-10
PGAM1	2.0698e-14	0.50537	0.552	0.635	4.81643e-10
FAM174B	2.44816e-14	0.285306	0.286	0.23	5.69687e-10
S100A4	2.4979e-14	0.27586	0.898	0.91	5.81261e-10
NT5E	3.03644e-14	0.528719	0.321	0.279	7.06579e-10
HLA-DQB1	4.55775e-14	0.449632	0.595	0.711	1.06059e-09
RLF	4.70014e-14	0.438928	0.365	0.326	1.09372e-09
ID2	9.14444e-14	0.371789	0.415	0.38	2.12791e-09
PIK3R1	1.05922e-13	0.256232	0.246	0.189	2.4648e-09
FGFR1OP2	1.27074e-13	0.291804	0.27	0.216	2.95701e-09
SYTL3	1.37845e-13	0.449176	0.454	0.447	3.20765e-09
SPOPL	1.52435e-13	0.374286	0.333	0.286	3.54717e-09
ESCO1	1.75844e-13	0.302679	0.294	0.239	4.09189e-09
TMEM123	2.36818e-13	0.43984	0.587	0.666	5.51075e-09
MBD5	2.79676e-13	0.275999	0.248	0.195	6.50806e-09
GUK1	3.3317e-13	0.266097	0.677	0.787	7.75288e-09
TBC1D9B	5.13558e-13	0.377124	0.357	0.318	1.19505e-08
ESF1	5.56425e-13	0.266544	0.296	0.241	1.2948e-08
WNT7B	7.11946e-13	0.334475	0.285	0.234	1.6567e-08
ZBTB1	8.31364e-13	0.437901	0.357	0.315	1.93458e-08
FZD5	9.22058e-13	0.251528	0.226	0.172	2.14563e-08
RORA	9.24937e-13	0.399782	0.404	0.375	2.15233e-08
DENND4C	1.12204e-12	0.276704	0.25	0.198	2.61099e-08
KMT2A	1.35133e-12	0.463365	0.477	0.481	3.14453e-08
SLC25A37	1.70742e-12	0.491753	0.474	0.471	3.97317e-08
B4GALT1	2.24791e-12	0.530648	0.616	0.688	5.2309e-08
ATF3	2.43971e-12	0.499951	0.693	0.802	5.67721e-08
IMPAD1	2.99776e-12	0.536636	0.444	0.461	6.9758e-08
MAFB	3.90074e-12	-0.285836	0.216	0.152	9.07702e-08
TGOLN2	4.02322e-12	0.507914	0.574	0.647	9.36203e-08
NAP1L1	4.35448e-12	0.285701	0.67	0.747	1.01329e-07
ARHGAP5	5.3992e-12	0.461182	0.564	0.611	1.25639e-07
GRPEL1	7.32518e-12	0.341601	0.352	0.327	1.70457e-07
IDS	1.16362e-11	0.464572	0.41	0.397	2.70773e-07
S100A9	1.55237e-11	0.868568	0.335	0.301	3.61236e-07
ATRX	1.67524e-11	0.443361	0.616	0.691	3.89828e-07
HSPA8	2.63064e-11	0.392849	0.653	0.737	6.12149e-07
GPR160	3.45284e-11	0.279503	0.314	0.274	8.03476e-07
ZNF451	3.68343e-11	0.38725	0.333	0.293	8.57134e-07
SEL1L	4.58325e-11	0.531764	0.428	0.424	1.06652e-06
CASC8	6.96415e-11	0.253377	0.235	0.193	1.62056e-06
C6orf106	8.69888e-11	0.281551	0.284	0.236	2.02423e-06
PRPF4B	1.22502e-10	0.39093	0.454	0.439	2.85063e-06
SLC39A14	1.24051e-10	0.285207	0.248	0.201	2.88667e-06
DDI2	1.4153e-10	0.277201	0.241	0.195	3.2934e-06
CDH3	1.48977e-10	0.331517	0.321	0.283	3.46669e-06
TM9SF3	1.57943e-10	0.432187	0.576	0.666	3.67534e-06
TPP1	2.45032e-10	0.257514	0.238	0.19	5.7019e-06
FAM213B	3.25247e-10	0.285756	0.277	0.235	7.56849e-06
GCC2	3.27438e-10	0.447234	0.569	0.646	7.61949e-06
HMBOX1	3.90397e-10	0.264444	0.257	0.21	9.08454e-06
ATP2B4	3.9336e-10	0.377422	0.386	0.371	9.15348e-06
RIOK3	5.61593e-10	0.401754	0.573	0.665	1.30683e-05
EIF2AK2	6.34743e-10	0.540042	0.389	0.381	1.47705e-05
ZNF91	7.14571e-10	0.250564	0.264	0.218	1.66281e-05
PTP4A2	7.17139e-10	0.344874	0.671	0.744	1.66878e-05
OGA	9.12115e-10	0.439797	0.46	0.461	2.12249e-05
SFXN1	9.90468e-10	0.300342	0.295	0.251	2.30482e-05
HPS5	1.0041e-09	0.255808	0.233	0.188	2.33655e-05
LAMC1	1.33874e-09	0.622781	0.586	0.655	3.11525e-05
DHRS7	1.36854e-09	0.493147	0.419	0.438	3.1846e-05
AP000542.2	1.38939e-09	0.321161	0.211	0.167	3.23312e-05
SLC25A36	1.45022e-09	0.472401	0.486	0.52	3.37465e-05
IER2	1.49023e-09	0.357841	0.614	0.702	3.46776e-05
MTR	1.74384e-09	0.315272	0.316	0.279	4.05793e-05
BHLHE40	3.23246e-09	0.390976	0.474	0.482	7.52193e-05
PLAGL1	3.77425e-09	0.282542	0.282	0.24	8.78268e-05
CXXC5	4.17103e-09	0.266463	0.264	0.225	9.70598e-05
RRM2B	4.8312e-09	0.401009	0.343	0.318	0.000112422
ACER3	6.99205e-09	0.315071	0.274	0.241	0.000162705
POLR2M	8.27786e-09	0.2569	0.261	0.22	0.000192626
GRN	8.81553e-09	0.450149	0.591	0.685	0.000205137
CALU	8.8235e-09	0.446018	0.589	0.651	0.000205323
RNF217	9.29633e-09	0.358349	0.296	0.263	0.000216325
IFITM3	9.41155e-09	0.264414	0.716	0.809	0.000219007
RPS17	9.78331e-09	0.474051	0.484	0.595	0.000227658
AGRN	1.43626e-08	0.460967	0.539	0.585	0.000334217
ITGA2	1.55035e-08	0.396121	0.312	0.275	0.000360766
DUSP1	2.21803e-08	0.435545	0.535	0.588	0.000516136
PLOD1	2.37819e-08	0.486587	0.436	0.454	0.000553405
EIF4B	2.6686e-08	0.377011	0.583	0.673	0.000620984
PRRG1	3.13811e-08	0.262883	0.291	0.254	0.000730239
ABHD5	3.87214e-08	0.336989	0.25	0.214	0.000901046
CCDC88A	5.95992e-08	0.338349	0.243	0.208	0.00138687
MAP3K2	6.07738e-08	0.479275	0.416	0.425	0.00141421
HSPG2	7.11949e-08	0.567807	0.518	0.565	0.00165671
SC5D	7.63236e-08	0.309204	0.297	0.265	0.00177605
PEG10	9.7718e-08	0.439057	0.265	0.238	0.0022739
SH3PXD2A	1.03612e-07	0.415666	0.326	0.304	0.00241106
BAIAP2L2	1.21728e-07	0.265064	0.319	0.285	0.0028326
MTUS1	1.65172e-07	0.499017	0.486	0.525	0.00384356
NEU1	1.6966e-07	0.41046	0.388	0.389	0.00394798
NOTCH3	1.79959e-07	0.265492	0.247	0.208	0.00418764
IFITM2	1.90081e-07	0.641283	0.499	0.58	0.00442318
LASP1	2.05795e-07	0.354178	0.347	0.318	0.00478886
AFF1	2.48272e-07	0.296694	0.291	0.258	0.0057773
ZNF638	2.54098e-07	0.505519	0.436	0.441	0.00591287
ATG12	2.68942e-07	0.368457	0.403	0.403	0.00625827
HNRNPA1	3.81864e-07	0.290381	0.659	0.747	0.00888597
ATP13A3	3.92632e-07	0.534213	0.462	0.48	0.00913654

## Sheet: Ciliated epithelium
(relative to Fig.S2g )
	p_val	avg_log2FC	pct.1	pct.2	p_val_adj
COL6A2	2.33316e-48	2.3213	0.492	0	5.42925e-44
COL6A1	1.59165e-31	2.27372	0.525	0.044	3.70376e-27
SERPINB7	5.56578e-30	1.43261	0.305	0	1.29516e-25
ANXA1	3.00679e-29	-2.47994	0.525	0.98	6.99679e-25
EGR1	6.15459e-23	2.71373	0.746	0.257	1.43217e-18
WFDC2	8.56495e-23	-2.0925	0.61	0.971	1.99306e-18
ANGPTL4	2.15475e-22	2.30128	0.508	0.081	5.0141e-18
NEAT1	1.10938e-21	1.81201	1	0.941	2.58153e-17
CLDN3	1.25217e-21	-2.23737	0.237	0.892	2.91381e-17
DNALI1	6.79417e-21	-1.98735	0.153	0.846	1.581e-16
RAB11FIP1	1.44442e-20	-1.86959	0.373	0.897	3.36117e-16
AL121944.1	6.56685e-20	-2.09429	0.068	0.795	1.52811e-15
UBC	2.91354e-19	-1.33437	0.763	0.963	6.7798e-15
SERPINB1	3.42914e-19	-2.02373	0.153	0.858	7.97961e-15
TEKT1	5.59517e-19	-1.71806	0.034	0.711	1.302e-14
SORBS2	1.48029e-18	-1.61473	0.068	0.76	3.44463e-14
CFAP300	3.54164e-18	-1.83722	0.051	0.721	8.24139e-14
AGR3	4.27274e-18	-1.87465	0.22	0.853	9.94266e-14
NDUFC2	4.75477e-18	-1.52375	0.051	0.741	1.10643e-13
SSB	1.79797e-17	-1.68673	0.169	0.797	4.18387e-13
LDHA	2.80397e-17	1.89689	0.864	0.743	6.52484e-13
NDRG1	2.92198e-17	2.40934	0.814	0.623	6.79946e-13
FRMD4B	3.49796e-17	-1.36207	0.017	0.685	8.13976e-13
MGST3	3.56798e-17	-1.77751	0.136	0.809	8.30268e-13
RAB3IP	3.95584e-17	-1.46287	0.051	0.716	9.20523e-13
TMEM190	4.81902e-17	-2.54078	0.085	0.726	1.12139e-12
GBP1	7.53826e-17	-1.68243	0.051	0.714	1.75415e-12
PSENEN	9.70472e-17	-1.92894	0.305	0.809	2.25829e-12
RUVBL1	1.77785e-16	-1.60761	0.085	0.714	4.13705e-12
VEGFA	3.50987e-16	2.53916	0.763	0.504	8.16746e-12
LGALS1	3.77326e-16	1.90397	0.847	0.594	8.78039e-12
EMC4	4.31623e-16	-0.986222	0.017	0.631	1.00439e-11
DNAAF1	5.29972e-16	-1.57006	0.136	0.782	1.23325e-11
RCAN1	6.12659e-16	-1.75213	0	0.619	1.42566e-11
DPCD	6.14414e-16	-1.57048	0.102	0.733	1.42974e-11
HYDIN	1.04733e-15	-1.22765	0.119	0.787	2.43713e-11
NUDC	1.0594e-15	-1.54055	0.254	0.841	2.46523e-11
CASC1	1.29351e-15	-1.12786	0.017	0.619	3.01e-11
OSCP1	1.57327e-15	-1.02628	0.068	0.711	3.661e-11
SCGB2A1	1.68219e-15	-2.01953	0.237	0.844	3.91446e-11
TCTEX1D2	2.56065e-15	-1.29281	0.153	0.773	5.95864e-11
EDN1	2.92596e-15	-1.63697	0.051	0.648	6.8087e-11
BCL10	2.98963e-15	-1.31243	0.102	0.736	6.95687e-11
ISG20	3.06954e-15	-1.39087	0.186	0.795	7.14282e-11
ROPN1L	3.47453e-15	-1.47317	0.153	0.79	8.08522e-11
KRT23	3.87576e-15	-1.50728	0.085	0.729	9.01888e-11
AK7	3.89806e-15	-1.09235	0.068	0.699	9.07079e-11
GDF15	4.49966e-15	-1.90657	0.119	0.741	1.04707e-10
SPACA9	5.76551e-15	-1.12523	0.017	0.619	1.34163e-10
PIFO	6.50567e-15	-1.54718	0.203	0.817	1.51387e-10
OCLN	9.62344e-15	-1.01616	0.034	0.641	2.23937e-10
BCL2A1	1.06112e-14	-1.3528	0.017	0.594	2.46924e-10
WDR34	1.63067e-14	-0.954509	0.017	0.589	3.79456e-10
DNAH6	1.72729e-14	-1.09326	0.051	0.655	4.01941e-10
B9D1	1.77433e-14	-1.17703	0.034	0.631	4.12886e-10
SRD5A3	2.13729e-14	-1.04349	0.051	0.675	4.97347e-10
MGMT	2.46653e-14	-1.31695	0.169	0.773	5.73961e-10
NEDD9	2.58286e-14	-1.06887	0.068	0.677	6.01032e-10
MACROD2	2.67994e-14	-1.29526	0.136	0.758	6.23623e-10
METTL27	3.00739e-14	-1.27023	0.017	0.604	6.99819e-10
CAPSL	3.18877e-14	-1.11749	0.085	0.689	7.42027e-10
ATP5IF1	4.49786e-14	-1.50241	0.407	0.895	1.04665e-09
CCDC40	4.54673e-14	-1.0065	0.034	0.606	1.05802e-09
ZNF217	4.896e-14	-0.844752	0.102	0.731	1.1393e-09
STK33	5.30832e-14	-1.09592	0.068	0.655	1.23525e-09
NUCB2	5.71962e-14	-1.2831	0.085	0.685	1.33096e-09
ARL3	5.85475e-14	-0.713663	0.136	0.753	1.3624e-09
ZFAND6	6.51788e-14	-1.12445	0.102	0.702	1.51671e-09
SPA17	6.81753e-14	-1.43683	0.169	0.775	1.58644e-09
PIGP	6.91656e-14	-0.882819	0.017	0.594	1.60948e-09
C9orf116	9.09666e-14	-1.26873	0.254	0.824	2.11679e-09
PSMC4	9.93879e-14	-0.923586	0.017	0.567	2.31276e-09
PSMA4	1.04541e-13	-1.16489	0.102	0.704	2.43267e-09
ARL5B	1.0836e-13	-1.20192	0.102	0.709	2.52153e-09
RPAIN	1.09611e-13	-1.02288	0.102	0.716	2.55065e-09
DNAAF4	1.15452e-13	-1.30045	0.153	0.741	2.68656e-09
CFAP126	1.1681e-13	-1.07803	0.136	0.76	2.71816e-09
CCT5	1.21873e-13	-1.17607	0.102	0.702	2.83598e-09
IFT74	1.2462e-13	-1.03784	0.102	0.704	2.89992e-09
SPAG17	1.27128e-13	-0.953947	0.136	0.792	2.95828e-09
DNAJB13	1.46264e-13	-0.970189	0.017	0.562	3.40356e-09
VPS29	1.48881e-13	-0.82124	0.051	0.626	3.46447e-09
SCAND1	1.53846e-13	-0.78887	0.085	0.677	3.57999e-09
C11orf97	1.57219e-13	-1.18561	0.119	0.726	3.6585e-09
MGST2	1.72697e-13	-0.983357	0.051	0.621	4.01867e-09
EFCAB10	1.86733e-13	-1.0267	0.068	0.653	4.34527e-09
NCOA7	1.87841e-13	-1.34581	0.322	0.858	4.37105e-09
CFAP45	1.88736e-13	-1.1514	0.169	0.79	4.39189e-09
CCDC65	1.9942e-13	-1.0504	0.051	0.633	4.6405e-09
BDH2	2.04833e-13	-0.709826	0.034	0.614	4.76645e-09
TMC5	2.14221e-13	-1.49786	0.339	0.853	4.98492e-09
ENDOG	2.17624e-13	-1.40859	0.136	0.716	5.06411e-09
S100A11	2.37419e-13	-1.10125	0.78	0.958	5.52473e-09
IDH2	2.4877e-13	-1.04587	0.119	0.716	5.78889e-09
DRC1	2.58754e-13	-1.2148	0.153	0.76	6.02121e-09
ETFB	2.77992e-13	-0.615096	0.051	0.621	6.46888e-09
NDUFS3	2.87069e-13	-0.818222	0.051	0.621	6.6801e-09
CFAP53	2.93553e-13	-0.890695	0.102	0.702	6.83098e-09
DYDC2	3.06895e-13	-0.982515	0.085	0.685	7.14144e-09
PSMB6	3.24527e-13	-0.652783	0.085	0.677	7.55173e-09
TCTN1	4.07318e-13	-0.79607	0.085	0.685	9.47829e-09
RABL2B	4.56193e-13	-0.637684	0.085	0.675	1.06156e-08
ATP6V1D	4.56333e-13	-1.04296	0.153	0.743	1.06189e-08
CFAP46	4.88825e-13	-0.908686	0.085	0.665	1.1375e-08
GTF2F1	4.96306e-13	-0.76711	0.068	0.653	1.1549e-08
NDUFB8	5.20227e-13	-0.837194	0.051	0.611	1.21057e-08
BANF1	5.25902e-13	-0.941747	0.068	0.638	1.22377e-08
MORN2	5.64387e-13	-1.45878	0.237	0.8	1.31333e-08
CCDC28A	5.76769e-13	-0.714898	0.034	0.601	1.34214e-08
DZIP3	6.06668e-13	-1.04668	0.068	0.633	1.41172e-08
FOS	6.27553e-13	2.14627	0.661	0.342	1.46032e-08
TTC29	6.53512e-13	-0.876693	0.051	0.619	1.52072e-08
COA6	6.67305e-13	-0.851147	0.017	0.555	1.55282e-08
UBB	7.03821e-13	-1.2333	0.424	0.895	1.63779e-08
CHIC2	7.19138e-13	-0.840132	0.051	0.601	1.67343e-08
NNMT	7.21728e-13	-1.29078	0.017	0.562	1.67946e-08
DCDC1	8.18733e-13	-0.874774	0.017	0.55	1.90519e-08
H2AFJ	8.94407e-13	-0.912917	0.102	0.682	2.08129e-08
DDT	1.03172e-12	-0.903927	0.068	0.641	2.40082e-08
TSG101	1.03479e-12	-0.764592	0.068	0.628	2.40796e-08
DYNLT1	1.06831e-12	-1.34284	0.322	0.863	2.48595e-08
PDP1	1.12196e-12	-0.801943	0.034	0.57	2.61081e-08
MED31	1.20899e-12	-0.878791	0.085	0.66	2.81332e-08
HSPBP1	1.22315e-12	-0.797814	0.085	0.667	2.84627e-08
CAPS	1.22473e-12	-1.29696	0.576	0.927	2.84995e-08
RAP2B	1.24598e-12	-0.956396	0.186	0.8	2.89938e-08
C6orf118	1.24765e-12	-0.637013	0.068	0.633	2.90329e-08
DAPP1	1.30992e-12	-1.10263	0.186	0.765	3.04817e-08
TMEM165	1.33152e-12	-1.09575	0.169	0.746	3.09844e-08
LENG8	1.42045e-12	-0.955092	0.051	0.592	3.3054e-08
ERP29	1.4683e-12	-1.05536	0.136	0.733	3.41674e-08
NDUFB5	1.47925e-12	-0.77936	0.085	0.655	3.44221e-08
ARMC3	1.58197e-12	-0.966582	0.169	0.76	3.68125e-08
PHB	1.66454e-12	-0.754377	0.034	0.567	3.87338e-08
RPP38	1.68983e-12	-0.833489	0.068	0.626	3.93223e-08
SAT1	1.68997e-12	-1.19209	0.847	0.973	3.93255e-08
ERO1A	1.69662e-12	1.58405	0.831	0.802	3.94802e-08
NFKB1	1.76458e-12	-1.07046	0.119	0.699	4.10617e-08
TEKT2	1.76578e-12	-0.929939	0.085	0.655	4.10897e-08
COPE	1.78573e-12	-1.05854	0.136	0.731	4.1554e-08
RSPH1	1.81123e-12	-1.26375	0.356	0.866	4.21474e-08
ATXN10	1.81194e-12	-0.783681	0.051	0.592	4.21639e-08
ZNF165	1.82704e-12	-1.21762	0.102	0.677	4.25152e-08
IL1R1	1.84843e-12	-0.995039	0.102	0.667	4.3013e-08
LMO7	1.86425e-12	-1.27598	0.136	0.711	4.3381e-08
TULP3	1.88308e-12	-0.581649	0.068	0.631	4.38193e-08
LRRC46	1.89851e-12	-0.831957	0.102	0.697	4.41784e-08
EIF2S2	1.9041e-12	-1.38293	0.356	0.829	4.43084e-08
VPS37B	1.97445e-12	-0.826015	0.017	0.538	4.59455e-08
PSMB4	2.02437e-12	-0.609833	0.085	0.66	4.71071e-08
FHAD1	2.03241e-12	-0.83598	0.119	0.724	4.72943e-08
MRPL13	2.11507e-12	-0.42592	0.068	0.626	4.92176e-08
IRF2	2.17813e-12	-0.675305	0.051	0.599	5.06852e-08
MT-ND4L	2.24583e-12	1.56384	0.847	0.802	5.22605e-08
INTS10	2.46296e-12	-0.758627	0.034	0.565	5.73132e-08
ORMDL2	2.53501e-12	-0.673822	0.051	0.592	5.89897e-08
CUL3	2.56449e-12	-0.831562	0.051	0.599	5.96758e-08
CFAP47	2.70753e-12	-0.914934	0.085	0.643	6.30041e-08
WDR54	2.85985e-12	-1.13942	0.153	0.731	6.65488e-08
UBXN11	3.03513e-12	-0.606187	0.068	0.621	7.06274e-08
CKB	3.06931e-12	-1.24724	0.186	0.773	7.14229e-08
DRC3	3.07959e-12	-0.76988	0.068	0.619	7.1662e-08
SPATA17	3.39222e-12	-1.00281	0.119	0.692	7.89371e-08
VPS28	3.42189e-12	-0.537718	0.102	0.687	7.96274e-08
LDHB	3.43608e-12	-1.0699	0.153	0.733	7.99576e-08
GADD45A	3.442e-12	-0.837276	0.186	0.787	8.00954e-08
PSMD1	3.44398e-12	-0.806728	0.051	0.587	8.01413e-08
TECR	3.50557e-12	-0.611653	0.119	0.716	8.15747e-08
HIVEP1	3.75758e-12	-0.730171	0.085	0.643	8.74388e-08
HLA-DRB1	3.91147e-12	-0.906154	0.068	0.609	9.10198e-08
CCDC113	3.94527e-12	-1.07806	0.153	0.724	9.18064e-08
TAX1BP1	3.95072e-12	-1.14124	0.288	0.836	9.19333e-08
SSBP1	4.01702e-12	-0.690363	0.119	0.711	9.34761e-08
SSBP4	4.15204e-12	-0.710788	0.068	0.619	9.66179e-08
IFT43	4.52295e-12	-0.991183	0.153	0.76	1.05249e-07
ACYP1	4.59881e-12	-0.718785	0.034	0.557	1.07014e-07
AGR2	5.45844e-12	-1.21229	0.102	0.667	1.27018e-07
RPS27	5.46968e-12	0.85874	0.932	0.907	1.27279e-07
HMGXB3	6.09316e-12	-0.60261	0.051	0.579	1.41788e-07
CFAP157	6.27895e-12	-0.74445	0.034	0.565	1.46111e-07
PRDM1	6.62368e-12	-0.782911	0.102	0.665	1.54133e-07
IK	6.67191e-12	-1.27361	0.322	0.804	1.55255e-07
SNRPF	6.7033e-12	-0.741505	0.068	0.619	1.55986e-07
DRAM2	6.84668e-12	-0.72419	0.068	0.614	1.59322e-07
DYNC2H1	6.94095e-12	-1.12962	0.169	0.736	1.61516e-07
EIF3D	7.01182e-12	-0.555693	0.068	0.626	1.63165e-07
NAA20	7.04039e-12	-0.875709	0.085	0.631	1.6383e-07
MLF1	7.10536e-12	-1.03683	0.186	0.785	1.65342e-07
ASRGL1	7.12902e-12	-0.845692	0.153	0.716	1.65892e-07
FNBP4	7.63103e-12	-0.924828	0.136	0.716	1.77574e-07
ATP5MPL	7.70234e-12	-1.05653	0.203	0.792	1.79233e-07
RSPH9	7.70385e-12	-1.13905	0.051	0.577	1.79268e-07
MGST1	7.71484e-12	-0.967239	0.017	0.511	1.79524e-07
TGM2	8.1015e-12	2.01899	0.576	0.259	1.88522e-07
RABGAP1L	8.28035e-12	-0.597257	0.068	0.623	1.92684e-07
RSPH3	9.69667e-12	-0.686111	0.119	0.694	2.25642e-07
MOK	9.85755e-12	-0.86072	0.119	0.685	2.29385e-07
DCTN3	1.07722e-11	-0.798915	0.085	0.628	2.50668e-07
ATP5PO	1.0911e-11	-0.822543	0.153	0.716	2.53899e-07
WRB	1.11505e-11	-0.677025	0.102	0.675	2.59472e-07
C12orf10	1.11701e-11	-0.66193	0	0.494	2.59928e-07
VRK3	1.1897e-11	-0.53402	0.085	0.648	2.76844e-07
EFHC2	1.19267e-11	-0.716221	0.051	0.579	2.77533e-07
ACTR6	1.23552e-11	-0.622337	0.119	0.694	2.87506e-07
LARS	1.24684e-11	-0.699434	0.068	0.599	2.90139e-07
MRPS18C	1.25432e-11	-0.82531	0.051	0.577	2.9188e-07
WEE1	1.262e-11	-0.653782	0.102	0.663	2.93667e-07
TTF1	1.29355e-11	-0.687236	0.017	0.516	3.01008e-07
GTF2B	1.30275e-11	-0.67078	0.051	0.577	3.03149e-07
DYNLRB2	1.31736e-11	-0.887745	0.085	0.628	3.06549e-07
SNW1	1.36517e-11	-0.689569	0.085	0.643	3.17674e-07
KATNBL1	1.36615e-11	-1.01137	0.119	0.689	3.17903e-07
SRP54	1.37327e-11	-0.593563	0.085	0.636	3.19559e-07
NCK1	1.42578e-11	-0.919782	0.068	0.606	3.3178e-07
COPB1	1.43597e-11	-0.531279	0.119	0.687	3.34149e-07
DHRS7B	1.53007e-11	-0.60113	0.017	0.521	3.56046e-07
TFF3	1.55198e-11	-1.63973	0.508	0.914	3.61146e-07
RBM8A	1.55379e-11	-0.991403	0.169	0.743	3.61566e-07
IFT57	1.55429e-11	-1.09875	0.186	0.76	3.61683e-07
RSPH4A	1.57583e-11	-0.667101	0.102	0.67	3.66695e-07
PSMA3	1.60791e-11	-0.810885	0.119	0.697	3.7416e-07
PPID	1.72056e-11	-0.741918	0.068	0.609	4.00374e-07
NDUFV2	1.72711e-11	-0.747936	0.169	0.756	4.01899e-07
FRK	1.7479e-11	-0.630759	0.051	0.587	4.06736e-07
ACBD5	1.79157e-11	-0.628103	0.017	0.504	4.16897e-07
GRAMD2B	1.81216e-11	-0.955503	0.102	0.653	4.2169e-07
CFAP52	1.83284e-11	-0.741041	0.051	0.572	4.26501e-07
CATIP	1.87306e-11	-0.65376	0	0.487	4.35862e-07
CIB1	1.95901e-11	-1.22272	0.525	0.9	4.55861e-07
CCT2	1.98418e-11	-0.967005	0.153	0.699	4.61718e-07
KIF3A	2.0015e-11	-0.675248	0.119	0.682	4.65749e-07
ELOC	2.04353e-11	-0.600371	0.085	0.65	4.7553e-07
LRRC6	2.05648e-11	-0.727159	0.068	0.609	4.78543e-07
PDLIM5	2.05845e-11	-0.76794	0.119	0.699	4.79002e-07
TMEM107	2.10345e-11	-0.693945	0.119	0.697	4.89474e-07
SPATA33	2.10724e-11	-0.742841	0.102	0.66	4.90355e-07
RFK	2.18979e-11	-0.548839	0.034	0.553	5.09564e-07
CIR1	2.21777e-11	-0.67496	0.136	0.724	5.16075e-07
BAZ1A	2.29782e-11	-0.661471	0.051	0.567	5.34703e-07
ENKUR	2.32721e-11	-0.843924	0.153	0.743	5.41541e-07
NME7	2.40185e-11	-0.909065	0.153	0.724	5.58911e-07
TRAF4	2.41241e-11	-0.716461	0.119	0.672	5.61367e-07
SPCS1	2.42397e-11	-1.11198	0.322	0.8	5.64057e-07
PIN1	2.44665e-11	-0.499007	0.085	0.626	5.69336e-07
TRIM55	2.45053e-11	-1.09434	0.051	0.557	5.70238e-07
MDH2	2.70269e-11	-0.835205	0.119	0.665	6.28917e-07
DENND2C	2.74887e-11	-0.812521	0.034	0.543	6.39661e-07
ARHGAP18	2.75063e-11	-0.54946	0.136	0.724	6.40071e-07
BROX	2.7779e-11	-0.527094	0.034	0.531	6.46417e-07
CCDC114	2.94676e-11	-0.736617	0.051	0.575	6.85712e-07
TMBIM4	2.96824e-11	-0.722171	0.102	0.663	6.90709e-07
C11orf88	3.01136e-11	-1.06436	0.153	0.702	7.00744e-07
DTHD1	3.12646e-11	-0.778805	0.102	0.65	7.27527e-07
TTC1	3.22859e-11	-0.64935	0.034	0.533	7.51293e-07
DNAJB11	3.23199e-11	-0.866554	0.068	0.592	7.52084e-07
PGLS	3.30578e-11	-0.815673	0.102	0.636	7.69254e-07
STX18	3.32888e-11	-0.63702	0.068	0.592	7.74631e-07
CFAP221	3.455e-11	-0.755783	0.085	0.619	8.0398e-07
ODF3B	3.5792e-11	-0.999104	0.186	0.756	8.3288e-07
SDF2L1	3.67119e-11	-1.09928	0.034	0.533	8.54286e-07
ABI1	3.7724e-11	-0.684189	0.119	0.68	8.77837e-07
RNASE1	3.78502e-11	-0.719745	0.017	0.509	8.80775e-07
PLEKHB2	3.8288e-11	-0.890246	0.136	0.685	8.90961e-07
RNF19A	4.06496e-11	-1.05644	0.203	0.787	9.45917e-07
CD74	4.07253e-11	-1.23516	0.203	0.748	9.47677e-07
SNRPA1	4.11057e-11	-0.517824	0.085	0.626	9.5653e-07
CFAP298	4.14942e-11	-0.825883	0.203	0.77	9.65571e-07
IDO1	4.15895e-11	-0.74749	0.034	0.543	9.67789e-07
YIPF6	4.18258e-11	-0.513738	0.068	0.592	9.73286e-07
MTAP	4.28365e-11	-0.755207	0.034	0.518	9.96804e-07
EHD4	4.30237e-11	-0.829654	0.119	0.658	1.00116e-06
MYO1E	4.32264e-11	-0.772982	0.119	0.68	1.00588e-06
CFAP73	4.34131e-11	-0.79487	0.068	0.582	1.01022e-06
TWF1	4.42888e-11	-0.818231	0.136	0.682	1.0306e-06
KIF23	4.44204e-11	-0.798164	0.017	0.509	1.03366e-06
TLE4	4.48563e-11	-0.824964	0.085	0.611	1.04381e-06
CXCR4	4.54893e-11	1.49595	0.288	0.051	1.05854e-06
ANKRD42	4.66771e-11	-0.64362	0.102	0.645	1.08618e-06
RAB9A	4.94955e-11	-0.687528	0.085	0.609	1.15176e-06
NASP	5.03576e-11	-0.697237	0.119	0.685	1.17182e-06
NELFE	5.14325e-11	-0.672967	0.085	0.616	1.19684e-06
SCP2	5.18105e-11	-0.816944	0.136	0.709	1.20563e-06
C1orf116	5.23303e-11	-0.667614	0.068	0.579	1.21773e-06
NME5	5.31783e-11	-0.896287	0.136	0.699	1.23746e-06
LEPROTL1	5.32713e-11	-0.503377	0.051	0.557	1.23962e-06
TOP1	5.60923e-11	-0.717231	0.169	0.741	1.30527e-06
STK40	5.68053e-11	-0.661859	0.051	0.553	1.32186e-06
LGALS3	5.74929e-11	-1.12008	0.322	0.853	1.33786e-06
PCMT1	5.81871e-11	-0.608625	0.085	0.626	1.35401e-06
VPS4B	5.94114e-11	-0.365874	0.119	0.697	1.3825e-06
C4orf47	6.10368e-11	-0.701113	0.102	0.641	1.42033e-06
RPA3	6.17769e-11	-0.771776	0.085	0.619	1.43755e-06
HLA-DRA	6.30877e-11	-1.02293	0.119	0.636	1.46805e-06
PRRG4	6.3515e-11	-0.627806	0.136	0.697	1.47799e-06
VMA21	6.37747e-11	-0.574772	0.068	0.579	1.48404e-06
ZBTB43	6.39643e-11	-0.508125	0.119	0.68	1.48845e-06
DNAAF3	6.42612e-11	-0.544367	0.051	0.555	1.49536e-06
IQUB	6.51894e-11	-0.828072	0.102	0.636	1.51696e-06
AC007405.3	6.57625e-11	-0.521489	0.051	0.543	1.53029e-06
CCDC153	6.60227e-11	-0.674454	0.068	0.575	1.53635e-06
ARPC5L	6.68104e-11	-0.701944	0.102	0.638	1.55468e-06
ULK4	6.75005e-11	-0.600541	0.017	0.501	1.57074e-06
NEK11	6.77517e-11	-0.635069	0.119	0.665	1.57658e-06
AK9	6.89209e-11	-0.702453	0.119	0.667	1.60379e-06
C1orf194	6.92888e-11	-1.01858	0.136	0.675	1.61235e-06
SOD2	6.93197e-11	1.04646	0.898	0.897	1.61307e-06
IFNGR1	6.98023e-11	-0.557455	0.034	0.513	1.6243e-06
FBXW9	7.09275e-11	-0.645325	0.068	0.594	1.65048e-06
PRKAR2A	7.15657e-11	-0.695918	0.051	0.557	1.66533e-06
CFAP299	7.2129e-11	-0.596525	0	0.467	1.67844e-06
NDUFB9	7.2583e-11	-0.705026	0.102	0.636	1.68901e-06
PBDC1	7.39598e-11	-0.582631	0.051	0.545	1.72104e-06
PEBP1	7.42936e-11	-1.02546	0.22	0.778	1.72881e-06
NOL7	7.46298e-11	-0.476807	0.068	0.582	1.73664e-06
RIBC1	7.47233e-11	-0.55485	0.051	0.567	1.73881e-06
GLA	7.49706e-11	-0.705148	0.017	0.496	1.74456e-06
SH2D4A	7.53288e-11	-0.816474	0.085	0.609	1.7529e-06
AC007906.2	7.64075e-11	-1.0297	0.203	0.763	1.778e-06
CTGF	7.69364e-11	-1.29322	0.085	0.611	1.79031e-06
DAW1	7.70622e-11	-0.677468	0.017	0.479	1.79324e-06
MYO5C	7.71444e-11	-0.665759	0.068	0.572	1.79515e-06
UBAC1	7.92149e-11	-0.512687	0.068	0.597	1.84333e-06
CISD1	8.08954e-11	-0.724167	0.051	0.543	1.88244e-06
STRAP	8.27803e-11	-0.443961	0.051	0.567	1.9263e-06
HMGB3	8.36378e-11	-0.802678	0.085	0.606	1.94625e-06
GTF2F2	8.45987e-11	-0.624842	0.051	0.553	1.96861e-06
ISCA1	8.46027e-11	-0.413712	0.085	0.616	1.9687e-06
TSGA10	8.57602e-11	-0.628021	0.136	0.692	1.99564e-06
KDM1B	8.80617e-11	-0.651227	0.017	0.482	2.0492e-06
TXNIP	8.91978e-11	1.97068	0.61	0.333	2.07563e-06
CCNA1	8.93217e-11	-0.831867	0.119	0.665	2.07852e-06
RIBC2	9.04878e-11	-0.8595	0.153	0.709	2.10565e-06
PTS	9.15765e-11	-0.626143	0.034	0.531	2.13099e-06
PSMD10	9.21066e-11	-0.582759	0.102	0.623	2.14332e-06
MAGOH	9.26042e-11	-0.608703	0.051	0.55	2.1549e-06
CLDN4	9.55523e-11	-1.16338	0.441	0.892	2.2235e-06
FBXO21	9.55744e-11	-0.42581	0.034	0.513	2.22402e-06
TNFRSF12A	9.63619e-11	-0.674119	0.136	0.711	2.24234e-06
FRMPD2	9.64019e-11	-0.925888	0.034	0.504	2.24327e-06
DZIP1	9.80513e-11	-0.702552	0.051	0.54	2.28165e-06
CCDC78	9.84722e-11	-0.968249	0.068	0.567	2.29145e-06
PREPL	9.9728e-11	-0.52599	0.034	0.509	2.32067e-06
CCT3	1.00756e-10	-0.916328	0.169	0.729	2.34458e-06
SWAP70	1.01228e-10	-0.813218	0.034	0.509	2.35558e-06
UFL1	1.03623e-10	-0.575686	0.085	0.611	2.4113e-06
PIH1D2	1.0407e-10	-0.639011	0.034	0.528	2.42172e-06
TICAM1	1.04634e-10	-0.747984	0.068	0.562	2.43484e-06
SNX14	1.07879e-10	-0.366528	0.051	0.54	2.51035e-06
THRAP3	1.07963e-10	-0.664636	0.153	0.702	2.51229e-06
ENOSF1	1.1015e-10	-0.6592	0.102	0.633	2.5632e-06
ACADVL	1.11114e-10	-0.703354	0.169	0.741	2.58563e-06
PDCD4	1.13666e-10	-0.509292	0.051	0.55	2.64501e-06
HAGH	1.13753e-10	-0.5581	0.102	0.631	2.64703e-06
POR	1.16317e-10	-0.695918	0.085	0.606	2.70669e-06
MED25	1.17232e-10	-0.545342	0.102	0.638	2.728e-06
EFNA5	1.19072e-10	-0.633176	0.034	0.506	2.7708e-06
MAP3K19	1.20852e-10	-0.640939	0.153	0.736	2.81224e-06
AC004130.1	1.26472e-10	-0.704397	0.017	0.472	2.94301e-06
EFHC1	1.30984e-10	-1.06228	0.203	0.773	3.048e-06
LRWD1	1.32607e-10	-0.478994	0.085	0.597	3.08576e-06
PTTG1	1.33064e-10	-1.02631	0.068	0.56	3.09639e-06
EMC6	1.35972e-10	-0.483291	0.102	0.638	3.16406e-06
EFCAB1	1.38679e-10	-1.06419	0.237	0.763	3.22705e-06
TSPAN6	1.40748e-10	-0.542325	0.068	0.587	3.2752e-06
ZNF487	1.4561e-10	-0.421985	0.051	0.54	3.38834e-06
DNMT1	1.46886e-10	-0.583421	0.068	0.565	3.41804e-06
SRA1	1.47688e-10	-0.563815	0.068	0.567	3.4367e-06
ALMS1	1.48063e-10	-0.656491	0.034	0.513	3.44543e-06
ADH5	1.50327e-10	-0.512896	0.102	0.633	3.49811e-06
CMC1	1.50552e-10	-0.628882	0.051	0.553	3.50336e-06
ATP5F1C	1.51278e-10	-0.550169	0.153	0.721	3.52025e-06
WDR60	1.51958e-10	-0.808387	0.186	0.773	3.53606e-06
TMSB10	1.57294e-10	0.646367	1	0.995	3.66024e-06
LAP3	1.61308e-10	-0.489648	0.068	0.565	3.75365e-06
NDUFAB1	1.61514e-10	-0.729772	0.169	0.738	3.75843e-06
RNF149	1.61726e-10	-0.593551	0.102	0.636	3.76336e-06
GAR1	1.61744e-10	-0.705969	0.034	0.516	3.76377e-06
MNAT1	1.64014e-10	-0.464086	0.102	0.636	3.81661e-06
APOO	1.6565e-10	-0.725877	0.034	0.501	3.85469e-06
PRDX1	1.65798e-10	-1.11926	0.424	0.846	3.85811e-06
DYNC2LI1	1.72094e-10	-0.643525	0.068	0.565	4.00463e-06
INAVA	1.77158e-10	-0.569422	0.017	0.467	4.12246e-06
ADRM1	1.78447e-10	-0.582004	0.068	0.572	4.15246e-06
SLC25A4	1.82536e-10	-0.748127	0.102	0.626	4.24761e-06
TNIP3	1.82683e-10	-1.29866	0.017	0.484	4.25102e-06
BCL2L1	1.87266e-10	-0.438398	0.085	0.597	4.35768e-06
CCPG1	1.88012e-10	-0.544659	0.085	0.599	4.37503e-06
S100A4	1.89585e-10	0.7005	0.932	0.831	4.41163e-06
HMGN3	1.90056e-10	-1.00524	0.203	0.743	4.42261e-06
GAK	1.90684e-10	-0.639338	0.017	0.487	4.43722e-06
KYNU	1.9278e-10	-0.867648	0	0.452	4.48599e-06
ATRAID	1.97209e-10	-0.63942	0.034	0.516	4.58904e-06
FAM227A	1.99629e-10	-0.699916	0.153	0.699	4.64536e-06
P4HTM	2.02598e-10	-0.567568	0.203	0.741	4.71445e-06
IFI27L2	2.02796e-10	-0.704507	0.102	0.626	4.71906e-06
CXCL1	2.03167e-10	-1.65142	0.322	0.812	4.72769e-06
DNTTIP1	2.07827e-10	-0.465138	0.051	0.54	4.83613e-06
SHROOM3	2.09003e-10	-0.546581	0.085	0.604	4.86349e-06
GAREM1	2.1421e-10	-0.527514	0.068	0.575	4.98466e-06
MRPL47	2.15875e-10	-0.541656	0.085	0.589	5.02341e-06
ARL13B	2.19215e-10	-0.487971	0.051	0.531	5.10113e-06
ATG101	2.2647e-10	-0.550173	0.034	0.496	5.26996e-06
FAM92B	2.27131e-10	-0.938106	0.153	0.685	5.28533e-06
CPNE3	2.30336e-10	-0.580751	0.068	0.567	5.35992e-06
CEBPG	2.30421e-10	-0.415111	0.051	0.553	5.3619e-06
AC013264.1	2.31209e-10	-0.88971	0.051	0.543	5.38024e-06
PSMD2	2.39746e-10	-0.645177	0.102	0.621	5.57889e-06
PAEP	2.42357e-10	1.2327	0.814	0.67	5.63965e-06
TM4SF1	2.51073e-10	-0.848764	0.136	0.663	5.84246e-06
IFT27	2.51928e-10	-0.725501	0.102	0.614	5.86236e-06
GADD45GIP1	2.52151e-10	-0.883611	0.169	0.719	5.86754e-06
RAMMET	2.55388e-10	-0.592545	0.034	0.499	5.94287e-06
ITPKC	2.58521e-10	-0.628393	0.051	0.523	6.01578e-06
NUDT5	2.65584e-10	-0.43976	0.068	0.567	6.18015e-06
MRPL54	2.68072e-10	-0.608914	0.085	0.606	6.23804e-06
CST3	2.7547e-10	-1.05178	0.322	0.814	6.41019e-06
TTC12	2.79544e-10	-0.456593	0.034	0.494	6.50499e-06
CNIH1	2.81313e-10	-0.510575	0.102	0.631	6.54614e-06
THOC2	2.81942e-10	-0.408495	0.085	0.597	6.56079e-06
ERH	2.82597e-10	-0.983074	0.22	0.763	6.57603e-06
CISD2	2.86786e-10	-0.78391	0.119	0.645	6.67352e-06
PACRG	2.90942e-10	-0.549954	0.068	0.56	6.77022e-06
F2RL1	2.9201e-10	-0.64837	0.051	0.538	6.79507e-06
C15orf65	2.97231e-10	-0.556915	0.034	0.496	6.91657e-06
KIF9	2.98992e-10	-0.846854	0.22	0.78	6.95755e-06
DNAH3	2.99842e-10	-0.720399	0.085	0.584	6.97733e-06
SPP1	3.01414e-10	1.40161	0.254	0.042	7.01391e-06
PLCB1	3.04813e-10	-0.679365	0.017	0.479	7.093e-06
MAP2K3	3.05671e-10	-0.592736	0.136	0.675	7.11296e-06
BLZF1	3.06634e-10	-0.286672	0.085	0.601	7.13538e-06
RRAGA	3.07824e-10	-0.709513	0.119	0.636	7.16307e-06
SERPINB9	3.09756e-10	-0.734425	0.051	0.523	7.20802e-06
AKAP8L	3.12376e-10	-0.41182	0.034	0.513	7.269e-06
SEC11A	3.15093e-10	-0.688415	0.119	0.665	7.33222e-06
ZDHHC1	3.16534e-10	-0.744204	0.051	0.523	7.36575e-06
NCEH1	3.37721e-10	-0.467414	0.068	0.56	7.85878e-06
RIIAD1	3.41747e-10	-0.663492	0.085	0.594	7.95246e-06
USP16	3.45485e-10	-0.569134	0.119	0.645	8.03944e-06
CABIN1	3.487e-10	-0.576581	0.051	0.54	8.11425e-06
DAAM1	3.517e-10	-0.861662	0.169	0.719	8.18407e-06
CCDC34	3.5529e-10	-0.503559	0.119	0.67	8.2676e-06
KCNE1	3.56103e-10	-0.56942	0.034	0.511	8.28652e-06
GBP2	3.60358e-10	-0.431157	0.068	0.577	8.38553e-06
PDLIM1	3.61556e-10	-0.555754	0.119	0.653	8.4134e-06
MT2A	3.61569e-10	0.955733	0.847	0.687	8.41371e-06
CLGN	3.65078e-10	-0.719888	0.068	0.56	8.49536e-06
KLF5	3.67558e-10	-0.899423	0.271	0.802	8.55308e-06
PSMB7	3.67708e-10	-0.586557	0.119	0.655	8.55656e-06
C9orf72	3.77244e-10	-0.419291	0.085	0.587	8.77846e-06
ERRFI1	3.85193e-10	-0.813532	0.153	0.697	8.96344e-06
RGS10	3.87621e-10	-0.762188	0.119	0.641	9.01994e-06
RABL2A	3.89646e-10	-0.562674	0.051	0.521	9.06706e-06
C20orf96	3.98531e-10	-0.405679	0.068	0.565	9.27382e-06
CFAP69	3.99359e-10	-0.476466	0.119	0.65	9.29309e-06
CSNK2B	4.07596e-10	-0.592679	0.102	0.628	9.48477e-06
EBPL	4.09256e-10	-0.589802	0.085	0.589	9.52338e-06
SLC25A14	4.25736e-10	-0.533258	0.017	0.474	9.90688e-06
UTP6	4.31156e-10	-0.55347	0.051	0.523	1.0033e-05
NOP56	4.4702e-10	-0.555128	0.085	0.584	1.04022e-05
PTGR1	4.53249e-10	-0.593583	0.068	0.55	1.05471e-05
DUSP14	4.54781e-10	-0.519948	0.102	0.614	1.05828e-05
ITGAE	4.55274e-10	-0.564011	0.034	0.504	1.05942e-05
IQCK	4.55719e-10	-0.438435	0.068	0.555	1.06046e-05
AHSA1	4.68443e-10	-0.510869	0.119	0.636	1.09007e-05
AHI1	4.7055e-10	-0.609792	0.186	0.738	1.09497e-05
RNF181	4.71662e-10	-0.689358	0.119	0.636	1.09756e-05
CEP97	4.7237e-10	-0.458936	0.051	0.518	1.0992e-05
DDIT4	4.72845e-10	1.80896	0.525	0.235	1.10031e-05
HIST1H1C	4.76316e-10	-0.785193	0.186	0.736	1.10839e-05
SMARCC1	4.80185e-10	-0.512908	0.085	0.582	1.11739e-05
DNAJC7	4.82746e-10	-0.514859	0.136	0.667	1.12335e-05
CFAP43	4.8669e-10	-0.819978	0.119	0.645	1.13253e-05
LMLN	4.98411e-10	-0.598381	0.034	0.496	1.1598e-05
SPEF1	5.12066e-10	-0.493613	0.085	0.579	1.19158e-05
ETS2	5.23486e-10	-0.80477	0.136	0.658	1.21815e-05
PLEKHS1	5.28442e-10	-0.596327	0.034	0.484	1.22969e-05
CTSS	5.35588e-10	-0.661644	0.119	0.65	1.24631e-05
MRPS33	5.43223e-10	-0.797167	0.169	0.699	1.26408e-05
IRF6	5.43457e-10	-0.524525	0.085	0.604	1.26462e-05
S100A2	5.45085e-10	-1.41785	0.017	0.467	1.26841e-05
PIH1D1	5.54577e-10	-0.577571	0.085	0.584	1.2905e-05
ACLY	5.57137e-10	-0.598634	0.085	0.587	1.29646e-05
PSMC5	5.63895e-10	-0.269044	0.068	0.55	1.31218e-05
FAM81B	5.7732e-10	-0.877742	0.153	0.682	1.34342e-05
ARMC9	5.84054e-10	-0.560979	0.068	0.55	1.35909e-05
GOLM1	5.85628e-10	-0.726599	0.119	0.638	1.36276e-05
VWA3B	5.89265e-10	-0.570504	0	0.435	1.37122e-05
CCDC74A	5.92531e-10	-0.752256	0.136	0.653	1.37882e-05
BAIAP2	5.98922e-10	-0.583674	0.119	0.653	1.39369e-05
CENPM	6.01954e-10	-0.700848	0.102	0.589	1.40075e-05
PSMA7	6.0483e-10	-0.949592	0.254	0.778	1.40744e-05
ETF1	6.05337e-10	-0.330938	0.085	0.601	1.40862e-05
IGFBP3	6.12933e-10	0.741965	0.932	0.746	1.42629e-05
DAP3	6.13052e-10	-0.50052	0.034	0.482	1.42657e-05
EBNA1BP2	6.19581e-10	-0.574447	0.085	0.584	1.44176e-05
MFAP1	6.22483e-10	-0.61858	0.068	0.548	1.44852e-05
RBX1	6.30264e-10	-0.910337	0.203	0.765	1.46662e-05
ECHS1	6.36878e-10	-0.633327	0.102	0.606	1.48202e-05
ERCC1	6.43996e-10	-0.681399	0.102	0.599	1.49858e-05
PSMG3	6.50118e-10	-0.564362	0.102	0.606	1.51282e-05
PRPF6	6.56218e-10	-0.437503	0.085	0.582	1.52702e-05
EPB41L4B	6.56877e-10	-0.609882	0.034	0.484	1.52855e-05
CNOT2	6.66833e-10	-0.599859	0.102	0.609	1.55172e-05
CEBPZOS	6.86218e-10	-0.598762	0.119	0.636	1.59683e-05
GDE1	6.92829e-10	-0.519166	0.068	0.565	1.61221e-05
SRI	7.01802e-10	-1.04755	0.288	0.819	1.63309e-05
CFL2	7.09459e-10	-0.471844	0.017	0.467	1.65091e-05
ERGIC3	7.11641e-10	-0.771707	0.169	0.716	1.65599e-05
IFT88	7.20736e-10	-0.763014	0.153	0.672	1.67715e-05
TMC4	7.26471e-10	-0.40613	0.068	0.543	1.6905e-05
SPSB1	7.32834e-10	-0.536204	0.051	0.533	1.7053e-05
ATP6V0D1	7.39614e-10	-0.758501	0.153	0.685	1.72108e-05
PRDX3	7.44693e-10	-0.548344	0.153	0.704	1.7329e-05
ZMYND10	7.47968e-10	-0.74654	0.271	0.792	1.74052e-05
EIF3K	7.57004e-10	-0.600781	0.136	0.67	1.76155e-05
LINC01513	7.66823e-10	-0.430154	0.034	0.487	1.7844e-05
KRR1	7.8266e-10	-0.419596	0.068	0.553	1.82125e-05
BCAS2	7.91142e-10	-0.379694	0.051	0.511	1.84099e-05
ANAPC4	7.92328e-10	-0.882289	0.017	0.445	1.84375e-05
CD164L2	8.06237e-10	-0.775284	0	0.43	1.87611e-05
RFXANK	8.18566e-10	-0.618697	0.102	0.599	1.9048e-05
DNAH10	8.34117e-10	-0.743717	0.068	0.535	1.94099e-05
MICU2	8.59173e-10	-0.389393	0.068	0.543	1.9993e-05
SNRPD1	8.60376e-10	-0.633457	0.153	0.699	2.0021e-05
CPLANE1	8.79867e-10	-0.779699	0.051	0.511	2.04745e-05
PHKG2	8.82485e-10	-0.560939	0.017	0.462	2.05354e-05
ABHD11	8.97914e-10	-0.419882	0.102	0.604	2.08945e-05
CETN2	9.04719e-10	-1.05294	0.271	0.79	2.10528e-05
FBXO36	9.163e-10	-0.49568	0.051	0.509	2.13223e-05
COPRS	9.1718e-10	-0.753415	0.153	0.675	2.13428e-05
EIF3I	9.21766e-10	-0.565434	0.119	0.638	2.14495e-05
CCDC189	9.21862e-10	-0.614864	0.017	0.462	2.14517e-05
VPS25	9.45649e-10	-0.47088	0.085	0.57	2.20053e-05
ATXN2	9.46658e-10	-0.39203	0.119	0.631	2.20287e-05
IFT81	9.59948e-10	-0.766333	0.153	0.667	2.2338e-05
PCCA	9.64855e-10	-0.907604	0.085	0.557	2.24522e-05
SCCPDH	9.71544e-10	-0.753185	0.085	0.557	2.26078e-05
NDUFV1	9.74625e-10	-0.517518	0.034	0.474	2.26795e-05
TIPRL	9.7975e-10	-0.558881	0.034	0.482	2.27988e-05
MNS1	9.86194e-10	-0.849244	0.203	0.765	2.29487e-05
MRPL21	9.90206e-10	-0.527759	0.085	0.575	2.30421e-05
GOLPH3L	1.01209e-09	-0.582296	0.085	0.582	2.35514e-05
SURF2	1.01662e-09	-0.57914	0.051	0.506	2.36566e-05
SF3B2	1.0202e-09	-0.796554	0.203	0.731	2.37401e-05
PLPP2	1.03067e-09	-0.560525	0.051	0.523	2.39837e-05
ISCA2	1.03533e-09	-0.465533	0.085	0.579	2.40922e-05
FAIM	1.06899e-09	-0.379447	0.085	0.582	2.48753e-05
VPS35	1.08341e-09	-0.774167	0.186	0.714	2.5211e-05
UNC50	1.10071e-09	-0.531596	0.017	0.46	2.56134e-05
ZNF267	1.12483e-09	-0.632523	0.068	0.533	2.61747e-05
TPGS2	1.134e-09	-0.538271	0.153	0.68	2.63882e-05
RAD23A	1.1482e-09	-0.576883	0.119	0.633	2.67186e-05
YPEL3	1.14851e-09	-0.454442	0.102	0.601	2.67259e-05
LAMTOR4	1.15134e-09	-0.308367	0.136	0.655	2.67917e-05
CSPP1	1.1729e-09	-0.817606	0.22	0.768	2.72933e-05
MRPL40	1.18201e-09	-0.581929	0.068	0.535	2.75055e-05
NARS	1.18862e-09	-0.912778	0.203	0.736	2.76591e-05
CHMP1B	1.23266e-09	-0.526392	0.136	0.675	2.86841e-05
FHL2	1.2342e-09	-0.54122	0.136	0.648	2.87198e-05
SUPT5H	1.27214e-09	-0.465811	0.119	0.631	2.96028e-05
LZTFL1	1.28981e-09	-0.315775	0.119	0.643	3.00138e-05
CHTOP	1.3025e-09	-0.359257	0.068	0.535	3.03093e-05
UFC1	1.32193e-09	-0.997059	0.305	0.8	3.07613e-05
PRR29	1.32612e-09	-0.636791	0.051	0.521	3.08588e-05
C9orf135	1.32913e-09	-0.787286	0.186	0.702	3.09288e-05
SRSF5	1.33989e-09	-0.738276	0.271	0.809	3.11792e-05
VCL	1.35148e-09	-0.648774	0.169	0.709	3.14488e-05
MALSU1	1.37257e-09	-0.508882	0.017	0.443	3.19397e-05
BTF3L4	1.37947e-09	-0.431951	0.119	0.655	3.21003e-05
TST	1.40864e-09	-0.573207	0.051	0.501	3.27791e-05
MALAT1	1.41115e-09	1.00636	1	1	3.28374e-05
AP1M2	1.4252e-09	-0.458996	0.051	0.506	3.31643e-05
HIVEP2	1.42702e-09	-0.861749	0.22	0.733	3.32067e-05
TMEM256	1.45884e-09	-0.451061	0.119	0.631	3.39472e-05
PLPP5	1.47399e-09	-0.462038	0.068	0.545	3.42998e-05
LRRC10B	1.48052e-09	-0.449619	0.068	0.55	3.44517e-05
NDUFA8	1.48427e-09	-0.497009	0.102	0.601	3.4539e-05
IQCG	1.48895e-09	-0.827473	0.237	0.775	3.46478e-05
ADGB	1.49797e-09	-0.684258	0	0.421	3.48579e-05
RNPEP	1.51028e-09	-0.436691	0.017	0.455	3.51441e-05
PSMD6	1.5132e-09	-0.401626	0.034	0.489	3.52121e-05
POLR2B	1.51655e-09	-0.502679	0.136	0.648	3.52902e-05
LDLR	1.52168e-09	-0.840152	0.237	0.79	3.54096e-05
XBP1	1.53355e-09	-0.41214	0.136	0.663	3.56858e-05
LRRC73	1.53526e-09	-0.512185	0.051	0.518	3.57254e-05
SSSCA1	1.54561e-09	-0.356908	0.034	0.489	3.59663e-05
HNRNPH2	1.55847e-09	-0.521691	0.068	0.543	3.62656e-05
TUBGCP2	1.59185e-09	-0.424524	0.136	0.665	3.70423e-05
SPEF2	1.61162e-09	-0.59599	0.136	0.641	3.75024e-05
ZC3H12C	1.61488e-09	-0.66762	0.085	0.577	3.75783e-05
ELF3	1.61803e-09	-0.97929	0.407	0.878	3.76517e-05
LURAP1L	1.62689e-09	-0.645141	0.017	0.452	3.78578e-05
DNAH7	1.64629e-09	-0.802814	0.22	0.765	3.83092e-05
TXNDC9	1.65851e-09	-0.418498	0.068	0.535	3.85935e-05
CFAP54	1.6923e-09	-0.296163	0.068	0.543	3.93799e-05
PRDX2	1.69432e-09	-0.717625	0.22	0.77	3.94269e-05
ARF4	1.72458e-09	-0.323994	0.169	0.724	4.01309e-05
GLRX3	1.72886e-09	-0.424738	0.085	0.56	4.02306e-05
PRSS22	1.78038e-09	-0.590665	0.136	0.665	4.14295e-05
MDH1	1.7866e-09	-0.650893	0.153	0.68	4.15742e-05
FZD6	1.78761e-09	-0.268508	0.085	0.565	4.15977e-05
SAMD15	1.7949e-09	-0.597203	0.102	0.606	4.17673e-05
DHX40	1.85191e-09	-0.513349	0.119	0.641	4.3094e-05
DCAF12	1.87218e-09	-0.279638	0.051	0.499	4.35656e-05
XRCC5	1.88084e-09	-0.789383	0.22	0.758	4.37673e-05
TXNL4A	1.88815e-09	-0.414363	0.119	0.628	4.39372e-05
CTSB	1.90292e-09	1.86468	0.729	0.756	4.4281e-05
C17orf97	1.90316e-09	-0.432893	0.102	0.587	4.42865e-05
EPN2	1.94008e-09	-0.55873	0.085	0.562	4.51456e-05
PAK2	1.94932e-09	-0.500567	0.169	0.743	4.53606e-05
NEK10	1.95378e-09	-0.68727	0.102	0.601	4.54644e-05
PPP2R2A	1.95773e-09	-0.594285	0.153	0.692	4.55563e-05
TUSC3	1.9603e-09	-0.850542	0.22	0.751	4.56162e-05
WDR19	1.9684e-09	-0.371858	0.068	0.533	4.58047e-05
MYH10	2.0058e-09	-0.615978	0.085	0.565	4.6675e-05
STMND1	2.01293e-09	-0.284424	0.136	0.66	4.68408e-05
ARF3	2.01393e-09	-0.517878	0.102	0.597	4.68642e-05
ISYNA1	2.0369e-09	-0.53802	0.034	0.482	4.73986e-05
SNRPD2	2.0468e-09	-0.823115	0.203	0.743	4.76292e-05
IP6K2	2.04766e-09	-0.449569	0.085	0.555	4.76489e-05
MAP3K8	2.06187e-09	-0.822755	0.237	0.768	4.79797e-05
ARF5	2.0932e-09	-0.567434	0.051	0.499	4.87089e-05
TUSC2	2.09426e-09	-0.340974	0.068	0.538	4.87335e-05
GTF3C1	2.13774e-09	-0.500393	0.068	0.535	4.97451e-05
STC1	2.20145e-09	2.16669	0.712	0.579	5.12277e-05
RUVBL2	2.21063e-09	-0.782314	0.169	0.704	5.14413e-05
CLUAP1	2.2178e-09	-0.594985	0.169	0.704	5.16082e-05
XRN2	2.23224e-09	-0.505795	0.169	0.707	5.19442e-05
TM9SF2	2.24324e-09	-0.540641	0.153	0.682	5.22002e-05
CRIM1	2.24717e-09	-0.574925	0.068	0.523	5.22917e-05
NECTIN4	2.28911e-09	-0.604494	0.034	0.469	5.32675e-05
SPATA13	2.29389e-09	-0.477794	0.051	0.494	5.33788e-05
DNAH5	2.34886e-09	-0.809598	0.22	0.763	5.46579e-05
AASDHPPT	2.35867e-09	-0.559593	0.051	0.494	5.48863e-05
EIF3F	2.36297e-09	-0.587219	0.136	0.641	5.49863e-05
PIH1D3	2.36848e-09	-0.646027	0	0.413	5.51145e-05
PSMD8	2.38921e-09	-0.716175	0.186	0.702	5.55968e-05
SPAG8	2.39408e-09	-0.36576	0.068	0.526	5.57102e-05
RCAN3	2.40197e-09	-0.705896	0.203	0.726	5.58938e-05
EAPP	2.40576e-09	-0.473996	0.102	0.587	5.5982e-05
RBM23	2.43521e-09	-0.515627	0.068	0.521	5.66674e-05
NT5C	2.43691e-09	-0.660043	0.034	0.462	5.67069e-05
SEC14L1	2.59529e-09	-0.551023	0.153	0.672	6.03923e-05
NSFL1C	2.61838e-09	-0.571271	0.068	0.543	6.09298e-05
USP11	2.6375e-09	-0.426666	0.034	0.46	6.13746e-05
NDUFS7	2.66403e-09	-0.435979	0.102	0.597	6.19921e-05
DNAH12	2.68852e-09	-0.911422	0.237	0.753	6.25619e-05
MORN3	2.70133e-09	-0.494041	0.051	0.491	6.286e-05
ATG13	2.75588e-09	-0.462508	0	0.411	6.41293e-05
IDH3G	2.7651e-09	-0.571935	0.017	0.443	6.43439e-05
TPRKB	2.81619e-09	-0.423253	0.051	0.491	6.55328e-05
POMP	2.8956e-09	-0.755322	0.254	0.787	6.73806e-05
COA3	2.92416e-09	-0.706755	0.119	0.638	6.80453e-05
CEP164	2.9562e-09	-0.659293	0.034	0.457	6.87909e-05
SINHCAF	3.02604e-09	-0.596452	0.153	0.68	7.04159e-05
KIAA0556	3.03323e-09	-0.382097	0.051	0.504	7.05832e-05
MINOS1	3.0658e-09	-0.549572	0.203	0.743	7.13411e-05
FAM104B	3.10605e-09	-0.42966	0.034	0.457	7.22778e-05
RBBP6	3.21068e-09	-0.514696	0.119	0.631	7.47124e-05
ETV6	3.22362e-09	-0.521497	0.169	0.704	7.50136e-05
PAWR	3.27608e-09	-0.662301	0.068	0.526	7.62344e-05
CHMP4A	3.27824e-09	-0.542551	0.051	0.487	7.62845e-05
FAM206A	3.31003e-09	-0.469283	0.017	0.423	7.70244e-05
GTPBP4	3.36632e-09	-0.284796	0.068	0.54	7.83343e-05
MFSD10	3.39002e-09	-0.654554	0.153	0.685	7.88858e-05
C12orf76	3.39407e-09	-0.586512	0.085	0.553	7.89799e-05
CAT	3.43024e-09	-0.326497	0.051	0.489	7.98217e-05
ADAMTS1	3.51272e-09	1.24811	0.271	0.056	8.17409e-05
TIMM8B	3.51341e-09	-0.493404	0.034	0.474	8.1757e-05
SNX2	3.59225e-09	-0.409155	0.136	0.653	8.35917e-05
NDUFA13	3.61364e-09	-0.411222	0.136	0.638	8.40893e-05
ECI1	3.77265e-09	-0.494194	0.085	0.562	8.77895e-05
UBE2L3	3.89814e-09	-0.296356	0.153	0.687	9.07098e-05
FNBP1	3.9048e-09	-0.412772	0.119	0.623	9.08648e-05
C11orf16	3.95018e-09	-0.592589	0.051	0.491	9.19207e-05
UBXN10	4.03286e-09	-0.292942	0.119	0.631	9.38446e-05
PSMA1	4.07373e-09	-0.377234	0.119	0.619	9.47956e-05
SMIM6	4.10826e-09	-0.977597	0.288	0.787	9.55991e-05
RTCB	4.11515e-09	-0.382782	0.034	0.457	9.57594e-05
PFDN6	4.1199e-09	-0.324727	0.068	0.523	9.58702e-05
TEX9	4.14822e-09	-0.451315	0.102	0.582	9.6529e-05
PDCD6	4.17091e-09	-0.563711	0.186	0.748	9.70572e-05
MRPL41	4.24212e-09	-0.555634	0.169	0.697	9.8714e-05
C2orf74	4.31526e-09	-0.358951	0.034	0.472	0.000100416
C7orf57	4.33302e-09	-0.482077	0.102	0.589	0.000100829
GSTP1	4.35758e-09	-0.948057	0.593	0.924	0.000101401
PHGDH	4.36948e-09	-0.500439	0.017	0.438	0.000101678
MRPS16	4.42363e-09	-0.337813	0.051	0.506	0.000102938
NOP58	4.43547e-09	-0.588863	0.051	0.482	0.000103213
FIS1	4.46187e-09	-0.396532	0.153	0.672	0.000103828
DNAH11	4.50241e-09	-0.672943	0.186	0.721	0.000104771
CMTM4	4.51155e-09	-0.392854	0.051	0.504	0.000104984
PDK4	4.54716e-09	-0.658109	0.051	0.484	0.000105812
IL18	4.55286e-09	-0.301168	0.085	0.555	0.000105945
AZI2	4.78096e-09	-0.300592	0.102	0.589	0.000111253
C9orf24	4.79101e-09	-0.91109	0.339	0.795	0.000111487
IBTK	4.81591e-09	-0.357898	0.119	0.621	0.000112066
INPP4B	4.81648e-09	-0.397875	0.085	0.565	0.000112079
TMCO1	4.86784e-09	-0.491769	0.136	0.665	0.000113275
CFDP1	4.90204e-09	-0.673162	0.203	0.741	0.00011407
DPY30	4.92405e-09	-0.821863	0.305	0.817	0.000114583
UQCRC2	4.94051e-09	-0.328912	0.068	0.538	0.000114966
PARP4	5.01072e-09	-0.560731	0.153	0.665	0.0001166
AMOTL2	5.02912e-09	-0.549094	0.085	0.55	0.000117028
RAP1B	5.03795e-09	-0.439424	0.169	0.704	0.000117233
WRAP53	5.16828e-09	-0.485361	0.034	0.467	0.000120266
C5AR1	5.29303e-09	-0.321878	0.017	0.435	0.000123169
NUP88	5.29303e-09	-0.289331	0.017	0.435	0.000123169
CMC2	5.30315e-09	-0.392349	0.051	0.482	0.000123404
BIK	5.46317e-09	-0.680998	0.119	0.616	0.000127128
MORN5	5.5145e-09	-0.467528	0.153	0.665	0.000128322
TACC2	5.52022e-09	-0.400584	0.119	0.633	0.000128455
TRIM25	5.52413e-09	-0.624863	0.017	0.433	0.000128547
PSMD4	5.58527e-09	-0.591395	0.153	0.665	0.000129969
PAX8	5.6245e-09	1.81858	0.661	0.504	0.000130882
IGBP1	5.63137e-09	-0.296328	0.119	0.614	0.000131042
TLE1	5.64673e-09	-0.361406	0.102	0.594	0.0001314
PDZK1IP1	5.67509e-09	1.80824	0.627	0.433	0.000132059
DNAJC15	5.69626e-09	-0.390642	0.119	0.628	0.000132552
POLR2K	5.87287e-09	-0.59388	0.153	0.658	0.000136662
RAB2A	5.87407e-09	-0.598989	0.153	0.67	0.00013669
TRAPPC1	5.95469e-09	-0.371669	0.102	0.575	0.000138566
WDR63	6.01803e-09	-0.378911	0.119	0.609	0.000140039
THOC7	6.09428e-09	-0.304456	0.136	0.626	0.000141814
RALA	6.13549e-09	-0.426934	0.102	0.587	0.000142773
DECR1	6.15264e-09	-0.498414	0.051	0.477	0.000143172
ACOT9	6.18784e-09	-0.403305	0.051	0.484	0.000143991
MIA2	6.24671e-09	-0.420615	0.119	0.619	0.000145361
SSR4	6.25588e-09	-0.94844	0.254	0.782	0.000145574
EMP2	6.28371e-09	-0.540513	0.068	0.511	0.000146222
ZC2HC1A	6.45476e-09	-0.341475	0.068	0.511	0.000150202
TLCD1	6.7533e-09	-0.594726	0	0.396	0.000157149
RAB25	6.75381e-09	-0.480355	0.085	0.54	0.000157161
PSMC1	6.83222e-09	-0.412849	0.119	0.601	0.000158986
CRNKL1	6.86829e-09	-0.269528	0.034	0.445	0.000159825
MRPS35	6.87115e-09	-0.38393	0.068	0.513	0.000159892
IFT80	6.97814e-09	-0.358526	0.068	0.509	0.000162381
JAGN1	7.04574e-09	-0.544095	0.034	0.462	0.000163954
STYXL1	7.23365e-09	-0.398129	0.068	0.511	0.000168327
NEDD4L	7.23653e-09	-0.277886	0.153	0.672	0.000168394
UBE2A	7.24186e-09	-0.522547	0.136	0.623	0.000168518
YME1L1	7.59996e-09	-0.463983	0.186	0.724	0.000176851
IDI1	7.619e-09	-0.579504	0.119	0.606	0.000177294
FAM47E	7.63096e-09	-0.294792	0.068	0.531	0.000177572
KATNAL2	7.65191e-09	-0.466858	0.034	0.462	0.00017806
SYPL1	7.91912e-09	-0.346059	0.153	0.663	0.000184278
LRTOMT	8.03605e-09	-0.444329	0.102	0.575	0.000186999
ZG16B	8.07411e-09	-0.650392	0.051	0.491	0.000187884
HMGCR	8.10014e-09	-0.493496	0.051	0.474	0.00018849
PCSK1N	8.17846e-09	-0.543645	0.085	0.557	0.000190313
MRPL28	8.19889e-09	-0.46541	0.051	0.494	0.000190788
IFT122	8.24847e-09	-0.347563	0.068	0.509	0.000191942
LMAN2	8.33752e-09	-0.418367	0.169	0.692	0.000194014
DHX15	8.37511e-09	-0.291025	0.068	0.528	0.000194889
LAMA3	8.49099e-09	1.76211	0.695	0.655	0.000197585
NDUFS2	8.7689e-09	-0.342035	0.085	0.543	0.000204052
MAPK10	8.78094e-09	-0.556848	0.119	0.601	0.000204333
DPM1	8.79469e-09	-0.402464	0.068	0.506	0.000204652
AC084033.3	8.87677e-09	-0.737215	0.136	0.621	0.000206562
MEAF6	8.94506e-09	-0.376697	0.186	0.726	0.000208151
EIF6	9.00307e-09	-0.379997	0.119	0.594	0.000209501
URB1	9.12691e-09	-0.41892	0.034	0.445	0.000212383
CTBP2	9.15639e-09	-0.429599	0.169	0.704	0.000213069
CFAP70	9.22842e-09	-0.491029	0.136	0.623	0.000214745
RNF5	9.3139e-09	-0.451993	0.085	0.538	0.000216734
IQCB1	9.50909e-09	-0.588281	0.017	0.406	0.000221277
ENDOV	9.50909e-09	-0.623473	0.017	0.406	0.000221277
SF3A1	9.55577e-09	-0.253862	0.034	0.46	0.000222363
HIGD2A	9.68177e-09	-0.396775	0.153	0.667	0.000225295
PSMA5	9.72329e-09	-0.809519	0.237	0.751	0.000226261
PTPRE	9.77385e-09	-0.380272	0.085	0.545	0.000227438
POLR2A	9.81499e-09	-0.352186	0.068	0.526	0.000228395
GPCPD1	9.95444e-09	-0.522961	0.034	0.452	0.00023164
EMC2	9.99503e-09	-0.369203	0.085	0.56	0.000232584
IQCD	1.01412e-08	-0.836611	0.22	0.738	0.000235986
FAM183A	1.01726e-08	-0.93691	0.339	0.787	0.000236716
LMNA	1.01756e-08	-0.720679	0.203	0.738	0.000236786
HIST1H2BC	1.01839e-08	-0.832179	0.068	0.496	0.00023698
GCNT2	1.02221e-08	-0.662085	0.051	0.472	0.000237868
JHY	1.0333e-08	-0.359473	0.051	0.489	0.000240449
GALNT1	1.03612e-08	-0.741246	0.22	0.716	0.000241105
AKR1C3	1.04112e-08	-0.418138	0.068	0.521	0.000242269
C11orf74	1.04758e-08	-0.398611	0.169	0.672	0.000243773
SNX4	1.04873e-08	-0.469644	0	0.389	0.00024404
ANXA2	1.08566e-08	-0.718673	0.712	0.934	0.000252634
NEK5	1.08635e-08	-0.520564	0.051	0.472	0.000252795
FBXL20	1.09564e-08	-0.468202	0.034	0.452	0.000254955
CFAP77	1.10244e-08	-0.39758	0.051	0.487	0.000256537
FBRS	1.11072e-08	-0.487755	0.051	0.477	0.000258465
LSM6	1.11362e-08	-0.293231	0.051	0.474	0.00025914
KIF3B	1.12293e-08	-0.41756	0.169	0.685	0.000261306
MPC2	1.15093e-08	-0.477368	0.136	0.636	0.000267821
SLC34A2	1.17704e-08	-1.04901	0.102	0.528	0.000273897
NUDT15	1.18306e-08	-0.332023	0.085	0.533	0.000275297
PTHLH	1.18596e-08	-0.447847	0.051	0.472	0.000275973
KDM3B	1.1873e-08	-0.498255	0.017	0.413	0.000276286
CYSTM1	1.19619e-08	-0.666267	0.271	0.797	0.000278353
C14orf119	1.21522e-08	-0.410497	0.068	0.499	0.000282782
CDC123	1.23487e-08	-0.51163	0.051	0.472	0.000287354
MRPL50	1.24257e-08	-0.380438	0.034	0.435	0.000289145
SYNJ2	1.25355e-08	-0.59872	0.102	0.565	0.000291701
LSM12	1.26007e-08	-0.530862	0.068	0.496	0.000293218
BLOC1S1	1.26359e-08	-0.452522	0.119	0.597	0.000294037
C6orf132	1.27056e-08	-0.64423	0.051	0.482	0.000295658
TXNRD1	1.28876e-08	-1.02546	0.593	0.878	0.000299894
THYN1	1.30465e-08	-0.571965	0.017	0.401	0.000303591
ERI3	1.31602e-08	-0.441244	0.017	0.406	0.000306239
TFPI2	1.35528e-08	1.60252	0.678	0.528	0.000315374
ATP5MC3	1.37574e-08	-0.822623	0.271	0.778	0.000320135
NARF	1.39185e-08	-0.27686	0.136	0.628	0.000323883
CEP83	1.39185e-08	-0.347273	0.136	0.628	0.000323883
MTRNR2L12	1.39822e-08	1.32249	0.763	0.765	0.000325365
SUGP2	1.39873e-08	-0.476351	0.102	0.567	0.000325485
FILIP1	1.40227e-08	-0.53026	0	0.384	0.000326308
GSTK1	1.41961e-08	-0.445387	0.068	0.496	0.000330344
GK	1.42674e-08	-0.466734	0.034	0.438	0.000332003
SURF1	1.43482e-08	-0.494029	0.068	0.516	0.000333883
CMIP	1.44818e-08	-0.335186	0.119	0.609	0.000336991
MFSD2A	1.45654e-08	-0.514509	0.017	0.403	0.000338936
UXT	1.46323e-08	-0.420196	0.153	0.663	0.000340493
PSMB3	1.47422e-08	-0.471959	0.186	0.704	0.000343051
GLIPR1	1.49477e-08	-0.708206	0.017	0.399	0.000347833
MECR	1.51e-08	-0.559758	0.068	0.504	0.000351376
MRPS36	1.52512e-08	-0.611447	0.136	0.614	0.000354896
KIF1B	1.52998e-08	-0.296273	0.068	0.504	0.000356027
B3GNT5	1.55415e-08	-0.445084	0.136	0.614	0.00036165
CFAP65	1.56827e-08	-0.575355	0.017	0.406	0.000364936
HSPB11	1.56982e-08	-0.701593	0.102	0.553	0.000365298
ORC4	1.58138e-08	-0.454029	0.068	0.513	0.000367986
MCTS1	1.5829e-08	-0.383959	0.068	0.499	0.000368341
TRPT1	1.58932e-08	-0.274332	0.085	0.548	0.000369834
ILF2	1.59599e-08	-0.462858	0.119	0.589	0.000371387
CEP57	1.59731e-08	-0.364831	0.119	0.594	0.000371695
2022-03-07	1.59833e-08	-0.266823	0.102	0.562	0.000371931
CXCL3	1.61047e-08	-0.933808	0.051	0.474	0.000374757
BAIAP2L1	1.61383e-08	-0.391161	0.085	0.531	0.000375537
LINC02577	1.61445e-08	-0.534747	0.017	0.413	0.000375682
PBRM1	1.62657e-08	-0.351535	0.119	0.589	0.000378504
DMAC1	1.62673e-08	-0.321575	0.136	0.619	0.00037854
PLA2G16	1.64724e-08	-0.589187	0.136	0.619	0.000383313
TBCA	1.6542e-08	-0.790124	0.305	0.787	0.000384932
CKS2	1.65959e-08	-0.832101	0.169	0.645	0.000386186
PNPLA8	1.66067e-08	-0.557105	0.186	0.689	0.000386438
PPP1R15B	1.6688e-08	-0.356093	0.136	0.621	0.00038833
ATP6V1C1	1.70352e-08	-0.397334	0.034	0.435	0.00039641
MMADHC	1.70842e-08	-0.437279	0.153	0.663	0.000397549
ISCU	1.74381e-08	-0.292699	0.102	0.579	0.000405785
SNRPC	1.74486e-08	-0.380254	0.119	0.594	0.000406028
PTRHD1	1.74623e-08	-0.375081	0.034	0.447	0.000406347
AL022068.1	1.75061e-08	-0.359441	0.051	0.462	0.000407366
UBE2N	1.75845e-08	-0.405195	0.068	0.499	0.000409192
ZNF518A	1.76543e-08	-0.534396	0.119	0.601	0.000410817
UQCC3	1.84649e-08	-0.415909	0.068	0.491	0.000429678
MTCH2	1.86297e-08	-0.284806	0.085	0.533	0.000433514
ZNF428	1.86843e-08	-0.342602	0.034	0.447	0.000434784
LSM4	1.89045e-08	-0.380675	0.136	0.628	0.000439908
G3BP2	1.9079e-08	-0.457198	0.153	0.648	0.000443968
REXO2	1.92094e-08	-0.513743	0.153	0.65	0.000447003
IFT172	1.94217e-08	-0.680229	0.034	0.425	0.000451942
TMOD3	1.95689e-08	-0.47992	0.22	0.748	0.000455369
PSME2	2.02151e-08	-0.463475	0.136	0.633	0.000470405
RXYLT1	2.02576e-08	-0.45286	0.017	0.411	0.000471394
EIF3M	2.02913e-08	-0.464901	0.119	0.594	0.000472179
INTU	2.03186e-08	-0.56334	0.153	0.655	0.000472814
FAM174A	2.04535e-08	-0.639031	0.203	0.716	0.000475954
CHCHD1	2.05738e-08	-0.436173	0.136	0.611	0.000478752
EPRS	2.06008e-08	-0.397579	0.102	0.575	0.000479381
RNF144B	2.06819e-08	-0.658991	0.085	0.538	0.000481268
ERICH2	2.07134e-08	-0.438208	0.051	0.46	0.000482
SRPK1	2.07862e-08	-0.515953	0.119	0.587	0.000483695
LINC01320	2.0998e-08	-0.955409	0.068	0.477	0.000488624
UBE2E3	2.12984e-08	-0.351993	0.085	0.531	0.000495614
RPAP3	2.14982e-08	-0.371059	0.085	0.543	0.000500263
RBP1	2.15114e-08	-0.690485	0.169	0.663	0.00050057
DLGAP1-AS1	2.15629e-08	-0.371868	0.034	0.445	0.000501768
TPMT	2.18661e-08	-0.398594	0.051	0.457	0.000508825
KLF6	2.22995e-08	-0.813664	0.492	0.892	0.000518908
NDUFB6	2.23933e-08	-0.350737	0.085	0.521	0.000521091
PIBF1	2.24588e-08	-0.594701	0.153	0.631	0.000522617
REL	2.256e-08	-0.586577	0.186	0.709	0.000524972
TEX264	2.25713e-08	-0.376493	0.034	0.425	0.000525235
ODF2L	2.29154e-08	-0.959166	0.458	0.853	0.000533242
UFD1	2.30762e-08	-0.438674	0.068	0.491	0.000536984
CUTA	2.31559e-08	-0.49966	0.203	0.746	0.000538837
SCGB1D2	2.34388e-08	-1.30452	0.034	0.433	0.00054542
PIGR	2.34447e-08	-0.822656	0.271	0.785	0.000545559
SOD1	2.35562e-08	-0.92253	0.39	0.826	0.000548153
PEX2	2.37628e-08	-0.359824	0.034	0.438	0.000552961
GAS8	2.42964e-08	-0.312192	0.051	0.474	0.000565378
CDKN2A	2.43245e-08	-0.860424	0.203	0.702	0.00056603
MYCBP	2.49131e-08	-0.387397	0.119	0.584	0.000579729
2022-03-05	2.49263e-08	-0.293745	0.051	0.462	0.000580034
HADH	2.49474e-08	-0.430398	0.034	0.423	0.000580526
TSC22D1	2.50013e-08	-0.80909	0.322	0.836	0.000581781
HDAC9	2.50128e-08	-0.378524	0.153	0.663	0.000582047
KIFC3	2.5061e-08	-0.272261	0.102	0.557	0.000583168
SYNE1	2.52039e-08	-0.575122	0.068	0.494	0.000586495
NDUFB3	2.53675e-08	-0.470613	0.203	0.743	0.000590302
DHFR	2.54192e-08	-0.519067	0.068	0.487	0.000591506
CDHR3	2.54209e-08	-0.621321	0.034	0.438	0.000591544
ADPRHL1	2.5686e-08	-0.58678	0.034	0.425	0.000597713
CYC1	2.57008e-08	-0.38966	0.068	0.494	0.000598059
CFAP57	2.60361e-08	-0.464156	0.051	0.472	0.00060586
PARK7	2.60879e-08	-0.611491	0.271	0.768	0.000607065
MBP	2.63867e-08	-0.553554	0.237	0.768	0.000614018
SMARCA5	2.65868e-08	-0.444254	0.203	0.736	0.000618675
COQ4	2.67584e-08	-0.312811	0.153	0.675	0.000622668
PRPSAP1	2.69739e-08	-0.384684	0.034	0.428	0.000627683
CTXN1	2.74689e-08	-0.384964	0.186	0.692	0.000639201
MT-ND5	2.74816e-08	1.02484	0.983	0.873	0.000639498
SREK1	2.7492e-08	-0.366932	0.102	0.553	0.00063974
HLTF	2.79665e-08	-0.362004	0.068	0.494	0.000650781
EIF4A3	2.861e-08	-0.289381	0.119	0.592	0.000665755
NBAS	2.88561e-08	-0.286971	0.068	0.509	0.000671481
MID1	2.91015e-08	-0.586528	0.034	0.421	0.000677192
ARHGAP39	2.91016e-08	-0.434521	0.034	0.421	0.000677193
ZNHIT1	2.92606e-08	-0.568969	0.22	0.719	0.000680893
CYB561	2.92968e-08	-0.295662	0.136	0.631	0.000681736
PPP1R10	2.93576e-08	-0.491773	0.203	0.746	0.000683151
DNAJC1	2.94103e-08	-0.322697	0.051	0.462	0.000684377
WDR78	2.94327e-08	-0.453452	0.169	0.655	0.000684899
HLA-DRB5	2.94871e-08	-0.51593	0.034	0.435	0.000686165
SLU7	2.99594e-08	-0.307202	0.068	0.506	0.000697155
EXPH5	3.01428e-08	-0.588116	0.085	0.523	0.000701422
TSPAN1	3.10894e-08	-0.964092	0.39	0.814	0.00072345
TRIR	3.16459e-08	-0.478686	0.186	0.694	0.000736399
TIMM17B	3.17614e-08	-0.3252	0.051	0.452	0.000739087
UBE2T	3.18257e-08	-0.491132	0.017	0.386	0.000740584
SRSF3	3.20158e-08	-0.760716	0.237	0.756	0.000745007
TMEM232	3.21398e-08	-0.296122	0.102	0.55	0.000747893
LINC00511	3.22281e-08	-0.486228	0.051	0.469	0.000749948
ATP5F1A	3.23604e-08	-0.59743	0.186	0.707	0.000753027
ATN1	3.26534e-08	-0.5126	0.051	0.469	0.000759844
SEC16A	3.26688e-08	-0.307	0.068	0.494	0.000760203
TCTEX1D4	3.30631e-08	-0.558893	0	0.369	0.000769378
EHF	3.34832e-08	-0.408357	0.203	0.711	0.000779154
SLC31A1	3.34903e-08	-0.367246	0.068	0.484	0.00077932
CCDC12	3.36966e-08	-0.281619	0.034	0.438	0.00078412
MAPK1IP1L	3.4094e-08	-0.362014	0.102	0.57	0.000793367
CBX5	3.45924e-08	-0.303315	0.169	0.677	0.000804965
DYNC1LI2	3.4873e-08	-0.436549	0.169	0.675	0.000811495
PPP2CA	3.51003e-08	-0.287075	0.119	0.587	0.000816784
FGD5-AS1	3.58178e-08	-0.278809	0.068	0.504	0.000833481
ODF2	3.61387e-08	-0.564376	0.119	0.57	0.000840947
UBXN4	3.65018e-08	-0.77998	0.339	0.797	0.000849397
OCIAD1	3.66967e-08	-0.636863	0.203	0.709	0.000853932
SYTL1	3.69427e-08	-0.523741	0.034	0.416	0.000859656
YIPF3	3.70014e-08	-0.298375	0.102	0.557	0.000861022
POLR2F	3.70497e-08	-0.292336	0.136	0.616	0.000862147
SLC5A3	3.71287e-08	1.56279	0.712	0.736	0.000863985
SMAP2	3.7153e-08	-0.417556	0.153	0.643	0.000864551
SCAMP2	3.72916e-08	-0.3097	0.068	0.487	0.000867775
MRPL23	3.74902e-08	-0.519514	0.034	0.425	0.000872397
CFAP44	3.75521e-08	-0.568784	0.186	0.716	0.000873837
MTA1	3.80686e-08	-0.510373	0	0.367	0.000885856
ZSWIM7	3.80687e-08	-0.393043	0	0.367	0.000885858
TTC30B	3.85722e-08	-0.453224	0.017	0.401	0.000897576
MAATS1	3.85833e-08	-0.443444	0.051	0.46	0.000897833
FAM96B	3.94432e-08	-0.711725	0.254	0.748	0.000917843
CEP128	3.9753e-08	-0.492713	0.051	0.452	0.000925053
ERG28	4.00154e-08	-0.356221	0.051	0.452	0.000931158
SLFN5	4.00669e-08	-0.736526	0.322	0.797	0.000932356
EPN1	4.05785e-08	-0.322627	0.068	0.479	0.000944263
WDR38	4.10231e-08	-0.451682	0.068	0.496	0.000954608
SAMHD1	4.13661e-08	-0.417661	0.051	0.445	0.00096259
TTC9	4.2133e-08	-0.418506	0.119	0.577	0.000980434
CRNDE	4.23436e-08	-0.354132	0.136	0.611	0.000985335
CSRP1	4.2345e-08	-0.481519	0.017	0.381	0.000985369
SLFN13	4.24191e-08	-0.419006	0.068	0.491	0.000987093
BACH1	4.27166e-08	-0.644121	0.22	0.743	0.000994016
PLEKHA1	4.27919e-08	2.0873	0.508	0.286	0.000995767
C1QBP	4.28989e-08	-0.261646	0.136	0.619	0.000998257
CCDC13	4.31984e-08	-0.438092	0.017	0.399	0.00100523
SQLE	4.33996e-08	-0.571634	0.169	0.65	0.00100991
CREB3	4.35414e-08	-0.343843	0.068	0.499	0.00101321
RASA2	4.35827e-08	-0.314003	0.051	0.452	0.00101417
TMEM208	4.44297e-08	-0.338244	0.136	0.609	0.00103388
EWSR1	4.46603e-08	-0.28048	0.136	0.606	0.00103925
AGPAT5	4.47912e-08	-0.303181	0.085	0.518	0.00104229
TADA3	4.49542e-08	-0.331004	0.068	0.499	0.00104608
SMDT1	4.5771e-08	-0.432427	0.186	0.677	0.00106509
PPP4C	4.58046e-08	-0.282729	0.136	0.609	0.00106587
GPATCH2	4.58837e-08	-0.405354	0.085	0.511	0.00106771
CD63	4.60301e-08	-0.854674	0.576	0.866	0.00107112
MUC16	4.69989e-08	-1.16904	0.288	0.814	0.00109366
LAMTOR2	4.71385e-08	-0.294234	0.186	0.702	0.00109691
GSKIP	4.73075e-08	-0.365656	0.068	0.499	0.00110084
STOX1	4.80672e-08	-0.379877	0.068	0.484	0.00111852
BZW1	4.84223e-08	-0.723547	0.254	0.76	0.00112679
LACTB2	4.84476e-08	-0.39751	0.051	0.445	0.00112738
PPP1R7	4.87882e-08	-0.404556	0.169	0.667	0.0011353
TTBK2	4.88137e-08	-0.443846	0.068	0.482	0.00113589
NUP62CL	4.89715e-08	-0.437539	0.017	0.379	0.00113957
COMMD2	4.90881e-08	-0.377348	0.051	0.445	0.00114228
SPATA6	4.92445e-08	-0.544827	0.169	0.65	0.00114592
RGS22	4.96509e-08	-0.497655	0.068	0.477	0.00115538
WDR90	4.98757e-08	-0.379321	0.068	0.479	0.00116061
FCGRT	5.03115e-08	-0.376838	0.051	0.462	0.00117075
EPHA2	5.0501e-08	-0.432956	0.102	0.543	0.00117516
TRIM2	5.13947e-08	-0.259994	0.102	0.553	0.00119595
PAF1	5.1995e-08	-0.263383	0.102	0.54	0.00120992
KLHDC9	5.20009e-08	-0.365017	0.085	0.516	0.00121006
UQCRFS1	5.23074e-08	-0.582345	0.203	0.704	0.00121719
AL121899.1	5.39186e-08	-0.393014	0.085	0.509	0.00125469
EIF3J	5.39301e-08	-0.324154	0.119	0.579	0.00125495
PYURF	5.45017e-08	-0.42436	0.051	0.443	0.00126825
TCEA2	5.46751e-08	-0.284703	0.068	0.477	0.00127229
RIPK2	5.48676e-08	-0.308619	0.153	0.636	0.00127677
CLINT1	5.49556e-08	-0.699967	0.254	0.763	0.00127882
BAD	5.50239e-08	-0.29436	0.136	0.594	0.00128041
CLNS1A	5.59489e-08	-0.324026	0.051	0.443	0.00130193
SEC23IP	5.59631e-08	-0.403127	0.034	0.428	0.00130226
CHST6	5.64094e-08	-0.571578	0.068	0.484	0.00131265
SH3BGRL	5.65668e-08	-0.356017	0.102	0.545	0.00131631
PTAFR	5.66044e-08	-0.376961	0.034	0.421	0.00131718
CLIP4	5.67863e-08	-0.386368	0.085	0.516	0.00132142
DNAAF2	5.79144e-08	-0.39602	0	0.359	0.00134767
RUFY1	5.81898e-08	-0.325721	0.051	0.443	0.00135408
ANAPC15	5.83094e-08	-0.458072	0.017	0.394	0.00135686
EYA2	5.83095e-08	-0.4186	0.017	0.394	0.00135686
TSPAN3	5.85518e-08	-0.5805	0.22	0.736	0.0013625
SLC37A1	5.85808e-08	-0.450817	0.051	0.445	0.00136317
EIF4A1	5.89669e-08	-0.463174	0.169	0.665	0.00137216
GTF2E2	5.94305e-08	-0.284293	0.085	0.511	0.00138295
JOSD1	5.98125e-08	-0.427345	0.034	0.408	0.00139184
MRPS21	6.00044e-08	-0.603505	0.271	0.77	0.0013963
MAK	6.00612e-08	-0.254577	0.068	0.479	0.00139763
NDUFS4	6.03317e-08	-0.371857	0.085	0.513	0.00140392
DYNLL1	6.06146e-08	-0.856761	0.729	0.924	0.0014105
ARHGAP42	6.10262e-08	-0.429845	0.034	0.408	0.00142008
CCDC88C	6.14188e-08	-0.442171	0.068	0.491	0.00142921
JKAMP	6.17166e-08	-0.297702	0.119	0.582	0.00143614
DNAJC19	6.24641e-08	-0.383115	0.051	0.45	0.00145354
LDLRAD1	6.25925e-08	-0.508253	0.051	0.457	0.00145653
ZFP36L1	6.26938e-08	1.26984	0.712	0.641	0.00145889
CSF2RA	6.29076e-08	-0.31416	0.051	0.44	0.00146386
CLDN10	6.36174e-08	-0.720514	0.288	0.763	0.00148038
ACOT13	6.40354e-08	-0.42522	0.051	0.452	0.0014901
FAM149A	6.45994e-08	-0.31242	0.051	0.445	0.00150323
CEP290	6.46427e-08	-0.495058	0.153	0.628	0.00150424
RNH1	6.55345e-08	-0.329453	0.102	0.535	0.00152499
FAM229B	6.55898e-08	-0.728903	0.288	0.775	0.00152627
ARSD	6.56316e-08	-0.358591	0.068	0.472	0.00152725
GTF2H3	6.58343e-08	-0.406563	0.017	0.374	0.00153196
LINC00467	6.62199e-08	-0.258642	0.102	0.555	0.00154094
RTP4	6.65341e-08	-0.390955	0	0.357	0.00154825
RSAD2	6.65343e-08	-0.492752	0	0.357	0.00154825
SMAD1	6.65343e-08	-0.492908	0	0.357	0.00154825
MRNIP	6.67655e-08	-0.293595	0.068	0.482	0.00155363
YWHAZ	6.68419e-08	-0.832628	0.576	0.87	0.00155541
TMEM134	6.69469e-08	-0.315224	0.085	0.518	0.00155786
PSPC1	6.71966e-08	-0.399339	0.085	0.504	0.00156366
STK17A	6.73281e-08	-0.379945	0.102	0.538	0.00156673
PLK2	6.75335e-08	-0.42065	0.237	0.751	0.0015715
MARVELD2	6.80513e-08	-0.371145	0.068	0.482	0.00158355
KLHDC10	6.8877e-08	-0.373047	0.034	0.416	0.00160277
BBC3	6.90079e-08	-0.474857	0.102	0.548	0.00160581
C19orf70	6.90419e-08	-0.314956	0.153	0.628	0.0016066
UBE2D1	6.91342e-08	-0.567778	0.169	0.655	0.00160875
ELL2	6.99129e-08	-0.522064	0.136	0.594	0.00162687
DENND6B	7.05718e-08	-0.497774	0.068	0.467	0.00164221
KRTCAP3	7.11614e-08	-0.414375	0.051	0.438	0.00165593
PRMT2	7.16746e-08	-0.395842	0.136	0.609	0.00166787
PLSCR1	7.2688e-08	-0.325845	0.153	0.636	0.00169145
ATP6V0B	7.33378e-08	-0.563539	0.203	0.709	0.00170657
CCDC96	7.33739e-08	-0.318834	0.186	0.677	0.00170741
ADGRF1	7.38379e-08	-0.724758	0.169	0.636	0.00171821
RC3H1	7.43465e-08	-0.275976	0.102	0.55	0.00173004
LCA5L	7.51972e-08	-0.307038	0.068	0.491	0.00174984
CHMP2A	7.54892e-08	-0.393291	0.22	0.719	0.00175663
HACD3	7.73817e-08	-0.547911	0.186	0.68	0.00180067
TPPP3	7.74813e-08	-0.851977	0.441	0.856	0.00180299
SERINC2	7.77365e-08	-0.372817	0.085	0.518	0.00180893
TM2D2	7.79528e-08	-0.355105	0.051	0.438	0.00181396
TRMT10C	7.93642e-08	-0.3431	0.034	0.423	0.0018468
TMEM14C	7.93967e-08	-0.480597	0.153	0.633	0.00184756
GSPT1	7.99114e-08	-0.479783	0.186	0.702	0.00185954
MPZL3	8.07697e-08	-0.467369	0.102	0.543	0.00187951
LIF	8.14474e-08	-0.437656	0.102	0.526	0.00189528
MRPL22	8.24645e-08	-0.27941	0.119	0.575	0.00191895
ZC3HAV1	8.27894e-08	-0.529685	0.119	0.555	0.00192651
GBP3	8.40104e-08	-0.406561	0.186	0.682	0.00195492
BICDL2	8.54797e-08	-0.260472	0.068	0.482	0.00198911
PYCARD	8.61621e-08	-0.554756	0.017	0.384	0.00200499
CCDC30	8.67828e-08	-0.410124	0.136	0.606	0.00201944
CCDC47	8.70676e-08	-0.338446	0.169	0.655	0.00202606
FRG1	8.70939e-08	-0.440043	0.017	0.369	0.00202667
PTPRA	8.76953e-08	-0.309926	0.136	0.601	0.00204067
HILPDA	8.77052e-08	1.72531	0.61	0.452	0.0020409
SATB1	8.77128e-08	-0.400791	0.017	0.386	0.00204108
SLC35A2	8.83062e-08	-0.409332	0.017	0.386	0.00205489
AURKAIP1	8.85258e-08	-0.54848	0.22	0.743	0.00205999
NSRP1	8.97235e-08	-0.501794	0.136	0.599	0.00208787
CRIPT	9.02015e-08	-0.358598	0.085	0.518	0.00209899
LINC00240	9.02259e-08	-0.515385	0.068	0.472	0.00209956
SELENOT	9.11649e-08	-0.272588	0.102	0.54	0.00212141
SNX29	9.15184e-08	-0.402434	0.051	0.433	0.00212963
MED30	9.18456e-08	-0.434094	0.102	0.528	0.00213725
MDM2	9.39352e-08	-1.01806	0.458	0.848	0.00218587
RER1	9.63808e-08	-0.664586	0.186	0.665	0.00224278
RNF187	9.67554e-08	-0.446915	0.034	0.411	0.0022515
SSRP1	9.73373e-08	-0.304203	0.153	0.626	0.00226504
UCHL3	9.78045e-08	-0.277599	0.034	0.418	0.00227591
RELA	9.7848e-08	-0.393419	0.068	0.484	0.00227692
PSMD12	9.86943e-08	-0.297995	0.169	0.658	0.00229662
IGFBP7	9.88579e-08	-1.13529	0.271	0.719	0.00230042
TAF9	9.89317e-08	-0.274944	0.085	0.499	0.00230214
SLC25A3	9.91714e-08	-0.460385	0.186	0.687	0.00230772
NUTF2	9.99756e-08	-0.350562	0.102	0.533	0.00232643
BBS7	1.00553e-07	-0.44288	0	0.35	0.00233987
TRAPPC2B	1.00553e-07	-0.449541	0	0.35	0.00233987
VRK1	1.00617e-07	-0.448867	0.017	0.384	0.00234137
EMC8	1.00618e-07	-0.391397	0.017	0.384	0.00234137
KIFAP3	1.01587e-07	-0.39756	0.102	0.531	0.00236394
EVA1C	1.04259e-07	-0.508469	0.051	0.435	0.00242612
SPAG16	1.04275e-07	-0.683926	0.288	0.778	0.00242648
MAPRE2	1.04759e-07	-0.395503	0.017	0.384	0.00243774
SLC11A2	1.06016e-07	-0.384311	0.068	0.467	0.00246699
YIPF4	1.07855e-07	-0.270232	0.119	0.567	0.00250979
KRT7	1.08178e-07	1.77052	0.661	0.567	0.0025173
DNAL1	1.09213e-07	-0.355279	0.186	0.685	0.00254138
RPGR	1.10951e-07	-0.377114	0.203	0.729	0.00258183
TAF13	1.10994e-07	-0.418146	0.051	0.43	0.00258283
EPC2	1.11381e-07	-0.366069	0.034	0.416	0.00259183
NAPG	1.11571e-07	-0.40458	0.068	0.474	0.00259627
ARL6IP5	1.11711e-07	-0.743167	0.22	0.704	0.0025995
HCG18	1.13084e-07	-0.344866	0.136	0.597	0.00263147
UPF2	1.14581e-07	-0.429782	0.169	0.663	0.00266631
TLDC1	1.15268e-07	-0.431415	0	0.347	0.00268228
DESI2	1.17562e-07	-0.312026	0.136	0.584	0.00273567
CDC42EP2	1.18136e-07	-0.42031	0.017	0.364	0.00274902
MZF1	1.18791e-07	-0.250251	0.068	0.484	0.00276426
NFKBIA	1.22507e-07	-0.594905	0.288	0.787	0.00285073
SWI5	1.2289e-07	-0.402399	0.051	0.428	0.00285966
PNPT1	1.23511e-07	-0.497355	0.034	0.413	0.00287411
ZBBX	1.24167e-07	-0.368583	0.186	0.692	0.00288937
SLIRP	1.26138e-07	-0.295277	0.169	0.67	0.00293523
GMPR2	1.26775e-07	-0.347572	0.034	0.413	0.00295006
KCNK1	1.28756e-07	-0.257329	0.203	0.709	0.00299616
RBBP7	1.29559e-07	-0.329434	0.102	0.538	0.00301483
YAP1	1.30096e-07	-0.287413	0.119	0.56	0.00302733
ANKRD36C	1.31245e-07	-0.890026	0.203	0.699	0.00305407
C22orf15	1.32064e-07	-0.717268	0	0.345	0.00307312
NAF1	1.32064e-07	-0.360526	0	0.345	0.00307313
TASP1	1.32064e-07	-0.440333	0	0.345	0.00307313
LAMTOR5	1.32469e-07	-0.487587	0.254	0.756	0.00308254
BUD23	1.32729e-07	-0.440594	0.186	0.658	0.00308861
RASGRP3	1.32764e-07	-0.354404	0.051	0.428	0.00308942
POLR2G	1.32764e-07	-0.331292	0.051	0.428	0.00308942
HDGFL2	1.33323e-07	-0.443297	0.068	0.462	0.00310243
SPART	1.33771e-07	-0.363035	0.153	0.626	0.00311285
TNFAIP1	1.34365e-07	-0.327191	0.085	0.496	0.00312668
TRMT10A	1.34866e-07	-0.387182	0.017	0.379	0.00313833
AKAP14	1.35179e-07	-0.70453	0.034	0.399	0.00314561
SLC25A24	1.37355e-07	-0.344148	0.203	0.689	0.00319625
C3orf52	1.38522e-07	-0.260653	0.017	0.379	0.00322341
EIF2S1	1.39381e-07	-0.312834	0.034	0.408	0.0032434
KDM4B	1.40293e-07	-0.315648	0.034	0.408	0.00326462
RSRC1	1.42022e-07	-0.477091	0.102	0.54	0.00330486
RASAL2	1.45163e-07	-0.364959	0.034	0.411	0.00337795
MINDY4	1.4606e-07	-0.3408	0.034	0.394	0.00339881
TENT4B	1.46075e-07	-0.367942	0.068	0.467	0.00339916
ARMC10	1.46571e-07	-0.409588	0.102	0.521	0.00341071
ZFYVE16	1.48813e-07	-0.276716	0.102	0.523	0.00346288
RALGDS	1.50586e-07	-0.397521	0.085	0.499	0.00350414
CTSH	1.51227e-07	-0.334624	0	0.342	0.00351904
NUPR1	1.58015e-07	-0.792116	0.051	0.43	0.00367702
RRAD	1.58778e-07	-0.948262	0.186	0.626	0.00369477
HNRNPC	1.58912e-07	-0.701045	0.373	0.831	0.00369789
NXNL2	1.6018e-07	-0.39301	0.068	0.457	0.00372739
IFT140	1.60642e-07	-0.323249	0.051	0.433	0.00373814
DDX24	1.61002e-07	-0.533118	0.288	0.79	0.00374653
CMTM8	1.61292e-07	-0.384565	0.017	0.364	0.00375327
KAZN	1.61314e-07	-0.513239	0.169	0.653	0.00375377
NDUFA11	1.63479e-07	-0.479692	0.22	0.716	0.00380417
CDC20	1.64278e-07	-0.63015	0.017	0.374	0.00382276
ANKRD37	1.65695e-07	-0.610568	0.203	0.687	0.00385571
SAA1	1.66789e-07	-1.47365	0.712	0.914	0.00388118
ZNF226	1.68024e-07	-0.338012	0.034	0.391	0.00390991
TATDN1	1.68295e-07	-0.364845	0.034	0.408	0.00391622
KRIT1	1.68308e-07	-0.363508	0.034	0.401	0.00391653
PEAK1	1.68721e-07	-0.470738	0.017	0.374	0.00392614
ACAT1	1.68878e-07	-0.43267	0.051	0.423	0.00392978
RPS18	1.70872e-07	0.648201	0.983	0.958	0.00397619
PIK3C2A	1.72094e-07	-0.311019	0.068	0.465	0.00400463
EPHX1	1.72346e-07	-0.410253	0.085	0.487	0.0040105
GRAMD1C	1.73077e-07	-0.369781	0	0.34	0.00402751
PDZD11	1.73078e-07	-0.346752	0	0.34	0.00402751
DNAAF5	1.73725e-07	-0.268625	0.068	0.474	0.00404258
RPGRIP1L	1.75169e-07	-0.325136	0.153	0.611	0.00407619
MSRB2	1.75552e-07	-0.329501	0.085	0.487	0.0040851
SLC3A2	1.78501e-07	-0.450224	0.119	0.553	0.00415371
NQO1	1.7887e-07	-0.566739	0.153	0.609	0.0041623
BORCS7	1.79135e-07	-0.27601	0.119	0.55	0.00416846
ANK3	1.80505e-07	-0.25281	0.051	0.428	0.00420034
GLYR1	1.83535e-07	-0.417613	0.119	0.557	0.00427087
SF3B6	1.84799e-07	-0.657744	0.237	0.743	0.00430027
RCOR1	1.85433e-07	-0.308479	0.102	0.526	0.00431502
TFPI	1.86785e-07	-0.376733	0.136	0.599	0.00434649
TMEM67	1.89939e-07	-0.374561	0.169	0.648	0.00441988
DCTN6	1.93474e-07	-0.410406	0.085	0.494	0.00450213
MPLKIP	1.94686e-07	-0.251356	0.119	0.55	0.00453034
PLEKHA3	1.95186e-07	-0.413849	0.068	0.462	0.00454198
RBKS	1.9798e-07	-0.443118	0	0.337	0.004607
BRCA1	2.01695e-07	-0.411713	0.017	0.355	0.00469343
H2AFY	2.02282e-07	-0.787577	0.322	0.773	0.0047071
AK6	2.03272e-07	-0.332401	0.068	0.452	0.00473014
NEDD1	2.03732e-07	-0.452433	0.017	0.359	0.00474085
PNPLA4	2.04543e-07	-0.334065	0.068	0.452	0.00475973
CEP70	2.05977e-07	-0.457342	0.136	0.572	0.0047931
MDM1	2.07315e-07	-0.290153	0.051	0.44	0.00482422
CFAP36	2.07875e-07	-0.747096	0.305	0.782	0.00483725
EFCAB12	2.0897e-07	-0.386792	0.034	0.403	0.00486273
NPHP1	2.11696e-07	-0.611945	0.237	0.726	0.00492618
CDC26	2.12339e-07	-0.471434	0.102	0.513	0.00494113
HSD17B4	2.13673e-07	-0.452855	0.068	0.45	0.00497218
EFCAB11	2.13673e-07	-0.319028	0.068	0.45	0.00497218
MAFG	2.1427e-07	-0.337154	0.085	0.482	0.00498607
DLD	2.21343e-07	-0.368569	0.051	0.418	0.00515066
TMEM99	2.21977e-07	-0.340371	0.034	0.386	0.0051654
STAU2	2.23609e-07	-0.402697	0.136	0.572	0.00520337
SAP18	2.26344e-07	-0.685869	0.339	0.812	0.00526703
TMEM53	2.26346e-07	-0.365984	0	0.335	0.00526707
YEATS4	2.26346e-07	-0.43174	0	0.335	0.00526708
PPCDC	2.26347e-07	-0.398426	0	0.335	0.00526709
TUBA4B	2.26891e-07	-0.572901	0.034	0.381	0.00527975
DDX46	2.27379e-07	-0.396052	0.153	0.619	0.00529111
OSBPL3	2.28789e-07	-0.394378	0.068	0.452	0.00532391
TMEM68	2.29165e-07	-0.253131	0.085	0.482	0.00533268
SLC25A29	2.29284e-07	-0.352614	0.068	0.462	0.00533545
XRCC6	2.34644e-07	-0.395487	0.169	0.631	0.00546017
ADAM12	2.34944e-07	-0.565258	0.017	0.352	0.00546715
COX6A1	2.37033e-07	-0.851348	0.525	0.873	0.00551575
PTRH1	2.37124e-07	-0.597684	0.051	0.43	0.00551788
WDR13	2.38409e-07	-0.262437	0.169	0.645	0.00554777
FAF2	2.38815e-07	-0.328088	0.068	0.455	0.00555722
CCNB1	2.39882e-07	-0.626241	0.051	0.416	0.00558204
ERLIN2	2.45546e-07	-0.273954	0.136	0.572	0.00571385
HSPA4L	2.48182e-07	-0.411829	0.034	0.401	0.0057752
VDAC2	2.51064e-07	-0.400115	0.203	0.707	0.00584226
MAML2	2.52731e-07	-0.308307	0.085	0.494	0.00588104
GALNS	2.53015e-07	-0.345977	0.034	0.401	0.00588765
ZSWIM6	2.54099e-07	-0.252553	0.136	0.577	0.00591289
CNOT10	2.54303e-07	-0.283916	0.119	0.54	0.00591763
TMEM167A	2.56837e-07	-0.274705	0.136	0.594	0.0059766
CYR61	2.58529e-07	-0.572456	0.271	0.773	0.00601597
PRKX	2.59026e-07	-0.43679	0.017	0.367	0.00602754
LSM1	2.59362e-07	-0.397199	0.068	0.462	0.00603536
FUZ	2.60745e-07	-0.423555	0.017	0.367	0.00606754
ATXN7L3B	2.66491e-07	-0.503078	0.22	0.729	0.00620125
SMPD2	2.68055e-07	-0.428556	0.017	0.35	0.00623764
SLC9A8	2.6986e-07	-0.374779	0.017	0.35	0.00627964
ZNF688	2.70269e-07	-0.479131	0.034	0.396	0.00628917
DDAH1	2.7107e-07	-0.358879	0.186	0.667	0.0063078
SLC44A4	2.71285e-07	-0.343742	0.237	0.751	0.00631279
STXBP3	2.71596e-07	-0.267557	0.051	0.421	0.00632004
REC8	2.72237e-07	-0.284657	0.068	0.447	0.00633497
FBXO7	2.72431e-07	-0.334437	0.068	0.462	0.00633946
GLB1	2.73315e-07	-0.299328	0.051	0.421	0.00636005
SLAIN2	2.73413e-07	-0.499905	0.136	0.565	0.00636233
C21orf2	2.73906e-07	-0.351783	0.051	0.433	0.0063738
SUGT1	2.75454e-07	-0.282555	0.169	0.636	0.00640981
SRRM1	2.75662e-07	-0.267095	0.203	0.714	0.00641465
CNIH4	2.77829e-07	-0.497801	0.169	0.633	0.00646508
EFHB	2.78038e-07	-0.369512	0.102	0.513	0.00646995
PRELID1	2.79274e-07	-0.267699	0.153	0.609	0.0064987
TSNAXIP1	2.82225e-07	-0.424354	0.051	0.413	0.00656737
ZDHHC13	2.90055e-07	-0.411687	0.017	0.364	0.00674958
TXNDC12	2.90717e-07	-0.35198	0.136	0.572	0.00676499
FBLN5	2.91632e-07	-0.404429	0.034	0.386	0.00678628
ZFAND5	2.96443e-07	-0.714099	0.339	0.797	0.00689824
IP6K1	2.9809e-07	-0.360593	0.051	0.418	0.00693655
MAP9	2.98325e-07	-0.766512	0.271	0.748	0.00694201
ACP1	3.05018e-07	-0.482584	0.254	0.751	0.00709778
TSTD1	3.05704e-07	-0.302064	0.22	0.711	0.00711373
SNRPD3	3.07218e-07	-0.462354	0.22	0.704	0.00714897
MT1X	3.09212e-07	1.64289	0.373	0.149	0.00719537
WARS	3.10286e-07	-0.503544	0.186	0.645	0.00722036
HPS5	3.12939e-07	-0.299245	0.068	0.465	0.00728209
ARL1	3.13215e-07	-0.363562	0.186	0.658	0.00728851
RFX3	3.13637e-07	-0.573927	0.254	0.741	0.00729834
MISP	3.15162e-07	-0.288805	0.068	0.455	0.00733381
ZMAT2	3.15504e-07	-0.401616	0.203	0.685	0.00734178
DRC7	3.16292e-07	-0.321616	0.034	0.396	0.00736012
SELENOS	3.16449e-07	-0.322687	0.22	0.731	0.00736377
SAT2	3.1741e-07	-0.444622	0.119	0.55	0.00738612
GCHFR	3.20462e-07	-0.423281	0.153	0.589	0.00745716
TRMT112	3.24361e-07	-0.645392	0.271	0.753	0.00754788
ADAR	3.26053e-07	-0.257794	0.136	0.577	0.00758726
CHCHD6	3.26418e-07	-0.266227	0.051	0.425	0.00759575
GADD45B	3.28163e-07	-0.409901	0.102	0.509	0.00763636
HIBCH	3.31323e-07	-0.348137	0.034	0.379	0.00770989
IFT22	3.34428e-07	-0.679067	0.305	0.768	0.00778214
ANXA3	3.34736e-07	-0.429572	0.169	0.623	0.00778932
HSPA12A	3.35527e-07	-0.406995	0.017	0.362	0.00780771
CMTM7	3.3718e-07	-0.375118	0	0.328	0.00784619
HPF1	3.3718e-07	-0.355555	0	0.328	0.00784619
AC004832.1	3.39974e-07	-0.444624	0.017	0.362	0.00791118
AIG1	3.40217e-07	-0.666924	0.271	0.729	0.00791684
TMEM120B	3.40422e-07	-0.35388	0.034	0.396	0.00792161
CLDN7	3.41473e-07	-0.864413	0.373	0.831	0.00794608
ELF3-AS1	3.44476e-07	-0.372936	0.017	0.362	0.00801597
TSPYL4	3.4675e-07	-0.365882	0.017	0.362	0.00806887
LRRC34	3.53076e-07	-0.410681	0.017	0.345	0.00821607
SNRNP35	3.55441e-07	-0.408638	0.017	0.345	0.00827112
AP1AR	3.58396e-07	-0.456723	0.034	0.377	0.00833987
MUC5B	3.61828e-07	-0.895471	0.373	0.868	0.00841975
PRPF38A	3.67117e-07	-0.355382	0.051	0.421	0.00854281
CLBA1	3.72904e-07	-0.393498	0.017	0.359	0.00867748
EZR	3.75696e-07	-0.698424	0.627	0.883	0.00874244
GSN	3.79191e-07	-0.345882	0.22	0.721	0.00882377
CD99	3.79845e-07	-0.714846	0.271	0.741	0.00883899
ERICH3	3.83044e-07	-0.728607	0.441	0.841	0.00891344
RNF32	3.84686e-07	-0.364208	0	0.325	0.00895164
FKBP2	3.84761e-07	-0.570209	0.288	0.748	0.0089534
CTDSP2	3.85358e-07	-0.36056	0.017	0.359	0.00896728
KIF1BP	3.8675e-07	-0.295767	0.068	0.445	0.00899967
PLCG2	3.87171e-07	-1.92894	0.203	0.66	0.00900948
MCM3AP	3.91606e-07	-0.337791	0.051	0.413	0.00911268
EMD	3.9561e-07	-0.335197	0.017	0.359	0.00920583
SMAD2	3.97017e-07	-0.262807	0.169	0.628	0.00923858
GAPDH	3.97025e-07	0.482793	0.983	0.968	0.00923877
ARIH2	3.98589e-07	-0.363792	0.068	0.44	0.00927517
FANCI	4.07272e-07	-0.404659	0.051	0.416	0.00947722
C11orf49	4.13316e-07	-0.273023	0.068	0.46	0.00961786
PLGRKT	4.16101e-07	-0.26997	0.051	0.425	0.00968267
PSMB1	4.22322e-07	-0.560588	0.271	0.76	0.00982744
C2orf70	4.26078e-07	-0.415879	0.034	0.379	0.00991484
GNL3	4.27213e-07	-0.273244	0.085	0.487	0.00994125
SUCLA2	4.28822e-07	-0.40162	0.034	0.379	0.0099787
CCT6A	4.28934e-07	-0.649917	0.271	0.743	0.0099813
