# Supplementary material for: Generation of Human Endometrial Assembloids with a Luminal Epithelium using Air–Liquid Interface Culture Methods
Source: Adv Sci (Weinh). 2023 Aug 27;10(30):2301868. doi: 10.1002/advs.202301868 (PMC10602567; doi:10.1002/advs.202301868)
Supplement: Supplementary file 5 — Supplemental Table 4 [file ADVS-10-2301868-s003.xlsx]

## Sheet: unciliated-up
	ONTOLOGY	ID	Description	GeneRatio	BgRatio	pvalue	p.adjust	qvalue	geneID	Count
GO:0001666	BP	GO:0001666	response to hypoxia	36/429	359/18866	8.56e-14	3.79e-10	3.21e-10	SLC2A1/ATP1B1/CXCR4/DPP4/PLOD2/EGR1/VEGFA/PLAT/NDRG1/LDHA/DDIT4/EGLN3/ERO1A/ANGPTL4/PGK1/LOXL2/ENO1/STC1/MALAT1/BNIP3L/CA9/ADM/BNIP3/HSP90B1/HK2/HILPDA/PAM/RBPJ/P4HB/STC2/PDK1/HSPD1/CITED2/RORA/ITGA2/PLOD1	36
GO:0036293	BP	GO:0036293	response to decreased oxygen levels	36/429	371/18866	2.32e-13	5.13e-10	4.35e-10	SLC2A1/ATP1B1/CXCR4/DPP4/PLOD2/EGR1/VEGFA/PLAT/NDRG1/LDHA/DDIT4/EGLN3/ERO1A/ANGPTL4/PGK1/LOXL2/ENO1/STC1/MALAT1/BNIP3L/CA9/ADM/BNIP3/HSP90B1/HK2/HILPDA/PAM/RBPJ/P4HB/STC2/PDK1/HSPD1/CITED2/RORA/ITGA2/PLOD1	36
GO:0070482	BP	GO:0070482	response to oxygen levels	36/429	396/18866	1.62e-12	2.39e-09	2.02e-09	SLC2A1/ATP1B1/CXCR4/DPP4/PLOD2/EGR1/VEGFA/PLAT/NDRG1/LDHA/DDIT4/EGLN3/ERO1A/ANGPTL4/PGK1/LOXL2/ENO1/STC1/MALAT1/BNIP3L/CA9/ADM/BNIP3/HSP90B1/HK2/HILPDA/PAM/RBPJ/P4HB/STC2/PDK1/HSPD1/CITED2/RORA/ITGA2/PLOD1	36
GO:0006735	BP	GO:0006735	NADH regeneration	11/429	27/18866	6.96e-12	5.13e-09	4.35e-09	ENO2/PGK1/ENO1/TPI1/GPI/ALDOC/HK2/PFKP/GAPDH/ALDOA/PGAM1	11
GO:0061621	BP	GO:0061621	canonical glycolysis	11/429	27/18866	6.96e-12	5.13e-09	4.35e-09	ENO2/PGK1/ENO1/TPI1/GPI/ALDOC/HK2/PFKP/GAPDH/ALDOA/PGAM1	11
GO:0061718	BP	GO:0061718	glucose catabolic process to pyruvate	11/429	27/18866	6.96e-12	5.13e-09	4.35e-09	ENO2/PGK1/ENO1/TPI1/GPI/ALDOC/HK2/PFKP/GAPDH/ALDOA/PGAM1	11
GO:0061620	BP	GO:0061620	glycolytic process through glucose-6-phosphate	11/429	28/18866	1.12e-11	7.1e-09	6.02e-09	ENO2/PGK1/ENO1/TPI1/GPI/ALDOC/HK2/PFKP/GAPDH/ALDOA/PGAM1	11
GO:0061615	BP	GO:0061615	glycolytic process through fructose-6-phosphate	11/429	29/18866	1.77e-11	9.8e-09	8.31e-09	ENO2/PGK1/ENO1/TPI1/GPI/ALDOC/HK2/PFKP/GAPDH/ALDOA/PGAM1	11
GO:0019674	BP	GO:0019674	NAD metabolic process	13/429	50/18866	6e-11	2.95e-08	2.5e-08	LDHA/ENO2/PGK1/ENO1/TPI1/GPI/ALDOC/HK2/PFKP/GAPDH/ALDOA/PGAM1/NT5E	13
GO:0006457	BP	GO:0006457	protein folding	25/429	230/18866	1.06e-10	4.67e-08	3.96e-08	HSPA1A/ERO1A/QSOX1/DNAJB1/DNAJB4/HSPA1B/HSP90AA1/DNAJA4/HSPH1/HSP90B1/CHORDC1/B2M/CALR/NKTR/P4HB/DNAJA1/HSPD1/LMAN1/CANX/CSNK2A1/HSPB1/HSPA5/GRPEL1/HSPA8/GRN	25
GO:0030198	BP	GO:0030198	extracellular matrix organization	33/429	395/18866	1.35e-10	5.31e-08	4.5e-08	DPP4/FN1/SPP1/ITGB1/P4HA1/ITGA5/NID2/ERO1A/LAMA3/COL6A1/COL6A2/LOXL2/QSOX1/APP/LAMB3/ITGA3/HTRA1/PXDN/ADAMTS1/TIMP2/LAMC2/LOX/LRP1/MELTF/FSCN1/SPINT2/ITGB6/B4GALT1/LAMC1/AGRN/ITGA2/HSPG2/SH3PXD2A	33
GO:0043062	BP	GO:0043062	extracellular structure organization	33/429	396/18866	1.44e-10	5.31e-08	4.5e-08	DPP4/FN1/SPP1/ITGB1/P4HA1/ITGA5/NID2/ERO1A/LAMA3/COL6A1/COL6A2/LOXL2/QSOX1/APP/LAMB3/ITGA3/HTRA1/PXDN/ADAMTS1/TIMP2/LAMC2/LOX/LRP1/MELTF/FSCN1/SPINT2/ITGB6/B4GALT1/LAMC1/AGRN/ITGA2/HSPG2/SH3PXD2A	33
GO:0006986	BP	GO:0006986	response to unfolded protein	22/429	183/18866	2.03e-10	6.92e-08	5.87e-08	HSPA1A/ERO1A/DNAJB1/DNAJB4/HSPA1B/HSP90AA1/HSPH1/HSP90B1/DDIT3/CALR/TSPYL2/STC2/DNAJA1/HSPD1/CANX/HSPB1/HSPA5/PIK3R1/ATF3/HSPA8/TPP1/EIF2AK2	22
GO:0006007	BP	GO:0006007	glucose catabolic process	11/429	36/18866	2.67e-10	8.43e-08	7.15e-08	ENO2/PGK1/ENO1/TPI1/GPI/ALDOC/HK2/PFKP/GAPDH/ALDOA/PGAM1	11
GO:0035966	BP	GO:0035966	response to topologically incorrect protein	23/429	205/18866	3.17e-10	9.36e-08	7.94e-08	HSPA1A/ERO1A/DNAJB1/DNAJB4/HSPA1B/HSP90AA1/HSPH1/HSP90B1/DDIT3/CALR/TSPYL2/STC2/DNAJA1/ANKZF1/HSPD1/CANX/HSPB1/HSPA5/PIK3R1/ATF3/HSPA8/TPP1/EIF2AK2	23
GO:0006734	BP	GO:0006734	NADH metabolic process	11/429	41/18866	1.27e-09	3.5e-07	2.97e-07	ENO2/PGK1/ENO1/TPI1/GPI/ALDOC/HK2/PFKP/GAPDH/ALDOA/PGAM1	11
GO:0018126	BP	GO:0018126	protein hydroxylation	9/429	27/18866	4.87e-09	1.27e-06	1.08e-06	PLOD2/P4HA1/EGLN3/ERO1A/P4HB/ASPH/P4HA2/JMJD6/PLOD1	9
GO:0006096	BP	GO:0006096	glycolytic process	16/429	115/18866	7.4e-09	1.82e-06	1.54e-06	LDHA/DDIT4/ENO2/PGK1/ENO1/PFKFB4/APP/TPI1/GPI/ALDOC/HK2/PFKFB3/PFKP/GAPDH/ALDOA/PGAM1	16
GO:0006757	BP	GO:0006757	ATP generation from ADP	16/429	116/18866	8.41e-09	1.96e-06	1.66e-06	LDHA/DDIT4/ENO2/PGK1/ENO1/PFKFB4/APP/TPI1/GPI/ALDOC/HK2/PFKFB3/PFKP/GAPDH/ALDOA/PGAM1	16
GO:0046718	BP	GO:0046718	viral entry into host cell	17/429	134/18866	1.05e-08	2.32e-06	1.97e-06	CXCR4/DPP4/HSPA1A/ITGB1/ITGA5/CTSB/LGALS1/HSPA1B/IFITM1/P4HB/SCARB2/CD46/ITGB6/GSN/IFITM3/ITGA2/IFITM2	17
GO:0006090	BP	GO:0006090	pyruvate metabolic process	18/429	152/18866	1.17e-08	2.36e-06	2e-06	LDHA/DDIT4/ENO2/PGK1/ENO1/PFKFB4/APP/TPI1/GPI/ALDOC/HK2/SLC16A3/PFKFB3/PFKP/GAPDH/ALDOA/PDK1/PGAM1	18
GO:0046939	BP	GO:0046939	nucleotide phosphorylation	17/429	135/18866	1.17e-08	2.36e-06	2e-06	LDHA/DDIT4/ENO2/PGK1/ENO1/PFKFB4/APP/TPI1/GPI/ALDOC/HK2/PFKFB3/PFKP/GAPDH/ALDOA/PGAM1/GUK1	17
GO:0009135	BP	GO:0009135	purine nucleoside diphosphate metabolic process	17/429	136/18866	1.31e-08	2.42e-06	2.05e-06	LDHA/DDIT4/ENO2/PGK1/ENO1/PFKFB4/APP/TPI1/GPI/ALDOC/HK2/PFKFB3/PFKP/GAPDH/ALDOA/PGAM1/GUK1	17
GO:0009179	BP	GO:0009179	purine ribonucleoside diphosphate metabolic process	17/429	136/18866	1.31e-08	2.42e-06	2.05e-06	LDHA/DDIT4/ENO2/PGK1/ENO1/PFKFB4/APP/TPI1/GPI/ALDOC/HK2/PFKFB3/PFKP/GAPDH/ALDOA/PGAM1/GUK1	17
GO:0009185	BP	GO:0009185	ribonucleoside diphosphate metabolic process	17/429	139/18866	1.83e-08	3.24e-06	2.75e-06	LDHA/DDIT4/ENO2/PGK1/ENO1/PFKFB4/APP/TPI1/GPI/ALDOC/HK2/PFKFB3/PFKP/GAPDH/ALDOA/PGAM1/GUK1	17
GO:0046031	BP	GO:0046031	ADP metabolic process	16/429	124/18866	2.23e-08	3.79e-06	3.22e-06	LDHA/DDIT4/ENO2/PGK1/ENO1/PFKFB4/APP/TPI1/GPI/ALDOC/HK2/PFKFB3/PFKP/GAPDH/ALDOA/PGAM1	16
GO:0007565	BP	GO:0007565	female pregnancy	20/429	196/18866	2.35e-08	3.85e-06	3.26e-06	SLC2A1/SPP1/VEGFA/ITGA5/FOS/CTSB/STC1/ITGA3/RGS2/ADM/FOSB/IGFBP7/AKR1B1/CALR/PAM/JUNB/DSG2/STC2/NR2F2/ITGA2	20
GO:0042026	BP	GO:0042026	protein refolding	8/429	23/18866	2.43e-08	3.85e-06	3.26e-06	HSPA1A/HSPA1B/HSP90AA1/DNAJA4/B2M/HSPD1/HSPA5/HSPA8	8
GO:0044409	BP	GO:0044409	entry into host	17/429	147/18866	4.25e-08	6.47e-06	5.49e-06	CXCR4/DPP4/HSPA1A/ITGB1/ITGA5/CTSB/LGALS1/HSPA1B/IFITM1/P4HB/SCARB2/CD46/ITGB6/GSN/IFITM3/ITGA2/IFITM2	17
GO:0019320	BP	GO:0019320	hexose catabolic process	11/429	56/18866	4.39e-08	6.47e-06	5.49e-06	ENO2/PGK1/ENO1/TPI1/GPI/ALDOC/HK2/PFKP/GAPDH/ALDOA/PGAM1	11
GO:0044706	BP	GO:0044706	multi-multicellular organism process	21/429	226/18866	5.41e-08	7.73e-06	6.56e-06	SLC2A1/SPP1/VEGFA/ITGA5/FOS/CTSB/STC1/ITGA3/RGS2/ADM/FOSB/IGFBP7/AKR1B1/CALR/PAM/JUNB/DSG2/STC2/NR2F2/B4GALT1/ITGA2	21
GO:0006165	BP	GO:0006165	nucleoside diphosphate phosphorylation	16/429	133/18866	6.09e-08	8.42e-06	7.14e-06	LDHA/DDIT4/ENO2/PGK1/ENO1/PFKFB4/APP/TPI1/GPI/ALDOC/HK2/PFKFB3/PFKP/GAPDH/ALDOA/PGAM1	16
GO:0019318	BP	GO:0019318	hexose metabolic process	22/429	254/18866	9.14e-08	1.18e-05	1e-05	IGFBP3/ENO2/PGK1/ENO1/PFKFB4/MAN2B2/TPI1/GPI/ALDOC/FAM3C/HK2/PFKFB3/AKR1B1/PFKP/GAPDH/ALDOA/PDK1/PGAM1/RORA/B4GALT1/ATF3/SLC39A14	22
GO:0061077	BP	GO:0061077	chaperone-mediated protein folding	11/429	60/18866	9.31e-08	1.18e-05	1e-05	HSPA1A/ERO1A/DNAJB1/DNAJB4/HSPA1B/HSPH1/CHORDC1/CSNK2A1/HSPB1/HSPA5/HSPA8	11
GO:0009132	BP	GO:0009132	nucleoside diphosphate metabolic process	17/429	155/18866	9.33e-08	1.18e-05	1e-05	LDHA/DDIT4/ENO2/PGK1/ENO1/PFKFB4/APP/TPI1/GPI/ALDOC/HK2/PFKFB3/PFKP/GAPDH/ALDOA/PGAM1/GUK1	17
GO:0016052	BP	GO:0016052	carbohydrate catabolic process	19/429	200/18866	1.65e-07	2.03e-05	1.72e-05	LDHA/DDIT4/ENO2/PGK1/ENO1/PFKFB4/APP/MAN2B2/TPI1/GPI/ALDOC/HK2/PFKFB3/PFKP/GAPDH/ALDOA/SCARB2/PGAM1/NEU1	19
GO:0060135	BP	GO:0060135	maternal process involved in female pregnancy	11/429	64/18866	1.86e-07	2.23e-05	1.89e-05	SPP1/CTSB/STC1/ITGA3/RGS2/AKR1B1/PAM/JUNB/DSG2/STC2/NR2F2	11
GO:0019319	BP	GO:0019319	hexose biosynthetic process	13/429	94/18866	2.05e-07	2.39e-05	2.03e-05	ENO2/PGK1/ENO1/TPI1/GPI/ALDOC/FAM3C/AKR1B1/GAPDH/ALDOA/PGAM1/ATF3/SLC39A14	13
GO:0034620	BP	GO:0034620	cellular response to unfolded protein	16/429	146/18866	2.25e-07	2.56e-05	2.17e-05	HSPA1A/ERO1A/HSPA1B/HSP90B1/DDIT3/CALR/TSPYL2/STC2/HSPD1/CANX/HSPA5/PIK3R1/ATF3/HSPA8/TPP1/EIF2AK2	16
GO:0035967	BP	GO:0035967	cellular response to topologically incorrect protein	17/429	166/18866	2.53e-07	2.79e-05	2.36e-05	HSPA1A/ERO1A/HSPA1B/HSP90B1/DDIT3/CALR/TSPYL2/STC2/ANKZF1/HSPD1/CANX/HSPA5/PIK3R1/ATF3/HSPA8/TPP1/EIF2AK2	17
GO:0046365	BP	GO:0046365	monosaccharide catabolic process	11/429	66/18866	2.58e-07	2.79e-05	2.36e-05	ENO2/PGK1/ENO1/TPI1/GPI/ALDOC/HK2/PFKP/GAPDH/ALDOA/PGAM1	11
GO:0006458	BP	GO:0006458	'de novo' protein folding	9/429	41/18866	2.75e-07	2.9e-05	2.46e-05	HSPA1A/ERO1A/DNAJB1/DNAJB4/HSPA1B/HSPH1/HSPD1/HSPA5/HSPA8	9
GO:0071456	BP	GO:0071456	cellular response to hypoxia	19/429	208/18866	3.05e-07	3.14e-05	2.66e-05	EGR1/VEGFA/NDRG1/EGLN3/ERO1A/PGK1/ENO1/STC1/MALAT1/BNIP3L/CA9/BNIP3/HILPDA/RBPJ/P4HB/STC2/PDK1/CITED2/RORA	19
GO:0052126	BP	GO:0052126	movement in host environment	17/429	169/18866	3.28e-07	3.26e-05	2.77e-05	CXCR4/DPP4/HSPA1A/ITGB1/ITGA5/CTSB/LGALS1/HSPA1B/IFITM1/P4HB/SCARB2/CD46/ITGB6/GSN/IFITM3/ITGA2/IFITM2	17
GO:0005996	BP	GO:0005996	monosaccharide metabolic process	23/429	296/18866	3.32e-07	3.26e-05	2.77e-05	SLC2A1/IGFBP3/ENO2/PGK1/ENO1/PFKFB4/MAN2B2/TPI1/GPI/ALDOC/FAM3C/HK2/PFKFB3/AKR1B1/PFKP/GAPDH/ALDOA/PDK1/PGAM1/RORA/B4GALT1/ATF3/SLC39A14	23
GO:0051701	BP	GO:0051701	interaction with host	19/429	212/18866	4.1e-07	3.95e-05	3.35e-05	CXCR4/DPP4/HSPA1A/ITGB1/ITGA5/CTSB/LGALS1/HSPA1B/IFITM1/GAPDH/P4HB/SCARB2/CD46/ITGB6/GSN/EIF2AK2/IFITM3/ITGA2/IFITM2	19
GO:0046364	BP	GO:0046364	monosaccharide biosynthetic process	13/429	100/18866	4.29e-07	4.02e-05	3.41e-05	ENO2/PGK1/ENO1/TPI1/GPI/ALDOC/FAM3C/AKR1B1/GAPDH/ALDOA/PGAM1/ATF3/SLC39A14	13
GO:0051085	BP	GO:0051085	chaperone cofactor-dependent protein refolding	8/429	32/18866	4.36e-07	4.02e-05	3.41e-05	HSPA1A/ERO1A/DNAJB1/DNAJB4/HSPA1B/HSPH1/HSPA5/HSPA8	8
GO:0045785	BP	GO:0045785	positive regulation of cell adhesion	28/429	428/18866	6.15e-07	5.56e-05	4.72e-05	DPP4/FN1/VEGFA/ITGA5/TGM2/LGALS1/S100A10/LIMS1/ITGA3/HSPH1/SHH/HLA-A/CALR/SKAP1/TNFSF9/EGR3/P4HB/DOCK5/CD46/SLC7A1/HSPD1/CITED2/RRAS/HES1/STK4/PIK3R1/ZBTB1/ITGA2	28
GO:0036294	BP	GO:0036294	cellular response to decreased oxygen levels	19/429	218/18866	6.29e-07	5.57e-05	4.73e-05	EGR1/VEGFA/NDRG1/EGLN3/ERO1A/PGK1/ENO1/STC1/MALAT1/BNIP3L/CA9/BNIP3/HILPDA/RBPJ/P4HB/STC2/PDK1/CITED2/RORA	19
GO:0031589	BP	GO:0031589	cell-substrate adhesion	25/429	359/18866	8e-07	6.95e-05	5.89e-05	FN1/VEGFA/ITGB1/ITGA5/NID2/LGALS1/S100A10/LAMB3/LIMS1/ITGA3/RAC2/CALR/SKAP1/LRP1/MELTF/P4HB/DOCK5/RRAS/MKLN1/STK4/ITGB6/MUC4/PIK3R1/LAMC1/ITGA2	25
GO:0006094	BP	GO:0006094	gluconeogenesis	12/429	91/18866	1.02e-06	8.69e-05	7.37e-05	ENO2/PGK1/ENO1/TPI1/GPI/ALDOC/FAM3C/GAPDH/ALDOA/PGAM1/ATF3/SLC39A14	12
GO:0034975	BP	GO:0034975	protein folding in endoplasmic reticulum	5/429	10/18866	1.36e-06	0.000113807	9.65e-05	ERO1A/HSP90B1/CALR/CANX/HSPA5	5
GO:0051084	BP	GO:0051084	'de novo' posttranslational protein folding	8/429	37/18866	1.45e-06	0.000118868	0.000100817	HSPA1A/ERO1A/DNAJB1/DNAJB4/HSPA1B/HSPH1/HSPA5/HSPA8	8
GO:0016051	BP	GO:0016051	carbohydrate biosynthetic process	18/429	213/18866	1.94e-06	0.000154503	0.000131041	SLC2A1/ENO2/PGK1/ENO1/TPI1/GPI/ALDOC/GBE1/FAM3C/AKR1B1/GAPDH/ALDOA/NR1D1/UGP2/PGAM1/B4GALT1/ATF3/SLC39A14	18
GO:0071453	BP	GO:0071453	cellular response to oxygen levels	19/429	235/18866	1.95e-06	0.000154503	0.000131041	EGR1/VEGFA/NDRG1/EGLN3/ERO1A/PGK1/ENO1/STC1/MALAT1/BNIP3L/CA9/BNIP3/HILPDA/RBPJ/P4HB/STC2/PDK1/CITED2/RORA	19
GO:0018401	BP	GO:0018401	peptidyl-proline hydroxylation to 4-hydroxy-L-proline	5/429	11/18866	2.45e-06	0.000183926	0.000155996	P4HA1/EGLN3/ERO1A/P4HB/P4HA2	5
GO:0072205	BP	GO:0072205	metanephric collecting duct development	5/429	11/18866	2.45e-06	0.000183926	0.000155996	CALB1/SHH/AKR1B1/PAX8/WNT7B	5
GO:0090084	BP	GO:0090084	negative regulation of inclusion body assembly	5/429	11/18866	2.45e-06	0.000183926	0.000155996	HSPA1A/DNAJB1/HSPA1B/DNAJA4/SORL1	5
GO:0046034	BP	GO:0046034	ATP metabolic process	22/429	311/18866	2.85e-06	0.000210418	0.000178465	ATP1B1/HSPA1A/LDHA/DDIT4/ENO2/PGK1/ENO1/PFKFB4/APP/HSPA1B/TPI1/GPI/ALDOC/HK2/PFKFB3/PFKP/GAPDH/ALDOA/FAM20C/PGAM1/GUK1/HSPA8	22
GO:0071241	BP	GO:0071241	cellular response to inorganic substance	18/429	221/18866	3.28e-06	0.000234885	0.000199216	FOS/MT2A/MT1X/APP/BNIP3/SHH/FOSB/B2M/CALR/JUNB/JUN/FUS/HSPA5/GSN/ID2/ATRX/DDI2/MTR	18
GO:0043687	BP	GO:0043687	post-translational protein modification	24/429	363/18866	3.29e-06	0.000234885	0.000199216	FN1/SPP1/IGFBP3/CP/LGALS1/APOL1/QSOX1/APLP2/APP/KTN1/HSP90B1/IGFBP7/TMEM132A/WSB1/MELTF/P4HB/STC2/FAM20C/ESCO1/TGOLN2/PTP4A2/LAMC1/CALU/ATG12	24
GO:0043618	BP	GO:0043618	regulation of transcription from RNA polymerase II promoter in response to stress	12/429	109/18866	7.02e-06	0.00049311	0.000418229	EGR1/HSPA1A/VEGFA/EGLN3/DNAJB1/CA9/DDIT3/RBPJ/JUN/CITED2/HSPA5/ATF3	12
GO:0006006	BP	GO:0006006	glucose metabolic process	17/429	214/18866	8.54e-06	0.000590591	0.000500906	IGFBP3/ENO2/PGK1/ENO1/TPI1/GPI/ALDOC/FAM3C/HK2/PFKP/GAPDH/ALDOA/PDK1/PGAM1/RORA/ATF3/SLC39A14	17
GO:0051651	BP	GO:0051651	maintenance of location in cell	17/429	216/18866	9.65e-06	0.000657545	0.000557693	ERO1A/TMSB10/LCN2/ITPR3/HSP90B1/HK2/DDIT3/INSIG2/CALR/TPCN1/SORL1/SUN2/HSPA5/GSN/S100A9/POLR2M/CCDC88A	17
GO:0010810	BP	GO:0010810	regulation of cell-substrate adhesion	17/429	217/18866	1.03e-05	0.000688215	0.000583706	FN1/VEGFA/ITGA5/LGALS1/S100A10/LIMS1/ITGA3/RAC2/CALR/SKAP1/LRP1/MELTF/P4HB/DOCK5/RRAS/STK4/PIK3R1	17
GO:0043620	BP	GO:0043620	regulation of DNA-templated transcription in response to stress	12/429	115/18866	1.22e-05	0.00080646	0.000683995	EGR1/HSPA1A/VEGFA/EGLN3/DNAJB1/CA9/DDIT3/RBPJ/JUN/CITED2/HSPA5/ATF3	12
GO:0019058	BP	GO:0019058	viral life cycle	22/429	341/18866	1.24e-05	0.00080646	0.000683995	CXCR4/DPP4/HSPA1A/ITGB1/ITGA5/IFI27/CTSB/LGALS1/HSPA1B/IFITM1/P4HB/SCARB2/PABPC1/CD46/ITGB6/IFI16/GSN/HSPA8/EIF2AK2/IFITM3/ITGA2/IFITM2	22
GO:0070841	BP	GO:0070841	inclusion body assembly	6/429	24/18866	1.27e-05	0.000814309	0.000690652	HSPA1A/DNAJB1/HSPA1B/DNAJA4/PSAP/SORL1	6
GO:0031346	BP	GO:0031346	positive regulation of cell projection organization	24/429	394/18866	1.31e-05	0.00082854	0.000702722	CXCR4/FN1/VEGFA/ITGA3/LCN2/RGS2/RAC2/METRN/RAB8B/GOLGA4/SEMA4D/LRP1/CDC42EP5/CRABP2/SCARB2/ABL2/FSCN1/DVL1/HSPA5/S100A9/GRN/AGRN/ITGA2/CCDC88A	24
GO:0001890	BP	GO:0001890	placenta development	14/429	156/18866	1.35e-05	0.000843248	0.000715196	SPP1/CTSB/STC1/HTRA1/ADM/JUNB/RBPJ/STC2/SPINT2/HES1/STK4/NR2F2/WNT7B/FZD5	14
GO:0006000	BP	GO:0006000	fructose metabolic process	5/429	15/18866	1.48e-05	0.000896105	0.000760027	PFKFB4/ALDOC/PFKFB3/AKR1B1/ALDOA	5
GO:0072044	BP	GO:0072044	collecting duct development	5/429	15/18866	1.48e-05	0.000896105	0.000760027	CALB1/SHH/AKR1B1/PAX8/WNT7B	5
GO:0007044	BP	GO:0007044	cell-substrate junction assembly	11/429	99/18866	1.55e-05	0.000925162	0.000784671	FN1/VEGFA/ITGA5/LAMA3/S100A10/LAMB3/LIMS1/LAMC2/LRP1/LAMC1/ITGA2	11
GO:0051235	BP	GO:0051235	maintenance of location	21/429	324/18866	1.82e-05	0.00107264	0.000909752	ERO1A/TMSB10/LCN2/ITPR3/HSP90B1/HK2/HILPDA/DDIT3/INSIG2/CALR/TPCN1/PLIN2/SORL1/SUN2/NBL1/HSPA5/GSN/S100A9/POLR2M/ABHD5/CCDC88A	21
GO:0001570	BP	GO:0001570	vasculogenesis	10/429	83/18866	1.84e-05	0.00107264	0.000909752	VEGFA/ACKR3/ADM/SHH/JUNB/SPRED1/XDH/RRAS/WNT7A/WNT7B	10
GO:0150115	BP	GO:0150115	cell-substrate junction organization	11/429	102/18866	2.06e-05	0.00118198	0.00100249	FN1/VEGFA/ITGA5/LAMA3/S100A10/LAMB3/LIMS1/LAMC2/LRP1/LAMC1/ITGA2	11
GO:0019511	BP	GO:0019511	peptidyl-proline hydroxylation	5/429	16/18866	2.11e-05	0.00118198	0.00100249	P4HA1/EGLN3/ERO1A/P4HB/P4HA2	5
GO:0090083	BP	GO:0090083	regulation of inclusion body assembly	5/429	16/18866	2.11e-05	0.00118198	0.00100249	HSPA1A/DNAJB1/HSPA1B/DNAJA4/SORL1	5
GO:0010811	BP	GO:0010811	positive regulation of cell-substrate adhesion	12/429	122/18866	2.23e-05	0.00123346	0.00104615	FN1/VEGFA/ITGA5/S100A10/LIMS1/ITGA3/CALR/SKAP1/P4HB/DOCK5/RRAS/STK4	12
GO:0016049	BP	GO:0016049	cell growth	27/429	490/18866	2.31e-05	0.00126087	0.0010694	CXCR4/FN1/SPP1/HSPA1A/VEGFA/IGFBP3/ITGB1/ENO1/DPYSL2/APP/HSPA1B/HSP90AA1/CDA/SEMA4B/RGS2/DCBLD2/CLSTN1/IGFBP7/GOLGA4/SEMA4D/LRP1/CRABP2/TSPYL2/ALCAM/DVL1/CSNK2A1/S100A9	27
GO:0048668	BP	GO:0048668	collateral sprouting	6/429	27/18866	2.63e-05	0.0014223	0.00120631	SPP1/APP/SEMA4D/LRP1/CRABP2/DVL1	6
GO:0030968	BP	GO:0030968	endoplasmic reticulum unfolded protein response	12/429	125/18866	2.85e-05	0.00151764	0.00128718	ERO1A/HSP90B1/DDIT3/CALR/TSPYL2/STC2/CANX/HSPA5/PIK3R1/ATF3/TPP1/EIF2AK2	12
GO:0060560	BP	GO:0060560	developmental growth involved in morphogenesis	17/429	236/18866	3.04e-05	0.0015967	0.00135424	CXCR4/FN1/SPP1/VEGFA/ITGB1/DPYSL2/APP/HSP90AA1/SEMA4B/SHH/GOLGA4/SEMA4D/LRP1/CRABP2/ALCAM/DVL1/WNT7B	17
GO:0090287	BP	GO:0090287	regulation of cellular response to growth factor stimulus	20/429	310/18866	3.07e-05	0.0015967	0.00135424	HSPA1A/ITGA5/ITGA3/HTRA1/LOX/RBPJ/TOB1/SORL1/CD109/PMEPA1/SPRED1/XDH/CITED2/FAM20C/HES1/NBL1/HSPA5/ZNF451/ATP2B4/PEG10	20
GO:0048608	BP	GO:0048608	reproductive structure development	25/429	443/18866	3.13e-05	0.00161206	0.00136726	SPP1/VEGFA/CTSB/STC1/HTRA1/ADM/PSAP/ADAMTS1/SHH/JUNB/RBPJ/PLEKHA1/STC2/PLAG1/CITED2/SPINT2/HES1/STK4/NR2F2/WNT7A/ARID4A/HSPA5/WNT7B/FZD5/ATRX	25
GO:0061458	BP	GO:0061458	reproductive system development	25/429	447/18866	3.63e-05	0.00184195	0.00156224	SPP1/VEGFA/CTSB/STC1/HTRA1/ADM/PSAP/ADAMTS1/SHH/JUNB/RBPJ/PLEKHA1/STC2/PLAG1/CITED2/SPINT2/HES1/STK4/NR2F2/WNT7A/ARID4A/HSPA5/WNT7B/FZD5/ATRX	25
GO:0010038	BP	GO:0010038	response to metal ion	22/429	366/18866	3.66e-05	0.00184195	0.00156224	TXNIP/NDRG1/FOS/MT2A/MT1X/LOXL2/APP/BNIP3/ITPR3/SHH/FOSB/B2M/CALR/PAM/JUNB/JUN/FUS/CA2/HSPA5/GSN/ID2/DUSP1	22
GO:0071248	BP	GO:0071248	cellular response to metal ion	15/429	193/18866	3.71e-05	0.00184541	0.00156517	FOS/MT2A/MT1X/APP/BNIP3/SHH/FOSB/B2M/CALR/JUNB/JUN/FUS/HSPA5/GSN/ID2	15
GO:0097193	BP	GO:0097193	intrinsic apoptotic signaling pathway	19/429	290/18866	3.91e-05	0.00192572	0.00163329	HSPA1A/DDIT4/ERO1A/ENO1/ACKR3/MIF/TPT1/IVNS1ABP/BNIP3/DDIT3/P4HB/PDK1/DNAJA1/IFI6/HSPB1/IFI16/PIK3R1/S100A9/RRM2B	19
GO:0001667	BP	GO:0001667	ameboidal-type cell migration	26/429	481/18866	4.51e-05	0.00219265	0.00185968	DPP4/FN1/VEGFA/ITGB1/LOXL2/STC1/ITGA3/SEMA4B/DNAJA4/GPI/SHH/CD40/CALR/SEMA4D/JUN/EGR3/DOCK5/SPRED1/RRAS/AKAP12/NR2F2/WNT7A/HSPB1/ATP2B4/GRN/ITGA2	26
GO:0044262	BP	GO:0044262	cellular carbohydrate metabolic process	19/429	294/18866	4.71e-05	0.00226809	0.00192367	SLC2A1/IGFBP3/DDIT4/SLC5A3/PFKFB4/GNE/TPI1/GBE1/FAM3C/HK2/PFKFB3/AKR1B1/SCARB2/NR1D1/PDK1/UGP2/PGAM1/RORA/B4GALT1	19
GO:0036500	BP	GO:0036500	ATF6-mediated unfolded protein response	4/429	10/18866	4.97e-05	0.00236424	0.00200521	HSP90B1/DDIT3/CALR/HSPA5	4
GO:0030099	BP	GO:0030099	myeloid cell differentiation	24/429	431/18866	5.56e-05	0.00261623	0.00221894	HSPA1A/VEGFA/FOS/APP/HSPA1B/B2M/LOX/JUNB/RBPJ/JUN/CA2/CD109/FAM20C/KMT2E/JMJD6/TET2/TNRC6A/ARID4A/IFI16/ID2/PIK3R1/KMT2A/SFXN1/SH3PXD2A	24
GO:0072503	BP	GO:0072503	cellular divalent inorganic cation homeostasis	26/429	492/18866	6.55e-05	0.00305242	0.00258889	ATP1B1/CXCR4/ERO1A/MT2A/MT1X/TGM2/CALB1/STC1/ACKR3/APP/TPT1/ADM/BNIP3/ITPR3/HSP90B1/CD40/DDIT3/CALR/LRP1/TPCN1/STC2/ABL2/S100A9/SLC39A14/ATP2B4/ATP13A3	26
GO:0090092	BP	GO:0090092	regulation of transmembrane receptor protein serine/threonine kinase signaling pathway	17/429	254/18866	7.63e-05	0.0035183	0.00298403	HSPA1A/ITGA3/HTRA1/SHH/LOX/RBPJ/TOB1/SORL1/CD109/PMEPA1/SPRED1/CITED2/HES1/NBL1/HSPA5/ZNF451/PEG10	17
GO:0007178	BP	GO:0007178	transmembrane receptor protein serine/threonine kinase signaling pathway	21/429	359/18866	8.08e-05	0.00368967	0.00312938	EGR1/HSPA1A/FOS/ITGA3/HTRA1/SHH/VIM/LOX/RBPJ/JUN/TOB1/SORL1/CD109/PMEPA1/SPRED1/CITED2/HES1/NBL1/HSPA5/ZNF451/PEG10	21
GO:0009266	BP	GO:0009266	response to temperature stimulus	16/429	233/18866	9.14e-05	0.00412769	0.00350088	CXCR4/HSPA1A/ERO1A/FOS/DNAJB1/DNAJB4/HSPA1B/HSP90AA1/DNAJA4/HSPH1/ADM/CHORDC1/IGFBP7/DNAJA1/HSPD1/HSPA8	16
GO:0032507	BP	GO:0032507	maintenance of protein location in cell	8/429	64/18866	9.73e-05	0.00434884	0.00368844	TMSB10/HK2/INSIG2/SORL1/SUN2/HSPA5/GSN/CCDC88A	8
GO:0007159	BP	GO:0007159	leukocyte cell-cell adhesion	21/429	364/18866	9.82e-05	0.00434884	0.00368844	DPP4/ITGB1/ITGA5/LGALS1/PAG1/HSPH1/RAC2/SHH/HLA-A/SKAP1/SEMA4D/TNFSF9/EGR3/CD46/SLC7A1/HSPD1/HES1/NT5E/PIK3R1/ZBTB1/S100A9	21
GO:0010631	BP	GO:0010631	epithelial cell migration	21/429	365/18866	0.000102086	0.00447461	0.00379512	DPP4/VEGFA/ITGB1/LOXL2/STC1/ITGA3/DNAJA4/GPI/CD40/CALR/JUN/EGR3/DOCK5/SPRED1/RRAS/NR2F2/WNT7A/HSPB1/ATP2B4/GRN/ITGA2	21
GO:0048708	BP	GO:0048708	astrocyte differentiation	9/429	83/18866	0.000111015	0.00471552	0.00399944	APP/SHH/VIM/LRP1/NR1D1/HES1/ID2/S100A9/GRN	9
GO:0048588	BP	GO:0048588	developmental cell growth	16/429	237/18866	0.000111487	0.00471552	0.00399944	CXCR4/FN1/SPP1/VEGFA/ITGB1/DPYSL2/APP/HSP90AA1/SEMA4B/RGS2/GOLGA4/SEMA4D/LRP1/CRABP2/ALCAM/DVL1	16
GO:0060711	BP	GO:0060711	labyrinthine layer development	7/429	49/18866	0.000112722	0.00471552	0.00399944	ADM/JUNB/RBPJ/SPINT2/HES1/WNT7B/FZD5	7
GO:0031581	BP	GO:0031581	hemidesmosome assembly	4/429	12/18866	0.000112908	0.00471552	0.00399944	LAMA3/LAMB3/LAMC2/LAMC1	4
GO:0097201	BP	GO:0097201	negative regulation of transcription from RNA polymerase II promoter in response to stress	4/429	12/18866	0.000112908	0.00471552	0.00399944	HSPA1A/DNAJB1/JUN/CITED2	4
GO:0090132	BP	GO:0090132	epithelium migration	21/429	368/18866	0.000114458	0.00473557	0.00401645	DPP4/VEGFA/ITGB1/LOXL2/STC1/ITGA3/DNAJA4/GPI/CD40/CALR/JUN/EGR3/DOCK5/SPRED1/RRAS/NR2F2/WNT7A/HSPB1/ATP2B4/GRN/ITGA2	21
GO:0048675	BP	GO:0048675	axon extension	11/429	123/18866	0.0001162	0.00476313	0.00403983	FN1/VEGFA/ITGB1/DPYSL2/HSP90AA1/SEMA4B/GOLGA4/SEMA4D/LRP1/ALCAM/DVL1	11
GO:0042493	BP	GO:0042493	response to drug	22/429	397/18866	0.000120882	0.00490959	0.00416404	TXNIP/CXCR4/LDHA/FOS/MT2A/LGALS1/S100A10/CA9/ITGA3/LCN2/FOSB/TIMP2/B2M/CALR/LOX/PAM/PLIN2/HSPD1/HSPA5/KMT2A/CDH3/ITGA2	22
GO:0010721	BP	GO:0010721	negative regulation of cell development	20/429	343/18866	0.000124182	0.00499775	0.00423881	SPP1/VEGFA/LGALS1/APP/SEMA4B/RGS2/SHH/VIM/B2M/CALR/SEMA4D/LRP1/MELTF/SORL1/NR1D1/PAEP/HES1/WNT7A/ID2/NOTCH3	20
GO:0048545	BP	GO:0048545	response to steroid hormone	20/429	346/18866	0.000139577	0.00556673	0.00472139	TXNIP/SPP1/DDIT4/FOS/STC1/ADM/FOSB/IGFBP7/PIAS2/CALR/LOX/PAM/CA2/DSG2/NR1D1/PMEPA1/HSPD1/PER1/WNT7B/DUSP1	20
GO:0090130	BP	GO:0090130	tissue migration	21/429	374/18866	0.000143253	0.00566233	0.00480247	DPP4/VEGFA/ITGB1/LOXL2/STC1/ITGA3/DNAJA4/GPI/CD40/CALR/JUN/EGR3/DOCK5/SPRED1/RRAS/NR2F2/WNT7A/HSPB1/ATP2B4/GRN/ITGA2	21
GO:0001893	BP	GO:0001893	maternal placenta development	6/429	36/18866	0.000145811	0.00571242	0.00484496	SPP1/CTSB/STC1/JUNB/STC2/NR2F2	6
GO:0034446	BP	GO:0034446	substrate adhesion-dependent cell spreading	10/429	106/18866	0.000151705	0.00589122	0.00499661	FN1/S100A10/LAMB3/LIMS1/CALR/MELTF/P4HB/DOCK5/PIK3R1/LAMC1	10
GO:0017015	BP	GO:0017015	regulation of transforming growth factor beta receptor signaling pathway	11/429	127/18866	0.000154673	0.00595422	0.00505004	HSPA1A/ITGA3/HTRA1/LOX/CD109/PMEPA1/SPRED1/CITED2/HSPA5/ZNF451/PEG10	11
GO:0009615	BP	GO:0009615	response to virus	20/429	349/18866	0.000156633	0.00597769	0.00506995	CXCR4/DDIT4/IFI27/ENO1/BIRC3/BNIP3L/LCN2/HTRA1/TPT1/IVNS1ABP/BNIP3/IFITM1/CD40/IFI6/HSPB1/IFI16/RIOK3/EIF2AK2/IFITM3/IFITM2	20
GO:0036003	BP	GO:0036003	positive regulation of transcription from RNA polymerase II promoter in response to stress	5/429	24/18866	0.000176631	0.006665	0.00565289	VEGFA/DDIT3/RBPJ/HSPA5/ATF3	5
GO:1903844	BP	GO:1903844	regulation of cellular response to transforming growth factor beta stimulus	11/429	129/18866	0.000177653	0.006665	0.00565289	HSPA1A/ITGA3/HTRA1/LOX/CD109/PMEPA1/SPRED1/CITED2/HSPA5/ZNF451/PEG10	11
GO:0052547	BP	GO:0052547	regulation of peptidase activity	24/429	466/18866	0.000183325	0.00682	0.00578435	FN1/VEGFA/EGLN3/APLP2/BIRC3/APP/CST6/TFPI2/TIMP2/GAPDH/LRP1/SORL1/CD109/ASPH/HSPD1/CAST/IFI6/XDH/SPINT2/CSNK2A1/IFI16/GSN/S100A9/GRN	24
GO:0001892	BP	GO:0001892	embryonic placenta development	9/429	89/18866	0.000190454	0.00702616	0.0059592	ADM/JUNB/RBPJ/SPINT2/HES1/STK4/NR2F2/WNT7B/FZD5	9
GO:0046596	BP	GO:0046596	regulation of viral entry into host cell	6/429	38/18866	0.000198885	0.00727657	0.00617158	LGALS1/IFITM1/P4HB/GSN/IFITM3/IFITM2	6
GO:0022604	BP	GO:0022604	regulation of cell morphogenesis	25/429	499/18866	0.000206494	0.00749301	0.00635516	CXCR4/FN1/SPP1/VEGFA/DPYSL2/S100A10/LIMS1/SEMA4B/RAC2/METRN/CALR/TNIK/GOLGA4/ALDOA/SEMA4D/LRP1/CDC42EP5/CRABP2/FGD6/MELTF/P4HB/DOCK5/MKLN1/DVL1/WNT7A	25
GO:0046697	BP	GO:0046697	decidualization	5/429	25/18866	0.000216694	0.00779921	0.00661486	SPP1/CTSB/STC1/JUNB/STC2	5
GO:0090101	BP	GO:0090101	negative regulation of transmembrane receptor protein serine/threonine kinase signaling pathway	11/429	133/18866	0.000232388	0.00829661	0.00703673	HSPA1A/HTRA1/TOB1/SORL1/CD109/PMEPA1/SPRED1/NBL1/HSPA5/ZNF451/PEG10	11
GO:0001819	BP	GO:0001819	positive regulation of cytokine production	23/429	447/18866	0.000252027	0.0089258	0.00757037	EGR1/HSPA1A/BIRC3/APP/MIF/HSPA1B/HLA-A/CD40/HILPDA/DDIT3/B2M/GAPDH/SORL1/CD46/HSPD1/PAEP/HSPB1/IFI16/PIK3R1/FZD5/RORA/RIOK3/EIF2AK2	23
GO:0010770	BP	GO:0010770	positive regulation of cell morphogenesis involved in differentiation	12/429	157/18866	0.000256197	0.00900147	0.00763455	FN1/VEGFA/S100A10/LIMS1/METRN/CALR/GOLGA4/SEMA4D/LRP1/CRABP2/P4HB/DOCK5	12
GO:0007160	BP	GO:0007160	cell-matrix adhesion	15/429	230/18866	0.000263776	0.00917313	0.00778014	FN1/VEGFA/ITGB1/NID2/S100A10/LIMS1/ITGA3/SKAP1/LRP1/RRAS/MKLN1/ITGB6/MUC4/PIK3R1/ITGA2	15
GO:0045185	BP	GO:0045185	maintenance of protein location	9/429	93/18866	0.000266108	0.00917313	0.00778014	TMSB10/HK2/INSIG2/SORL1/SUN2/NBL1/HSPA5/GSN/CCDC88A	9
GO:0001558	BP	GO:0001558	regulation of cell growth	22/429	420/18866	0.000267299	0.00917313	0.00778014	CXCR4/FN1/SPP1/HSPA1A/VEGFA/IGFBP3/ENO1/DPYSL2/HSPA1B/CDA/SEMA4B/RGS2/DCBLD2/CLSTN1/IGFBP7/GOLGA4/SEMA4D/LRP1/CRABP2/TSPYL2/CSNK2A1/S100A9	22
GO:0090288	BP	GO:0090288	negative regulation of cellular response to growth factor stimulus	13/429	182/18866	0.000279659	0.00952296	0.00807685	HSPA1A/HTRA1/TOB1/SORL1/CD109/PMEPA1/SPRED1/XDH/NBL1/HSPA5/ZNF451/ATP2B4/PEG10	13
GO:0010769	BP	GO:0010769	regulation of cell morphogenesis involved in differentiation	18/429	310/18866	0.000281795	0.00952296	0.00807685	FN1/SPP1/VEGFA/DPYSL2/S100A10/LIMS1/SEMA4B/METRN/CALR/TNIK/GOLGA4/SEMA4D/LRP1/CRABP2/MELTF/P4HB/DOCK5/WNT7A	18
GO:0007409	BP	GO:0007409	axonogenesis	24/429	482/18866	0.000301397	0.0101082	0.00857322	CXCR4/FN1/SPP1/VEGFA/ITGB1/LAMA3/DPYSL2/APP/HSP90AA1/SEMA4B/RAC2/SHH/METRN/LAMC2/GOLGA4/UNC5A/SEMA4D/LRP1/CRABP2/ALCAM/DVL1/WNT7A/PIK3R1/NOTCH3	24
GO:0043542	BP	GO:0043542	endothelial cell migration	17/429	286/18866	0.000315233	0.0104928	0.00889937	DPP4/VEGFA/ITGB1/LOXL2/STC1/DNAJA4/GPI/CD40/CALR/EGR3/SPRED1/RRAS/NR2F2/WNT7A/HSPB1/ATP2B4/GRN	17
GO:0043312	BP	GO:0043312	neutrophil degranulation	24/429	487/18866	0.000350037	0.0115643	0.00980818	HSPA1A/CTSB/QSOX1/RNASET2/MIF/HSPA1B/HSP90AA1/CDA/LCN2/GPI/ALDOC/PSAP/TIMP2/B2M/ALDOA/HLA-B/LPCAT1/GSN/PGAM1/B4GALT1/S100A9/HSPA8/GRN/NEU1	24
GO:0006979	BP	GO:0006979	response to oxidative stress	23/429	458/18866	0.0003556	0.011661	0.00989025	TXNIP/HSPA1A/LDHA/ERO1A/FOS/APP/HSPA1B/LCN2/PXDN/PSAP/BNIP3/JUN/PLEKHA1/P4HB/STC2/PDK1/ANKZF1/TRA2B/HSPD1/HSPB1/MTR/RRM2B/DUSP1	23
GO:0009150	BP	GO:0009150	purine ribonucleotide metabolic process	21/429	401/18866	0.000367498	0.0119035	0.0100959	LDHA/DDIT4/ENO2/PGK1/ENO1/PFKFB4/APP/TPI1/GPI/ALDOC/HK2/PFKFB3/PFKP/GAPDH/ALDOA/PDK1/SCD/PGAM1/NT5E/GUK1/RORA	21
GO:0031102	BP	GO:0031102	neuron projection regeneration	7/429	59/18866	0.00036837	0.0119035	0.0100959	SPP1/ADM/LRP1/JUN/PTPRF/MTR/GRN	7
GO:0002283	BP	GO:0002283	neutrophil activation involved in immune response	24/429	490/18866	0.000382426	0.0122681	0.0104051	HSPA1A/CTSB/QSOX1/RNASET2/MIF/HSPA1B/HSP90AA1/CDA/LCN2/GPI/ALDOC/PSAP/TIMP2/B2M/ALDOA/HLA-B/LPCAT1/GSN/PGAM1/B4GALT1/S100A9/HSPA8/GRN/NEU1	24
GO:2001243	BP	GO:2001243	negative regulation of intrinsic apoptotic signaling pathway	9/429	98/18866	0.000394118	0.0125522	0.0106461	HSPA1A/ENO1/ACKR3/MIF/TPT1/IVNS1ABP/DNAJA1/HSPB1/RRM2B	9
GO:0051604	BP	GO:0051604	protein maturation	17/429	293/18866	0.000416472	0.0131694	0.0111696	PLAT/ERO1A/PGK1/ENO1/BIRC3/ECE1/SHH/CALR/CPD/MELTF/SORL1/ASPH/HSPD1/CAST/IFI16/GSN/DDI2	17
GO:0009408	BP	GO:0009408	response to heat	12/429	166/18866	0.000426701	0.0133029	0.0112828	HSPA1A/DNAJB1/DNAJB4/HSPA1B/HSP90AA1/DNAJA4/HSPH1/CHORDC1/IGFBP7/DNAJA1/HSPD1/HSPA8	12
GO:2001242	BP	GO:2001242	regulation of intrinsic apoptotic signaling pathway	12/429	166/18866	0.000426701	0.0133029	0.0112828	HSPA1A/ENO1/ACKR3/MIF/TPT1/IVNS1ABP/DDIT3/P4HB/DNAJA1/HSPB1/S100A9/RRM2B	12
GO:0034976	BP	GO:0034976	response to endoplasmic reticulum stress	17/429	294/18866	0.000433011	0.0134052	0.0113695	HSPA1A/ERO1A/HSP90B1/DDIT3/CALR/JUN/TSPYL2/P4HB/STC2/ANKZF1/CANX/HSPA5/PIK3R1/ATF3/SEL1L/TPP1/EIF2AK2	17
GO:0048678	BP	GO:0048678	response to axon injury	8/429	80/18866	0.000464428	0.0142779	0.0121098	SPP1/LGALS1/BNIP3/LRP1/JUN/PTPRF/MTR/GRN	8
GO:0031647	BP	GO:0031647	regulation of protein stability	17/429	296/18866	0.000467795	0.0142823	0.0121134	ATP1B1/HSPA1A/HSPA1B/HSP90AA1/CALR/GAPDH/NR1D1/ASPH/HSPD1/DVL1/STK4/GSN/PIK3R1/HSPA8/SEL1L/DDI2/GRN	17
GO:0021782	BP	GO:0021782	glial cell development	10/429	122/18866	0.000476036	0.0144343	0.0122424	NDRG1/APP/SHH/VIM/LRP1/NR1D1/GSN/ID2/S100A9/GRN	10
GO:0002483	BP	GO:0002483	antigen processing and presentation of endogenous peptide antigen	4/429	17/18866	0.000496011	0.0146389	0.0124159	ERAP2/HLA-A/B2M/HLA-B	4
GO:0010715	BP	GO:0010715	regulation of extracellular matrix disassembly	4/429	17/18866	0.000496011	0.0146389	0.0124159	DPP4/LRP1/MELTF/FSCN1	4
GO:0019885	BP	GO:0019885	antigen processing and presentation of endogenous peptide antigen via MHC class I	4/429	17/18866	0.000496011	0.0146389	0.0124159	ERAP2/HLA-A/B2M/HLA-B	4
GO:0033631	BP	GO:0033631	cell-cell adhesion mediated by integrin	4/429	17/18866	0.000496011	0.0146389	0.0124159	DPP4/ITGB1/ITGA5/SKAP1	4
GO:0014002	BP	GO:0014002	astrocyte development	6/429	45/18866	0.000513194	0.0149468	0.012677	APP/VIM/LRP1/NR1D1/S100A9/GRN	6
GO:0052372	BP	GO:0052372	modulation by symbiont of entry into host	6/429	45/18866	0.000513194	0.0149468	0.012677	LGALS1/IFITM1/P4HB/GSN/IFITM3/IFITM2	6
GO:0010466	BP	GO:0010466	negative regulation of peptidase activity	16/429	272/18866	0.000525836	0.0152149	0.0129044	VEGFA/APLP2/BIRC3/APP/CST6/TFPI2/TIMP2/GAPDH/LRP1/SORL1/CD109/CAST/IFI6/SPINT2/CSNK2A1/IFI16	16
GO:0071711	BP	GO:0071711	basement membrane organization	5/429	30/18866	0.000529361	0.0152174	0.0129066	ITGB1/NID2/LAMB3/PXDN/SPINT2	5
GO:0006163	BP	GO:0006163	purine nucleotide metabolic process	22/429	442/18866	0.000535196	0.0152859	0.0129646	LDHA/DDIT4/ENO2/PGK1/ENO1/PFKFB4/APP/TPI1/GPI/ALDOC/HK2/PFKFB3/PFKP/GAPDH/ALDOA/PDK1/SCD/XDH/PGAM1/NT5E/GUK1/RORA	22
GO:0051346	BP	GO:0051346	negative regulation of hydrolase activity	23/429	473/18866	0.00055617	0.0157831	0.0133864	VEGFA/ANGPTL4/APLP2/BIRC3/APP/CST6/RGS2/TFPI2/TIMP2/GAPDH/SEMA4D/LRP1/SORL1/CD109/ARFGEF3/SPRED1/CAST/IFI6/BICD1/SPINT2/CSNK2A1/IFI16/SLC39A14	23
GO:0010632	BP	GO:0010632	regulation of epithelial cell migration	17/429	301/18866	0.000565475	0.015945	0.0135236	VEGFA/STC1/ITGA3/DNAJA4/GPI/CD40/CALR/JUN/DOCK5/SPRED1/RRAS/NR2F2/WNT7A/HSPB1/ATP2B4/GRN/ITGA2	17
GO:1990138	BP	GO:1990138	neuron projection extension	12/429	172/18866	0.000587003	0.0164472	0.0139496	CXCR4/FN1/VEGFA/ITGB1/DPYSL2/HSP90AA1/SEMA4B/GOLGA4/SEMA4D/LRP1/ALCAM/DVL1	12
GO:0009259	BP	GO:0009259	ribonucleotide metabolic process	21/429	416/18866	0.000593563	0.0165264	0.0140168	LDHA/DDIT4/ENO2/PGK1/ENO1/PFKFB4/APP/TPI1/GPI/ALDOC/HK2/PFKFB3/PFKP/GAPDH/ALDOA/PDK1/SCD/PGAM1/NT5E/GUK1/RORA	21
GO:0046597	BP	GO:0046597	negative regulation of viral entry into host cell	4/429	18/18866	0.000626344	0.0173302	0.0146985	IFITM1/GSN/IFITM3/IFITM2	4
GO:0030900	BP	GO:0030900	forebrain development	20/429	391/18866	0.000676079	0.0185901	0.0157671	SLC2A1/CXCR4/DNAJB1/APP/BNIP3/SHH/SYNE2/B2M/RBPJ/LRP1/TRA2B/SUN2/HES1/NR2F2/WNT7A/ID2/WNT7B/ATRX/ATP2B4/NOTCH3	20
GO:0071560	BP	GO:0071560	cellular response to transforming growth factor beta stimulus	15/429	252/18866	0.00068922	0.0188344	0.0159743	HSPA1A/FOS/LIMS1/ITGA3/HTRA1/LOX/JUN/CD109/PMEPA1/SPRED1/CITED2/WNT7A/HSPA5/ZNF451/PEG10	15
GO:0042063	BP	GO:0042063	gliogenesis	17/429	307/18866	0.000705394	0.0191581	0.0162489	CXCR4/NDRG1/APP/BNIP3/SHH/METRN/VIM/SYNE2/LRP1/NR1D1/PLAG1/SUN2/HES1/GSN/ID2/S100A9/GRN	17
GO:0010634	BP	GO:0010634	positive regulation of epithelial cell migration	12/429	176/18866	0.000719805	0.0194303	0.0164797	VEGFA/ITGA3/GPI/CD40/CALR/JUN/DOCK5/RRAS/WNT7A/HSPB1/GRN/ITGA2	12
GO:0032922	BP	GO:0032922	circadian regulation of gene expression	7/429	66/18866	0.000733938	0.0195699	0.0165981	EGR1/NR1D1/PER1/ID2/RORA/KMT2A/BHLHE40	7
GO:0002576	BP	GO:0002576	platelet degranulation	10/429	129/18866	0.000738237	0.0195699	0.0165981	FN1/TUBA4A/VEGFA/QSOX1/APLP2/APP/FAM3C/PSAP/ALDOA/CD109	10
GO:0034101	BP	GO:0034101	erythrocyte homeostasis	10/429	129/18866	0.000738237	0.0195699	0.0165981	HSPA1A/VEGFA/HSPA1B/B2M/KMT2E/JMJD6/ARID4A/ID2/SFXN1/RPS17	10
GO:0072659	BP	GO:0072659	protein localization to plasma membrane	16/429	281/18866	0.000746605	0.0196739	0.0166863	ATP1B1/ITGB1/S100A10/ITGA3/EHD2/RAB8B/TNIK/GOLGA4/SKAP1/LRP1/ZDHHC2/GGA2/PIK3R1/DENND4C/ATP2B4/CCDC88A	16
GO:0007179	BP	GO:0007179	transforming growth factor beta receptor signaling pathway	13/429	202/18866	0.000754403	0.0197618	0.0167609	HSPA1A/FOS/ITGA3/HTRA1/LOX/JUN/CD109/PMEPA1/SPRED1/CITED2/HSPA5/ZNF451/PEG10	13
GO:0009896	BP	GO:0009896	positive regulation of catabolic process	22/429	454/18866	0.000762796	0.0198641	0.0168476	HSPA1A/PFKFB4/APP/BNIP3L/HSPA1B/HSP90AA1/BNIP3/HK2/PFKFB3/LRP1/TPCN1/TOB1/SORL1/ZFAND2A/PABPC1/CNOT8/LPCAT1/DVL1/CSNK2A1/TNRC6A/RNF217/ABHD5	22
GO:0050769	BP	GO:0050769	positive regulation of neurogenesis	23/429	485/18866	0.000781701	0.0202374	0.0171642	CXCR4/FN1/VEGFA/ITGA3/RGS2/SHH/METRN/TIMP2/GOLGA4/SEMA4D/LRP1/CRABP2/SCARB2/PLAG1/ABL2/DVL1/HES1/NBL1/HSPA5/ID2/NAP1L1/S100A9/GRN	23
GO:0007229	BP	GO:0007229	integrin-mediated signaling pathway	9/429	108/18866	0.000802993	0.0206386	0.0175045	FN1/ITGB1/ITGA5/LAMA3/LIMS1/ITGA3/ADAMTS1/ITGB6/ITGA2	9
GO:0006874	BP	GO:0006874	cellular calcium ion homeostasis	22/429	456/18866	0.000807928	0.0206386	0.0175045	ATP1B1/CXCR4/ERO1A/TGM2/CALB1/STC1/ACKR3/APP/TPT1/ADM/BNIP3/ITPR3/HSP90B1/CD40/DDIT3/CALR/LRP1/TPCN1/STC2/ABL2/ATP2B4/ATP13A3	22
GO:0030512	BP	GO:0030512	negative regulation of transforming growth factor beta receptor signaling pathway	8/429	87/18866	0.000815732	0.0206386	0.0175045	HSPA1A/HTRA1/CD109/PMEPA1/SPRED1/HSPA5/ZNF451/PEG10	8
GO:0040013	BP	GO:0040013	negative regulation of locomotion	20/429	397/18866	0.000815846	0.0206386	0.0175045	DPP4/IGFBP3/STC1/MIF/SEMA4B/DNAJA4/IFITM1/SHH/CALR/SEMA4D/LRP1/SPRED1/CITED2/RRAS/ARRDC3/SPINT2/NR2F2/NBL1/ATP2B4/DUSP1	20
GO:0019693	BP	GO:0019693	ribose phosphate metabolic process	21/429	427/18866	0.000828414	0.020731	0.0175829	LDHA/DDIT4/ENO2/PGK1/ENO1/PFKFB4/APP/TPI1/GPI/ALDOC/HK2/PFKFB3/PFKP/GAPDH/ALDOA/PDK1/SCD/PGAM1/NT5E/GUK1/RORA	21
GO:0010001	BP	GO:0010001	glial cell differentiation	14/429	230/18866	0.000828867	0.020731	0.0175829	CXCR4/NDRG1/APP/BNIP3/SHH/METRN/VIM/LRP1/NR1D1/HES1/GSN/ID2/S100A9/GRN	14
GO:0007411	BP	GO:0007411	axon guidance	16/429	284/18866	0.000835899	0.0207895	0.0176325	CXCR4/VEGFA/LAMA3/DPYSL2/APP/SEMA4B/RAC2/SHH/LAMC2/UNC5A/SEMA4D/LRP1/ALCAM/DVL1/PIK3R1/NOTCH3	16
GO:0043903	BP	GO:0043903	regulation of symbiotic process	14/429	231/18866	0.000864513	0.0213147	0.0180779	CXCR4/IFI27/LGALS1/IFITM1/GAPDH/JUN/P4HB/PABPC1/IFI16/GSN/HSPA8/EIF2AK2/IFITM3/IFITM2	14
GO:0097485	BP	GO:0097485	neuron projection guidance	16/429	285/18866	0.000867615	0.0213147	0.0180779	CXCR4/VEGFA/LAMA3/DPYSL2/APP/SEMA4B/RAC2/SHH/LAMC2/UNC5A/SEMA4D/LRP1/ALCAM/DVL1/PIK3R1/NOTCH3	16
GO:0010951	BP	GO:0010951	negative regulation of endopeptidase activity	15/429	258/18866	0.000876276	0.0213147	0.0180779	VEGFA/APLP2/BIRC3/APP/CST6/TFPI2/TIMP2/GAPDH/SORL1/CD109/CAST/IFI6/SPINT2/CSNK2A1/IFI16	15
GO:0071559	BP	GO:0071559	response to transforming growth factor beta	15/429	258/18866	0.000876276	0.0213147	0.0180779	HSPA1A/FOS/LIMS1/ITGA3/HTRA1/LOX/JUN/CD109/PMEPA1/SPRED1/CITED2/WNT7A/HSPA5/ZNF451/PEG10	15
GO:0043484	BP	GO:0043484	regulation of RNA splicing	11/429	156/18866	0.000900617	0.0217871	0.0184786	HSPA1A/AHNAK2/FUS/AHNAK/TRA2B/CLK1/JMJD6/CWC22/PIK3R1/HSPA8/HNRNPA1	11
GO:0002711	BP	GO:0002711	positive regulation of T cell mediated immunity	6/429	50/18866	0.000910056	0.0218958	0.0185708	HLA-A/B2M/HSPD1/HLA-B/ZBTB1/FZD5	6
GO:0021700	BP	GO:0021700	developmental maturation	16/429	287/18866	0.000934126	0.0221735	0.0188063	VEGFA/APP/CLSTN1/AKR1B1/DDIT3/SEMA4D/RBPJ/ZDHHC2/PAEP/FAM20C/HES1/CDC25B/ID2/FZD5/CDH3/AGRN	16
GO:1903845	BP	GO:1903845	negative regulation of cellular response to transforming growth factor beta stimulus	8/429	89/18866	0.000947928	0.0221735	0.0188063	HSPA1A/HTRA1/CD109/PMEPA1/SPRED1/HSPA5/ZNF451/PEG10	8
GO:1903900	BP	GO:1903900	regulation of viral life cycle	11/429	157/18866	0.000949169	0.0221735	0.0188063	IFI27/LGALS1/IFITM1/P4HB/PABPC1/IFI16/GSN/HSPA8/EIF2AK2/IFITM3/IFITM2	11
GO:0002689	BP	GO:0002689	negative regulation of leukocyte chemotaxis	4/429	20/18866	0.000956659	0.0221735	0.0188063	DPP4/MIF/NBL1/DUSP1	4
GO:0048670	BP	GO:0048670	regulation of collateral sprouting	4/429	20/18866	0.000956659	0.0221735	0.0188063	SPP1/SEMA4D/LRP1/CRABP2	4
GO:0071243	BP	GO:0071243	cellular response to arsenic-containing substance	4/429	20/18866	0.000956659	0.0221735	0.0188063	MKNK2/ZFAND2A/ATF3/HNRNPA1	4
GO:0072234	BP	GO:0072234	metanephric nephron tubule development	4/429	20/18866	0.000956659	0.0221735	0.0188063	CALB1/PAX8/HES1/WNT7B	4
GO:0061387	BP	GO:0061387	regulation of extent of cell growth	9/429	111/18866	0.000977402	0.0225363	0.019114	FN1/SPP1/VEGFA/DPYSL2/SEMA4B/GOLGA4/SEMA4D/LRP1/CRABP2	9
GO:0046683	BP	GO:0046683	response to organophosphorus	10/429	134/18866	0.000990468	0.0227192	0.0192692	LDHA/FOS/STC1/APP/HSP90B1/FOSB/HSPD1/PER1/HSPA5/DUSP1	10
GO:0006984	BP	GO:0006984	ER-nucleus signaling pathway	6/429	51/18866	0.00101192	0.0229284	0.0194466	HSP90B1/DDIT3/INSIG2/CALR/HSPA5/ATF3	6
GO:0052548	BP	GO:0052548	regulation of endopeptidase activity	21/429	434/18866	0.00101644	0.0229284	0.0194466	VEGFA/EGLN3/APLP2/BIRC3/APP/CST6/TFPI2/TIMP2/GAPDH/SORL1/CD109/ASPH/HSPD1/CAST/IFI6/XDH/SPINT2/CSNK2A1/IFI16/GSN/S100A9	21
GO:0071695	BP	GO:0071695	anatomical structure maturation	14/429	235/18866	0.00102031	0.0229284	0.0194466	VEGFA/APP/AKR1B1/DDIT3/SEMA4D/RBPJ/PAEP/FAM20C/HES1/CDC25B/ID2/FZD5/CDH3/AGRN	14
GO:1903039	BP	GO:1903039	positive regulation of leukocyte cell-cell adhesion	14/429	235/18866	0.00102031	0.0229284	0.0194466	DPP4/LGALS1/HSPH1/SHH/HLA-A/SKAP1/TNFSF9/EGR3/CD46/SLC7A1/HSPD1/HES1/PIK3R1/ZBTB1	14
GO:0018205	BP	GO:0018205	peptidyl-lysine modification	20/429	405/18866	0.00104045	0.0231804	0.0196603	PLOD2/EGR1/TGM2/LOXL2/PIAS2/YEATS2/CBX4/LOX/KMT2E/PER1/JMJD6/TET2/MTF2/ARID4A/RLF/ESCO1/KMT2A/ATRX/ZNF451/PLOD1	20
GO:0010976	BP	GO:0010976	positive regulation of neuron projection development	16/429	290/18866	0.00104199	0.0231804	0.0196603	CXCR4/FN1/VEGFA/ITGA3/RGS2/METRN/GOLGA4/SEMA4D/LRP1/CRABP2/SCARB2/ABL2/DVL1/HSPA5/S100A9/GRN	16
GO:0002573	BP	GO:0002573	myeloid leukocyte differentiation	13/429	210/18866	0.0010787	0.0238771	0.0202513	VEGFA/FOS/APP/JUNB/RBPJ/JUN/CA2/CD109/FAM20C/IFI16/ID2/PIK3R1/SH3PXD2A	13
GO:0001656	BP	GO:0001656	metanephros development	8/429	91/18866	0.00109675	0.0240767	0.0204205	EGR1/CALB1/SHH/AKR1B1/PAX8/HES1/ID2/WNT7B	8
GO:0060674	BP	GO:0060674	placenta blood vessel development	5/429	35/18866	0.0010986	0.0240767	0.0204205	JUNB/RBPJ/HES1/NR2F2/FZD5	5
GO:0031103	BP	GO:0031103	axon regeneration	6/429	52/18866	0.00112231	0.0244752	0.0207585	SPP1/LRP1/JUN/PTPRF/MTR/GRN	6
GO:0055074	BP	GO:0055074	calcium ion homeostasis	22/429	468/18866	0.00113034	0.0245294	0.0208045	ATP1B1/CXCR4/ERO1A/TGM2/CALB1/STC1/ACKR3/APP/TPT1/ADM/BNIP3/ITPR3/HSP90B1/CD40/DDIT3/CALR/LRP1/TPCN1/STC2/ABL2/ATP2B4/ATP13A3	22
GO:0035455	BP	GO:0035455	response to interferon-alpha	4/429	21/18866	0.00116071	0.0247041	0.0209526	IFITM1/EIF2AK2/IFITM3/IFITM2	4
GO:0060713	BP	GO:0060713	labyrinthine layer morphogenesis	4/429	21/18866	0.00116071	0.0247041	0.0209526	ADM/SPINT2/WNT7B/FZD5	4
GO:0060716	BP	GO:0060716	labyrinthine layer blood vessel development	4/429	21/18866	0.00116071	0.0247041	0.0209526	JUNB/RBPJ/HES1/FZD5	4
GO:0080182	BP	GO:0080182	histone H3-K4 trimethylation	4/429	21/18866	0.00116071	0.0247041	0.0209526	KMT2E/TET2/ARID4A/KMT2A	4
GO:0050821	BP	GO:0050821	protein stabilization	12/429	187/18866	0.00122034	0.0257596	0.0218479	ATP1B1/HSPA1A/HSPA1B/HSP90AA1/CALR/GAPDH/HSPD1/DVL1/STK4/PIK3R1/SEL1L/GRN	12
GO:0055076	BP	GO:0055076	transition metal ion homeostasis	10/429	138/18866	0.00123964	0.0257596	0.0218479	MT2A/MT1X/CP/APP/LCN2/B2M/MELTF/SLC25A37/S100A9/SLC39A14	10
GO:1900024	BP	GO:1900024	regulation of substrate adhesion-dependent cell spreading	6/429	53/18866	0.0012417	0.0257596	0.0218479	S100A10/LIMS1/CALR/MELTF/P4HB/DOCK5	6
GO:0030388	BP	GO:0030388	fructose 1,6-bisphosphate metabolic process	3/429	10/18866	0.00124389	0.0257596	0.0218479	ALDOC/PFKP/ALDOA	3
GO:0070424	BP	GO:0070424	regulation of nucleotide-binding oligomerization domain containing signaling pathway	3/429	10/18866	0.00124389	0.0257596	0.0218479	HSPA1A/BIRC3/HSPA1B	3
GO:0050768	BP	GO:0050768	negative regulation of neurogenesis	16/429	295/18866	0.00124521	0.0257596	0.0218479	SPP1/LGALS1/APP/SEMA4B/SHH/VIM/B2M/CALR/SEMA4D/LRP1/SORL1/NR1D1/HES1/WNT7A/ID2/NOTCH3	16
GO:0072521	BP	GO:0072521	purine-containing compound metabolic process	22/429	472/18866	0.00125995	0.0259433	0.0220037	LDHA/DDIT4/ENO2/PGK1/ENO1/PFKFB4/APP/TPI1/GPI/ALDOC/HK2/PFKFB3/PFKP/GAPDH/ALDOA/PDK1/SCD/XDH/PGAM1/NT5E/GUK1/RORA	22
GO:0050870	BP	GO:0050870	positive regulation of T cell activation	13/429	214/18866	0.0012802	0.0262382	0.0222538	DPP4/LGALS1/HSPH1/SHH/HLA-A/TNFSF9/EGR3/CD46/SLC7A1/HSPD1/HES1/PIK3R1/ZBTB1	13
GO:0031667	BP	GO:0031667	response to nutrient levels	22/429	473/18866	0.00129428	0.0264046	0.0223949	SLC2A1/SPP1/LDHA/STC1/LCN2/ADM/BNIP3/CD40/DDIT3/RRAGD/JUN/STC2/SORL1/TNRC6A/HSPA5/IFI16/GSN/ATF3/HSPA8/EIF2AK2/ITGA2/HNRNPA1	22
GO:2001233	BP	GO:2001233	regulation of apoptotic signaling pathway	20/429	413/18866	0.00131618	0.026728	0.0226692	HSPA1A/ENO1/G0S2/ACKR3/MIF/HSPA1B/TPT1/IVNS1ABP/BNIP3/DDIT3/P4HB/DNAJA1/IFI6/STK4/CSNK2A1/HSPB1/GSN/ATF3/S100A9/RRM2B	20
GO:0006605	BP	GO:0006605	protein targeting	21/429	444/18866	0.00134814	0.0272522	0.0231138	BNIP3L/HSP90AA1/RPS29/RPS27/RAC2/RPL31/RAB8B/RPL38/SORL1/SCARB2/RPL39/ZDHHC2/HSPD1/LMAN1/AKAP12/HSPA5/FZD5/GRPEL1/HSPA8/GCC2/RPS17	21
GO:0051591	BP	GO:0051591	response to cAMP	8/429	94/18866	0.00135438	0.0272538	0.0231151	LDHA/FOS/STC1/APP/FOSB/PER1/HSPA5/DUSP1	8
GO:0072655	BP	GO:0072655	establishment of protein localization to mitochondrion	10/429	140/18866	0.00138214	0.0276866	0.0234823	BNIP3L/HSP90AA1/RAC2/HK2/DDIT3/DNAJA1/HSPD1/LMAN1/FZD5/GRPEL1	10
GO:0006622	BP	GO:0006622	protein targeting to lysosome	4/429	22/18866	0.00139339	0.0277863	0.0235668	SORL1/SCARB2/HSPA8/GCC2	4
GO:0060337	BP	GO:0060337	type I interferon signaling pathway	8/429	95/18866	0.00145019	0.0284459	0.0241262	EGR1/IFI27/IFITM1/HLA-A/HLA-B/IFI6/IFITM3/IFITM2	8
GO:0071357	BP	GO:0071357	cellular response to type I interferon	8/429	95/18866	0.00145019	0.0284459	0.0241262	EGR1/IFI27/IFITM1/HLA-A/HLA-B/IFI6/IFITM3/IFITM2	8
GO:0050792	BP	GO:0050792	regulation of viral process	13/429	217/18866	0.0014511	0.0284459	0.0241262	CXCR4/IFI27/LGALS1/IFITM1/JUN/P4HB/PABPC1/IFI16/GSN/HSPA8/EIF2AK2/IFITM3/IFITM2	13
GO:0006898	BP	GO:0006898	receptor-mediated endocytosis	17/429	328/18866	0.00145217	0.0284459	0.0241262	VEGFA/ITGB1/APOL1/ACKR3/HSP90AA1/HSPH1/ADM/HSP90B1/B2M/CALR/LRP1/SORL1/SCARB2/CANX/BICD1/MKLN1/HSPG2	17
GO:0001706	BP	GO:0001706	endoderm formation	6/429	55/18866	0.00150938	0.0294363	0.0249662	FN1/ITGA5/LAMA3/COL6A1/LAMB3/DUSP1	6
GO:0001655	BP	GO:0001655	urogenital system development	17/429	330/18866	0.00154943	0.0300849	0.0255163	EGR1/VEGFA/CALB1/ITGA3/PSAP/ADAMTS1/SHH/AKR1B1/CA2/PLAG1/PAX8/HES1/JMJD6/ID2/WNT7B/RRM2B/NOTCH3	17
GO:0062197	BP	GO:0062197	cellular response to chemical stress	18/429	360/18866	0.00159056	0.0306891	0.0260288	SLC2A1/HSPA1A/ERO1A/FOS/HSPA1B/LCN2/PSAP/BNIP3/AKR1B1/DDIT3/JUN/PLEKHA1/P4HB/PDK1/DNAJA1/ANKZF1/HSPB1/MTR	18
GO:0071276	BP	GO:0071276	cellular response to cadmium ion	5/429	38/18866	0.00160647	0.0306891	0.0260288	FOS/MT2A/MT1X/JUN/GSN	5
GO:1900026	BP	GO:1900026	positive regulation of substrate adhesion-dependent cell spreading	5/429	38/18866	0.00160647	0.0306891	0.0260288	S100A10/LIMS1/CALR/P4HB/DOCK5	5
GO:0031331	BP	GO:0031331	positive regulation of cellular catabolic process	19/429	390/18866	0.00160828	0.0306891	0.0260288	HSPA1A/PFKFB4/APP/BNIP3L/HSPA1B/HSP90AA1/BNIP3/HK2/PFKFB3/LRP1/TPCN1/TOB1/ZFAND2A/PABPC1/CNOT8/DVL1/TNRC6A/RNF217/ABHD5	19
GO:0031639	BP	GO:0031639	plasminogen activation	4/429	23/18866	0.00165675	0.0311955	0.0264583	PLAT/PGK1/ENO1/MELTF	4
GO:0072170	BP	GO:0072170	metanephric tubule development	4/429	23/18866	0.00165675	0.0311955	0.0264583	CALB1/PAX8/HES1/WNT7B	4
GO:0072243	BP	GO:0072243	metanephric nephron epithelium development	4/429	23/18866	0.00165675	0.0311955	0.0264583	CALB1/PAX8/HES1/WNT7B	4
GO:0048672	BP	GO:0048672	positive regulation of collateral sprouting	3/429	11/18866	0.0016816	0.0311955	0.0264583	SEMA4D/LRP1/CRABP2	3
GO:1905383	BP	GO:1905383	protein localization to presynapse	3/429	11/18866	0.0016816	0.0311955	0.0264583	DVL1/WNT7A/HSPB1	3
GO:1990440	BP	GO:1990440	positive regulation of transcription from RNA polymerase II promoter in response to endoplasmic reticulum stress	3/429	11/18866	0.0016816	0.0311955	0.0264583	DDIT3/HSPA5/ATF3	3
GO:0042110	BP	GO:0042110	T cell activation	22/429	483/18866	0.00168415	0.0311955	0.0264583	DPP4/EGR1/LGALS1/PAG1/HSPH1/RAC2/PSAP/SHH/HLA-A/B2M/TNFSF9/EGR3/CD46/SLC7A1/HSPD1/HES1/JMJD6/GSN/PIK3R1/ZBTB1/FZD5/RORA	22
GO:0070585	BP	GO:0070585	protein localization to mitochondrion	10/429	144/18866	0.00170717	0.0314902	0.0267083	BNIP3L/HSP90AA1/RAC2/HK2/DDIT3/DNAJA1/HSPD1/LMAN1/FZD5/GRPEL1	10
GO:0050673	BP	GO:0050673	epithelial cell proliferation	21/429	453/18866	0.00172194	0.0316309	0.0268276	VEGFA/IGFBP3/LOXL2/HTRA1/SHH/B2M/TGFA/JUN/PURA/EGR3/NR1D1/CD109/XDH/HES1/NR2F2/WNT7A/ID2/B4GALT1/CDH3/LAMC1/GRN	21
GO:0030218	BP	GO:0030218	erythrocyte differentiation	9/429	121/18866	0.00179235	0.0327881	0.027809	HSPA1A/VEGFA/HSPA1B/B2M/KMT2E/JMJD6/ARID4A/ID2/SFXN1	9
GO:0016485	BP	GO:0016485	protein processing	13/429	223/18866	0.00185	0.0337036	0.0285855	PLAT/PGK1/ENO1/BIRC3/ECE1/SHH/CPD/MELTF/ASPH/CAST/IFI16/GSN/DDI2	13
GO:0034340	BP	GO:0034340	response to type I interferon	8/429	99/18866	0.00188854	0.0341776	0.0289875	EGR1/IFI27/IFITM1/HLA-A/HLA-B/IFI6/IFITM3/IFITM2	8
GO:0042542	BP	GO:0042542	response to hydrogen peroxide	10/429	146/18866	0.00189146	0.0341776	0.0289875	TXNIP/LDHA/LCN2/PSAP/BNIP3/JUN/PLEKHA1/ANKZF1/HSPD1/DUSP1	10
GO:0022409	BP	GO:0022409	positive regulation of cell-cell adhesion	15/429	279/18866	0.00190397	0.0342636	0.0290605	DPP4/LGALS1/HSPH1/SHH/HLA-A/SKAP1/TNFSF9/EGR3/CD46/SLC7A1/HSPD1/CITED2/HES1/PIK3R1/ZBTB1	15
GO:0019883	BP	GO:0019883	antigen processing and presentation of endogenous antigen	4/429	24/18866	0.00195277	0.0348585	0.029565	ERAP2/HLA-A/B2M/HLA-B	4
GO:0046835	BP	GO:0046835	carbohydrate phosphorylation	4/429	24/18866	0.00195277	0.0348585	0.029565	PFKFB4/GNE/HK2/PFKFB3	4
GO:0051384	BP	GO:0051384	response to glucocorticoid	10/429	147/18866	0.00198945	0.035108	0.0297766	DDIT4/FOS/STC1/ADM/FOSB/IGFBP7/PAM/HSPD1/WNT7B/DUSP1	10
GO:0007566	BP	GO:0007566	embryo implantation	6/429	58/18866	0.00199053	0.035108	0.0297766	SPP1/VEGFA/STC1/IGFBP7/CALR/STC2	6
GO:0031638	BP	GO:0031638	zymogen activation	6/429	58/18866	0.00199053	0.035108	0.0297766	PLAT/PGK1/ENO1/MELTF/ASPH/IFI16	6
GO:0045665	BP	GO:0045665	negative regulation of neuron differentiation	13/429	225/18866	0.00200156	0.0351624	0.0298228	SPP1/LGALS1/APP/SEMA4B/SHH/VIM/B2M/CALR/SEMA4D/LRP1/HES1/ID2/NOTCH3	13
GO:0045069	BP	GO:0045069	regulation of viral genome replication	8/429	100/18866	0.00201295	0.0352227	0.0298739	IFI27/IFITM1/PABPC1/IFI16/HSPA8/EIF2AK2/IFITM3/IFITM2	8
GO:0045861	BP	GO:0045861	negative regulation of proteolysis	18/429	369/18866	0.00208325	0.036299	0.0307868	VEGFA/PLAT/APLP2/BIRC3/APP/CST6/SHH/TFPI2/TIMP2/GAPDH/LRP1/SORL1/CD109/CAST/IFI6/SPINT2/CSNK2A1/IFI16	18
GO:0045926	BP	GO:0045926	negative regulation of growth	14/429	254/18866	0.00212012	0.036299	0.0307868	SPP1/HSPA1A/MT2A/MT1X/ENO1/HSPA1B/CDA/SEMA4B/RGS2/DCBLD2/SEMA4D/TSPYL2/STC2/STK4	14
GO:1990778	BP	GO:1990778	protein localization to cell periphery	17/429	340/18866	0.00212222	0.036299	0.0307868	ATP1B1/ITGB1/S100A10/ITGA3/EHD2/CLSTN1/RAB8B/TNIK/GOLGA4/SKAP1/LRP1/ZDHHC2/GGA2/PIK3R1/DENND4C/ATP2B4/CCDC88A	17
GO:0006826	BP	GO:0006826	iron ion transport	7/429	79/18866	0.00212366	0.036299	0.0307868	CP/LCN2/B2M/MELTF/SLC25A37/SLC39A14/SFXN1	7
GO:0007492	BP	GO:0007492	endoderm development	7/429	79/18866	0.00212366	0.036299	0.0307868	FN1/ITGA5/LAMA3/COL6A1/LAMB3/LAMC1/DUSP1	7
GO:1900034	BP	GO:1900034	regulation of cellular response to heat	7/429	79/18866	0.00212366	0.036299	0.0307868	HSPA1A/DNAJB1/HSPA1B/HSP90AA1/HSPH1/CHORDC1/HSPA8	7
GO:0051271	BP	GO:0051271	negative regulation of cellular component movement	19/429	400/18866	0.00214085	0.0363612	0.0308395	DPP4/IGFBP3/STC1/MIF/SEMA4B/DNAJA4/IFITM1/SHH/CALR/SEMA4D/LRP1/SPRED1/CITED2/RRAS/SPINT2/NR2F2/NBL1/ATP2B4/DUSP1	19
GO:0042116	BP	GO:0042116	macrophage activation	8/429	101/18866	0.00214372	0.0363612	0.0308395	APP/MIF/JUN/NR1D1/HSPD1/JMJD6/RORA/GRN	8
GO:0019216	BP	GO:0019216	regulation of lipid metabolic process	20/429	431/18866	0.00217203	0.0364154	0.0308856	EGR1/EEF1A2/ANGPTL4/G0S2/ADM/PSAP/IGFBP7/INSIG2/PLIN2/SORL1/NR1D1/PDK1/SCD/LPCAT1/SAMD8/ID2/PIK3R1/RORA/ABHD5/SC5D	20
GO:0048008	BP	GO:0048008	platelet-derived growth factor receptor signaling pathway	6/429	59/18866	0.00217418	0.0364154	0.0308856	TXNIP/VEGFA/PLAT/LOX/LRP1/PLEKHA1	6
GO:0001822	BP	GO:0001822	kidney development	15/429	283/18866	0.00218425	0.0364154	0.0308856	EGR1/VEGFA/CALB1/ITGA3/ADAMTS1/SHH/AKR1B1/CA2/PAX8/HES1/JMJD6/ID2/WNT7B/RRM2B/NOTCH3	15
GO:0014074	BP	GO:0014074	response to purine-containing compound	10/429	149/18866	0.00219771	0.0364154	0.0308856	LDHA/FOS/STC1/APP/HSP90B1/FOSB/HSPD1/PER1/HSPA5/DUSP1	10
GO:0060213	BP	GO:0060213	positive regulation of nuclear-transcribed mRNA poly(A) tail shortening	3/429	12/18866	0.0022045	0.0364154	0.0308856	TOB1/PABPC1/TNRC6A	3
GO:0060670	BP	GO:0060670	branching involved in labyrinthine layer morphogenesis	3/429	12/18866	0.0022045	0.0364154	0.0308856	ADM/SPINT2/FZD5	3
GO:0060736	BP	GO:0060736	prostate gland growth	3/429	12/18866	0.0022045	0.0364154	0.0308856	PSAP/SHH/PLAG1	3
GO:0043405	BP	GO:0043405	regulation of MAP kinase activity	17/429	342/18866	0.00225583	0.0371247	0.0314872	CXCR4/VEGFA/MIF/RGS2/CD40/IGFBP6/TNIK/TGFA/SORL1/DNAJA1/SPRED1/AVPI1/WNT7B/FZD5/EIF2AK2/DUSP1/MAP3K2	17
GO:0035136	BP	GO:0035136	forelimb morphogenesis	5/429	41/18866	0.00226855	0.0371958	0.0315474	SHH/CRABP2/LNPK/WNT7A/ATRX	5
GO:0060669	BP	GO:0060669	embryonic placenta morphogenesis	4/429	25/18866	0.00228345	0.037302	0.0316375	ADM/SPINT2/WNT7B/FZD5	4
GO:0050920	BP	GO:0050920	regulation of chemotaxis	13/429	229/18866	0.00233547	0.0379168	0.0321589	CXCR4/DPP4/VEGFA/MIF/SEMA4B/RAC2/CALR/SEMA4D/NBL1/HSPB1/ITGA2/DUSP1/MTUS1	13
GO:0034341	BP	GO:0034341	response to interferon-gamma	12/429	202/18866	0.00233821	0.0379168	0.0321589	MT2A/IFITM1/VIM/HLA-A/CD40/B2M/GAPDH/HLA-B/GSN/HLA-DQB1/IFITM3/IFITM2	12
GO:0018208	BP	GO:0018208	peptidyl-proline modification	6/429	60/18866	0.00237031	0.0382969	0.0324813	P4HA1/EGLN3/ERO1A/NKTR/P4HB/P4HA2	6
GO:0051607	BP	GO:0051607	defense response to virus	14/429	258/18866	0.00244634	0.0393817	0.0334014	DDIT4/IFI27/BIRC3/BNIP3L/HTRA1/BNIP3/IFITM1/CD40/IFI6/IFI16/RIOK3/EIF2AK2/IFITM3/IFITM2	14
GO:0001704	BP	GO:0001704	formation of primary germ layer	9/429	127/18866	0.00249722	0.0400551	0.0339725	FN1/ITGB1/ITGA5/LAMA3/COL6A1/LAMB3/ITGA3/ITGA2/DUSP1	9
GO:1903078	BP	GO:1903078	positive regulation of protein localization to plasma membrane	6/429	61/18866	0.00257946	0.0412248	0.0349646	ITGB1/ITGA3/LRP1/ZDHHC2/PIK3R1/ATP2B4	6
GO:0060249	BP	GO:0060249	anatomical structure homeostasis	21/429	469/18866	0.00260538	0.0414893	0.0351889	SLC2A1/SPP1/VEGFA/ITGB1/CALB1/HSP90AA1/RAC2/AKR1B1/B2M/LOX/ALDOA/CA2/LPCAT1/HSPB1/MUC4/ATRX/CDH3/TPP1/HMBOX1/LAMC1/HNRNPA1	21
GO:0022617	BP	GO:0022617	extracellular matrix disassembly	7/429	82/18866	0.00262842	0.0417061	0.0353728	DPP4/HTRA1/TIMP2/LRP1/MELTF/FSCN1/LAMC1	7
GO:0060706	BP	GO:0060706	cell differentiation involved in embryonic placenta development	4/429	26/18866	0.00265075	0.0419102	0.0355459	SPINT2/STK4/NR2F2/FZD5	4
GO:0022407	BP	GO:0022407	regulation of cell-cell adhesion	20/429	439/18866	0.00268193	0.0422523	0.035836	DPP4/VEGFA/FXYD5/LGALS1/PAG1/HSPH1/SHH/HLA-A/SKAP1/TNFSF9/EGR3/CD46/ZDHHC2/SLC7A1/HSPD1/CITED2/SPINT2/HES1/PIK3R1/ZBTB1	20
GO:0001894	BP	GO:0001894	tissue homeostasis	14/429	261/18866	0.00271728	0.0426574	0.0361797	SLC2A1/SPP1/VEGFA/ITGB1/RAC2/AKR1B1/B2M/CA2/LPCAT1/HSPB1/MUC4/CDH3/TPP1/LAMC1	14
GO:0042594	BP	GO:0042594	response to starvation	12/429	206/18866	0.00274733	0.0428257	0.0363224	SLC2A1/ADM/DDIT3/RRAGD/JUN/TNRC6A/HSPA5/IFI16/ATF3/HSPA8/EIF2AK2/HNRNPA1	12
GO:0051961	BP	GO:0051961	negative regulation of nervous system development	16/429	319/18866	0.00274735	0.0428257	0.0363224	SPP1/LGALS1/APP/SEMA4B/SHH/VIM/B2M/CALR/SEMA4D/LRP1/SORL1/NR1D1/HES1/WNT7A/ID2/NOTCH3	16
GO:0002262	BP	GO:0002262	myeloid cell homeostasis	10/429	154/18866	0.00279578	0.0433139	0.0367365	HSPA1A/VEGFA/HSPA1B/B2M/KMT2E/JMJD6/ARID4A/ID2/SFXN1/RPS17	10
GO:0046688	BP	GO:0046688	response to copper ion	5/429	43/18866	0.0028079	0.0433139	0.0367365	MT2A/MT1X/LOXL2/APP/PAM	5
GO:0032352	BP	GO:0032352	positive regulation of hormone metabolic process	3/429	13/18866	0.0028178	0.0433139	0.0367365	EGR1/ADM/PAX8	3
GO:1902947	BP	GO:1902947	regulation of tau-protein kinase activity	3/429	13/18866	0.0028178	0.0433139	0.0367365	EGR1/HSP90AA1/SORL1	3
GO:0045666	BP	GO:0045666	positive regulation of neuron differentiation	18/429	380/18866	0.00285406	0.0437194	0.0370804	CXCR4/FN1/VEGFA/ITGA3/RGS2/METRN/TIMP2/GOLGA4/SEMA4D/LRP1/CRABP2/SCARB2/ABL2/DVL1/NBL1/HSPA5/S100A9/GRN	18
GO:0000302	BP	GO:0000302	response to reactive oxygen species	13/429	235/18866	0.00292099	0.0445695	0.0378014	TXNIP/LDHA/FOS/LCN2/PSAP/BNIP3/JUN/PLEKHA1/ANKZF1/TRA2B/HSPD1/MTR/DUSP1	13
GO:1990845	BP	GO:1990845	adaptive thermogenesis	10/429	155/18866	0.00292969	0.0445695	0.0378014	CXCR4/VEGFA/G0S2/LCN2/DDIT3/RBPJ/SORL1/NR1D1/SCD/ARRDC3	10
GO:0072001	BP	GO:0072001	renal system development	15/429	292/18866	0.0029418	0.0446005	0.0378277	EGR1/VEGFA/CALB1/ITGA3/ADAMTS1/SHH/AKR1B1/CA2/PAX8/HES1/JMJD6/ID2/WNT7B/RRM2B/NOTCH3	15
GO:0048143	BP	GO:0048143	astrocyte activation	4/429	27/18866	0.00305659	0.0460255	0.0390363	APP/LRP1/NR1D1/GRN	4
GO:0072207	BP	GO:0072207	metanephric epithelium development	4/429	27/18866	0.00305659	0.0460255	0.0390363	CALB1/PAX8/HES1/WNT7B	4
GO:0009612	BP	GO:0009612	response to mechanical stimulus	12/429	209/18866	0.00309085	0.0463837	0.0393401	SLC2A1/TXNIP/CXCR4/FOS/BNIP3/FOSB/SCEL/CD40/JUN/PPL/ITGA2/MAP3K2	12
GO:0021575	BP	GO:0021575	hindbrain morphogenesis	5/429	44/18866	0.00310976	0.0463924	0.0393474	PSAP/HES1/WNT7A/HSPA5/RORA	5
GO:0030522	BP	GO:0030522	intracellular receptor signaling pathway	14/429	265/18866	0.00311646	0.0463924	0.0393474	HSPA1A/BIRC3/HSPA1B/DCBLD2/PIAS2/CALR/CRABP2/NR1D1/PMEPA1/CITED2/PER1/NR2F2/RORA/RIOK3	14
GO:0048638	BP	GO:0048638	regulation of developmental growth	17/429	353/18866	0.00312287	0.0463924	0.0393474	CXCR4/FN1/SPP1/VEGFA/DPYSL2/APP/SEMA4B/RGS2/GOLGA4/SEMA4D/RBPJ/LRP1/CRABP2/STC2/STK4/MBD5/AGRN	17
GO:0010594	BP	GO:0010594	regulation of endothelial cell migration	13/429	238/18866	0.00325581	0.0482056	0.0408853	VEGFA/STC1/DNAJA4/GPI/CD40/CALR/SPRED1/RRAS/NR2F2/WNT7A/HSPB1/ATP2B4/GRN	13
GO:0046686	BP	GO:0046686	response to cadmium ion	6/429	64/18866	0.00329036	0.0485547	0.0411814	FOS/MT2A/MT1X/B2M/JUN/GSN	6
GO:0071496	BP	GO:0071496	cellular response to external stimulus	16/429	326/18866	0.00339763	0.0499711	0.0423827	SLC2A1/FOS/LCN2/BNIP3/CD40/RRAGD/JUN/TNRC6A/HSPA5/IFI16/ATF3/HSPA8/EIF2AK2/ITGA2/MAP3K2/HNRNPA1	16
GO:0005788	CC	GO:0005788	endoplasmic reticulum lumen	34/433	308/19559	1.24e-14	5.8e-12	4.49e-12	FN1/SPP1/IGFBP3/P4HA1/ERO1A/COL6A1/COL6A2/CP/LGALS1/APOL1/QSOX1/APLP2/RNASET2/APP/KTN1/HSP90B1/SHH/ERAP2/IGFBP7/B2M/TMEM132A/CALR/MELTF/P4HB/STC2/P4HA2/CANX/FAM20C/WNT7A/HSPA5/WNT7B/TGOLN2/LAMC1/CALU	34
GO:0005925	CC	GO:0005925	focal adhesion	37/433	415/19559	6.49e-13	1.52e-10	1.18e-10	DPP4/HSPA1A/ITGB1/ITGA5/TGM2/HSPA1B/LIMS1/ITGA3/RPS29/RAC2/HSP90B1/VIM/SYNE2/RPL31/B2M/CALR/LRP1/RPL38/P4HB/AHNAK/SCARB2/PABPC1/CD46/LPP/RRAS/ALCAM/AKAP12/ITGB6/MTF2/HSPB1/HSPA5/GSN/HSPA8/RPS17/ITGA2/HSPG2/LASP1	37
GO:0030055	CC	GO:0030055	cell-substrate junction	37/433	423/19559	1.16e-12	1.81e-10	1.4e-10	DPP4/HSPA1A/ITGB1/ITGA5/TGM2/HSPA1B/LIMS1/ITGA3/RPS29/RAC2/HSP90B1/VIM/SYNE2/RPL31/B2M/CALR/LRP1/RPL38/P4HB/AHNAK/SCARB2/PABPC1/CD46/LPP/RRAS/ALCAM/AKAP12/ITGB6/MTF2/HSPB1/HSPA5/GSN/HSPA8/RPS17/ITGA2/HSPG2/LASP1	37
GO:0062023	CC	GO:0062023	collagen-containing extracellular matrix	29/433	427/19559	1.02e-07	1.2e-05	9.26e-06	FN1/NID2/LAMA3/TGM2/ANGPTL4/COL6A1/COL6A2/CTSB/LGALS1/LOXL2/S100A10/LAMB3/HTRA1/PXDN/PSAP/HSP90B1/ADAMTS1/SHH/IGFBP7/TIMP2/CALR/LAMC2/TINAGL1/LMAN1/S100A4/S100A9/LAMC1/AGRN/HSPG2	29
GO:0043202	CC	GO:0043202	lysosomal lumen	12/433	96/19559	1.39e-06	0.000130072	0.000100718	CTSB/RNASET2/HSP90AA1/MAN2B2/PSAP/SCARB2/IDS/HSPA8/TPP1/AGRN/HSPG2/NEU1	12
GO:0042470	CC	GO:0042470	melanosome	12/433	105/19559	3.62e-06	0.000197649	0.000153044	SLC2A1/ITGB1/CTSB/HSP90AA1/HSP90B1/P4HB/CANX/HSPA5/NAP1L1/HSPA8/TPP1/CALU	12
GO:0048770	CC	GO:0048770	pigment granule	12/433	105/19559	3.62e-06	0.000197649	0.000153044	SLC2A1/ITGB1/CTSB/HSP90AA1/HSP90B1/P4HB/CANX/HSPA5/NAP1L1/HSPA8/TPP1/CALU	12
GO:0101002	CC	GO:0101002	ficolin-1-rich granule	13/433	124/19559	3.79e-06	0.000197649	0.000153044	HSPA1A/CTSB/MIF/HSPA1B/HSP90AA1/CDA/GPI/ALDOC/TIMP2/ALDOA/GSN/PGAM1/HSPA8	13
GO:1904813	CC	GO:1904813	ficolin-1-rich granule lumen	13/433	124/19559	3.79e-06	0.000197649	0.000153044	HSPA1A/CTSB/MIF/HSPA1B/HSP90AA1/CDA/GPI/ALDOC/TIMP2/ALDOA/GSN/PGAM1/HSPA8	13
GO:0098589	CC	GO:0098589	membrane region	22/433	343/19559	9.02e-06	0.000422945	0.000327496	SLC2A1/ATP1B1/DPP4/ITGB1/PGK1/BIRC3/S100A10/APP/PAG1/EHD2/SHH/SKAP1/UNC5A/MALL/AHNAK/CAVIN1/EFHD2/CD46/SPRED1/HSPD1/TPP1/ATP2B4	22
GO:0034774	CC	GO:0034774	secretory granule lumen	21/433	322/19559	1.12e-05	0.000465562	0.000360496	FN1/VEGFA/QSOX1/RNASET2/APP/MIF/HSP90AA1/CDA/LCN2/GPI/ALDOC/FAM3C/TIMP2/B2M/ALDOA/GSN/PGAM1/S100A9/HSPA8/GRN/NEU1	21
GO:0030135	CC	GO:0030135	coated vesicle	20/433	298/19559	1.19e-05	0.000465562	0.000360496	APP/ECE1/HLA-A/B2M/RAB8B/LRP1/TGFA/MALL/SCARB2/HSPD1/HLA-B/LMAN1/NCALD/DVL1/GGA2/HLA-DQB1/FZD5/TGOLN2/HSPA8/CCDC88A	20
GO:0060205	CC	GO:0060205	cytoplasmic vesicle lumen	21/433	326/19559	1.35e-05	0.00047475	0.00036761	FN1/VEGFA/QSOX1/RNASET2/APP/MIF/HSP90AA1/CDA/LCN2/GPI/ALDOC/FAM3C/TIMP2/B2M/ALDOA/GSN/PGAM1/S100A9/HSPA8/GRN/NEU1	21
GO:0031983	CC	GO:0031983	vesicle lumen	21/433	328/19559	1.48e-05	0.00047475	0.00036761	FN1/VEGFA/QSOX1/RNASET2/APP/MIF/HSP90AA1/CDA/LCN2/GPI/ALDOC/FAM3C/TIMP2/B2M/ALDOA/GSN/PGAM1/S100A9/HSPA8/GRN/NEU1	21
GO:0045121	CC	GO:0045121	membrane raft	21/433	329/19559	1.55e-05	0.00047475	0.00036761	SLC2A1/ATP1B1/DPP4/ITGB1/PGK1/BIRC3/S100A10/APP/PAG1/EHD2/SHH/SKAP1/UNC5A/MALL/AHNAK/CAVIN1/EFHD2/SPRED1/HSPD1/TPP1/ATP2B4	21
GO:0098857	CC	GO:0098857	membrane microdomain	21/433	330/19559	1.62e-05	0.00047475	0.00036761	SLC2A1/ATP1B1/DPP4/ITGB1/PGK1/BIRC3/S100A10/APP/PAG1/EHD2/SHH/SKAP1/UNC5A/MALL/AHNAK/CAVIN1/EFHD2/SPRED1/HSPD1/TPP1/ATP2B4	21
GO:0030139	CC	GO:0030139	endocytic vesicle	20/433	313/19559	2.42e-05	0.000668647	0.000517749	DPP4/HSP90AA1/HSPH1/RAC2/EHD2/HSP90B1/VIM/HLA-A/B2M/RAB8B/CALR/LRP1/SCARB2/HLA-B/WNT7A/GSN/HLA-DQB1/WNT7B/FZD5/ATG12	20
GO:0030176	CC	GO:0030176	integral component of endoplasmic reticulum membrane	13/433	158/19559	5.19e-05	0.00135151	0.00104651	KTN1/HLA-A/INSIG2/B2M/CALR/LNPK/SCD/HLA-B/CANX/HSPA5/SAMD8/HLA-DQB1/ACER3	13
GO:0016528	CC	GO:0016528	sarcoplasm	9/433	80/19559	6.79e-05	0.00167603	0.00129779	ITPR3/HSP90B1/HK2/SYNE2/CALR/ASPH/XDH/GSN/CALU	9
GO:0030666	CC	GO:0030666	endocytic vesicle membrane	13/433	164/19559	7.62e-05	0.00178596	0.00138291	RAC2/HLA-A/B2M/RAB8B/CALR/LRP1/SCARB2/HLA-B/WNT7A/HLA-DQB1/WNT7B/FZD5/ATG12	13
GO:0031227	CC	GO:0031227	intrinsic component of endoplasmic reticulum membrane	13/433	166/19559	8.62e-05	0.00191694	0.00148433	KTN1/HLA-A/INSIG2/B2M/CALR/LNPK/SCD/HLA-B/CANX/HSPA5/SAMD8/HLA-DQB1/ACER3	13
GO:0055037	CC	GO:0055037	recycling endosome	14/433	190/19559	8.99e-05	0.00191694	0.00148433	NDRG1/ITGB1/ACKR3/APP/EHD2/HLA-A/B2M/RAB8B/TNIK/MELTF/SORL1/ZDHHC2/HLA-B/TPP1	14
GO:0005604	CC	GO:0005604	basement membrane	10/433	103/19559	9.6e-05	0.00195809	0.0015162	FN1/NID2/LAMA3/LOXL2/LAMB3/ADAMTS1/LAMC2/LAMC1/AGRN/HSPG2	10
GO:0043256	CC	GO:0043256	laminin complex	4/433	12/19559	0.000101837	0.00199006	0.00154095	LAMA3/LAMB3/LAMC2/LAMC1	4
GO:0098576	CC	GO:0098576	lumenal side of membrane	6/433	36/19559	0.000126109	0.00236097	0.00182816	HLA-A/CALR/HLA-B/CANX/HLA-DQB1/HSPA8	6
GO:0005775	CC	GO:0005775	vacuolar lumen	13/433	173/19559	0.000130885	0.00236097	0.00182816	CTSB/RNASET2/HSP90AA1/MAN2B2/PSAP/SCARB2/IDS/HSPA8/TPP1/GRN/AGRN/HSPG2/NEU1	13
GO:0005844	CC	GO:0005844	polysome	8/433	69/19559	0.000138767	0.00241044	0.00186646	RPS29/VIM/RPL31/CALR/FUS/RPL38/RPL39/NUFIP2	8
GO:0016529	CC	GO:0016529	sarcoplasmic reticulum	8/433	71/19559	0.000169904	0.00284588	0.00220364	ITPR3/HSP90B1/HK2/SYNE2/CALR/ASPH/XDH/CALU	8
GO:0005769	CC	GO:0005769	early endosome	20/433	377/19559	0.000305429	0.00493952	0.00382479	CXCR4/ACKR3/APP/EHD2/SH3GL1/HLA-A/B2M/LRP1/MELTF/SORL1/PMEPA1/HSPD1/HLA-B/ARRDC3/MYO1B/GGA2/ARRDC4/FZD5/SLC39A14/PTP4A2	20
GO:0071437	CC	GO:0071437	invadopodium	4/433	16/19559	0.000348998	0.005456	0.00422471	DPP4/ITGB1/ITGA3/FSCN1	4
GO:0071556	CC	GO:0071556	integral component of lumenal side of endoplasmic reticulum membrane	5/433	29/19559	0.000397889	0.00572046	0.00442949	HLA-A/CALR/HLA-B/CANX/HLA-DQB1	5
GO:0098553	CC	GO:0098553	lumenal side of endoplasmic reticulum membrane	5/433	29/19559	0.000397889	0.00572046	0.00442949	HLA-A/CALR/HLA-B/CANX/HLA-DQB1	5
GO:0030136	CC	GO:0030136	clathrin-coated vesicle	13/433	194/19559	0.000402505	0.00572046	0.00442949	ECE1/RAB8B/LRP1/TGFA/MALL/SCARB2/NCALD/DVL1/GGA2/HLA-DQB1/FZD5/TGOLN2/HSPA8	13
GO:0008305	CC	GO:0008305	integrin complex	5/433	31/19559	0.000548965	0.00744604	0.00576565	ITGB1/ITGA5/ITGA3/ITGB6/ITGA2	5
GO:0043209	CC	GO:0043209	myelin sheath	6/433	47/19559	0.000566306	0.00744604	0.00576565	ITGB1/HSP90AA1/ITPR3/AKR1B1/CA2/GSN	6
GO:0031301	CC	GO:0031301	integral component of organelle membrane	19/433	367/19559	0.000577696	0.00744604	0.00576565	QSOX1/KTN1/BNIP3/CLSTN1/HLA-A/INSIG2/B2M/CALR/LNPK/SCD/HLA-B/GALNT2/CANX/SUN2/HSPA5/SAMD8/HLA-DQB1/SFXN1/ACER3	19
GO:0055038	CC	GO:0055038	recycling endosome membrane	8/433	85/19559	0.000587428	0.00744604	0.00576565	NDRG1/EHD2/HLA-A/B2M/RAB8B/SORL1/ZDHHC2/HLA-B	8
GO:0031300	CC	GO:0031300	intrinsic component of organelle membrane	20/433	398/19559	0.00060765	0.00749968	0.00580718	QSOX1/KTN1/ECE1/BNIP3/CLSTN1/HLA-A/INSIG2/B2M/CALR/LNPK/SCD/HLA-B/GALNT2/CANX/SUN2/HSPA5/SAMD8/HLA-DQB1/SFXN1/ACER3	20
GO:0042788	CC	GO:0042788	polysomal ribosome	5/433	32/19559	0.000638916	0.00768338	0.00594942	RPS29/RPL31/RPL38/RPL39/NUFIP2	5
GO:0071682	CC	GO:0071682	endocytic vesicle lumen	4/433	20/19559	0.00086614	0.0101555	0.00786364	HSP90AA1/HSPH1/HSP90B1/CALR	4
GO:0098636	CC	GO:0098636	protein complex involved in cell adhesion	5/433	36/19559	0.00111241	0.0127249	0.00985318	ITGB1/ITGA5/ITGA3/ITGB6/ITGA2	5
GO:0034663	CC	GO:0034663	endoplasmic reticulum chaperone complex	3/433	10/19559	0.00115152	0.0128586	0.00995673	HSP90B1/P4HB/HSPA5	3
GO:0031984	CC	GO:0031984	organelle subcompartment	19/433	392/19559	0.00125995	0.0137353	0.0106356	FUT11/APP/HLA-A/GOLGA4/PAM/LNPK/GOLGA8A/SORL1/ASPH/GALNT2/BICD1/MYO1B/GGA2/GOLGB1/HLA-DQB1/B4GALT1/TGOLN2/GCC2/GRN	19
GO:0098858	CC	GO:0098858	actin-based cell projection	13/433	220/19559	0.00129637	0.0137353	0.0106356	ITGB1/CALB1/APP/CA9/ITGA3/AKR1B1/ARL4C/SYNE2/CA2/SLC6A6/FSCN1/MYO1B/B4GALT1	13
GO:1904724	CC	GO:1904724	tertiary granule lumen	6/433	55/19559	0.00131789	0.0137353	0.0106356	QSOX1/CDA/ALDOC/TIMP2/B2M/ALDOA	6
GO:0005774	CC	GO:0005774	vacuolar membrane	20/433	427/19559	0.00142987	0.0145785	0.0112885	DPP4/EEF1A2/COL6A1/CP/MAN2B2/ECE1/PSAP/RRAGD/LRP1/TPCN1/AHNAK/SCARB2/LPCAT1/HLA-DQB1/B4GALT1/HSPA8/SLC39A14/GRN/IFITM3/NEU1	20
GO:0030670	CC	GO:0030670	phagocytic vesicle membrane	7/433	77/19559	0.00157434	0.0157099	0.0121646	RAC2/HLA-A/B2M/RAB8B/CALR/HLA-B/ATG12	7
GO:0005765	CC	GO:0005765	lysosomal membrane	18/433	375/19559	0.00186369	0.0178382	0.0138125	DPP4/EEF1A2/COL6A1/CP/ECE1/PSAP/LRP1/TPCN1/AHNAK/SCARB2/LPCAT1/HLA-DQB1/B4GALT1/HSPA8/SLC39A14/GRN/IFITM3/NEU1	18
GO:0098852	CC	GO:0098852	lytic vacuole membrane	18/433	375/19559	0.00186369	0.0178382	0.0138125	DPP4/EEF1A2/COL6A1/CP/ECE1/PSAP/LRP1/TPCN1/AHNAK/SCARB2/LPCAT1/HLA-DQB1/B4GALT1/HSPA8/SLC39A14/GRN/IFITM3/NEU1	18
GO:0042611	CC	GO:0042611	MHC protein complex	4/433	25/19559	0.00207226	0.0194378	0.0150511	HLA-A/B2M/HLA-B/HLA-DQB1	4
GO:0005798	CC	GO:0005798	Golgi-associated vesicle	11/433	181/19559	0.00240073	0.0218117	0.0168893	APP/HLA-A/B2M/RAB8B/TGFA/HLA-B/LMAN1/NCALD/HLA-DQB1/TGOLN2/CCDC88A	11
GO:0012507	CC	GO:0012507	ER to Golgi transport vesicle membrane	6/433	62/19559	0.00245511	0.0218117	0.0168893	HLA-A/B2M/TGFA/HLA-B/LMAN1/HLA-DQB1	6
GO:0030175	CC	GO:0030175	filopodium	8/433	106/19559	0.00246486	0.0218117	0.0168893	ITGB1/APP/ITGA3/ARL4C/SYNE2/FSCN1/MYO1B/B4GALT1	8
GO:0030662	CC	GO:0030662	coated vesicle membrane	11/433	183/19559	0.00261449	0.0227073	0.0175828	HLA-A/B2M/TGFA/SCARB2/HLA-B/LMAN1/NCALD/HLA-DQB1/FZD5/TGOLN2/HSPA8	11
GO:0005911	CC	GO:0005911	cell-cell junction	21/433	493/19559	0.00342428	0.0288696	0.0223544	SLC2A1/ATP1B1/DPP4/VEGFA/NDRG1/ITGB1/ITGA5/APP/LIMS1/AKR1B1/PCDH1/SKAP1/DSG2/AHNAK/FSCN1/PPL/PIK3R1/FZD5/B4GALT1/CDH3/BAIAP2L2	21
GO:0016323	CC	GO:0016323	basolateral plasma membrane	13/433	246/19559	0.00344712	0.0288696	0.0223544	SLC2A1/ATP1B1/CA9/ITGA3/SLC16A3/LRP1/TGFA/CA2/SLC6A6/SLC7A1/B4GALT1/SLC39A14/ATP2B4	13
GO:0002102	CC	GO:0002102	podosome	4/433	29/19559	0.00362902	0.0294447	0.0227998	SH3GL1/FSCN1/GSN/SH3PXD2A	4
GO:0098791	CC	GO:0098791	Golgi apparatus subcompartment	17/433	368/19559	0.00364135	0.0294447	0.0227998	FUT11/APP/HLA-A/GOLGA4/PAM/GOLGA8A/SORL1/GALNT2/BICD1/MYO1B/GGA2/GOLGB1/HLA-DQB1/B4GALT1/TGOLN2/GCC2/GRN	17
GO:0045335	CC	GO:0045335	phagocytic vesicle	9/433	140/19559	0.00402062	0.031839	0.0246537	RAC2/VIM/HLA-A/B2M/RAB8B/CALR/HLA-B/GSN/ATG12	9
GO:0031091	CC	GO:0031091	platelet alpha granule	7/433	91/19559	0.00407321	0.031839	0.0246537	FN1/VEGFA/QSOX1/APLP2/APP/ALDOA/CD109	7
GO:0030134	CC	GO:0030134	COPII-coated ER to Golgi transport vesicle	7/433	95/19559	0.00515952	0.0396691	0.0307167	APP/HLA-A/B2M/TGFA/HLA-B/LMAN1/HLA-DQB1	7
GO:0030027	CC	GO:0030027	lamellipodium	11/433	201/19559	0.005314	0.0401978	0.0311261	DPP4/ITGB1/APP/RAC2/SYNE2/FGD6/P4HB/PABPC1/FSCN1/GSN/CCDC88A	11
GO:0072562	CC	GO:0072562	blood microparticle	9/433	148/19559	0.00577033	0.0429569	0.0332625	SLC2A1/FN1/HSPA1A/ANGPTL4/CP/APOL1/HSPA1B/GSN/HSPA8	9
GO:0044291	CC	GO:0044291	cell-cell contact zone	6/433	74/19559	0.0059308	0.0434617	0.0336534	SLC2A1/ATP1B1/ITGB1/DSG2/AHNAK/BAIAP2L2	6
GO:0005790	CC	GO:0005790	smooth endoplasmic reticulum	4/433	34/19559	0.00649724	0.0468801	0.0363003	APP/CALR/CANX/HSPA5	4
GO:0051087	MF	GO:0051087	chaperone binding	15/431	104/18352	2.03e-08	1.39e-05	1.22e-05	FN1/CP/DNAJB1/DNAJB4/DNAJA4/CALR/SCARB2/DNAJA1/HSPD1/HLA-B/HES1/HSPA5/GRPEL1/HSPA8/GRN	15
GO:0048029	MF	GO:0048029	monosaccharide binding	12/431	69/18352	6.35e-08	1.96e-05	1.71e-05	PLOD2/P4HA1/EGLN3/GPI/HK2/PFKP/PAM/ALDOA/P4HA2/LMAN1/UGP2/PLOD1	12
GO:0016706	MF	GO:0016706	2-oxoglutarate-dependent dioxygenase activity	10/431	46/18352	8.8e-08	1.96e-05	1.71e-05	PLOD2/P4HA1/EGLN3/P4HB/ASPH/P4HA2/KDM7A/JMJD6/TET2/PLOD1	10
GO:0051082	MF	GO:0051082	unfolded protein binding	15/431	118/18352	1.14e-07	1.96e-05	1.71e-05	HSPA1A/DNAJB1/DNAJB4/HSPA1B/HSP90AA1/DNAJA4/HSP90B1/CALR/DNAJA1/HSPD1/LMAN1/CANX/HSPA5/GRPEL1/HSPA8	15
GO:0045296	MF	GO:0045296	cadherin binding	25/431	332/18352	3.37e-07	4.63e-05	4.05e-05	HSPA1A/NDRG1/LDHA/ITGB1/FXYD5/ENO1/DNAJB1/KTN1/SH3GL1/PFKP/ALDOA/AHNAK/EFHD2/CD46/GPRC5A/CAST/PPP1R13L/FSCN1/MYO1B/HSPA5/PPL/HSPA8/CDH3/NOTCH3/LASP1	25
GO:0044183	MF	GO:0044183	protein folding chaperone	7/431	27/18352	2.22e-06	0.000254496	0.000222333	HSPA1A/DNAJB1/HSPA1B/CALR/HSPB1/HSPA5/HSPA8	7
GO:0043236	MF	GO:0043236	laminin binding	7/431	29/18352	3.75e-06	0.000368136	0.000321612	ITGB1/LGALS1/ITGA3/SHH/TINAGL1/AGRN/ITGA2	7
GO:0031418	MF	GO:0031418	L-ascorbic acid binding	6/431	20/18352	4.75e-06	0.000408491	0.000356867	PLOD2/P4HA1/EGLN3/PAM/P4HA2/PLOD1	6
GO:0050840	MF	GO:0050840	extracellular matrix binding	9/431	57/18352	6.63e-06	0.000506475	0.000442469	SPP1/VEGFA/ITGB1/LGALS1/ITGA3/SHH/TINAGL1/AGRN/ITGA2	9
GO:0001618	MF	GO:0001618	virus receptor activity	10/431	74/18352	8.63e-06	0.000540002	0.000471758	CXCR4/DPP4/HSPA1A/ITGB1/ITGA5/HSPA1B/SCARB2/CD46/ITGB6/ITGA2	10
GO:0140272	MF	GO:0140272	exogenous protein binding	10/431	74/18352	8.63e-06	0.000540002	0.000471758	CXCR4/DPP4/HSPA1A/ITGB1/ITGA5/HSPA1B/SCARB2/CD46/ITGB6/ITGA2	10
GO:0005201	MF	GO:0005201	extracellular matrix structural constituent	15/431	169/18352	1.12e-05	0.000641236	0.000560198	FN1/NID2/LAMA3/COL6A1/COL6A2/LAMB3/PXDN/TFPI2/IGFBP7/LAMC2/TINAGL1/MUC4/LAMC1/AGRN/HSPG2	15
GO:0005506	MF	GO:0005506	iron ion binding	14/431	151/18352	1.33e-05	0.000705313	0.000616177	PLOD2/P4HA1/EGLN3/LCN2/CALR/MELTF/SCD/P4HA2/KDM7A/XDH/JMJD6/TET2/PLOD1/SC5D	14
GO:0030246	MF	GO:0030246	carbohydrate binding	19/431	267/18352	1.94e-05	0.000953464	0.000832968	PLOD2/P4HA1/EGLN3/LGALS1/LOXL2/MAN2B2/GPI/HK2/PFKP/CALR/PAM/ALDOA/CRYBG3/P4HA2/LMAN1/GALNT2/CANX/UGP2/PLOD1	19
GO:0005518	MF	GO:0005518	collagen binding	9/431	70/18352	3.66e-05	0.00167818	0.0014661	FN1/ITGB1/NID2/COL6A1/COL6A2/CTSB/ITGA3/LOX/ITGA2	9
GO:0051213	MF	GO:0051213	dioxygenase activity	10/431	91/18352	5.42e-05	0.00232976	0.00203533	PLOD2/P4HA1/EGLN3/P4HB/ASPH/P4HA2/KDM7A/JMJD6/TET2/PLOD1	10
GO:0002020	MF	GO:0002020	protease binding	12/431	137/18352	9.52e-05	0.0038536	0.0033666	DPP4/FN1/ITGB1/MIF/ITGA3/LCN2/PSAP/TIMP2/LRP1/HSPD1/RIOK3/SH3PXD2A	12
GO:0019200	MF	GO:0019200	carbohydrate kinase activity	5/431	21/18352	0.00010409	0.00397857	0.00347577	PFKFB4/GNE/HK2/PFKFB3/PFKP	5
GO:0016705	MF	GO:0016705	oxidoreductase activity, acting on paired donors, with incorporation or reduction of molecular oxygen	13/431	162/18352	0.000120561	0.00436557	0.00381386	PLOD2/P4HA1/EGLN3/PAM/P4HB/SCD/ASPH/P4HA2/KDM7A/JMJD6/TET2/PLOD1/SC5D	13
GO:0031543	MF	GO:0031543	peptidyl-proline dioxygenase activity	4/431	12/18352	0.000127861	0.00439843	0.00384257	P4HA1/EGLN3/P4HB/P4HA2	4
GO:0043394	MF	GO:0043394	proteoglycan binding	6/431	36/18352	0.000173647	0.00568901	0.00497005	FN1/CTSB/LRP1/PTPRF/AGRN/ITGA2	6
GO:0031625	MF	GO:0031625	ubiquitin protein ligase binding	18/431	297/18352	0.000246372	0.00770472	0.00673102	TXNIP/CXCR4/HSPA1A/HSPA1B/HSP90AA1/TPI1/GPI/CD40/PIAS2/CALR/JUN/DNAJA1/HSPD1/PER1/HSPA5/SPOPL/FZD5/HSPA8	18
GO:0060590	MF	GO:0060590	ATPase regulator activity	6/431	41/18352	0.00036308	0.0105409	0.00920878	ATP1B1/DNAJB1/DNAJB4/HSPH1/DNAJA1/GRPEL1	6
GO:0001968	MF	GO:0001968	fibronectin binding	5/431	27/18352	0.000367706	0.0105409	0.00920878	VEGFA/IGFBP3/ITGB1/ITGA3/IGFBP6	5
GO:0044389	MF	GO:0044389	ubiquitin-like protein ligase binding	18/431	316/18352	0.00051774	0.0142482	0.0124476	TXNIP/CXCR4/HSPA1A/HSPA1B/HSP90AA1/TPI1/GPI/CD40/PIAS2/CALR/JUN/DNAJA1/HSPD1/PER1/HSPA5/SPOPL/FZD5/HSPA8	18
GO:0005178	MF	GO:0005178	integrin binding	11/431	144/18352	0.000601901	0.0159272	0.0139144	FN1/SPP1/ITGB1/ITGA5/LAMA3/ITGA3/TIMP2/CALR/P4HB/ITGB6/ITGA2	11
GO:0016860	MF	GO:0016860	intramolecular oxidoreductase activity	6/431	50/18352	0.00107436	0.0273762	0.0239165	ERO1A/QSOX1/MIF/TPI1/GPI/P4HB	6
GO:0016853	MF	GO:0016853	isomerase activity	11/431	156/18352	0.00116642	0.0286605	0.0250385	ERO1A/QSOX1/MIF/GNE/TPI1/GPI/NKTR/P4HB/HSPD1/GLCE/PGAM1	11

## Sheet: unciliated-down
	ONTOLOGY	ID	Description	GeneRatio	BgRatio	pvalue	p.adjust	qvalue	geneID	Count
GO:0006119	BP	GO:0006119	oxidative phosphorylation	40/845	149/18866	1.40463e-20	7.36168e-17	5.71759e-17	NDUFC2/NDUFV2/COX5B/NDUFA11/NDUFS8/ATP5F1D/NDUFB10/ATP5F1A/ATP5MC3/ATP5PO/NUPR1/NDUFS6/ATP5F1B/NDUFA10/PARK7/ATP5PB/ATP5MC1/NDUFS3/UQCRFS1/NDUFB3/NDUFAB1/ATP5F1C/SHMT2/COX7A2L/STOML2/DNAJC15/NDUFA5/NDUFS7/COX5A/COX6A1/COA6/NDUFB1/ATP5MF/ATP5PF/NDUFB7/UQCRQ/COX6B1/COX6C/NDUFS5/NDUFA4	40
GO:0071347	BP	GO:0071347	cellular response to interleukin-1	41/845	183/18866	6.10928e-18	1.06991e-14	8.30966e-15	IL1R1/CXCL8/NFKB1/EDN1/RIPK2/MAP3K8/UBC/CCL2/HIF1A/PSMA3/PLCB1/RPS27A/NFKBIA/IL1RN/IRAK2/GBP2/GBP1/IL1A/PSMC4/CD47/PSMA5/IL1B/PSMB4/PSMA4/PSMB5/PSMB3/PSMB6/PSMA1/PSMD4/PSMB2/PSMC5/CX3CL1/ZC3H12A/GBP3/TANK/PSMD7/RBX1/IL6/UBA52/PSMB1/CCL20	41
GO:0006413	BP	GO:0006413	translational initiation	42/845	192/18866	6.12426e-18	1.06991e-14	8.30966e-15	RPL10A/RPL6/RPL3/RPL15/AGO2/RPS2/RPS27A/RPS14/RPL29/RPL4/RPL12/EIF6/NCK1/EIF3G/RPL7A/RPS7/EIF3K/RPS4X/RPS19/RPLP0/EIF1/EIF3M/EIF4A1/PPP1CA/POLR2G/EIF4G3/EIF3I/EIF3F/RPL19/RPS9/RPS6/EIF3A/RPS5/RPL7/RPLP1/RPL23A/RPL13A/RPL18/EIF2S2/TNF/UBA52/NPM1	42
GO:0006402	BP	GO:0006402	mRNA catabolic process	59/845	376/18866	2.83003e-17	3.70804e-14	2.87992e-14	RPL10A/RPL6/UBC/RPL3/RPL15/AGO2/PSMA3/APEX1/RPS2/RPS27A/RPS14/RPL29/RPL4/RPL12/PSMC4/PSMA5/LSM7/ZC3HAV1/SAMD4A/RPL7A/RPS7/PSMB4/NBDY/HNRNPC/CIRBP/PSMA4/PSMB5/GSPT1/RPS4X/XRN2/PSMB3/RPS19/PSMB6/RPLP0/LSM5/PSMA1/PSMD4/PSMB2/PSMC5/ZC3H12A/POLR2G/SSB/RPL19/DDX5/PSMD7/LSM4/RPS9/RPS6/RBM8A/RPS5/RPL7/RPLP1/ZFP36/RPL23A/RPL13A/RPL18/UBA52/PSMB1/NPM1	59
GO:0070555	BP	GO:0070555	response to interleukin-1	43/845	211/18866	4.02171e-17	4.21555e-14	3.27409e-14	IL1R1/CXCL8/NFKB1/EDN1/RIPK2/ANXA1/MAP3K8/UBC/CCL2/HIF1A/PSMA3/PLCB1/RPS27A/NFKBIA/IL1RN/IRAK2/GBP2/GBP1/IL1A/PSMC4/CD47/PSMA5/IL1B/PSMB4/PSMA4/PSMB5/PSMB3/PSMB6/PSMA1/PSMD4/PSMB2/PSMC5/CX3CL1/ZC3H12A/GBP3/TANK/GCLC/PSMD7/RBX1/IL6/UBA52/PSMB1/CCL20	43
GO:0006401	BP	GO:0006401	RNA catabolic process	61/845	415/18866	1.97364e-16	1.72398e-13	1.33896e-13	RPL10A/RPL6/UBC/ISG20/RPL3/RPL15/AGO2/PSMA3/APEX1/RPS2/RPS27A/RPS14/RPL29/RPL4/RPL12/PSMC4/PSMA5/LSM7/ZC3HAV1/SAMD4A/RPL7A/RPS7/PSMB4/NBDY/HNRNPC/CIRBP/PSMA4/PSMB5/GSPT1/RPS4X/XRN2/PSMB3/RPS19/TRIR/PSMB6/RPLP0/LSM5/PSMA1/PSMD4/PSMB2/PSMC5/ZC3H12A/POLR2G/SSB/RPL19/DDX5/PSMD7/LSM4/RPS9/RPS6/RBM8A/RPS5/RPL7/RPLP1/ZFP36/RPL23A/RPL13A/RPL18/UBA52/PSMB1/NPM1	61
GO:0006613	BP	GO:0006613	cotranslational protein targeting to membrane	30/845	109/18866	4.32152e-16	3.23558e-13	2.51298e-13	RPL10A/RPL6/RPL3/RPL15/SSR2/RPS2/RPS27A/RPS14/SRP14/RPL29/RPL4/RPL12/RPL7A/RPS7/SEC61B/RPS4X/RPS19/RPLP0/SSR3/SRP19/RPL19/RPS9/RPS6/RPS5/RPL7/RPLP1/RPL23A/RPL13A/RPL18/UBA52	30
GO:0070498	BP	GO:0070498	interleukin-1-mediated signaling pathway	29/845	103/18866	6.87677e-16	4.50514e-13	3.49901e-13	IL1R1/NFKB1/RIPK2/MAP3K8/UBC/PSMA3/PLCB1/RPS27A/NFKBIA/IL1RN/IRAK2/IL1A/PSMC4/PSMA5/IL1B/PSMB4/PSMA4/PSMB5/PSMB3/PSMB6/PSMA1/PSMD4/PSMB2/PSMC5/PSMD7/RBX1/IL6/UBA52/PSMB1	29
GO:0045047	BP	GO:0045047	protein targeting to ER	31/845	120/18866	9.8736e-16	5.74973e-13	4.46564e-13	RPL10A/RPL6/RPL3/RPL15/RPS2/RPS27A/RPS14/SRP14/RPL29/RPL4/RPL12/SPCS1/RPL7A/RPS7/SEC61B/RPS4X/RPS19/RPLP0/SSR3/CHMP4B/SRP19/RPL19/RPS9/RPS6/RPS5/RPL7/RPLP1/RPL23A/RPL13A/RPL18/UBA52	31
GO:0006614	BP	GO:0006614	SRP-dependent cotranslational protein targeting to membrane	29/845	105/18866	1.20944e-15	6.33868e-13	4.92306e-13	RPL10A/RPL6/RPL3/RPL15/RPS2/RPS27A/RPS14/SRP14/RPL29/RPL4/RPL12/RPL7A/RPS7/SEC61B/RPS4X/RPS19/RPLP0/SSR3/SRP19/RPL19/RPS9/RPS6/RPS5/RPL7/RPLP1/RPL23A/RPL13A/RPL18/UBA52	29
GO:0072599	BP	GO:0072599	establishment of protein localization to endoplasmic reticulum	31/845	124/18866	2.67347e-15	1.27379e-12	9.89313e-13	RPL10A/RPL6/RPL3/RPL15/RPS2/RPS27A/RPS14/SRP14/RPL29/RPL4/RPL12/SPCS1/RPL7A/RPS7/SEC61B/RPS4X/RPS19/RPLP0/SSR3/CHMP4B/SRP19/RPL19/RPS9/RPS6/RPS5/RPL7/RPLP1/RPL23A/RPL13A/RPL18/UBA52	31
GO:0070972	BP	GO:0070972	protein localization to endoplasmic reticulum	34/845	152/18866	4.42581e-15	1.93297e-12	1.50128e-12	RPL10A/RPL6/RPL3/RPL15/RPS2/RPS27A/RPS14/SRP14/RPL29/RPL4/RPL12/SPCS1/RPL7A/RPS7/SEC61B/RPS4X/RPS19/RPLP0/SSR3/CHMP4B/KDELR1/SRP19/RER1/RPL19/GABARAPL2/RPS9/RPS6/RPS5/RPL7/RPLP1/RPL23A/RPL13A/RPL18/UBA52	34
GO:0042773	BP	GO:0042773	ATP synthesis coupled electron transport	27/845	98/18866	1.24975e-14	5.03841e-12	3.91318e-12	NDUFC2/NDUFV2/COX5B/NDUFA11/NDUFS8/NDUFB10/NDUFS6/NDUFA10/PARK7/NDUFS3/UQCRFS1/NDUFB3/NDUFAB1/COX7A2L/DNAJC15/NDUFA5/NDUFS7/COX5A/COX6A1/COA6/NDUFB1/NDUFB7/UQCRQ/COX6B1/COX6C/NDUFS5/NDUFA4	27
GO:0045333	BP	GO:0045333	cellular respiration	37/845	187/18866	1.73089e-14	6.47972e-12	5.0326e-12	NDUFC2/HIF1A/NDUFV2/COX5B/MDH2/NDUFA11/NDUFS8/ETFRF1/ATP5F1D/NDUFB10/BLOC1S1/PDHB/NDUFS6/NDUFA10/PARK7/IDH1/NDUFS3/IDH3G/UQCRFS1/NDUFB3/NDUFAB1/PRELID1/SHMT2/COX7A2L/DNAJC15/NDUFA5/NDUFS7/COX5A/COX6A1/COA6/NDUFB1/NDUFB7/UQCRQ/COX6B1/COX6C/NDUFS5/NDUFA4	37
GO:0000956	BP	GO:0000956	nuclear-transcribed mRNA catabolic process	39/845	210/18866	2.98769e-14	1.0439e-11	8.10765e-12	RPL10A/RPL6/RPL3/RPL15/AGO2/RPS2/RPS27A/RPS14/RPL29/RPL4/RPL12/LSM7/SAMD4A/RPL7A/RPS7/NBDY/GSPT1/RPS4X/XRN2/RPS19/RPLP0/LSM5/ZC3H12A/POLR2G/SSB/RPL19/DDX5/LSM4/RPS9/RPS6/RBM8A/RPS5/RPL7/RPLP1/ZFP36/RPL23A/RPL13A/RPL18/UBA52	39
GO:0022900	BP	GO:0022900	electron transport chain	36/845	184/18866	5.62903e-14	1.84386e-11	1.43207e-11	IDO1/NDUFC2/TXNRD1/PHGDH/NDUFV2/ALDH2/COX5B/NDUFA11/NDUFS8/ADH5/ETFRF1/NDUFB10/CYB5A/NDUFS6/FDX1/NDUFA10/PARK7/NDUFS3/UQCRFS1/NDUFB3/NDUFAB1/COX7A2L/DNAJC15/NDUFA5/NDUFS7/COX5A/CYB5B/COX6A1/COA6/NDUFB1/NDUFB7/UQCRQ/COX6B1/COX6C/NDUFS5/NDUFA4	36
GO:0042775	BP	GO:0042775	mitochondrial ATP synthesis coupled electron transport	26/845	97/18866	7.92968e-14	2.44467e-11	1.8987e-11	NDUFC2/NDUFV2/COX5B/NDUFA11/NDUFS8/NDUFB10/NDUFS6/NDUFA10/PARK7/NDUFS3/UQCRFS1/NDUFB3/NDUFAB1/COX7A2L/DNAJC15/NDUFA5/NDUFS7/COX5A/COX6A1/NDUFB1/NDUFB7/UQCRQ/COX6B1/COX6C/NDUFS5/NDUFA4	26
GO:0022904	BP	GO:0022904	respiratory electron transport chain	28/845	116/18866	1.54517e-13	4.49903e-11	3.49426e-11	NDUFC2/NDUFV2/COX5B/NDUFA11/NDUFS8/ETFRF1/NDUFB10/NDUFS6/NDUFA10/PARK7/NDUFS3/UQCRFS1/NDUFB3/NDUFAB1/COX7A2L/DNAJC15/NDUFA5/NDUFS7/COX5A/COX6A1/COA6/NDUFB1/NDUFB7/UQCRQ/COX6B1/COX6C/NDUFS5/NDUFA4	28
GO:0061418	BP	GO:0061418	regulation of transcription from RNA polymerase II promoter in response to hypoxia	22/845	77/18866	1.5874e-12	4.37871e-10	3.40081e-10	UBC/HIF1A/PSMA3/RPS27A/PSMC4/PSMA5/PSMB4/PSMA4/PSMB5/PSMB3/PSMB6/NFE2L2/PSMA1/PSMD4/PSMB2/PSMC5/PSMD7/BACH1/RBX1/UBA52/PSMB1/ELOB	22
GO:0006605	BP	GO:0006605	protein targeting	56/845	444/18866	2.39137e-12	6.26659e-10	4.86707e-10	RPL10A/RPL6/UBC/RPL3/SYNGR1/RPL15/FIS1/GSTK1/SSR2/RPS2/RPS27A/RPS14/SRP14/RPL29/RPL4/RAB3IP/NCOA4/RPL12/AIFM1/ECH1/SPCS1/TIMM13/SLC25A6/RPL7A/RPS7/SEC61B/RPS4X/RPS19/RPLP0/SSR3/GIPC1/CHMP4B/IDH1/UBE2D1/ACAA1/AP1M2/ZFAND6/UBE2L3/VPS37B/SRP19/TIMM8B/DNAJC15/RPL19/ATP5IF1/RPS9/RPS6/SDCBP/RPS5/RPL7/RPLP1/RPL23A/RPL13A/RPL18/UBA52/CLU/NACA	56
GO:0000184	BP	GO:0000184	nuclear-transcribed mRNA catabolic process, nonsense-mediated decay	27/845	120/18866	2.54695e-12	6.35647e-10	4.93688e-10	RPL10A/RPL6/RPL3/RPL15/RPS2/RPS27A/RPS14/RPL29/RPL4/RPL12/RPL7A/RPS7/GSPT1/RPS4X/RPS19/RPLP0/RPL19/RPS9/RPS6/RBM8A/RPS5/RPL7/RPLP1/RPL23A/RPL13A/RPL18/UBA52	27
GO:0046034	BP	GO:0046034	ATP metabolic process	45/845	311/18866	3.35809e-12	7.96651e-10	6.18735e-10	NDUFC2/HIF1A/NDUFV2/COX5B/EIF6/NDUFA11/NDUFS8/ATP5F1D/NDUFB10/ATP5F1A/ATP5MC3/ATP5PO/NUPR1/SLC2A6/NDUFS6/ATP5F1B/NDUFA10/PARK7/ATP5PB/ATP5MC1/NDUFS3/UQCRFS1/NDUFB3/NDUFAB1/ATP5F1C/SHMT2/COX7A2L/STOML2/DNAJC15/NUDT5/ATP5IF1/NDUFA5/NDUFS7/COX5A/COX6A1/COA6/NDUFB1/ATP5MF/ATP5PF/NDUFB7/UQCRQ/COX6B1/COX6C/NDUFS5/NDUFA4	45
GO:0006612	BP	GO:0006612	protein targeting to membrane	36/845	210/18866	3.49608e-12	7.96651e-10	6.18735e-10	RPL10A/RPL6/RPL3/RPL15/FIS1/SSR2/RPS2/RPS27A/RPS14/SRP14/RPL29/RPL4/RAB3IP/RPL12/RPL7A/RPS7/SEC61B/RPS4X/RPS19/RPLP0/SSR3/CHMP4B/VPS37B/SRP19/RPL19/RPS9/RPS6/SDCBP/RPS5/RPL7/RPLP1/RPL23A/RPL13A/RPL18/UBA52/NACA	36
GO:0031349	BP	GO:0031349	positive regulation of defense response	51/845	385/18866	3.69411e-12	8.06702e-10	6.26541e-10	PTGS2/NFKB1/IDO1/RIPK2/MUC5B/MDK/C2CD4A/MUC5AC/MGST2/LDLR/PSMA3/BCL10/NFKBIA/HMGB3/PSMC4/CD47/PSMA5/PLSCR1/IL1B/PSMB4/TICAM1/F2RL1/PSMA4/PSMB5/PSMB3/RPS19/PSMB6/NUPR1/NECTIN2/PDCD4/GBP5/PARK7/PSMA1/PSMD4/XRCC5/PSMB2/PSMC5/CX3CL1/NONO/LYN/DDT/PSMD7/HLA-E/CD81/IL18/TNIP1/IL6/TNF/PSMB1/PLCG2/MUC16	51
GO:0019080	BP	GO:0019080	viral gene expression	34/845	195/18866	8.57521e-12	1.79771e-09	1.39622e-09	RPL10A/RPL6/RPL3/RPL15/RPS2/RPS27A/RPS14/RPL29/POLR2K/RPL4/RPL12/EIF3G/SPCS1/RPL7A/RPS7/GTF2F2/RPS4X/RPS19/RPLP0/POLR2G/SSB/EIF3F/RPL19/RPS9/RPS6/EIF3A/RPS5/RPL7/RPLP1/ZFP36/RPL23A/RPL13A/RPL18/UBA52	34
GO:0006120	BP	GO:0006120	mitochondrial electron transport, NADH to ubiquinone	18/845	55/18866	1.32694e-11	2.6748e-09	2.07744e-09	NDUFC2/NDUFV2/NDUFA11/NDUFS8/NDUFB10/NDUFS6/NDUFA10/PARK7/NDUFS3/NDUFB3/NDUFAB1/DNAJC15/NDUFA5/NDUFS7/NDUFB1/NDUFB7/NDUFS5/NDUFA4	18
GO:0015980	BP	GO:0015980	energy derivation by oxidation of organic compounds	41/845	278/18866	1.68611e-11	3.27292e-09	2.54198e-09	NDUFC2/HIF1A/NDUFV2/COX5B/SELENOS/MDH2/NDUFA11/NDUFS8/ETFRF1/ATP5F1D/NDUFB10/STK40/BLOC1S1/PDHB/NDUFS6/NDUFA10/PARK7/IDH1/NDUFS3/IDH3G/UQCRFS1/ACADVL/NDUFB3/NDUFAB1/PRELID1/PPP1CA/SHMT2/COX7A2L/DNAJC15/NDUFA5/NDUFS7/COX5A/COX6A1/COA6/NDUFB1/NDUFB7/UQCRQ/COX6B1/COX6C/NDUFS5/NDUFA4	41
GO:1902600	BP	GO:1902600	proton transmembrane transport	29/845	159/18866	9.55112e-11	1.78776e-08	1.3885e-08	UCP2/SLC25A3/TESC/COX5B/ATP5F1D/CYB5A/ATP5F1A/ATP5MC3/ATP5PO/PHB2/ATP5F1B/PARK7/ATP6V0D1/ATP5PB/ATP5MC1/ATP5F1C/COX7A2L/STOML2/NDUFS7/ATP6V1F/COX5A/COX6A1/ATP6V1G1/ATP5MF/ATP5PF/ATP6V0B/COX6B1/COX6C/NDUFA4	29
GO:0042776	BP	GO:0042776	mitochondrial ATP synthesis coupled proton transport	12/845	24/18866	9.92783e-11	1.7942e-08	1.3935e-08	COX5B/ATP5F1D/ATP5F1A/ATP5MC3/ATP5PO/ATP5F1B/ATP5PB/ATP5MC1/ATP5F1C/STOML2/ATP5MF/ATP5PF	12
GO:0071356	BP	GO:0071356	cellular response to tumor necrosis factor	41/845	297/18866	1.38534e-10	2.42019e-08	1.87969e-08	CXCL8/NFKB1/EDN1/TNFAIP3/CCL2/GSTP1/TNFRSF12A/SPHK1/TRAF4/RACK1/PSMA3/NFKBIA/GBP2/GBP1/PSMC4/PSMA5/PSMB4/F2RL1/PSMA4/PSMB5/PSMB3/PSMB6/NFE2L2/PSMA1/PSMD4/PSMB2/ZFAND6/PSMC5/CX3CL1/ZC3H12A/GBP3/TANK/OCLN/TAX1BP1/PSMD7/ZFP36/CLDN1/TNF/PSMB1/KRT8/CCL20	41
GO:0006521	BP	GO:0006521	regulation of cellular amino acid metabolic process	18/845	63/18866	1.69948e-10	2.87322e-08	2.23154e-08	PSMA3/PSMC4/PSMA5/PSMB4/COMT/PSMA4/PSMB5/PSMB3/PSMB6/PARK7/PSMA1/PSMD4/PSMB2/PSMC5/SLC7A11/PSMD7/ODC1/PSMB1	18
GO:0050852	BP	GO:0050852	T cell receptor signaling pathway	33/845	206/18866	1.79618e-10	2.9418e-08	2.28481e-08	NFKB1/HLA-DRA/HLA-DRB5/HLA-DRB1/RIPK2/EZR/PSMA3/BCL10/GBP1/NFKBID/PSMC4/NCK1/PSMA5/LGALS3/PSMB4/PSMA4/PSMB5/PSMB3/HLA-DPA1/PSMB6/NECTIN2/FYB2/PSMA1/PSMD4/PSMB2/PSMC5/ZC3H12A/PHPT1/STOML2/PSMD7/CD81/PSMB1/PLCG2	33
GO:0043620	BP	GO:0043620	regulation of DNA-templated transcription in response to stress	24/845	115/18866	2.22443e-10	3.5328e-08	2.74382e-08	UBC/HIF1A/PSMA3/RPS27A/TCIM/PSMC4/NCK1/PSMA5/PSMB4/PSMA4/PSMB5/PSMB3/PSMB6/NFE2L2/PSMA1/PSMD4/PSMB2/PSMC5/PSMD7/BACH1/RBX1/UBA52/PSMB1/ELOB	24
GO:0034612	BP	GO:0034612	response to tumor necrosis factor	42/845	320/18866	4.07714e-10	6.26699e-08	4.86738e-08	PTGS2/CXCL8/NFKB1/EDN1/TNFAIP3/CCL2/GSTP1/TNFRSF12A/SPHK1/TRAF4/RACK1/PSMA3/NFKBIA/GBP2/GBP1/PSMC4/PSMA5/PSMB4/F2RL1/PSMA4/PSMB5/PSMB3/PSMB6/NFE2L2/PSMA1/PSMD4/PSMB2/ZFAND6/PSMC5/CX3CL1/ZC3H12A/GBP3/TANK/OCLN/TAX1BP1/PSMD7/ZFP36/CLDN1/TNF/PSMB1/KRT8/CCL20	42
GO:0043618	BP	GO:0043618	regulation of transcription from RNA polymerase II promoter in response to stress	23/845	109/18866	4.18516e-10	6.26699e-08	4.86738e-08	UBC/HIF1A/PSMA3/RPS27A/PSMC4/NCK1/PSMA5/PSMB4/PSMA4/PSMB5/PSMB3/PSMB6/NFE2L2/PSMA1/PSMD4/PSMB2/PSMC5/PSMD7/BACH1/RBX1/UBA52/PSMB1/ELOB	23
GO:0032496	BP	GO:0032496	response to lipopolysaccharide	43/845	334/18866	4.6521e-10	6.7669e-08	5.25564e-08	PTGS2/CXCL8/CXCL1/CXCL3/CXCL2/NFKB1/TNIP3/EDN1/TNFAIP3/IDO1/RIPK2/ABCA1/MGST1/CCL2/PRDX2/SLPI/GSTP1/MGST2/BCL10/NFKBIA/IRAK2/IL1A/SELENOS/ADH5/IL1B/FOXP1/PRDX3/TICAM1/COMT/CD55/PDCD4/CSF3/FGFR2/CX3CL1/ZC3H12A/LYN/XBP1/IL18/ZFP36/CLDN1/IL6/TNF/PLCG2	43
GO:0031145	BP	GO:0031145	anaphase-promoting complex-dependent catabolic process	20/845	83/18866	4.77724e-10	6.7669e-08	5.25564e-08	UBC/PSMA3/RPS27A/PSMC4/PSMA5/PSMB4/PSMA4/PSMB5/PSMB3/PSMB6/PSMA1/PSMD4/BUB3/UBE2D1/PSMB2/PSMC5/ANAPC4/PSMD7/UBA52/PSMB1	20
GO:0015985	BP	GO:0015985	energy coupled proton transport, down electrochemical gradient	12/845	27/18866	5.63472e-10	7.5722e-08	5.8811e-08	COX5B/ATP5F1D/ATP5F1A/ATP5MC3/ATP5PO/ATP5F1B/ATP5PB/ATP5MC1/ATP5F1C/STOML2/ATP5MF/ATP5PF	12
GO:0015986	BP	GO:0015986	ATP synthesis coupled proton transport	12/845	27/18866	5.63472e-10	7.5722e-08	5.8811e-08	COX5B/ATP5F1D/ATP5F1A/ATP5MC3/ATP5PO/ATP5F1B/ATP5PB/ATP5MC1/ATP5F1C/STOML2/ATP5MF/ATP5PF	12
GO:0010499	BP	GO:0010499	proteasomal ubiquitin-independent protein catabolic process	11/845	22/18866	6.12069e-10	8.01963e-08	6.22861e-08	PSMA3/PSMA5/PSMB4/PSMA4/PSMB5/PSMB3/PSMB6/NFE2L2/PSMA1/PSMB2/PSMB1	11
GO:0006520	BP	GO:0006520	cellular amino acid metabolic process	43/845	340/18866	8.15234e-10	1.04211e-07	8.09373e-08	KYNU/IDO1/PSAT1/ASRGL1/BCAT1/PHGDH/TST/PSMA3/GCSH/PSMC4/PSMA5/MPST/PSMB4/COMT/PSMA4/PSMB5/ALDH7A1/PSMB3/PSMB6/GLUL/GCLM/PARK7/GSTZ1/PSMA1/PSMD4/SLC39A8/PSMB2/PSMC5/SLC7A11/KYAT3/RIMKLB/TXN2/SHMT2/AHCY/PPA1/NIT2/PTS/GCLC/PSMD7/ODC1/PCBD1/ASNS/PSMB1	43
GO:0002478	BP	GO:0002478	antigen processing and presentation of exogenous peptide antigen	29/845	177/18866	1.33119e-09	1.66113e-07	1.29015e-07	CD74/HLA-DRA/HLA-DRB5/HLA-DRB1/HLA-DMB/HLA-DMA/PSMA3/PSMC4/PSMA5/PSMB4/PSMA4/PSMB5/PSMB3/HLA-DPA1/PSMB6/DCTN2/PSMA1/PSMD4/AP2S1/PSMB2/AP1M2/PSMC5/DCTN3/CAPZA2/DCTN6/DYNC1LI1/PSMD7/HLA-E/PSMB1	29
GO:0019083	BP	GO:0019083	viral transcription	29/845	178/18866	1.52378e-09	1.85724e-07	1.44246e-07	RPL10A/RPL6/RPL3/RPL15/RPS2/RPS27A/RPS14/RPL29/POLR2K/RPL4/RPL12/RPL7A/RPS7/GTF2F2/RPS4X/RPS19/RPLP0/POLR2G/RPL19/RPS9/RPS6/RPS5/RPL7/RPLP1/ZFP36/RPL23A/RPL13A/RPL18/UBA52	29
GO:1903706	BP	GO:1903706	regulation of hemopoiesis	54/845	498/18866	1.75991e-09	2.09629e-07	1.62812e-07	CD74/HLA-DRB1/RIPK2/ANXA1/MDK/PRDX2/HIF1A/PIM1/SOX4/IRF1/PSMA3/TCIM/NFKBIA/TESC/NFKBID/IL1A/HMGB3/PSMC4/EIF6/CSF1/PSMA5/LGALS3/IL1B/FOXP1/PSMB4/SPINK5/PSMA4/PSMB5/PSMB3/PSMB6/NFE2L2/LIF/PSMA1/CSF3/PSMD4/NME1/CD83/PSMB2/PSMC5/ZC3H12A/PRELID1/LYN/XBP1/PRMT1/PSMD7/IL18/ZFP36/RUNX1/DPY30/PRDM1/TNF/SOD1/PSMB1/MAFB	54
GO:0033238	BP	GO:0033238	regulation of cellular amine metabolic process	19/845	81/18866	2.11503e-09	2.43699e-07	1.89274e-07	PSMA3/PSMC4/PSMA5/PSMB4/COMT/PSMA4/PSMB5/PSMB3/PSMB6/PNKD/PARK7/PSMA1/PSMD4/PSMB2/PSMC5/SLC7A11/PSMD7/ODC1/PSMB1	19
GO:0009636	BP	GO:0009636	response to toxic substance	35/845	250/18866	2.13893e-09	2.43699e-07	1.89274e-07	PTGS2/MGST1/TXNRD1/PRDX2/GSTP1/PIM1/MGST2/FIS1/GPX3/CYP1B1/GSTK1/AIFM1/EPHX1/SELENOS/ADH5/MPST/MBP/PRDX3/KDM6B/NUPR1/BAX/PARK7/NFE2L2/GSTZ1/SLC7A11/LYN/CST3/MAP1B/ASNS/CLDN1/MGST3/TNF/SOD1/UBA52/TXN	35
GO:0090150	BP	GO:0090150	establishment of protein localization to membrane	42/845	342/18866	3.13595e-09	3.49692e-07	2.71595e-07	RPL10A/RPL6/RPL3/RPL15/RACK1/FIS1/SSR2/RPS2/RPS27A/BBC3/RPS14/SRP14/RPL29/RPL4/RAB3IP/RPL12/TIMM13/RAB34/RPL7A/RPS7/SEC61B/RPS4X/RPS19/RPLP0/SSR3/CHMP4B/BAX/VPS37B/SRP19/RPL19/RPS9/RPS6/SDCBP/RPS5/RPL7/RPLP1/YWHAH/RPL23A/RPL13A/RPL18/UBA52/NACA	42
GO:0038061	BP	GO:0038061	NIK/NF-kappaB signaling	29/845	184/18866	3.35212e-09	3.61716e-07	2.80934e-07	EDN1/SPHK1/TRAF4/PSMA3/TSPAN6/TCIM/NFKBIA/PSMC4/PSMA5/IL1B/PSMB4/PSMA4/PHB2/REL/PSMB5/PSMB3/PSMB6/PDCD4/PSMA1/PSMD4/PSMB2/PSMC5/ZC3H12A/TRIP6/PSMD7/TRIM44/IL18/TNF/PSMB1	29
GO:0002237	BP	GO:0002237	response to molecule of bacterial origin	43/845	356/18866	3.38182e-09	3.61716e-07	2.80934e-07	PTGS2/CXCL8/CXCL1/CXCL3/CXCL2/NFKB1/TNIP3/EDN1/TNFAIP3/IDO1/RIPK2/ABCA1/MGST1/CCL2/PRDX2/SLPI/GSTP1/MGST2/BCL10/NFKBIA/IRAK2/IL1A/SELENOS/ADH5/IL1B/FOXP1/PRDX3/TICAM1/COMT/CD55/PDCD4/CSF3/FGFR2/CX3CL1/ZC3H12A/LYN/XBP1/IL18/ZFP36/CLDN1/IL6/TNF/PLCG2	43
GO:0019884	BP	GO:0019884	antigen processing and presentation of exogenous antigen	29/845	185/18866	3.80908e-09	3.99268e-07	3.10099e-07	CD74/HLA-DRA/HLA-DRB5/HLA-DRB1/HLA-DMB/HLA-DMA/PSMA3/PSMC4/PSMA5/PSMB4/PSMA4/PSMB5/PSMB3/HLA-DPA1/PSMB6/DCTN2/PSMA1/PSMD4/AP2S1/PSMB2/AP1M2/PSMC5/DCTN3/CAPZA2/DCTN6/DYNC1LI1/PSMD7/HLA-E/PSMB1	29
GO:2001233	BP	GO:2001233	regulation of apoptotic signaling pathway	47/845	413/18866	4.4002e-09	4.52186e-07	3.51199e-07	PTGS2/CFLAR/CD74/TNFAIP3/EYA2/PRDX2/GSTP1/TNFRSF12A/HIF1A/RACK1/FIS1/BCL10/BBC3/LMNA/IL1A/SELENOS/MAGED1/NCK1/MSX1/LGALS3/IL1B/ITM2C/RPS7/CTSH/ERP29/NUPR1/GCLM/BAX/PARK7/NFE2L2/SLC25A5/NDUFS3/CX3CL1/MCL1/FAIM/PRELID1/PPP1CA/NONO/GCLC/ATP5IF1/XBP1/PLAUR/YWHAH/CAV1/TNF/SOD1/CLU	47
GO:0002181	BP	GO:0002181	cytoplasmic translation	21/845	103/18866	4.63395e-09	4.67049e-07	3.62743e-07	RPL10A/RPL6/RPL15/RPL29/NCK1/EIF3G/EIF3K/GSPT1/RPLP0/EIF3M/EIF4A1/EIF3I/EIF3F/RPL19/EIF3A/RPL26L1/RPLP1/RPL13A/RPL18/RPL22L1/EIF2S2	21
GO:0071453	BP	GO:0071453	cellular response to oxygen levels	33/845	235/18866	5.70124e-09	5.63778e-07	4.37869e-07	PTGS2/CFLAR/EDN1/UBC/HIF1A/PSMA3/RPS27A/LMNA/AIFM1/PSMC4/PSMA5/PSMB4/PSMA4/PHB2/PSMB5/PSMB3/PSMB6/NFE2L2/ATP6V0D1/PSMA1/PSMD4/PSMB2/PSMC5/RGCC/PSMD7/BACH1/RBX1/ATP6V1G1/CAV1/CHCHD2/UBA52/PSMB1/ELOB	33
GO:0043312	BP	GO:0043312	neutrophil degranulation	52/845	487/18866	6.01156e-09	5.83456e-07	4.53152e-07	RAP2B/CXCL1/NFKB1/SERPINB1/NDUFC2/MGST1/SLPI/CSTB/GSTP1/CAB39/SYNGR1/PIGR/IQGAP2/ILF2/SRP14/DYNLT1/CD47/PSMA5/LGALS3/TNFAIP6/CTSH/S100A11/CD63/PLAU/RAP1B/CD55/FRK/DDOST/APRT/TMEM179B/IDH1/XRCC5/ACAA1/NAPRT/CMTM6/JUP/VCL/CCT2/TRAPPC1/LAMTOR2/DYNC1LI1/DPP7/NIT2/CSNK2B/CST3/PSMD7/ANXA3/ARPC5/PLAUR/HEBP2/SDCBP/PSMB1	52
GO:0010565	BP	GO:0010565	regulation of cellular ketone metabolic process	29/845	189/18866	6.28837e-09	5.99225e-07	4.654e-07	PTGS2/CD74/ANXA1/PDP1/RDH10/PSMA3/PDK4/PSMC4/EIF6/PSMA5/IL1B/PSMB4/COMT/PSMA4/PSMB5/PSMB3/PSMB6/PARK7/GSTZ1/PSMA1/PSMD4/PSMB2/PSMC5/ACADVL/SLC7A11/PSMD7/ODC1/CAV1/PSMB1	29
GO:0002283	BP	GO:0002283	neutrophil activation involved in immune response	52/845	490/18866	7.40874e-09	6.93378e-07	5.38526e-07	RAP2B/CXCL1/NFKB1/SERPINB1/NDUFC2/MGST1/SLPI/CSTB/GSTP1/CAB39/SYNGR1/PIGR/IQGAP2/ILF2/SRP14/DYNLT1/CD47/PSMA5/LGALS3/TNFAIP6/CTSH/S100A11/CD63/PLAU/RAP1B/CD55/FRK/DDOST/APRT/TMEM179B/IDH1/XRCC5/ACAA1/NAPRT/CMTM6/JUP/VCL/CCT2/TRAPPC1/LAMTOR2/DYNC1LI1/DPP7/NIT2/CSNK2B/CST3/PSMD7/ANXA3/ARPC5/PLAUR/HEBP2/SDCBP/PSMB1	52
GO:0045862	BP	GO:0045862	positive regulation of proteolysis	43/845	370/18866	1.08267e-08	9.95483e-07	7.73162e-07	CFLAR/CLDN3/RIPK2/RNF19A/FBLN1/BEX3/RACK1/CLDN4/FIS1/BCL10/BBC3/PSENEN/AIFM1/TRIB2/PSMC4/IL1B/MBP/CTSH/EFNA1/IFT57/PLK2/AURKAIP1/NUPR1/PDCD6/BAX/NFE2L2/NLRP2/ZC3H12A/PRELID1/RNF144B/TANK/SNX9/GCLC/ADRM1/ATP5IF1/LYN/RBX1/CAV1/PLGRKT/TNIP1/TNF/CLU/SUMO2	43
GO:0048002	BP	GO:0048002	antigen processing and presentation of peptide antigen	29/845	194/18866	1.1519e-08	1.04088e-06	8.08419e-07	CD74/HLA-DRA/HLA-DRB5/HLA-DRB1/HLA-DMB/HLA-DMA/PSMA3/PSMC4/PSMA5/PSMB4/PSMA4/PSMB5/PSMB3/HLA-DPA1/PSMB6/DCTN2/PSMA1/PSMD4/AP2S1/PSMB2/AP1M2/PSMC5/DCTN3/CAPZA2/DCTN6/DYNC1LI1/PSMD7/HLA-E/PSMB1	29
GO:0071222	BP	GO:0071222	cellular response to lipopolysaccharide	30/845	208/18866	1.50337e-08	1.31476e-06	1.02114e-06	CXCL8/CXCL1/CXCL3/CXCL2/NFKB1/TNIP3/TNFAIP3/RIPK2/ABCA1/CCL2/PRDX2/GSTP1/BCL10/NFKBIA/IRAK2/IL1A/SELENOS/IL1B/TICAM1/CD55/PDCD4/CSF3/CX3CL1/ZC3H12A/LYN/XBP1/IL18/ZFP36/IL6/TNF	30
GO:0019882	BP	GO:0019882	antigen processing and presentation	32/845	232/18866	1.50517e-08	1.31476e-06	1.02114e-06	CD74/HLA-DRA/HLA-DRB5/HLA-DRB1/HLA-DMB/HLA-DMA/PSMA3/PSMC4/PSMA5/RAB34/PSMB4/CTSH/PSMA4/PSMB5/PSMB3/HLA-DPA1/PSMB6/DCTN2/PSMA1/PSMD4/AP2S1/PSMB2/AP1M2/PSMC5/DCTN3/CAPZA2/DCTN6/RAB4A/DYNC1LI1/PSMD7/HLA-E/PSMB1	32
GO:0044106	BP	GO:0044106	cellular amine metabolic process	23/845	131/18866	1.76168e-08	1.5136e-06	1.17557e-06	KYNU/SAT1/IDO1/PSMA3/PSMC4/PSMA5/PSMB4/COMT/PSMA4/PSMB5/ALDH7A1/PSMB3/PSMB6/PNKD/PARK7/PSMA1/PSMD4/PSMB2/PSMC5/SLC7A11/PSMD7/ODC1/PSMB1	23
GO:0010257	BP	GO:0010257	NADH dehydrogenase complex assembly	16/845	65/18866	1.87938e-08	1.56346e-06	1.21429e-06	NDUFC2/NDUFV2/NDUFA11/NDUFS8/NDUFB10/DMAC1/NDUFS6/NDUFA10/NDUFS3/NDUFB3/NDUFAB1/NDUFA5/NDUFS7/NDUFB1/NDUFB7/NDUFS5	16
GO:0032981	BP	GO:0032981	mitochondrial respiratory chain complex I assembly	16/845	65/18866	1.87938e-08	1.56346e-06	1.21429e-06	NDUFC2/NDUFV2/NDUFA11/NDUFS8/NDUFB10/DMAC1/NDUFS6/NDUFA10/NDUFS3/NDUFB3/NDUFAB1/NDUFA5/NDUFS7/NDUFB1/NDUFB7/NDUFS5	16
GO:0042180	BP	GO:0042180	cellular ketone metabolic process	34/845	260/18866	2.0957e-08	1.71619e-06	1.33291e-06	PTGS2/KYNU/CD74/IDO1/ANXA1/PDP1/RDH10/PSMA3/PDK4/PSMC4/EIF6/PSMA5/IL1B/PSMB4/COMT/PSMA4/PSMB5/PSMB3/PSMB6/PNKD/PARK7/GSTZ1/PSMA1/PSMD4/PSMB2/PSMC5/ACADVL/SLC7A11/KYAT3/HMGCR/PSMD7/ODC1/CAV1/PSMB1	34
GO:0002223	BP	GO:0002223	stimulatory C-type lectin receptor signaling pathway	21/845	113/18866	2.61065e-08	2.09123e-06	1.62419e-06	NFKB1/MUC5B/MUC5AC/PSMA3/BCL10/PSMC4/PSMA5/PSMB4/PSMA4/PSMB5/PSMB3/PSMB6/PSMA1/PSMD4/PSMB2/PSMC5/LYN/PSMD7/PSMB1/PLCG2/MUC16	21
GO:0002831	BP	GO:0002831	regulation of response to biotic stimulus	45/845	409/18866	2.63349e-08	2.09123e-06	1.62419e-06	NFKB1/TNFAIP3/RIPK2/MUC5B/PRDX2/MUC5AC/IRF1/PSMA3/BCL10/TSPAN6/C1QBP/HMGB3/PSMC4/PSMA5/PLSCR1/IL1B/FOXP1/PSMB4/F2RL1/SPINK5/PSMA4/CD55/PSMB5/PSMB3/RPS19/PSMB6/NECTIN2/GBP5/PSMA1/SERPINB9/PSMD4/XRCC5/PSMB2/PSMC5/CX3CL1/ZC3H12A/SEC14L1/NONO/LYN/PSMD7/TRIM44/HLA-E/PSMB1/PLCG2/MUC16	45
GO:0043161	BP	GO:0043161	proteasome-mediated ubiquitin-dependent protein catabolic process	46/845	424/18866	2.83094e-08	2.21447e-06	1.71991e-06	RNF19A/UBC/N4BP1/RACK1/PSMA3/RPS27A/WWTR1/SPSB1/TRIB2/PSMC4/SELENOS/PSMA5/SEC61B/PSMB4/PSMA4/UBXN4/PLK2/PSMB5/NEDD4L/UBXN1/PSMB3/PSMB6/GIPC1/PARK7/NFE2L2/TRIM2/PSMA1/PSMD4/BUB3/UBE2D1/PSMB2/PSMC5/DESI1/RNF144B/GCLC/TRIM25/ANAPC4/PSMD7/RBX1/SDCBP/CAV1/SPSB3/UBA52/PSMB1/CLU/SUMO2	46
GO:0022409	BP	GO:0022409	positive regulation of cell-cell adhesion	35/845	279/18866	3.78058e-08	2.91383e-06	2.26308e-06	CD74/HLA-DMB/RIPK2/ANXA1/MDK/MAP3K8/CCL2/FOXA1/SOX4/PODXL/BCL10/TJP1/NFKBID/IL1A/CD47/NCK1/IL1B/CD55/HLA-DPA1/CD83/PLPP3/CX3CL1/FLOT1/LYN/XBP1/CDC42/PLAUR/HLA-E/CD81/IL18/CAV1/RUNX1/IL6/TNF/IGFBP2	35
GO:2000027	BP	GO:2000027	regulation of animal organ morphogenesis	33/845	254/18866	3.95971e-08	3.00766e-06	2.33596e-06	CFLAR/EDN1/TNFAIP3/MDK/PIM1/PSMA3/DAAM1/PSMC4/CSF1/MAGED1/PSMA5/MSX1/PSMB4/PSMA4/PHB2/PSMB5/PSMB3/PSMB6/BAX/LIF/PSMA1/PSMD4/FGFR2/AP2S1/PSMB2/PSMC5/NTN4/XBP1/CDC42/PSMD7/BASP1/TNF/PSMB1	33
GO:0002220	BP	GO:0002220	innate immune response activating cell surface receptor signaling pathway	21/845	116/18866	4.20951e-08	3.15172e-06	2.44785e-06	NFKB1/MUC5B/MUC5AC/PSMA3/BCL10/PSMC4/PSMA5/PSMB4/PSMA4/PSMB5/PSMB3/PSMB6/PSMA1/PSMD4/PSMB2/PSMC5/LYN/PSMD7/PSMB1/PLCG2/MUC16	21
GO:0036294	BP	GO:0036294	cellular response to decreased oxygen levels	30/845	218/18866	4.46029e-08	3.29245e-06	2.55715e-06	PTGS2/CFLAR/EDN1/UBC/HIF1A/PSMA3/RPS27A/LMNA/AIFM1/PSMC4/PSMA5/PSMB4/PSMA4/PHB2/PSMB5/PSMB3/PSMB6/NFE2L2/PSMA1/PSMD4/PSMB2/PSMC5/RGCC/PSMD7/BACH1/RBX1/CHCHD2/UBA52/PSMB1/ELOB	30
GO:0002758	BP	GO:0002758	innate immune response-activating signal transduction	21/845	117/18866	4.91739e-08	3.57945e-06	2.78005e-06	NFKB1/MUC5B/MUC5AC/PSMA3/BCL10/PSMC4/PSMA5/PSMB4/PSMA4/PSMB5/PSMB3/PSMB6/PSMA1/PSMD4/PSMB2/PSMC5/LYN/PSMD7/PSMB1/PLCG2/MUC16	21
GO:0071456	BP	GO:0071456	cellular response to hypoxia	29/845	208/18866	5.58643e-08	4.01075e-06	3.11503e-06	PTGS2/CFLAR/EDN1/UBC/HIF1A/PSMA3/RPS27A/LMNA/PSMC4/PSMA5/PSMB4/PSMA4/PHB2/PSMB5/PSMB3/PSMB6/NFE2L2/PSMA1/PSMD4/PSMB2/PSMC5/RGCC/PSMD7/BACH1/RBX1/CHCHD2/UBA52/PSMB1/ELOB	29
GO:0006839	BP	GO:0006839	mitochondrial transport	34/845	271/18866	5.89529e-08	4.1753e-06	3.24283e-06	EYA2/UCP2/TST/FIS1/BBC3/SLC25A24/AIFM1/COX5B/DYNLT1/TIMM13/SLC25A6/ATP5F1D/ATP5F1A/ATP5MC3/ATP5PO/ATP5F1B/BAX/ATP5PB/ATP5MC1/SLC25A5/SLC39A8/UBE2L3/ATP5F1C/STOML2/TIMM8B/DNAJC15/GCLC/ATP5IF1/ALKBH7/HEBP2/ATP5MF/YWHAH/ATP5PF/SLC25A29	34
GO:0009308	BP	GO:0009308	amine metabolic process	23/845	140/18866	6.37203e-08	4.45277e-06	3.45833e-06	KYNU/SAT1/IDO1/PSMA3/PSMC4/PSMA5/PSMB4/COMT/PSMA4/PSMB5/ALDH7A1/PSMB3/PSMB6/PNKD/PARK7/PSMA1/PSMD4/PSMB2/PSMC5/SLC7A11/PSMD7/ODC1/PSMB1	23
GO:0071219	BP	GO:0071219	cellular response to molecule of bacterial origin	30/845	222/18866	6.74928e-08	4.65434e-06	3.61488e-06	CXCL8/CXCL1/CXCL3/CXCL2/NFKB1/TNIP3/TNFAIP3/RIPK2/ABCA1/CCL2/PRDX2/GSTP1/BCL10/NFKBIA/IRAK2/IL1A/SELENOS/IL1B/TICAM1/CD55/PDCD4/CSF3/CX3CL1/ZC3H12A/LYN/XBP1/IL18/ZFP36/IL6/TNF	30
GO:0010498	BP	GO:0010498	proteasomal protein catabolic process	49/845	483/18866	8.34981e-08	5.68329e-06	4.41404e-06	RNF19A/UBC/N4BP1/RACK1/PSMA3/RPS27A/WWTR1/SPSB1/TRIB2/PSMC4/SELENOS/PSMA5/SEC61B/PSMB4/PSMA4/UBXN4/PLK2/PSMB5/NEDD4L/UBXN1/PSMB3/PSMB6/NUPR1/GIPC1/PARK7/NFE2L2/TRIM2/PSMA1/PSMD4/BUB3/UBE2D1/SDF2L1/PSMB2/PSMC5/DESI1/RNF144B/GCLC/TRIM25/ANAPC4/PSMD7/GABARAPL2/RBX1/SDCBP/CAV1/SPSB3/UBA52/PSMB1/CLU/SUMO2	49
GO:0045089	BP	GO:0045089	positive regulation of innate immune response	29/845	213/18866	9.45254e-08	6.35138e-06	4.93292e-06	NFKB1/MUC5B/MUC5AC/PSMA3/BCL10/HMGB3/PSMC4/PSMA5/PLSCR1/PSMB4/PSMA4/PSMB5/PSMB3/RPS19/PSMB6/NECTIN2/GBP5/PSMA1/PSMD4/XRCC5/PSMB2/PSMC5/NONO/LYN/PSMD7/HLA-E/PSMB1/PLCG2/MUC16	29
GO:0002218	BP	GO:0002218	activation of innate immune response	23/845	144/18866	1.08716e-07	7.15741e-06	5.55894e-06	NFKB1/MUC5B/MUC5AC/PSMA3/BCL10/PSMC4/PSMA5/PSMB4/PSMA4/PSMB5/PSMB3/PSMB6/PSMA1/PSMD4/XRCC5/PSMB2/PSMC5/NONO/LYN/PSMD7/PSMB1/PLCG2/MUC16	23
GO:1902036	BP	GO:1902036	regulation of hematopoietic stem cell differentiation	16/845	73/18866	1.09253e-07	7.15741e-06	5.55894e-06	PSMA3/PSMC4/PSMA5/PSMB4/PSMA4/PSMB5/PSMB3/PSMB6/NFE2L2/PSMA1/PSMD4/PSMB2/PSMC5/PSMD7/RUNX1/PSMB1	16
GO:0016579	BP	GO:0016579	protein deubiquitination	34/845	283/18866	1.69438e-07	1.09632e-05	8.51482e-06	TNIP3/TNFAIP3/CFTR/UBC/HIF1A/PSMA3/RPS27A/NFKBIA/PSMC4/PSMA5/PSMB4/RUVBL1/PSMA4/PSMB5/UBXN1/PSMB3/PSMB6/ENY2/PARK7/PSMA1/PSMD4/UBE2D1/PSMB2/PSMC5/ZC3H12A/TANK/SHMT2/EIF3F/ADRM1/USP12/PSMD7/TNIP1/UBA52/PSMB1	34
GO:0051091	BP	GO:0051091	positive regulation of DNA-binding transcription factor activity	33/845	270/18866	1.7162e-07	1.09691e-05	8.51933e-06	CFLAR/NFKB1/EDN1/RIPK2/UBC/SPHK1/FOXA1/BCL10/RPS27A/IRAK2/IL1B/PRDX3/TICAM1/PHB2/ARID5B/PARK7/CSF3/PLPP3/CX3CL1/JUP/FLOT1/BUD31/RGCC/TRIM25/ADGRF1/ANXA3/IL18/CAV1/IL6/TNF/UBA52/NPM1/CLU	33
GO:0050851	BP	GO:0050851	antigen receptor-mediated signaling pathway	37/845	325/18866	1.94378e-07	1.22739e-05	9.53279e-06	NFKB1/HLA-DRA/HLA-DRB5/HLA-DRB1/RIPK2/EZR/PSMA3/BCL10/GBP1/NFKBID/PSMC4/NCK1/PSMA5/LGALS3/FOXP1/PSMB4/PSMA4/PSMB5/PSMB3/HLA-DPA1/PSMB6/NECTIN2/BAX/FYB2/PSMA1/PSMD4/PSMB2/PSMC5/ZC3H12A/PHPT1/STOML2/LYN/PSMD7/CD81/RUNX1/PSMB1/PLCG2	37
GO:0022613	BP	GO:0022613	ribonucleoprotein complex biogenesis	48/845	482/18866	1.98018e-07	1.22872e-05	9.54312e-06	RPL10A/RPL6/DDX52/ISG20/RPL3/AGO2/RPS2/RPS14/RAN/C1QBP/RPL12/EIF6/MRPS2/EIF3G/RPL7A/RPS7/EIF3K/RUVBL1/PUF60/MRPL20/XRN2/RPS19/RPLP0/SNRPE/GLUL/XRCC5/SNRPD1/EIF3M/EIF3I/TXNL4A/EIF3F/SNRPD3/SNRPF/LSM4/RPS9/SNRPD2/RPS6/EIF3A/RPS5/RPL26L1/RPL7/SNU13/RPL23A/NOP10/RPL13A/EIF2S2/TRMT112/NPM1	48
GO:0022618	BP	GO:0022618	ribonucleoprotein complex assembly	30/845	233/18866	1.99278e-07	1.22872e-05	9.54312e-06	RPL6/RPL3/AGO2/RPS14/RPL12/EIF6/EIF3G/EIF3K/RUVBL1/PUF60/MRPL20/RPS19/RPLP0/SNRPE/XRCC5/SNRPD1/EIF3M/EIF3I/TXNL4A/EIF3F/SNRPD3/SNRPF/LSM4/SNRPD2/EIF3A/RPS5/SNU13/RPL23A/RPL13A/EIF2S2	30
GO:0071216	BP	GO:0071216	cellular response to biotic stimulus	31/845	246/18866	2.03844e-07	1.24226e-05	9.64828e-06	CXCL8/CXCL1/CXCL3/CXCL2/NFKB1/TNIP3/TNFAIP3/RIPK2/ABCA1/CCL2/PRDX2/GSTP1/BCL10/NFKBIA/IRAK2/IL1A/SELENOS/IL1B/TICAM1/CD55/PDCD4/CSF3/CX3CL1/ZC3H12A/LYN/XBP1/TMCO1/IL18/ZFP36/IL6/TNF	31
GO:0022407	BP	GO:0022407	regulation of cell-cell adhesion	45/845	439/18866	2.10609e-07	1.26766e-05	9.84553e-06	CD74/HLA-DRB1/HLA-DMB/IDO1/RIPK2/ANXA1/MDK/MAP3K8/CCL2/PRDX2/FOXA1/SOX4/IRF1/PODXL/BCL10/TJP1/IL1RN/NFKBID/IL1A/CD47/NCK1/LGALS3/IL1B/MBP/CD55/HLA-DPA1/CD9/CD83/PLPP3/CX3CL1/ZC3H12A/FLOT1/RGCC/LYN/XBP1/CDC42/PLAUR/HLA-E/CD81/IL18/CAV1/RUNX1/IL6/TNF/IGFBP2	45
GO:0070482	BP	GO:0070482	response to oxygen levels	42/845	396/18866	2.12849e-07	1.26766e-05	9.84553e-06	PTGS2/CFLAR/EDN1/CLDN3/UBC/UCP2/HIF1A/FIS1/PSMA3/RPS27A/LMNA/AIFM1/PSMC4/PSMA5/PDLIM1/PSMB4/PLAU/PSMA4/PHB2/PSMB5/PSMB3/PSMB6/NFE2L2/ATP6V0D1/PSMA1/PSMD4/PSMB2/PSMC5/TXN2/AHCY/RGCC/CST3/PSMD7/BACH1/AGTRAP/RBX1/ATP6V1G1/CAV1/CHCHD2/UBA52/PSMB1/ELOB	42
GO:0033209	BP	GO:0033209	tumor necrosis factor-mediated signaling pathway	25/845	173/18866	2.2767e-07	1.33768e-05	1.03893e-05	TNFAIP3/GSTP1/TNFRSF12A/SPHK1/TRAF4/RACK1/PSMA3/NFKBIA/PSMC4/PSMA5/PSMB4/F2RL1/PSMA4/PSMB5/PSMB3/PSMB6/PSMA1/PSMD4/PSMB2/PSMC5/TAX1BP1/PSMD7/TNF/PSMB1/KRT8	25
GO:0070646	BP	GO:0070646	protein modification by small protein removal	35/845	300/18866	2.2971e-07	1.33768e-05	1.03893e-05	TNIP3/TNFAIP3/CFTR/UBC/HIF1A/PSMA3/RPS27A/NFKBIA/PSMC4/PSMA5/PSMB4/RUVBL1/PSMA4/PSMB5/UBXN1/PSMB3/PSMB6/ENY2/PARK7/PSMA1/PSMD4/UBE2D1/PSMB2/PSMC5/ZC3H12A/DESI1/TANK/SHMT2/EIF3F/ADRM1/USP12/PSMD7/TNIP1/UBA52/PSMB1	35
GO:0031663	BP	GO:0031663	lipopolysaccharide-mediated signaling pathway	14/845	59/18866	2.38338e-07	1.37267e-05	1.06611e-05	TNFAIP3/RIPK2/CCL2/PRDX2/BCL10/NFKBIA/IRAK2/IL1B/TICAM1/CD55/CX3CL1/LYN/IL18/TNF	14
GO:0009060	BP	GO:0009060	aerobic respiration	17/845	87/18866	2.59079e-07	1.46004e-05	1.13397e-05	HIF1A/COX5B/MDH2/NDUFS8/ATP5F1D/BLOC1S1/PDHB/IDH1/IDH3G/SHMT2/COX7A2L/NDUFS7/COX5A/COX6A1/COX6B1/COX6C/NDUFA4	17
GO:0060218	BP	GO:0060218	hematopoietic stem cell differentiation	17/845	87/18866	2.59079e-07	1.46004e-05	1.13397e-05	PSMA3/PSMC4/PSMA5/PSMB4/PSMA4/PSMB5/PSMB3/PSMB6/NFE2L2/PSMA1/PSMD4/XRCC5/PSMB2/PSMC5/PSMD7/RUNX1/PSMB1	17
GO:0061041	BP	GO:0061041	regulation of wound healing	23/845	151/18866	2.63498e-07	1.46212e-05	1.13558e-05	EDN1/TNFAIP3/CLDN3/ANXA1/ACTG1/PRDX2/TNFRSF12A/PLA2G4A/CLDN4/F2RL1/PLAU/CD9/NFE2L2/PLPP3/HMGCR/OCLN/LYN/XBP1/SLC12A2/PLAUR/CAV1/CLDN1/TNF	23
GO:0045785	BP	GO:0045785	positive regulation of cell adhesion	44/845	428/18866	2.65028e-07	1.46212e-05	1.13558e-05	CD74/NEDD9/HLA-DMB/RIPK2/ANXA1/MDK/MAP3K8/CCL2/AGR2/NINJ1/FOXA1/SOX4/PODXL/BCL10/TJP1/C1QBP/NFKBID/IL1A/CD47/CSF1/NCK1/TPM1/IL1B/CD55/HLA-DPA1/LIF/CD83/PLPP3/CX3CL1/JUP/ZFHX3/FLOT1/LYN/XBP1/CDC42/PLAUR/HLA-E/CD81/IL18/CAV1/RUNX1/IL6/TNF/IGFBP2	44
GO:0036293	BP	GO:0036293	response to decreased oxygen levels	40/845	371/18866	2.68978e-07	1.46845e-05	1.1405e-05	PTGS2/CFLAR/EDN1/CLDN3/UBC/UCP2/HIF1A/FIS1/PSMA3/RPS27A/LMNA/AIFM1/PSMC4/PSMA5/PDLIM1/PSMB4/PLAU/PSMA4/PHB2/PSMB5/PSMB3/PSMB6/NFE2L2/PSMA1/PSMD4/PSMB2/PSMC5/TXN2/AHCY/RGCC/CST3/PSMD7/BACH1/AGTRAP/RBX1/CAV1/CHCHD2/UBA52/PSMB1/ELOB	40
GO:0006979	BP	GO:0006979	response to oxidative stress	46/845	458/18866	2.78877e-07	1.5068e-05	1.17028e-05	PTGS2/CFLAR/SELENOP/EDN1/NCOA7/TNFAIP3/ANXA1/MGST1/TXNRD1/PRDX2/GSTP1/SPHK1/HIF1A/RACK1/GPX3/CYP1B1/APEX1/SLC25A24/AIFM1/GUCY1B1/SELENOS/NDUFS8/PDLIM1/TPM1/PRDX3/KDM6B/PSMB5/MSRB2/GCLM/PARK7/NFE2L2/IDH1/NAPRT/SLC7A11/MCL1/ZC3H12A/TXN2/NONO/GCLC/CST3/MAP1LC3A/IL6/TNF/SOD1/TXN/AREG	46
GO:0001666	BP	GO:0001666	response to hypoxia	39/845	359/18866	3.11845e-07	1.66774e-05	1.29528e-05	PTGS2/CFLAR/EDN1/CLDN3/UBC/UCP2/HIF1A/FIS1/PSMA3/RPS27A/LMNA/PSMC4/PSMA5/PDLIM1/PSMB4/PLAU/PSMA4/PHB2/PSMB5/PSMB3/PSMB6/NFE2L2/PSMA1/PSMD4/PSMB2/PSMC5/TXN2/AHCY/RGCC/CST3/PSMD7/BACH1/AGTRAP/RBX1/CAV1/CHCHD2/UBA52/PSMB1/ELOB	39
GO:0002833	BP	GO:0002833	positive regulation of response to biotic stimulus	31/845	251/18866	3.20123e-07	1.69471e-05	1.31623e-05	NFKB1/RIPK2/MUC5B/MUC5AC/PSMA3/BCL10/HMGB3/PSMC4/PSMA5/PLSCR1/PSMB4/F2RL1/PSMA4/PSMB5/PSMB3/RPS19/PSMB6/NECTIN2/GBP5/PSMA1/PSMD4/XRCC5/PSMB2/PSMC5/NONO/LYN/PSMD7/HLA-E/PSMB1/PLCG2/MUC16	31
GO:0050863	BP	GO:0050863	regulation of T cell activation	37/845	332/18866	3.32145e-07	1.74077e-05	1.35201e-05	CD74/HLA-DRB1/HLA-DMB/IDO1/RIPK2/ANXA1/MDK/MAP3K8/CCL2/PRDX2/SOX4/IRF1/BCL10/NFKBID/IL1A/CD47/NCK1/LGALS3/IL1B/SPINK5/CD55/HLA-DPA1/CD83/ZC3H12A/PRELID1/LYN/XBP1/CDC42/HLA-E/CD81/IL18/CAV1/RUNX1/PRDM1/IL6/SOD1/IGFBP2	37
GO:0009205	BP	GO:0009205	purine ribonucleoside triphosphate metabolic process	16/845	79/18866	3.47474e-07	1.80308e-05	1.4004e-05	RAN/COX5B/ATP5F1D/NME3/ATP5F1A/ATP5MC3/ATP5PO/ATP5F1B/ATP5PB/ATP5MC1/NME1/AK3/ATP5F1C/STOML2/ATP5MF/ATP5PF	16
GO:0071826	BP	GO:0071826	ribonucleoprotein complex subunit organization	30/845	240/18866	3.81254e-07	1.95897e-05	1.52147e-05	RPL6/RPL3/AGO2/RPS14/RPL12/EIF6/EIF3G/EIF3K/RUVBL1/PUF60/MRPL20/RPS19/RPLP0/SNRPE/XRCC5/SNRPD1/EIF3M/EIF3I/TXNL4A/EIF3F/SNRPD3/SNRPF/LSM4/SNRPD2/EIF3A/RPS5/SNU13/RPL23A/RPL13A/EIF2S2	30
GO:0052547	BP	GO:0052547	regulation of peptidase activity	46/845	466/18866	4.57784e-07	2.29979e-05	1.78618e-05	PTGS2/CFLAR/SERPINB1/CLDN3/RIPK2/PEBP1/WFDC2/FBLN1/SLPI/CSTB/BEX3/RACK1/CLDN4/FIS1/PSMA3/BCL10/BBC3/PSENEN/AIFM1/SERPINA5/MBP/RARRES1/PRDX3/CTSH/SERPINB8/SPINK5/EFNA1/IFT57/UBXN1/PDCD6/BAX/PARK7/NLRP2/SERPINB9/PRELID1/TANK/ADRM1/LYN/CST3/CRIM1/ITIH5/PLAUR/PCSK1N/CAV1/TNF/TIMP1	46
GO:0002429	BP	GO:0002429	immune response-activating cell surface receptor signaling pathway	47/845	481/18866	4.60748e-07	2.29979e-05	1.78618e-05	NFKB1/HLA-DRA/HLA-DRB5/HLA-DRB1/RIPK2/MUC5B/ACTG1/EZR/MUC5AC/PSMA3/BCL10/GBP1/NFKBID/PSMC4/CD47/NCK1/PSMA5/PLSCR1/LGALS3/FOXP1/PSMB4/PSMA4/PSMB5/PSMB3/HLA-DPA1/PSMB6/NECTIN2/BAX/FYB2/BAIAP2/PSMA1/PSMD4/PSMB2/PSMC5/ARPC3/ZC3H12A/PHPT1/STOML2/LYN/CDC42/PSMD7/ARPC5/CD81/RUNX1/PSMB1/PLCG2/MUC16	47
GO:0002757	BP	GO:0002757	immune response-activating signal transduction	47/845	481/18866	4.60748e-07	2.29979e-05	1.78618e-05	NFKB1/HLA-DRA/HLA-DRB5/HLA-DRB1/RIPK2/MUC5B/ACTG1/EZR/MUC5AC/PSMA3/BCL10/GBP1/NFKBID/PSMC4/CD47/NCK1/PSMA5/PLSCR1/LGALS3/FOXP1/PSMB4/PSMA4/PSMB5/PSMB3/HLA-DPA1/PSMB6/NECTIN2/BAX/FYB2/BAIAP2/PSMA1/PSMD4/PSMB2/PSMC5/ARPC3/ZC3H12A/PHPT1/STOML2/LYN/CDC42/PSMD7/ARPC5/CD81/RUNX1/PSMB1/PLCG2/MUC16	47
GO:0097237	BP	GO:0097237	cellular response to toxic substance	20/845	122/18866	4.72772e-07	2.33754e-05	1.8155e-05	PTGS2/MGST1/TXNRD1/PRDX2/GSTP1/PIM1/MGST2/FIS1/GPX3/GSTK1/SELENOS/ADH5/PRDX3/PARK7/NFE2L2/GSTZ1/MGST3/TNF/SOD1/TXN	20
GO:1990542	BP	GO:1990542	mitochondrial transmembrane transport	18/845	101/18866	4.92557e-07	2.41261e-05	1.8738e-05	UCP2/TST/AIFM1/COX5B/ATP5F1D/ATP5F1A/ATP5MC3/ATP5PO/ATP5F1B/ATP5PB/ATP5MC1/SLC39A8/ATP5F1C/STOML2/DNAJC15/ATP5MF/ATP5PF/SLC25A29	18
GO:0006749	BP	GO:0006749	glutathione metabolic process	13/845	54/18866	5.36039e-07	2.60128e-05	2.02034e-05	GSTP1/MGST2/GSTK1/GGCT/CNDP2/GCLM/PARK7/NFE2L2/IDH1/GSTZ1/SLC7A11/GCLC/SOD1	13
GO:0033108	BP	GO:0033108	mitochondrial respiratory chain complex assembly	18/845	102/18866	5.73437e-07	2.75723e-05	2.14146e-05	NDUFC2/NDUFV2/AIFM1/NDUFA11/NDUFS8/NDUFB10/DMAC1/NDUFS6/NDUFA10/NDUFS3/NDUFB3/NDUFAB1/COA3/NDUFA5/NDUFS7/NDUFB1/NDUFB7/NDUFS5	18
GO:0051090	BP	GO:0051090	regulation of DNA-binding transcription factor activity	45/845	455/18866	5.78813e-07	2.75778e-05	2.14189e-05	CFLAR/NFKB1/EDN1/TNFAIP3/RIPK2/UBC/PRDX2/SPHK1/PIM1/CDKN2A/FOXA1/BCL10/CYP1B1/RPS27A/NFKBIA/IRAK2/NFKBID/IL1B/PRDX3/TICAM1/PHB2/ARID5B/NUPR1/PARK7/NLRP2/CSF3/PLPP3/CX3CL1/JUP/ZC3H12A/FLOT1/SRI/BUD31/RGCC/TAX1BP1/TRIM25/ADGRF1/ANXA3/IL18/CAV1/IL6/TNF/UBA52/NPM1/CLU	45
GO:0050729	BP	GO:0050729	positive regulation of inflammatory response	23/845	158/18866	6.0277e-07	2.84605e-05	2.21044e-05	PTGS2/IDO1/MDK/C2CD4A/MGST2/LDLR/NFKBIA/CD47/IL1B/TICAM1/RPS19/NUPR1/PDCD4/GBP5/PARK7/CX3CL1/DDT/HLA-E/CD81/IL18/TNIP1/IL6/TNF	23
GO:2001234	BP	GO:2001234	negative regulation of apoptotic signaling pathway	29/845	233/18866	6.50392e-07	3.02481e-05	2.34928e-05	PTGS2/CFLAR/CD74/TNFAIP3/EYA2/PRDX2/GSTP1/HIF1A/LMNA/IL1A/SELENOS/LGALS3/IL1B/GCLM/BAX/PARK7/NFE2L2/SLC25A5/NDUFS3/CX3CL1/MCL1/FAIM/PRELID1/NONO/GCLC/XBP1/PLAUR/TNF/CLU	29
GO:0007249	BP	GO:0007249	I-kappaB kinase/NF-kappaB signaling	33/845	286/18866	6.52173e-07	3.02481e-05	2.34928e-05	CFLAR/TNIP3/CD74/HLA-DRB1/TNFAIP3/RIPK2/TLE1/UBC/TMEM101/GSTP1/TRAF4/BCL10/TSPAN6/RPS27A/NFKBIA/IRAK2/NFKBID/IL1B/TICAM1/F2RL1/REL/PLK2/ZFAND6/AKAP13/CX3CL1/FAIM/ZC3H12A/TANK/LURAP1L/TRIM25/TNIP1/TNF/UBA52	33
GO:0061013	BP	GO:0061013	regulation of mRNA catabolic process	27/845	208/18866	6.8423e-07	3.14566e-05	2.44314e-05	UBC/AGO2/PSMA3/APEX1/RPS27A/PSMC4/PSMA5/ZC3HAV1/SAMD4A/PSMB4/HNRNPC/CIRBP/PSMA4/PSMB5/PSMB3/PSMB6/PSMA1/PSMD4/PSMB2/PSMC5/ZC3H12A/POLR2G/PSMD7/ZFP36/UBA52/PSMB1/NPM1	27
GO:1990748	BP	GO:1990748	cellular detoxification	19/845	114/18866	7.00889e-07	3.19423e-05	2.48086e-05	PTGS2/MGST1/TXNRD1/PRDX2/GSTP1/PIM1/MGST2/GPX3/GSTK1/SELENOS/ADH5/PRDX3/PARK7/NFE2L2/GSTZ1/MGST3/TNF/SOD1/TXN	19
GO:0019184	BP	GO:0019184	nonribosomal peptide biosynthetic process	8/845	19/18866	7.62462e-07	3.44488e-05	2.67553e-05	MGST2/BDH2/GGCT/CNDP2/GCLM/NFE2L2/SLC7A11/GCLC	8
GO:0009206	BP	GO:0009206	purine ribonucleoside triphosphate biosynthetic process	14/845	65/18866	8.51286e-07	3.81333e-05	2.9617e-05	COX5B/ATP5F1D/NME3/ATP5F1A/ATP5MC3/ATP5PO/ATP5F1B/ATP5PB/ATP5MC1/NME1/ATP5F1C/STOML2/ATP5MF/ATP5PF	14
GO:0001819	BP	GO:0001819	positive regulation of cytokine production	44/845	447/18866	8.78637e-07	3.90249e-05	3.03094e-05	PTGS2/IL1R1/NFKB1/CD74/IDO1/RIPK2/ANXA1/MDK/SPHK1/HIF1A/IRF1/BCL10/TSPAN6/CYP1B1/PLCB1/POLR2K/C1QBP/IL1A/IL1B/MBP/TICAM1/F2RL1/PHB2/HLA-DPA1/GBP5/PARK7/NLRP2/XRCC5/CD83/CX3CL1/SEC14L1/FLOT1/RGCC/DDT/XBP1/HLA-E/CD81/IL18/RUNX1/IL6/TNF/SOD1/PLCG2/CLU	44
GO:0062197	BP	GO:0062197	cellular response to chemical stress	38/845	360/18866	9.04968e-07	3.98566e-05	3.09554e-05	PTGS2/CFLAR/NCOA7/TNFAIP3/ANXA1/MGST1/TXNRD1/PRDX2/GSTP1/CAB39/SPHK1/HIF1A/RACK1/GPX3/CYP1B1/APEX1/SLC25A24/AIFM1/GUCY1B1/SELENOS/AQP5/TPM1/PRDX3/KDM6B/PARK7/NFE2L2/XRCC5/SLC7A11/MCL1/ZC3H12A/NONO/CST3/MAP1LC3A/CAV1/IL6/TNF/SOD1/TXN	38
GO:0002479	BP	GO:0002479	antigen processing and presentation of exogenous peptide antigen via MHC class I, TAP-dependent	15/845	75/18866	9.54549e-07	4.16899e-05	3.23793e-05	PSMA3/PSMC4/PSMA5/PSMB4/PSMA4/PSMB5/PSMB3/PSMB6/PSMA1/PSMD4/PSMB2/PSMC5/PSMD7/HLA-E/PSMB1	15
GO:0009199	BP	GO:0009199	ribonucleoside triphosphate metabolic process	16/845	85/18866	9.85787e-07	4.26984e-05	3.31626e-05	RAN/COX5B/ATP5F1D/NME3/ATP5F1A/ATP5MC3/ATP5PO/ATP5F1B/ATP5PB/ATP5MC1/NME1/AK3/ATP5F1C/STOML2/ATP5MF/ATP5PF	16
GO:0009145	BP	GO:0009145	purine nucleoside triphosphate biosynthetic process	14/845	66/18866	1.03641e-06	4.45231e-05	3.45797e-05	COX5B/ATP5F1D/NME3/ATP5F1A/ATP5MC3/ATP5PO/ATP5F1B/ATP5PB/ATP5MC1/NME1/ATP5F1C/STOML2/ATP5MF/ATP5PF	14
GO:1901532	BP	GO:1901532	regulation of hematopoietic progenitor cell differentiation	16/845	86/18866	1.16142e-06	4.94876e-05	3.84356e-05	PSMA3/PSMC4/PSMA5/PSMB4/PSMA4/PSMB5/PSMB3/PSMB6/NFE2L2/PSMA1/PSMD4/PSMB2/PSMC5/PSMD7/RUNX1/PSMB1	16
GO:0050870	BP	GO:0050870	positive regulation of T cell activation	27/845	214/18866	1.20277e-06	5.08363e-05	3.9483e-05	CD74/HLA-DMB/RIPK2/ANXA1/MDK/MAP3K8/CCL2/SOX4/BCL10/NFKBID/IL1A/CD47/NCK1/IL1B/CD55/HLA-DPA1/CD83/LYN/XBP1/CDC42/HLA-E/CD81/IL18/CAV1/RUNX1/IL6/IGFBP2	27
GO:0042255	BP	GO:0042255	ribosome assembly	14/845	67/18866	1.25675e-06	5.26929e-05	4.0925e-05	RPL6/RPL3/RPS14/C1QBP/RPL12/EIF6/MRPS2/MRPL20/RPS19/RPLP0/XRCC5/RPS5/RPL23A/NPM1	14
GO:0009144	BP	GO:0009144	purine nucleoside triphosphate metabolic process	16/845	87/18866	1.36476e-06	5.67675e-05	4.40896e-05	RAN/COX5B/ATP5F1D/NME3/ATP5F1A/ATP5MC3/ATP5PO/ATP5F1B/ATP5PB/ATP5MC1/NME1/AK3/ATP5F1C/STOML2/ATP5MF/ATP5PF	16
GO:0007006	BP	GO:0007006	mitochondrial membrane organization	21/845	142/18866	1.41903e-06	5.85602e-05	4.54819e-05	EYA2/BBC3/DYNLT1/TIMM13/ATP5F1D/ATP5F1A/ATP5MC3/ATP5PO/ATP5F1B/BAX/ATP5PB/ATP5MC1/SLC25A5/ATP5F1C/GCLC/ATP5IF1/ALKBH7/HEBP2/ATP5MF/YWHAH/ATP5PF	21
GO:2001242	BP	GO:2001242	regulation of intrinsic apoptotic signaling pathway	23/845	166/18866	1.45591e-06	5.96128e-05	4.62994e-05	PTGS2/CD74/HIF1A/RACK1/FIS1/BBC3/SELENOS/NCK1/MSX1/RPS7/ERP29/NUPR1/BAX/PARK7/NFE2L2/NDUFS3/MCL1/NONO/XBP1/PLAUR/CAV1/SOD1/CLU	23
GO:0062012	BP	GO:0062012	regulation of small molecule metabolic process	44/845	456/18866	1.50253e-06	6.10446e-05	4.74115e-05	PTGS2/NFKB1/CD74/ANXA1/TFF3/PDP1/HIF1A/LDLR/RDH10/PSMA3/PDK4/RAN/PSMC4/EIF6/SELENOS/PSMA5/IL1B/PSMB4/COMT/PSMA4/PSMB5/TM7SF2/PSMB3/PSMB6/NUPR1/SLC2A6/FDPS/PARK7/GSTZ1/PSMA1/PSMD4/PSMB2/PSMC5/ACADVL/SLC7A11/PPP1CA/HMGCR/ABCG1/PSMD7/ODC1/CAV1/TNF/SOD1/PSMB1	44
GO:0035633	BP	GO:0035633	maintenance of blood-brain barrier	10/845	34/18866	1.51564e-06	6.11036e-05	4.74574e-05	PTGS2/CLDN3/ACTG1/TJP1/MBP/VCL/OCLN/SLC12A2/CLDN1/IL6	10
GO:0051403	BP	GO:0051403	stress-activated MAPK cascade	32/845	286/18866	1.88443e-06	7.53914e-05	5.85542e-05	GADD45A/NFKB1/EDN1/RIPK2/MAP3K8/UBC/EZR/GSTP1/SPHK1/TRAF4/MID1/PLCB1/RPS27A/MFHAS1/IRAK2/IL1B/MAP2K2/MECOM/F2RL1/SEMA3A/PDCD4/MAP2K3/EMC10/ZC3H12A/HMGCR/CDC42/PRMT1/SDCBP/ZFP36/TNF/UBA52/GADD45B	32
GO:0031098	BP	GO:0031098	stress-activated protein kinase signaling cascade	33/845	300/18866	1.90581e-06	7.56692e-05	5.877e-05	GADD45A/NFKB1/EDN1/RIPK2/MAP3K8/UBC/EZR/GSTP1/SPHK1/TRAF4/MID1/PLCB1/RPS27A/MFHAS1/IRAK2/IL1B/MAP2K2/MECOM/F2RL1/SEMA3A/PDCD4/MAP2K3/EMC10/ZC3H12A/HMGCR/LYN/CDC42/PRMT1/SDCBP/ZFP36/TNF/UBA52/GADD45B	33
GO:1905330	BP	GO:1905330	regulation of morphogenesis of an epithelium	24/845	181/18866	1.92463e-06	7.5842e-05	5.89042e-05	MDK/PSMA3/DAAM1/PSMC4/MAGED1/PSMA5/FOXP1/PSMB4/PSMA4/PHB2/PSMB5/PSMB3/PSMB6/LIF/PSMA1/PSMD4/AP2S1/PSMB2/PSMC5/NTN4/CDC42/PSMD7/TNF/PSMB1	24
GO:0002183	BP	GO:0002183	cytoplasmic translational initiation	10/845	35/18866	2.03715e-06	7.90865e-05	6.14241e-05	NCK1/EIF3G/EIF3K/EIF3M/EIF4A1/EIF3I/EIF3F/EIF3A/RPL13A/EIF2S2	10
GO:0042407	BP	GO:0042407	cristae formation	10/845	35/18866	2.03715e-06	7.90865e-05	6.14241e-05	ATP5F1D/ATP5F1A/ATP5MC3/ATP5PO/ATP5F1B/ATP5PB/ATP5MC1/ATP5F1C/ATP5MF/ATP5PF	10
GO:0042590	BP	GO:0042590	antigen processing and presentation of exogenous peptide antigen via MHC class I	15/845	80/18866	2.25461e-06	8.68855e-05	6.74814e-05	PSMA3/PSMC4/PSMA5/PSMB4/PSMA4/PSMB5/PSMB3/PSMB6/PSMA1/PSMD4/PSMB2/PSMC5/PSMD7/HLA-E/PSMB1	15
GO:1903034	BP	GO:1903034	regulation of response to wounding	24/845	183/18866	2.34399e-06	8.96703e-05	6.96442e-05	EDN1/TNFAIP3/CLDN3/ANXA1/MDK/ACTG1/PRDX2/TNFRSF12A/PLA2G4A/CLDN4/F2RL1/PLAU/CD9/NFE2L2/PLPP3/HMGCR/OCLN/LYN/XBP1/SLC12A2/PLAUR/CAV1/CLDN1/TNF	24
GO:1903039	BP	GO:1903039	positive regulation of leukocyte cell-cell adhesion	28/845	235/18866	2.41844e-06	9.18483e-05	7.13358e-05	CD74/HLA-DMB/RIPK2/ANXA1/MDK/MAP3K8/CCL2/SOX4/BCL10/NFKBID/IL1A/CD47/NCK1/IL1B/CD55/HLA-DPA1/CD83/LYN/XBP1/CDC42/HLA-E/CD81/IL18/CAV1/RUNX1/IL6/TNF/IGFBP2	28
GO:0097529	BP	GO:0097529	myeloid leukocyte migration	27/845	222/18866	2.45838e-06	9.26932e-05	7.1992e-05	IL1R1/CXCL8/CXCL1/CXCL3/CXCL2/CD74/EDN1/ANXA1/MDK/CCL2/PLCB1/C1QBP/CD47/CSF1/LGALS3/IL1B/CHGA/RPS19/PPIB/CD9/CX3CL1/WDR1/LYN/DDT/CD81/IL6/CCL20	27
GO:0009201	BP	GO:0009201	ribonucleoside triphosphate biosynthetic process	14/845	71/18866	2.61729e-06	9.79802e-05	7.60983e-05	COX5B/ATP5F1D/NME3/ATP5F1A/ATP5MC3/ATP5PO/ATP5F1B/ATP5PB/ATP5MC1/NME1/ATP5F1C/STOML2/ATP5MF/ATP5PF	14
GO:0001732	BP	GO:0001732	formation of cytoplasmic translation initiation complex	7/845	16/18866	2.82948e-06	0.000105172	8.16841e-05	EIF3G/EIF3K/EIF3M/EIF3I/EIF3F/EIF3A/EIF2S2	7
GO:0048863	BP	GO:0048863	stem cell differentiation	30/845	264/18866	2.85885e-06	0.000105516	8.19509e-05	EDN1/HIF1A/FOXA1/RDH10/PSMA3/PSMC4/PSMA5/CFL1/MSX1/OCIAD1/PSMB4/PSMA4/FOLR1/PSMB5/SOX6/PSMB3/PSMB6/SEMA3A/PDCD6/NFE2L2/LIF/PSMA1/PSMD4/XRCC5/FGFR2/PSMB2/PSMC5/PSMD7/RUNX1/PSMB1	30
GO:1901991	BP	GO:1901991	negative regulation of mitotic cell cycle phase transition	29/845	251/18866	2.99363e-06	0.00010897	8.46334e-05	GADD45A/WEE1/CCL2/CDKN2A/SOX4/PSMA3/TPRA1/PSMC4/CDKN2B/PSMA5/E2F7/PSMB4/PSMA4/PLK2/PSMB5/PSMB3/PSMB6/BAX/PSMA1/PSMD4/BUB3/PSMB2/PSMC5/DYNC1LI1/RGCC/PRMT1/PSMD7/RBX1/PSMB1	29
GO:0009152	BP	GO:0009152	purine ribonucleotide biosynthetic process	23/845	173/18866	2.99401e-06	0.00010897	8.46334e-05	SLC26A2/PDP1/PDK4/GUCY1B1/COX5B/PAPSS1/ATP5F1D/NME3/ATP5F1A/ATP5MC3/ATP5PO/PDHB/ATP5F1B/APRT/GSTZ1/ATP5PB/ATP5MC1/NME1/AK3/ATP5F1C/STOML2/ATP5MF/ATP5PF	23
GO:0098869	BP	GO:0098869	cellular oxidant detoxification	17/845	103/18866	3.07324e-06	0.000110468	8.57972e-05	PTGS2/MGST1/TXNRD1/PRDX2/GSTP1/MGST2/GPX3/GSTK1/SELENOS/PRDX3/PARK7/NFE2L2/GSTZ1/MGST3/TNF/SOD1/TXN	17
GO:0007159	BP	GO:0007159	leukocyte cell-cell adhesion	37/845	364/18866	3.07734e-06	0.000110468	8.57972e-05	CD74/HLA-DRB1/HLA-DMB/IDO1/RIPK2/ANXA1/MDK/MAP3K8/CCL2/PRDX2/EZR/SOX4/IRF1/BCL10/NFKBID/IL1A/CD47/NCK1/LGALS3/IL1B/CD55/HLA-DPA1/SLC39A8/CD83/ZC3H12A/LYN/XBP1/CDC42/HLA-E/CD81/IL18/CAV1/RUNX1/TNIP1/IL6/TNF/IGFBP2	37
GO:0009142	BP	GO:0009142	nucleoside triphosphate biosynthetic process	15/845	82/18866	3.11531e-06	0.000110884	8.61201e-05	COX5B/ATP5F1D/NME3/ATP5F1A/ATP5MC3/ATP5PO/ATP5F1B/ATP5PB/ATP5MC1/NME1/AK3/ATP5F1C/STOML2/ATP5MF/ATP5PF	15
GO:0043488	BP	GO:0043488	regulation of mRNA stability	24/845	186/18866	3.13124e-06	0.000110884	8.61201e-05	UBC/PSMA3/APEX1/RPS27A/PSMC4/PSMA5/SAMD4A/PSMB4/HNRNPC/CIRBP/PSMA4/PSMB5/PSMB3/PSMB6/PSMA1/PSMD4/PSMB2/PSMC5/ZC3H12A/PSMD7/ZFP36/UBA52/PSMB1/NPM1	24
GO:0034976	BP	GO:0034976	response to endoplasmic reticulum stress	32/845	294/18866	3.40752e-06	0.000119027	9.24447e-05	CXCL8/CFTR/CCL2/AGR2/RACK1/WIPI1/BBC3/LMNA/AIFM1/SELENOS/NCK1/SEC61B/ERP29/UBXN4/UBXN1/NUPR1/BAX/PARK7/NFE2L2/YIF1A/ATP6V0D1/SDF2L1/ACADVL/MANF/FLOT1/UFC1/TRIM25/XBP1/TMCO1/ASNS/CAV1/CLU	32
GO:0031146	BP	GO:0031146	SCF-dependent proteasomal ubiquitin-dependent protein catabolic process	16/845	93/18866	3.41302e-06	0.000119027	9.24447e-05	PSMA3/WWTR1/PSMC4/PSMA5/PSMB4/PSMA4/PSMB5/PSMB3/PSMB6/PSMA1/PSMD4/PSMB2/PSMC5/PSMD7/RBX1/PSMB1	16
GO:0050727	BP	GO:0050727	regulation of inflammatory response	41/845	425/18866	3.42932e-06	0.000119027	9.24447e-05	PTGS2/IL1R1/NFKB1/HLA-DRB1/TNFAIP3/IDO1/ANXA1/MDK/C2CD4A/GSTP1/SPHK1/MGST2/LDLR/MFHAS1/NFKBIA/SELENOS/CD47/TNFAIP6/IL1B/FOXP1/PSMB4/TICAM1/RPS19/NUPR1/PDCD4/GBP5/PARK7/PSMA1/CX3CL1/ZC3H12A/PLD3/LYN/DDT/HLA-E/CD81/IL18/TNIP1/IL6/TNF/SLC7A2/SOD1	41
GO:0006754	BP	GO:0006754	ATP biosynthetic process	12/845	54/18866	3.63858e-06	0.000125459	9.74402e-05	COX5B/ATP5F1D/ATP5F1A/ATP5MC3/ATP5PO/ATP5F1B/ATP5PB/ATP5MC1/ATP5F1C/STOML2/ATP5MF/ATP5PF	12
GO:0010952	BP	GO:0010952	positive regulation of peptidase activity	25/845	201/18866	3.84056e-06	0.000131558	0.000102177	CFLAR/CLDN3/RIPK2/FBLN1/BEX3/RACK1/CLDN4/FIS1/BCL10/BBC3/PSENEN/AIFM1/MBP/CTSH/EFNA1/IFT57/PDCD6/BAX/NLRP2/PRELID1/TANK/ADRM1/LYN/CAV1/TNF	25
GO:0034599	BP	GO:0034599	cellular response to oxidative stress	33/845	310/18866	3.90108e-06	0.000132763	0.000103113	CFLAR/NCOA7/TNFAIP3/ANXA1/MGST1/TXNRD1/PRDX2/GSTP1/SPHK1/HIF1A/RACK1/GPX3/CYP1B1/APEX1/SLC25A24/AIFM1/GUCY1B1/SELENOS/TPM1/PRDX3/KDM6B/PARK7/NFE2L2/SLC7A11/MCL1/ZC3H12A/NONO/CST3/MAP1LC3A/IL6/TNF/SOD1/TXN	33
GO:1901605	BP	GO:1901605	alpha-amino acid metabolic process	25/845	202/18866	4.20081e-06	0.000142042	0.000110319	KYNU/IDO1/PSAT1/ASRGL1/BCAT1/PHGDH/TST/GCSH/MPST/COMT/ALDH7A1/GLUL/GCLM/PARK7/GSTZ1/SLC39A8/SLC7A11/KYAT3/SHMT2/AHCY/NIT2/GCLC/ODC1/PCBD1/ASNS	25
GO:1901988	BP	GO:1901988	negative regulation of cell cycle phase transition	30/845	270/18866	4.51972e-06	0.000151845	0.000117934	GADD45A/WEE1/CCL2/CDKN2A/SOX4/PSMA3/TPRA1/PSMC4/CDKN2B/PSMA5/E2F7/PSMB4/PSMA4/PLK2/PSMB5/PSMB3/PSMB6/BAX/PSMA1/PSMD4/BUB3/PSMB2/PSMC5/ATF5/DYNC1LI1/RGCC/PRMT1/PSMD7/RBX1/PSMB1	30
GO:0006750	BP	GO:0006750	glutathione biosynthetic process	7/845	17/18866	4.62412e-06	0.000154363	0.000119889	MGST2/GGCT/CNDP2/GCLM/NFE2L2/SLC7A11/GCLC	7
GO:2000736	BP	GO:2000736	regulation of stem cell differentiation	18/845	118/18866	5.06133e-06	0.000167889	0.000130394	PSMA3/PSMC4/PSMA5/OCIAD1/PSMB4/PSMA4/PSMB5/SOX6/PSMB3/PSMB6/NFE2L2/PSMA1/PSMD4/PSMB2/PSMC5/PSMD7/RUNX1/PSMB1	18
GO:1903037	BP	GO:1903037	regulation of leukocyte cell-cell adhesion	34/845	329/18866	5.36431e-06	0.00017682	0.000137331	CD74/HLA-DRB1/HLA-DMB/IDO1/RIPK2/ANXA1/MDK/MAP3K8/CCL2/PRDX2/SOX4/IRF1/BCL10/NFKBID/IL1A/CD47/NCK1/LGALS3/IL1B/CD55/HLA-DPA1/CD83/ZC3H12A/LYN/XBP1/CDC42/HLA-E/CD81/IL18/CAV1/RUNX1/IL6/TNF/IGFBP2	34
GO:1903311	BP	GO:1903311	regulation of mRNA metabolic process	35/845	344/18866	5.54261e-06	0.000181555	0.000141008	UBC/AGO2/PSMA3/APEX1/RPS27A/WTAP/C1QBP/PSMC4/PSMA5/ZC3HAV1/SAMD4A/PSMB4/HNRNPC/CIRBP/PSMA4/PSMB5/PUF60/PSMB3/PSMB6/RBM3/PSMA1/PSMD4/PSMB2/PSMC5/ZC3H12A/POLR2G/DDX5/PSMD7/RBM8A/ZFP36/SRSF3/NCL/UBA52/PSMB1/NPM1	35
GO:0032984	BP	GO:0032984	protein-containing complex disassembly	34/845	330/18866	5.73054e-06	0.000186423	0.000144789	STMN1/MID1/CHMP1B/MRPS2/CFL1/CFL2/TWF2/F2RL1/GSPT1/MRPL20/AURKAIP1/MRPS33/TSG101/EPS8/MRPS21/MRPL41/MRPL28/PPP1CA/WDR1/MRPL47/CAPZA2/MRPL13/MRPL40/MRPL51/MRPL54/HMGA1/GABARAPL2/MAP1LC3A/CHMP2A/MRPS36/MAP1B/CAV1/TNF/TRMT112	34
GO:2000106	BP	GO:2000106	regulation of leukocyte apoptotic process	15/845	86/18866	5.76237e-06	0.000186423	0.000144789	CD74/IDO1/ANXA1/HIF1A/CDKN2A/BCL10/NFKBID/SELENOS/LGALS3/FOXP1/EFNA1/BAX/SLC7A11/PRELID1/LYN	15
GO:0060071	BP	GO:0060071	Wnt signaling pathway, planar cell polarity pathway	17/845	108/18866	5.97291e-06	0.000190878	0.000148249	PSMA3/DAAM1/PSMC4/PSMA5/PSMB4/PSMA4/PSMB5/PSMB3/PSMB6/PSMA1/PSMD4/AP2S1/PSMB2/PSMC5/CDC42/PSMD7/PSMB1	17
GO:0071887	BP	GO:0071887	leukocyte apoptotic process	17/845	108/18866	5.97291e-06	0.000190878	0.000148249	CD74/IDO1/ANXA1/HIF1A/CDKN2A/BCL10/NFKBID/SELENOS/LGALS3/FOXP1/EFNA1/BAX/SLC7A11/PRELID1/KDELR1/LYN/IL6	17
GO:0046390	BP	GO:0046390	ribose phosphate biosynthetic process	24/845	194/18866	6.5507e-06	0.000208074	0.000161605	SLC26A2/PDP1/TKT/PDK4/GUCY1B1/COX5B/PAPSS1/ATP5F1D/NME3/ATP5F1A/ATP5MC3/ATP5PO/PDHB/ATP5F1B/APRT/GSTZ1/ATP5PB/ATP5MC1/NME1/AK3/ATP5F1C/STOML2/ATP5MF/ATP5PF	24
GO:0042110	BP	GO:0042110	T cell activation	44/845	483/18866	6.72814e-06	0.000212423	0.000164982	CD74/HLA-DRB1/HLA-DMB/IDO1/RIPK2/ANXA1/MDK/MAP3K8/CCL2/PRDX2/SOX4/IRF1/BCL10/NFKBID/IL1A/CD47/NCK1/LGALS3/IL1B/FOXP1/F2RL1/SPINK5/CD55/HLA-DPA1/DDOST/BAX/CD83/ZC3H12A/PRELID1/KDELR1/STOML2/LYN/XBP1/CDC42/HLA-E/CD81/IL18/CAV1/RUNX1/PRDM1/IL6/SOD1/IGFBP2/MAFB	44
GO:0043487	BP	GO:0043487	regulation of RNA stability	24/845	195/18866	7.16001e-06	0.000224704	0.000174521	UBC/PSMA3/APEX1/RPS27A/PSMC4/PSMA5/SAMD4A/PSMB4/HNRNPC/CIRBP/PSMA4/PSMB5/PSMB3/PSMB6/PSMA1/PSMD4/PSMB2/PSMC5/ZC3H12A/PSMD7/ZFP36/UBA52/PSMB1/NPM1	24
GO:0019068	BP	GO:0019068	virion assembly	10/845	40/18866	7.67373e-06	0.000237297	0.000184301	UBC/RPS27A/CHMP1B/VPS28/SPCS1/TSG101/CHMP4B/VPS37B/CHMP2A/UBA52	10
GO:0009141	BP	GO:0009141	nucleoside triphosphate metabolic process	17/845	110/18866	7.69708e-06	0.000237297	0.000184301	RAN/COX5B/ATP5F1D/NME3/ATP5F1A/ATP5MC3/ENTPD3/ATP5PO/ATP5F1B/ATP5PB/ATP5MC1/NME1/AK3/ATP5F1C/STOML2/ATP5MF/ATP5PF	17
GO:0090175	BP	GO:0090175	regulation of establishment of planar polarity	17/845	110/18866	7.69708e-06	0.000237297	0.000184301	PSMA3/DAAM1/PSMC4/PSMA5/PSMB4/PSMA4/PSMB5/PSMB3/PSMB6/PSMA1/PSMD4/AP2S1/PSMB2/PSMC5/CDC42/PSMD7/PSMB1	17
GO:0042398	BP	GO:0042398	cellular modified amino acid biosynthetic process	11/845	49/18866	8.32972e-06	0.000255298	0.000198283	MGST2/PLSCR1/GGCT/CNDP2/ALDH7A1/CKB/GCLM/PARK7/NFE2L2/SLC7A11/GCLC	11
GO:0045088	BP	GO:0045088	regulation of innate immune response	32/845	307/18866	8.43952e-06	0.00025716	0.000199728	NFKB1/TNFAIP3/MUC5B/MUC5AC/IRF1/PSMA3/BCL10/HMGB3/PSMC4/PSMA5/PLSCR1/PSMB4/PSMA4/PSMB5/PSMB3/RPS19/PSMB6/NECTIN2/GBP5/PSMA1/SERPINB9/PSMD4/XRCC5/PSMB2/PSMC5/NONO/LYN/PSMD7/HLA-E/PSMB1/PLCG2/MUC16	32
GO:0009165	BP	GO:0009165	nucleotide biosynthetic process	29/845	266/18866	9.38903e-06	0.000284439	0.000220915	PTGS2/KYNU/SLC26A2/IDO1/NNMT/PDP1/PDK4/GUCY1B1/COX5B/PAPSS1/ATP5F1D/NME3/ATP5F1A/ATP5MC3/ATP5PO/QPRT/PDHB/ATP5F1B/APRT/GSTZ1/ATP5PB/ATP5MC1/NAPRT/NME1/AK3/ATP5F1C/STOML2/ATP5MF/ATP5PF	29
GO:0009260	BP	GO:0009260	ribonucleotide biosynthetic process	23/845	186/18866	1.02177e-05	0.000304899	0.000236806	SLC26A2/PDP1/PDK4/GUCY1B1/COX5B/PAPSS1/ATP5F1D/NME3/ATP5F1A/ATP5MC3/ATP5PO/PDHB/ATP5F1B/APRT/GSTZ1/ATP5PB/ATP5MC1/NME1/AK3/ATP5F1C/STOML2/ATP5MF/ATP5PF	23
GO:0001736	BP	GO:0001736	establishment of planar polarity	18/845	124/18866	1.02971e-05	0.000304899	0.000236806	PSMA3/DAAM1/PSMC4/PSMA5/PSMB4/PSMA4/PSMB5/PSMB3/PSMB6/PSMA1/PSMD4/AP2S1/PSMB2/PSMC5/WDR1/CDC42/PSMD7/PSMB1	18
GO:0007164	BP	GO:0007164	establishment of tissue polarity	18/845	124/18866	1.02971e-05	0.000304899	0.000236806	PSMA3/DAAM1/PSMC4/PSMA5/PSMB4/PSMA4/PSMB5/PSMB3/PSMB6/PSMA1/PSMD4/AP2S1/PSMB2/PSMC5/WDR1/CDC42/PSMD7/PSMB1	18
GO:0022612	BP	GO:0022612	gland morphogenesis	18/845	124/18866	1.02971e-05	0.000304899	0.000236806	CFLAR/TNFAIP3/MDK/ELF3/FOXA1/CSF1/PHB2/ID4/SEMA3A/BAX/FGFR2/NTN4/XBP1/CDC42/CAV1/IL6/TNF/AREG	18
GO:0019058	BP	GO:0019058	viral life cycle	34/845	341/18866	1.15878e-05	0.000341146	0.000264958	CXCL8/CD74/HLA-DRB1/UBC/CCL2/SLPI/ISG20/LDLR/RPS27A/RAN/CHMP1B/DYNLT1/VPS28/ZC3HAV1/SPCS1/PLSCR1/CD55/NEDD4L/PPIB/TSG101/NECTIN2/CHMP4B/ZC3H12A/VPS37B/DDX5/TRIM25/CDC42/CHMP2A/CD81/CAV1/CLDN1/TNIP1/TNF/UBA52	34
GO:1901293	BP	GO:1901293	nucleoside phosphate biosynthetic process	29/845	269/18866	1.16514e-05	0.000341146	0.000264958	PTGS2/KYNU/SLC26A2/IDO1/NNMT/PDP1/PDK4/GUCY1B1/COX5B/PAPSS1/ATP5F1D/NME3/ATP5F1A/ATP5MC3/ATP5PO/QPRT/PDHB/ATP5F1B/APRT/GSTZ1/ATP5PB/ATP5MC1/NAPRT/NME1/AK3/ATP5F1C/STOML2/ATP5MF/ATP5PF	29
GO:2001236	BP	GO:2001236	regulation of extrinsic apoptotic signaling pathway	21/845	162/18866	1.18578e-05	0.000345259	0.000268152	CFLAR/TNFAIP3/EYA2/PRDX2/GSTP1/TNFRSF12A/BCL10/LMNA/IL1A/LGALS3/IL1B/ITM2C/GCLM/PARK7/CX3CL1/MCL1/FAIM/PPP1CA/GCLC/CAV1/TNF	21
GO:0002221	BP	GO:0002221	pattern recognition receptor signaling pathway	24/845	201/18866	1.20307e-05	0.000346503	0.000269119	TNIP3/TNFAIP3/RIPK2/UBC/IRF1/BCL10/TSPAN6/RPS27A/MFHAS1/NFKBIA/IRAK2/C1QBP/MAP2K6/TICAM1/F2RL1/PHB2/UBE2D1/SEC14L1/TANK/FLOT1/LYN/CAV1/TNIP1/UBA52	24
GO:0002683	BP	GO:0002683	negative regulation of immune system process	42/845	463/18866	1.20327e-05	0.000346503	0.000269119	CD74/HLA-DRB1/TNFAIP3/IDO1/ANXA1/MDK/CCL2/PRDX2/EZR/LDLR/IRF1/BCL10/TSPAN6/PLCB1/NFKBIA/C1QBP/GBP1/NFKBID/HMGB3/SELENOS/CD47/LGALS3/PSMB4/SPINK5/CD55/RPS19/NFE2L2/PSMA1/SERPINB9/NME1/CX3CL1/ZC3H12A/PHPT1/SEC14L1/LYN/DDT/PRMT1/HLA-E/ZFP36/RUNX1/TNF/MAFB	42
GO:0090263	BP	GO:0090263	positive regulation of canonical Wnt signaling pathway	20/845	150/18866	1.24734e-05	0.000357229	0.000277449	NFKB1/SOX4/PSMA3/PSMC4/PSMA5/PSMB4/RUVBL1/PSMA4/PSMB5/PSMB3/PSMB6/PSMA1/PSMD4/FGFR2/PSMB2/PSMC5/JUP/PSMD7/CAV1/PSMB1	20
GO:0098754	BP	GO:0098754	detoxification	19/845	138/18866	1.2852e-05	0.000366071	0.000284316	PTGS2/MGST1/TXNRD1/PRDX2/GSTP1/PIM1/MGST2/GPX3/GSTK1/SELENOS/ADH5/PRDX3/PARK7/NFE2L2/GSTZ1/MGST3/TNF/SOD1/TXN	19
GO:0052548	BP	GO:0052548	regulation of endopeptidase activity	40/845	434/18866	1.33645e-05	0.000378613	0.000294058	PTGS2/CFLAR/SERPINB1/RIPK2/PEBP1/WFDC2/SLPI/CSTB/BEX3/RACK1/FIS1/PSMA3/BCL10/BBC3/PSENEN/AIFM1/SERPINA5/MBP/RARRES1/PRDX3/CTSH/SERPINB8/SPINK5/EFNA1/IFT57/PDCD6/BAX/PARK7/NLRP2/SERPINB9/PRELID1/ADRM1/LYN/CST3/CRIM1/ITIH5/PLAUR/PCSK1N/TNF/TIMP1	40
GO:0010948	BP	GO:0010948	negative regulation of cell cycle process	35/845	359/18866	1.40584e-05	0.000396128	0.000307661	GADD45A/WEE1/CCL2/CDKN2A/SOX4/PSMA3/TPRA1/PSMC4/CDKN2B/PSMA5/E2F7/PSMB4/PSMA4/PLK2/PSMB5/AURKAIP1/PSMB3/PSMB6/BAX/LIF/PSMA1/PSMD4/BUB3/PSMB2/PSMC5/ATF5/NAA10/DYNC1LI1/RGCC/PRMT1/PSMD7/CHMP2A/RBX1/PSMB1/NPM1	35
GO:0097191	BP	GO:0097191	extrinsic apoptotic signaling pathway	26/845	230/18866	1.41941e-05	0.000397813	0.00030897	CFLAR/TNFAIP3/EYA2/PRDX2/GSTP1/TNFRSF12A/BEX3/BCL2A1/BCL10/LMNA/IL1A/LGALS3/IL1B/ITM2C/GCLM/BAX/PARK7/ERBB3/CX3CL1/MCL1/FAIM/PPP1CA/GCLC/CAV1/TNF/KRT8	26
GO:0007007	BP	GO:0007007	inner mitochondrial membrane organization	11/845	52/18866	1.52736e-05	0.000422853	0.000328417	TIMM13/ATP5F1D/ATP5F1A/ATP5MC3/ATP5PO/ATP5F1B/ATP5PB/ATP5MC1/ATP5F1C/ATP5MF/ATP5PF	11
GO:0038066	BP	GO:0038066	p38MAPK cascade	11/845	52/18866	1.52736e-05	0.000422853	0.000328417	GADD45A/EZR/SPHK1/MFHAS1/IL1B/MAP2K3/EMC10/ZC3H12A/PRMT1/ZFP36/GADD45B	11
GO:0043903	BP	GO:0043903	regulation of symbiotic process	26/845	231/18866	1.53295e-05	0.000422853	0.000328417	CXCL8/CD74/HLA-DRB1/SLPI/ISG20/POLR2K/DYNLT1/CFL1/ZC3HAV1/PLSCR1/F2RL1/GTF2F2/PPIB/TSG101/NECTIN2/CHMP4B/ZC3H12A/VPS37B/POLR2G/DDX5/TRIM25/CHMP2A/ZFP36/CAV1/TNIP1/TNF	26
GO:2001244	BP	GO:2001244	positive regulation of intrinsic apoptotic signaling pathway	12/845	62/18866	1.64834e-05	0.000452301	0.000351288	RACK1/FIS1/BBC3/NCK1/MSX1/RPS7/NUPR1/BAX/PARK7/MCL1/CAV1/SOD1	12
GO:0042762	BP	GO:0042762	regulation of sulfur metabolic process	6/845	14/18866	1.74802e-05	0.000474711	0.000368694	PDP1/PDK4/COMT/NFE2L2/GSTZ1/SLC7A11	6
GO:1901987	BP	GO:1901987	regulation of cell cycle phase transition	43/845	486/18866	1.74813e-05	0.000474711	0.000368694	GADD45A/ANXA1/WEE1/CCL2/PLPP2/CDKN2A/SOX4/PSMA3/APEX1/PLCB1/TCIM/TPRA1/PSMC4/CDKN2B/PSMA5/E2F7/PSMB4/PSMA4/PHB2/PLK2/PSMB5/PSMB3/PSMB6/DCTN2/BAX/PSMA1/PSMD4/BUB3/UBE2D1/PSMB2/PSMC5/DCTN3/ATF5/DYNC1LI1/RGCC/CETN2/ANAPC4/PRMT1/PSMD7/RBX1/PSMB1/NPM1/TUBA1A	43
GO:0009743	BP	GO:0009743	response to carbohydrate	26/845	233/18866	1.78512e-05	0.00048226	0.000374557	PTGS2/HLA-DRB1/CFTR/GSTP1/HMGN3/HIF1A/RACK1/SOX4/FIS1/SELENOS/MAP2K6/IL1B/RAP1B/GLUL/GCLM/ENY2/NME1/PHPT1/HMGCR/TXN2/SRI/GCLC/LYN/XBP1/CST3/MAP1B	26
GO:0045766	BP	GO:0045766	positive regulation of angiogenesis	24/845	208/18866	2.13836e-05	0.000571794	0.000444095	PTGS2/CXCL8/ANXA1/MDK/SPHK1/HIF1A/AGO2/FGFBP1/CYP1B1/TJP1/IL1A/IL1B/CTSH/PLK2/PDCD6/NFE2L2/EMC10/CX3CL1/JUP/ZC3H12A/XBP1/ANXA3/HDAC9/RUNX1	24
GO:0072522	BP	GO:0072522	purine-containing compound biosynthetic process	24/845	208/18866	2.13836e-05	0.000571794	0.000444095	SLC26A2/PDP1/PDK4/GUCY1B1/COX5B/PAPSS1/ATP5F1D/NME3/ATP5F1A/ATP5MC3/ATP5PO/PDHB/ATP5F1B/APRT/GSTZ1/ATP5PB/ATP5MC1/NME1/AK3/ATP5F1C/SHMT2/STOML2/ATP5MF/ATP5PF	24
GO:2001237	BP	GO:2001237	negative regulation of extrinsic apoptotic signaling pathway	16/845	107/18866	2.16468e-05	0.000575893	0.000447279	CFLAR/TNFAIP3/EYA2/PRDX2/GSTP1/LMNA/IL1A/LGALS3/IL1B/GCLM/PARK7/CX3CL1/MCL1/FAIM/GCLC/TNF	16
GO:0042273	BP	GO:0042273	ribosomal large subunit biogenesis	13/845	74/18866	2.21154e-05	0.000585388	0.000454653	RPL10A/RPL6/RPL3/RPL12/EIF6/RPL7A/MRPL20/RPLP0/RPL26L1/RPL7/SNU13/RPL23A/NPM1	13
GO:0032623	BP	GO:0032623	interleukin-2 production	11/845	54/18866	2.23036e-05	0.000587403	0.000456219	TNFAIP3/RIPK2/ANXA1/EZR/GBP1/IL1A/IL1B/CD83/STOML2/ZFP36/RUNX1	11
GO:0010972	BP	GO:0010972	negative regulation of G2/M transition of mitotic cell cycle	15/845	96/18866	2.28149e-05	0.000597865	0.000464343	PSMA3/PSMC4/PSMA5/PSMB4/PSMA4/PSMB5/PSMB3/PSMB6/PSMA1/PSMD4/PSMB2/PSMC5/PSMD7/RBX1/PSMB1	15
GO:0006123	BP	GO:0006123	mitochondrial electron transport, cytochrome c to oxygen	7/845	21/18866	2.36194e-05	0.000612819	0.000475958	COX5B/COX7A2L/COX5A/COX6A1/COX6B1/COX6C/NDUFA4	7
GO:0019646	BP	GO:0019646	aerobic electron transport chain	7/845	21/18866	2.36194e-05	0.000612819	0.000475958	COX5B/COX7A2L/COX5A/COX6A1/COX6B1/COX6C/NDUFA4	7
GO:1902750	BP	GO:1902750	negative regulation of cell cycle G2/M phase transition	16/845	108/18866	2.43727e-05	0.000629248	0.000488718	PSMA3/PSMC4/PSMA5/PSMB4/PSMA4/PSMB5/PSMB3/PSMB6/PSMA1/PSMD4/PSMB2/PSMC5/ATF5/PSMD7/RBX1/PSMB1	16
GO:2001235	BP	GO:2001235	positive regulation of apoptotic signaling pathway	22/845	183/18866	2.46745e-05	0.000633916	0.000492343	TNFRSF12A/RACK1/FIS1/BCL10/BBC3/MAGED1/NCK1/MSX1/ITM2C/RPS7/CTSH/NUPR1/BAX/PARK7/MCL1/PPP1CA/ATP5IF1/PLAUR/YWHAH/CAV1/TNF/SOD1	22
GO:0034614	BP	GO:0034614	cellular response to reactive oxygen species	21/845	170/18866	2.48846e-05	0.000636195	0.000494113	CFLAR/TNFAIP3/ANXA1/PRDX2/SPHK1/RACK1/CYP1B1/APEX1/AIFM1/GUCY1B1/TPM1/PRDX3/KDM6B/PARK7/NFE2L2/CST3/MAP1LC3A/IL6/TNF/SOD1/TXN	21
GO:0043624	BP	GO:0043624	cellular protein complex disassembly	25/845	224/18866	2.56518e-05	0.000652315	0.000506633	STMN1/MID1/MRPS2/CFL1/CFL2/TWF2/F2RL1/GSPT1/MRPL20/AURKAIP1/MRPS33/EPS8/MRPS21/MRPL41/MRPL28/WDR1/MRPL47/CAPZA2/MRPL13/MRPL40/MRPL51/MRPL54/MRPS36/MAP1B/TRMT112	25
GO:0043122	BP	GO:0043122	regulation of I-kappaB kinase/NF-kappaB signaling	27/845	252/18866	2.57963e-05	0.000652315	0.000506633	CFLAR/TNIP3/CD74/HLA-DRB1/TNFAIP3/RIPK2/TLE1/TMEM101/GSTP1/TRAF4/BCL10/TSPAN6/NFKBID/IL1B/TICAM1/F2RL1/REL/PLK2/ZFAND6/AKAP13/CX3CL1/ZC3H12A/TANK/LURAP1L/TRIM25/TNIP1/TNF	27
GO:0043648	BP	GO:0043648	dicarboxylic acid metabolic process	15/845	97/18866	2.58885e-05	0.000652315	0.000506633	KYNU/MDH2/FOLR1/QPRT/GRHPR/GLUL/MTHFD2/GCLM/IDH1/SLC7A11/KYAT3/SHMT2/NIT2/GCLC/MRPS36	15
GO:0006164	BP	GO:0006164	purine nucleotide biosynthetic process	23/845	197/18866	2.61203e-05	0.000653334	0.000507424	SLC26A2/PDP1/PDK4/GUCY1B1/COX5B/PAPSS1/ATP5F1D/NME3/ATP5F1A/ATP5MC3/ATP5PO/PDHB/ATP5F1B/APRT/GSTZ1/ATP5PB/ATP5MC1/NME1/AK3/ATP5F1C/STOML2/ATP5MF/ATP5PF	23
GO:0001738	BP	GO:0001738	morphogenesis of a polarized epithelium	19/845	145/18866	2.61782e-05	0.000653334	0.000507424	ACTG1/PSMA3/DAAM1/PSMC4/PSMA5/PSMB4/PSMA4/PSMB5/PSMB3/PSMB6/PSMA1/PSMD4/AP2S1/PSMB2/PSMC5/WDR1/CDC42/PSMD7/PSMB1	19
GO:0045930	BP	GO:0045930	negative regulation of mitotic cell cycle	33/845	341/18866	2.85078e-05	0.000708101	0.000549961	GADD45A/WEE1/CCL2/CDKN2A/SOX4/PSMA3/TPRA1/PSMC4/CDKN2B/PSMA5/E2F7/PSMB4/PSMA4/BTG3/PLK2/PSMB5/AURKAIP1/PSMB3/PSMB6/BAX/PSMA1/PSMD4/BUB3/PSMB2/PSMC5/NAA10/DYNC1LI1/RGCC/PRMT1/PSMD7/RBX1/TNF/PSMB1	33
GO:0051092	BP	GO:0051092	positive regulation of NF-kappaB transcription factor activity	20/845	159/18866	2.96156e-05	0.000732148	0.000568637	CFLAR/NFKB1/RIPK2/UBC/SPHK1/BCL10/RPS27A/IRAK2/IL1B/PRDX3/TICAM1/CX3CL1/FLOT1/TRIM25/IL18/CAV1/TNF/UBA52/NPM1/CLU	20
GO:0043405	BP	GO:0043405	regulation of MAP kinase activity	33/845	342/18866	3.02356e-05	0.000743966	0.000577816	GADD45A/CD74/EDN1/RIPK2/MAP3K8/UBC/GDF15/PRDX2/GSTP1/RPS27A/IRAK2/TRIB2/MAGED1/MAP2K6/IL1B/MAP2K2/ERP29/DUSP8/TSG101/PDCD4/MAP2K3/AKAP13/HMGCR/LAMTOR2/LYN/DUSP4/DUSP5/CD81/CAV1/TNF/SOD1/UBA52/GADD45B	33
GO:0070228	BP	GO:0070228	regulation of lymphocyte apoptotic process	11/845	56/18866	3.19717e-05	0.000783009	0.000608139	CD74/IDO1/HIF1A/BCL10/NFKBID/LGALS3/FOXP1/EFNA1/BAX/PRELID1/LYN	11
GO:0038093	BP	GO:0038093	Fc receptor signaling pathway	26/845	241/18866	3.21458e-05	0.00078361	0.000608606	NFKB1/ACTG1/PIGR/PSMA3/BCL10/PSMC4/CD47/NCK1/PSMA5/PSMB4/PSMA4/PSMB5/PSMB3/PSMB6/BAIAP2/PSMA1/PSMD4/PSMB2/PSMC5/ARPC3/LYN/CDC42/PSMD7/ARPC5/PSMB1/PLCG2	26
GO:0002474	BP	GO:0002474	antigen processing and presentation of peptide antigen via MHC class I	15/845	99/18866	3.31499e-05	0.000804345	0.00062471	PSMA3/PSMC4/PSMA5/PSMB4/PSMA4/PSMB5/PSMB3/PSMB6/PSMA1/PSMD4/PSMB2/PSMC5/PSMD7/HLA-E/PSMB1	15
GO:0070125	BP	GO:0070125	mitochondrial translational elongation	14/845	88/18866	3.45265e-05	0.000833887	0.000647655	MRPS2/TUFM/MRPL20/AURKAIP1/MRPS33/MRPS21/MRPL41/MRPL28/MRPL47/MRPL13/MRPL40/MRPL51/MRPL54/MRPS36	14
GO:0045580	BP	GO:0045580	regulation of T cell differentiation	19/845	150/18866	4.21807e-05	0.00101408	0.000787604	CD74/RIPK2/ANXA1/MDK/PRDX2/SOX4/IRF1/NFKBID/IL1A/IL1B/SPINK5/CD83/ZC3H12A/PRELID1/XBP1/IL18/RUNX1/PRDM1/SOD1	19
GO:0050792	BP	GO:0050792	regulation of viral process	24/845	217/18866	4.28516e-05	0.0010255	0.000796477	CXCL8/CD74/HLA-DRB1/SLPI/ISG20/POLR2K/DYNLT1/CFL1/ZC3HAV1/PLSCR1/GTF2F2/PPIB/TSG101/NECTIN2/CHMP4B/ZC3H12A/VPS37B/POLR2G/DDX5/TRIM25/CHMP2A/ZFP36/TNIP1/TNF	24
GO:0002753	BP	GO:0002753	cytoplasmic pattern recognition receptor signaling pathway	12/845	68/18866	4.34244e-05	0.00103449	0.000803454	TNFAIP3/RIPK2/UBC/TSPAN6/RPS27A/NFKBIA/IRAK2/C1QBP/MAP2K6/PHB2/SEC14L1/UBA52	12
GO:0006575	BP	GO:0006575	cellular modified amino acid metabolic process	22/845	190/18866	4.41018e-05	0.00104587	0.000812297	GSTP1/PLA2G4A/MGST2/GSTK1/PLSCR1/GGCT/CNDP2/FOLR1/ALDH7A1/CKB/MTHFD2/GCLM/PARK7/NFE2L2/IDH1/GSTZ1/SLC7A11/SHMT2/AHCY/GCLC/VNN3/SOD1	22
GO:1903362	BP	GO:1903362	regulation of cellular protein catabolic process	27/845	260/18866	4.47238e-05	0.00105584	0.000820043	TNFAIP3/RNF19A/N4BP1/EZR/RACK1/LDLR/TRIB2/PSMC4/RPS7/EFNA1/PLK2/UBXN1/NUPR1/GIPC1/PARK7/NFE2L2/DESI1/RNF144B/GCLC/ATP5IF1/GABARAPL2/RBX1/SDCBP/CD81/CAV1/CLU/SUMO2	27
GO:0035567	BP	GO:0035567	non-canonical Wnt signaling pathway	19/845	151/18866	4.6268e-05	0.0010874	0.000844552	AGO2/PSMA3/PLCB1/DAAM1/PSMC4/PSMA5/PSMB4/PSMA4/PSMB5/PSMB3/PSMB6/PSMA1/PSMD4/AP2S1/PSMB2/PSMC5/CDC42/PSMD7/PSMB1	19
GO:0097193	BP	GO:0097193	intrinsic apoptotic signaling pathway	29/845	290/18866	4.74426e-05	0.0011051	0.000858296	PTGS2/CD74/HIF1A/BCL2A1/RACK1/FIS1/CYP1B1/BBC3/AIFM1/SELENOS/NCK1/MSX1/RPS7/HINT1/ERP29/NUPR1/BAX/PARK7/NFE2L2/NDUFS3/MCL1/NONO/DDX5/XBP1/PLAUR/CAV1/TNF/SOD1/CLU	29
GO:1902105	BP	GO:1902105	regulation of leukocyte differentiation	29/845	290/18866	4.74426e-05	0.0011051	0.000858296	CD74/HLA-DRB1/RIPK2/ANXA1/MDK/PRDX2/SOX4/IRF1/TESC/NFKBID/IL1A/HMGB3/CSF1/IL1B/FOXP1/SPINK5/LIF/NME1/CD83/ZC3H12A/PRELID1/LYN/XBP1/IL18/RUNX1/PRDM1/TNF/SOD1/MAFB	29
GO:1900745	BP	GO:1900745	positive regulation of p38MAPK cascade	8/845	31/18866	4.92924e-05	0.0011431	0.000887814	GADD45A/SPHK1/MFHAS1/IL1B/EMC10/ZC3H12A/PRMT1/GADD45B	8
GO:1901342	BP	GO:1901342	regulation of vasculature development	39/845	444/18866	4.99399e-05	0.00115293	0.000895444	GADD45A/PTGS2/CFLAR/CXCL8/TNFAIP3/ANXA1/MDK/TNFRSF12A/SPHK1/HIF1A/AGO2/FGFBP1/CYP1B1/TJP1/IL1A/TSPAN12/IL1B/CTSH/SPINK5/EFNA1/DNMT1/GTF2I/PLK2/GLUL/PDCD4/PDCD6/NFE2L2/EMC10/CX3CL1/JUP/ZC3H12A/RGCC/XBP1/ANXA3/SLC12A2/HDAC9/RUNX1/IL6/TNF	39
GO:0042176	BP	GO:0042176	regulation of protein catabolic process	36/845	397/18866	5.0156e-05	0.00115293	0.000895444	TNFAIP3/RNF19A/N4BP1/EZR/RACK1/LDLR/TRIB2/PSMC4/VPS28/IL1B/RPS7/EFNA1/PLK2/NEDD4L/UBXN1/NUPR1/GIPC1/PARK7/NFE2L2/HMGCR/DESI1/RNF144B/SNX9/GCLC/ATP5IF1/CST3/GABARAPL2/ODC1/RBX1/SDCBP/CD81/CAV1/TNF/TIMP1/CLU/SUMO2	36
GO:0002224	BP	GO:0002224	toll-like receptor signaling pathway	19/845	152/18866	5.07037e-05	0.00116043	0.00090127	TNIP3/TNFAIP3/RIPK2/UBC/IRF1/BCL10/RPS27A/MFHAS1/NFKBIA/IRAK2/TICAM1/F2RL1/UBE2D1/TANK/FLOT1/LYN/CAV1/TNIP1/UBA52	19
GO:0032663	BP	GO:0032663	regulation of interleukin-2 production	10/845	49/18866	5.16207e-05	0.00117383	0.00091168	TNFAIP3/RIPK2/ANXA1/EZR/GBP1/IL1A/IL1B/CD83/ZFP36/RUNX1	10
GO:0044272	BP	GO:0044272	sulfur compound biosynthetic process	22/845	192/18866	5.17373e-05	0.00117383	0.00091168	SLC26A2/MGST1/B3GNT7/GSTP1/PDP1/MGST2/GSTK1/PDK4/PAPSS1/MPST/GGCT/CNDP2/ST3GAL6/PDHB/GCLM/NFE2L2/GSTZ1/B3GNT2/SLC7A11/CHPF/GCLC/MGST3	22
GO:0009069	BP	GO:0009069	serine family amino acid metabolic process	9/845	40/18866	5.43089e-05	0.00122687	0.00095287	PSAT1/PHGDH/TST/GCSH/MPST/GCLM/SLC7A11/SHMT2/GCLC	9
GO:1904018	BP	GO:1904018	positive regulation of vasculature development	25/845	235/18866	5.70905e-05	0.00128352	0.000996869	PTGS2/CFLAR/CXCL8/ANXA1/MDK/SPHK1/HIF1A/AGO2/FGFBP1/CYP1B1/TJP1/IL1A/IL1B/CTSH/PLK2/PDCD6/NFE2L2/EMC10/CX3CL1/JUP/ZC3H12A/XBP1/ANXA3/HDAC9/RUNX1	25
GO:1905897	BP	GO:1905897	regulation of response to endoplasmic reticulum stress	14/845	92/18866	5.73064e-05	0.00128352	0.000996869	AGR2/RACK1/SELENOS/NCK1/ERP29/UBXN1/NUPR1/BAX/PARK7/NFE2L2/MANF/XBP1/CAV1/CLU	14
GO:0034250	BP	GO:0034250	positive regulation of cellular amide metabolic process	20/845	167/18866	6.00873e-05	0.00134007	0.0010408	KRT17/RACK1/SOX4/C1QBP/EIF6/NCK1/SAMD4A/CIRBP/EFNA1/RPS4X/RBM3/NFE2L2/POLR2G/COA3/ABCG1/RPS9/IL6/TNF/NPM1/CLU	20
GO:0006066	BP	GO:0006066	alcohol metabolic process	35/845	385/18866	6.0371e-05	0.0013407	0.00104128	NFKB1/CFTR/ABCA1/PLPP2/SRD5A3/PLA2G4A/SPHK1/LDLR/RDH10/ITPKC/CYP1B1/PLCB1/ALDH2/RAN/ADH5/IL1B/TM7SF2/FDPS/FDX1/PARK7/IDH1/IDH3G/ACADVL/PLPP3/HMGCR/SGPP2/PNPLA4/SYNJ2/ABCG1/PTS/PCBD1/EBP/TNF/SOD1/PLCG2	35
GO:1901990	BP	GO:1901990	regulation of mitotic cell cycle phase transition	39/845	448/18866	6.06771e-05	0.00134181	0.00104214	GADD45A/ANXA1/WEE1/CCL2/CDKN2A/SOX4/PSMA3/APEX1/PLCB1/TPRA1/PSMC4/CDKN2B/PSMA5/E2F7/PSMB4/PSMA4/PHB2/PLK2/PSMB5/PSMB3/PSMB6/DCTN2/BAX/PSMA1/PSMD4/BUB3/UBE2D1/PSMB2/PSMC5/DCTN3/DYNC1LI1/RGCC/CETN2/ANAPC4/PRMT1/PSMD7/RBX1/PSMB1/TUBA1A	39
GO:0070671	BP	GO:0070671	response to interleukin-12	10/845	50/18866	6.19632e-05	0.00136449	0.00105976	RIPK2/PLCB1/TALDO1/CD47/CFL1/RAP1B/RPLP0/PDCD4/CDC42/SOD1	10
GO:0000209	BP	GO:0000209	protein polyubiquitination	32/845	340/18866	6.41827e-05	0.00140745	0.00109313	TNFAIP3/RNF19A/UBC/TRAF4/PSMA3/RPS27A/SPSB1/PSMC4/PSMA5/PSMB4/UBE2E3/PSMA4/FBXO32/PSMB5/NEDD4L/PSMB3/PSMB6/TRIM2/PSMA1/PSMD4/UBE2D1/PSMB2/PSMC5/UBE2L3/RNF144B/ANAPC4/PSMD7/TRIM44/RBX1/LMO7/UBA52/PSMB1	32
GO:0042254	BP	GO:0042254	ribosome biogenesis	30/845	310/18866	6.49367e-05	0.00141806	0.00110136	RPL10A/RPL6/DDX52/ISG20/RPL3/RPS2/RPS14/RAN/C1QBP/RPL12/EIF6/MRPS2/RPL7A/RPS7/MRPL20/XRN2/RPS19/RPLP0/GLUL/XRCC5/RPS9/RPS6/RPS5/RPL26L1/RPL7/SNU13/RPL23A/NOP10/TRMT112/NPM1	30
GO:0006415	BP	GO:0006415	translational termination	15/845	105/18866	6.67756e-05	0.00145216	0.00112785	MRPS2/GSPT1/MRPL20/AURKAIP1/MRPS33/MRPS21/MRPL41/MRPL28/MRPL47/MRPL13/MRPL40/MRPL51/MRPL54/MRPS36/TRMT112	15
GO:0045765	BP	GO:0045765	regulation of angiogenesis	36/845	403/18866	6.8326e-05	0.00147974	0.00114927	GADD45A/PTGS2/CXCL8/TNFAIP3/ANXA1/MDK/TNFRSF12A/SPHK1/HIF1A/AGO2/FGFBP1/CYP1B1/TJP1/IL1A/TSPAN12/IL1B/CTSH/SPINK5/EFNA1/GTF2I/PLK2/GLUL/PDCD6/NFE2L2/EMC10/CX3CL1/JUP/ZC3H12A/RGCC/XBP1/ANXA3/SLC12A2/HDAC9/RUNX1/IL6/TNF	36
GO:0071346	BP	GO:0071346	cellular response to interferon-gamma	21/845	182/18866	6.86704e-05	0.00148108	0.00115031	EDN1/HLA-DRA/HLA-DRB5/HLA-DRB1/CCL2/ACTG1/MID1/IRF1/GBP2/GBP1/CD47/HLA-DPA1/GBP5/CX3CL1/GBP3/TRIM25/CDC42/HLA-E/CLDN1/RPL13A/CCL20	21
GO:0042326	BP	GO:0042326	negative regulation of phosphorylation	41/845	484/18866	7.29428e-05	0.00156588	0.00121617	GADD45A/TNFAIP3/PEBP1/FBLN1/EZR/GSTP1/RACK1/CDKN2A/WWTR1/TESC/GBP1/TRIB2/NCK1/CDKN2B/CNKSR3/IL1B/MECOM/PRDX3/F2RL1/EFNA1/DUSP8/NUPR1/TSG101/PDCD4/BAX/PARK7/LIF/PLPP3/ZC3H12A/HMGCR/ANKLE2/OCLN/DNAJC15/LYN/DUSP4/DUSP5/EIF3A/CAV1/TNIP1/NPM1/GADD45B	41
GO:0090303	BP	GO:0090303	positive regulation of wound healing	11/845	61/18866	7.31998e-05	0.00156588	0.00121617	CLDN3/ANXA1/ACTG1/PRDX2/PLA2G4A/CLDN4/NFE2L2/PLPP3/OCLN/XBP1/CLDN1	11
GO:0030177	BP	GO:0030177	positive regulation of Wnt signaling pathway	21/845	183/18866	7.43736e-05	0.00158331	0.00122971	NFKB1/TNFAIP3/SOX4/PSMA3/PSMC4/PSMA5/PSMB4/RUVBL1/PSMA4/PSMB5/PSMB3/PSMB6/PSMA1/PSMD4/FGFR2/PSMB2/PSMC5/JUP/PSMD7/CAV1/PSMB1	21
GO:0032611	BP	GO:0032611	interleukin-1 beta production	15/845	106/18866	7.46187e-05	0.00158331	0.00122971	SERPINB1/TNFAIP3/RIPK2/ABCA1/GSTP1/SPHK1/IL1B/FOXP1/F2RL1/GBP5/NLRP2/CX3CL1/ZC3H12A/IL6/TNF	15
GO:0032434	BP	GO:0032434	regulation of proteasomal ubiquitin-dependent protein catabolic process	17/845	131/18866	7.7556e-05	0.001639	0.00127296	RNF19A/N4BP1/RACK1/TRIB2/PLK2/UBXN1/GIPC1/PARK7/NFE2L2/DESI1/RNF144B/GCLC/RBX1/SDCBP/CAV1/CLU/SUMO2	17
GO:0002861	BP	GO:0002861	regulation of inflammatory response to antigenic stimulus	8/845	33/18866	8.01226e-05	0.00168076	0.00130539	HLA-DRB1/SELENOS/PSMB4/PARK7/PSMA1/HLA-E/CD81/TNF	8
GO:0070302	BP	GO:0070302	regulation of stress-activated protein kinase signaling cascade	25/845	240/18866	8.04697e-05	0.00168076	0.00130539	GADD45A/EDN1/RIPK2/EZR/GSTP1/SPHK1/TRAF4/MID1/PLCB1/MFHAS1/IL1B/MAP2K2/MECOM/F2RL1/SEMA3A/PDCD4/EMC10/ZC3H12A/HMGCR/LYN/CDC42/PRMT1/SDCBP/TNF/GADD45B	25
GO:0090090	BP	GO:0090090	negative regulation of canonical Wnt signaling pathway	21/845	184/18866	8.04942e-05	0.00168076	0.00130539	TLE1/MDK/PSMA3/WWTR1/PSMC4/PSMA5/PSMB4/PSMA4/PSMB5/PSMB3/PSMB6/PSMA1/PSMD4/PSMB2/PSMC5/PSMD7/RBX1/CAV1/PSMB1/IGFBP2/PFDN5	21
GO:0010595	BP	GO:0010595	positive regulation of endothelial cell migration	17/845	132/18866	8.538e-05	0.0017757	0.00137913	PTGS2/EDN1/ANXA1/HIF1A/FGFBP1/FOXP1/ATP5F1A/PLK2/ATP5F1B/PDCD6/NFE2L2/MAP2K3/EMC10/PLPP3/ZC3H12A/ANXA3/HDAC9	17
GO:0070227	BP	GO:0070227	lymphocyte apoptotic process	12/845	73/18866	8.93045e-05	0.00184998	0.00143682	CD74/IDO1/HIF1A/BCL10/NFKBID/LGALS3/FOXP1/EFNA1/BAX/PRELID1/KDELR1/LYN	12
GO:0002244	BP	GO:0002244	hematopoietic progenitor cell differentiation	20/845	172/18866	9.10581e-05	0.00187151	0.00145355	SOX4/PSMA3/PSMC4/PSMA5/RBM47/CEBPD/PSMB4/PSMA4/PSMB5/PSMB3/PSMB6/NFE2L2/PSMA1/PSMD4/XRCC5/PSMB2/PSMC5/PSMD7/RUNX1/PSMB1	20
GO:0070304	BP	GO:0070304	positive regulation of stress-activated protein kinase signaling cascade	20/845	172/18866	9.10581e-05	0.00187151	0.00145355	GADD45A/EDN1/RIPK2/SPHK1/TRAF4/MID1/PLCB1/MFHAS1/IL1B/F2RL1/SEMA3A/EMC10/ZC3H12A/HMGCR/LYN/CDC42/PRMT1/SDCBP/TNF/GADD45B	20
GO:2000377	BP	GO:2000377	regulation of reactive oxygen species metabolic process	22/845	200/18866	9.54733e-05	0.00195459	0.00151807	GADD45A/PTGS2/CFLAR/EDN1/PRDX2/GSTP1/HIF1A/CYP1B1/EIF6/SELENOS/CD47/IL1B/TICAM1/F2RL1/PARK7/NFE2L2/ARF4/ZC3H12A/CAV1/TNF/SOD1/CLU	22
GO:0110110	BP	GO:0110110	positive regulation of animal organ morphogenesis	13/845	85/18866	9.91809e-05	0.00200855	0.00155998	CFLAR/EDN1/TNFAIP3/MDK/PIM1/CSF1/MAGED1/BAX/LIF/FGFR2/XBP1/CDC42/BASP1	13
GO:0021762	BP	GO:0021762	substantia nigra development	9/845	43/18866	9.92888e-05	0.00200855	0.00155998	MBP/CKB/ATP5PB/NDUFS3/CDC42/BASP1/YWHAH/ATP5PF/COX6B1	9
GO:0150077	BP	GO:0150077	regulation of neuroinflammatory response	9/845	43/18866	9.92888e-05	0.00200855	0.00155998	PTGS2/SPHK1/LDLR/IL1B/NUPR1/CX3CL1/IL18/IL6/TNF	9
GO:0032612	BP	GO:0032612	interleukin-1 production	16/845	121/18866	9.9642e-05	0.00200855	0.00155998	SERPINB1/TNFAIP3/RIPK2/ANXA1/ABCA1/GSTP1/SPHK1/IL1B/FOXP1/F2RL1/GBP5/NLRP2/CX3CL1/ZC3H12A/IL6/TNF	16
GO:1903036	BP	GO:1903036	positive regulation of response to wounding	12/845	74/18866	0.000102309	0.00205441	0.0015956	CLDN3/ANXA1/MDK/ACTG1/PRDX2/PLA2G4A/CLDN4/NFE2L2/PLPP3/OCLN/XBP1/CLDN1	12
GO:0072593	BP	GO:0072593	reactive oxygen species metabolic process	28/845	288/18866	0.000103903	0.00207845	0.00161427	GADD45A/PTGS2/CFLAR/EDN1/PRDX2/GSTP1/HIF1A/GPX3/CYP1B1/PDK4/EIF6/SELENOS/CD47/IL1B/PRDX3/TICAM1/F2RL1/PARK7/NFE2L2/ARF4/NDUFS3/ZC3H12A/ATP5IF1/CAV1/TNF/SLC7A2/SOD1/CLU	28
GO:0006534	BP	GO:0006534	cysteine metabolic process	5/845	12/18866	0.000108416	0.0021523	0.00167163	TST/MPST/GCLM/SLC7A11/GCLC	5
GO:0090085	BP	GO:0090085	regulation of protein deubiquitination	5/845	12/18866	0.000108416	0.0021523	0.00167163	UBXN1/PARK7/ZC3H12A/TANK/TNIP1	5
GO:1990266	BP	GO:1990266	neutrophil migration	16/845	122/18866	0.000110007	0.00217564	0.00168976	IL1R1/CXCL8/CXCL1/CXCL3/CXCL2/CD74/EDN1/MDK/CCL2/C1QBP/LGALS3/IL1B/PPIB/CX3CL1/WDR1/CCL20	16
GO:0034341	BP	GO:0034341	response to interferon-gamma	22/845	202/18866	0.000110585	0.00217885	0.00169225	KYNU/EDN1/HLA-DRA/HLA-DRB5/HLA-DRB1/CCL2/ACTG1/MID1/IRF1/GBP2/GBP1/CD47/HLA-DPA1/GBP5/CX3CL1/GBP3/TRIM25/CDC42/HLA-E/CLDN1/RPL13A/CCL20	22
GO:0006414	BP	GO:0006414	translational elongation	17/845	135/18866	0.000113171	0.00221317	0.0017189	RACK1/MRPS2/TUFM/MRPL20/AURKAIP1/MRPS33/MRPS21/MRPL41/MRPL28/MRPL47/MRPL13/MRPL40/MRPL51/MRPL54/MRPS36/EEF1B2/RPLP1	17
GO:0032543	BP	GO:0032543	mitochondrial translation	17/845	135/18866	0.000113171	0.00221317	0.0017189	C1QBP/MRPS2/TUFM/MRPL20/AURKAIP1/MRPS33/MRPS21/MRPL41/MRPL28/MRPL47/SHMT2/COA3/MRPL13/MRPL40/MRPL51/MRPL54/MRPS36	17
GO:0002437	BP	GO:0002437	inflammatory response to antigenic stimulus	11/845	64/18866	0.000115205	0.00224457	0.00174329	HLA-DRB1/IL1RN/SELENOS/KDM6B/PSMB4/PARK7/PSMA1/AHCY/HLA-E/CD81/TNF	11
GO:1903364	BP	GO:1903364	positive regulation of cellular protein catabolic process	18/845	149/18866	0.000123582	0.00239886	0.00186312	TNFAIP3/RNF19A/EZR/RACK1/LDLR/TRIB2/PSMC4/PLK2/NUPR1/NFE2L2/RNF144B/GCLC/ATP5IF1/RBX1/CD81/CAV1/CLU/SUMO2	18
GO:0010634	BP	GO:0010634	positive regulation of epithelial cell migration	20/845	176/18866	0.000125263	0.00242252	0.0018815	PTGS2/EDN1/ANXA1/HIF1A/FGFBP1/FOXP1/ATP5F1A/CTSH/PLK2/ATP5F1B/PDCD6/NFE2L2/MAP2K3/EMC10/PLPP3/RAB25/ZC3H12A/ANXA3/HDAC9/PLCG2	20
GO:0019886	BP	GO:0019886	antigen processing and presentation of exogenous peptide antigen via MHC class II	14/845	99/18866	0.000129391	0.00249316	0.00193636	CD74/HLA-DRA/HLA-DRB5/HLA-DRB1/HLA-DMB/HLA-DMA/HLA-DPA1/DCTN2/AP2S1/AP1M2/DCTN3/CAPZA2/DCTN6/DYNC1LI1	14
GO:0001667	BP	GO:0001667	ameboidal-type cell migration	40/845	481/18866	0.000132115	0.00253631	0.00196988	GADD45A/PTGS2/EDN1/ZFAND5/ANXA1/HIF1A/AGO2/FGFBP1/CYP1B1/S100A2/C1QBP/CFL1/PDLIM1/FOXP1/ATP5F1A/CTSH/EFNA1/FOLR1/PLK2/ARID5B/GIPC1/ATP5F1B/SEMA3A/GLUL/PDCD6/NFE2L2/MAP2K3/EMC10/PLPP3/RAB25/JUP/ZC3H12A/LAMTOR2/RGCC/CSNK2B/ANXA3/HDAC9/TNF/TIMP1/PLCG2	40
GO:0070665	BP	GO:0070665	positive regulation of leukocyte proliferation	18/845	150/18866	0.000134682	0.00256679	0.00199355	CD74/HLA-DMB/RIPK2/ANXA1/CLCF1/IL1A/CSF1/NCK1/IL1B/TICAM1/CD55/HLA-DPA1/LYN/HLA-E/CD81/IL18/IL6/IGFBP2	18
GO:0097530	BP	GO:0097530	granulocyte migration	18/845	150/18866	0.000134682	0.00256679	0.00199355	IL1R1/CXCL8/CXCL1/CXCL3/CXCL2/CD74/EDN1/ANXA1/MDK/CCL2/C1QBP/CSF1/LGALS3/IL1B/PPIB/CX3CL1/WDR1/CCL20	18
GO:0032946	BP	GO:0032946	positive regulation of mononuclear cell proliferation	17/845	137/18866	0.00013584	0.00257948	0.00200341	CD74/HLA-DMB/RIPK2/ANXA1/CLCF1/IL1A/CSF1/NCK1/IL1B/TICAM1/CD55/HLA-DPA1/HLA-E/CD81/IL18/IL6/IGFBP2	17
GO:1904951	BP	GO:1904951	positive regulation of establishment of protein localization	33/845	370/18866	0.000139436	0.00263821	0.00204902	PTGS2/HLA-DRB1/CFTR/EZR/HIF1A/RACK1/SOX4/FIS1/BBC3/RAN/IL1A/VPS28/CCT5/IL1B/F2RL1/CCT3/TSG101/GLUL/JUP/ZC3H12A/UBE2L3/PHPT1/CCT2/SRI/ABCG1/RGCC/XBP1/CDC42/HLA-E/CD81/YWHAH/IL6/TNF	33
GO:1903203	BP	GO:1903203	regulation of oxidative stress-induced neuron death	7/845	27/18866	0.000142546	0.00268736	0.00208719	NCOA7/HIF1A/RACK1/PARK7/SLC7A11/MCL1/NONO	7
GO:0002720	BP	GO:0002720	positive regulation of cytokine production involved in immune response	10/845	55/18866	0.000144106	0.0027022	0.00209872	IL1R1/CD74/BCL10/IL1B/TICAM1/F2RL1/HLA-E/CD81/IL18/IL6	10
GO:0070301	BP	GO:0070301	cellular response to hydrogen peroxide	14/845	100/18866	0.000144365	0.0027022	0.00209872	TNFAIP3/ANXA1/SPHK1/RACK1/CYP1B1/APEX1/AIFM1/KDM6B/PARK7/NFE2L2/CST3/MAP1LC3A/IL6/TXN	14
GO:0000302	BP	GO:0000302	response to reactive oxygen species	24/845	235/18866	0.000150517	0.00280734	0.00218037	CFLAR/EDN1/TNFAIP3/ANXA1/PRDX2/GSTP1/SPHK1/RACK1/CYP1B1/APEX1/AIFM1/GUCY1B1/TPM1/PRDX3/KDM6B/PARK7/NFE2L2/CST3/MAP1LC3A/IL6/TNF/SOD1/TXN/AREG	24
GO:0060828	BP	GO:0060828	regulation of canonical Wnt signaling pathway	28/845	295/18866	0.000156362	0.00290601	0.00225701	NFKB1/TLE1/MDK/SOX4/PSMA3/WWTR1/PSMC4/PSMA5/PSMB4/RUVBL1/PSMA4/FOLR1/PSMB5/PSMB3/PSMB6/PSMA1/PSMD4/FGFR2/PSMB2/PSMC5/JUP/PPP1CA/PSMD7/RBX1/CAV1/PSMB1/IGFBP2/PFDN5	28
GO:0070126	BP	GO:0070126	mitochondrial translational termination	13/845	89/18866	0.0001601	0.00296496	0.00230279	MRPS2/MRPL20/AURKAIP1/MRPS33/MRPS21/MRPL41/MRPL28/MRPL47/MRPL13/MRPL40/MRPL51/MRPL54/MRPS36	13
GO:0032872	BP	GO:0032872	regulation of stress-activated MAPK cascade	24/845	237/18866	0.000171337	0.00314073	0.00243931	GADD45A/EDN1/RIPK2/EZR/GSTP1/SPHK1/TRAF4/MID1/PLCB1/MFHAS1/IL1B/MAP2K2/MECOM/F2RL1/SEMA3A/PDCD4/EMC10/ZC3H12A/HMGCR/CDC42/PRMT1/SDCBP/TNF/GADD45B	24
GO:0031331	BP	GO:0031331	positive regulation of cellular catabolic process	34/845	390/18866	0.000171808	0.00314073	0.00243931	TNFAIP3/RIPK2/RNF19A/EZR/HIF1A/AGO2/RACK1/LDLR/TRIB2/PSMC4/ZC3HAV1/IL1B/TICAM1/PHB2/PLK2/NUPR1/HSPB8/BAX/PARK7/NFE2L2/ZC3H12A/POLR2G/RNF144B/SNX9/GCLC/ATP5IF1/RBX1/CD81/ZFP36/CAV1/IL6/TNF/CLU/SUMO2	34
GO:0061028	BP	GO:0061028	establishment of endothelial barrier	9/845	46/18866	0.000171988	0.00314073	0.00243931	CLDN3/EZR/TJP1/IL1B/F2RL1/RAP1B/VCL/CLDN1/TNF	9
GO:1900744	BP	GO:1900744	regulation of p38MAPK cascade	9/845	46/18866	0.000171988	0.00314073	0.00243931	GADD45A/EZR/SPHK1/MFHAS1/IL1B/EMC10/ZC3H12A/PRMT1/GADD45B	9
GO:0071621	BP	GO:0071621	granulocyte chemotaxis	16/845	127/18866	0.000177237	0.00322534	0.00250503	CXCL8/CXCL1/CXCL3/CXCL2/CD74/EDN1/ANXA1/MDK/CCL2/C1QBP/CSF1/LGALS3/IL1B/PPIB/CX3CL1/CCL20	16
GO:0002827	BP	GO:0002827	positive regulation of T-helper 1 type immune response	6/845	20/18866	0.00017904	0.00324689	0.00252176	IL1R1/RIPK2/ANXA1/PLA2G4A/IL1B/IL18	6
GO:0070661	BP	GO:0070661	leukocyte proliferation	29/845	313/18866	0.000182343	0.00328481	0.00255121	CD74/HLA-DRB1/HLA-DMB/TNFAIP3/IDO1/RIPK2/ANXA1/PRDX2/GSTP1/IRF1/CLCF1/IL1A/CSF1/NCK1/LGALS3/IL1B/TICAM1/F2RL1/CD55/HLA-DPA1/BAX/CX3CL1/LYN/HLA-E/CD81/IL18/IL6/IGFBP2/CLU	29
GO:0010594	BP	GO:0010594	regulation of endothelial cell migration	24/845	238/18866	0.000182673	0.00328481	0.00255121	GADD45A/PTGS2/EDN1/ANXA1/HIF1A/FGFBP1/FOXP1/ATP5F1A/EFNA1/PLK2/ATP5F1B/GLUL/PDCD6/NFE2L2/MAP2K3/EMC10/PLPP3/JUP/ZC3H12A/RGCC/CSNK2B/ANXA3/HDAC9/TNF	24
GO:0010950	BP	GO:0010950	positive regulation of endopeptidase activity	20/845	181/18866	0.000183638	0.00328481	0.00255121	CFLAR/RIPK2/BEX3/RACK1/FIS1/BCL10/BBC3/PSENEN/AIFM1/MBP/CTSH/EFNA1/IFT57/PDCD6/BAX/NLRP2/PRELID1/ADRM1/LYN/TNF	20
GO:0045619	BP	GO:0045619	regulation of lymphocyte differentiation	20/845	181/18866	0.000183638	0.00328481	0.00255121	CD74/RIPK2/ANXA1/MDK/PRDX2/SOX4/IRF1/NFKBID/IL1A/HMGB3/IL1B/SPINK5/CD83/ZC3H12A/PRELID1/XBP1/IL18/RUNX1/PRDM1/SOD1	20
GO:0070423	BP	GO:0070423	nucleotide-binding oligomerization domain containing signaling pathway	8/845	37/18866	0.000190089	0.0033811	0.002626	TNFAIP3/RIPK2/UBC/RPS27A/NFKBIA/IRAK2/MAP2K6/UBA52	8
GO:0031667	BP	GO:0031667	response to nutrient levels	39/845	473/18866	0.000190312	0.0033811	0.002626	PTGS2/KYNU/ABCA1/MMP7/GDF15/GSTP1/PIM1/FIS1/LDLR/BCL10/WIPI1/PDK4/AIFM1/CYP24A1/CDKN2B/COMT/FOLR1/GLUL/GCLM/NFE2L2/ZC3H12A/HMGCR/TXN2/AHCY/DNAJC15/WDR45/GCLC/TRIM25/XBP1/CST3/GABARAPL2/MAP1LC3A/DAD1/MAP1B/ASNS/PCSK1N/ZFP36/SOD1/IGFBP2	39
GO:0002495	BP	GO:0002495	antigen processing and presentation of peptide antigen via MHC class II	14/845	103/18866	0.000198619	0.00350492	0.00272216	CD74/HLA-DRA/HLA-DRB5/HLA-DRB1/HLA-DMB/HLA-DMA/HLA-DPA1/DCTN2/AP2S1/AP1M2/DCTN3/CAPZA2/DCTN6/DYNC1LI1	14
GO:0030593	BP	GO:0030593	neutrophil chemotaxis	14/845	103/18866	0.000198619	0.00350492	0.00272216	CXCL8/CXCL1/CXCL3/CXCL2/CD74/EDN1/MDK/CCL2/C1QBP/LGALS3/IL1B/PPIB/CX3CL1/CCL20	14
GO:0045732	BP	GO:0045732	positive regulation of protein catabolic process	23/845	225/18866	0.000202205	0.00354433	0.00275277	TNFAIP3/RNF19A/EZR/RACK1/LDLR/TRIB2/PSMC4/VPS28/IL1B/PLK2/NEDD4L/NUPR1/NFE2L2/RNF144B/SNX9/GCLC/ATP5IF1/RBX1/CD81/CAV1/TNF/CLU/SUMO2	23
GO:1903050	BP	GO:1903050	regulation of proteolysis involved in cellular protein catabolic process	23/845	225/18866	0.000202205	0.00354433	0.00275277	RNF19A/N4BP1/RACK1/TRIB2/PSMC4/RPS7/EFNA1/PLK2/UBXN1/NUPR1/GIPC1/PARK7/NFE2L2/DESI1/RNF144B/GCLC/ATP5IF1/GABARAPL2/RBX1/SDCBP/CAV1/CLU/SUMO2	23
GO:0070663	BP	GO:0070663	regulation of leukocyte proliferation	24/845	240/18866	0.000207359	0.00362256	0.00281353	CD74/HLA-DRB1/HLA-DMB/TNFAIP3/IDO1/RIPK2/ANXA1/GSTP1/IRF1/CLCF1/IL1A/CSF1/NCK1/LGALS3/IL1B/TICAM1/CD55/HLA-DPA1/LYN/HLA-E/CD81/IL18/IL6/IGFBP2	24
GO:0032147	BP	GO:0032147	activation of protein kinase activity	30/845	331/18866	0.000209006	0.0036392	0.00282646	GADD45A/CD74/RIPK2/MAP3K8/UBC/GDF15/PRDX2/CAB39/TRAF4/RPS27A/IRAK2/MAP2K6/IL1B/MAP2K2/PHB2/ERP29/PARK7/MAP2K3/LAMTOR2/RGCC/PILRB/DUSP5/CD81/RPLP1/IL18/TNF/SOD1/UBA52/GADD45B/TXN	30
GO:0010632	BP	GO:0010632	regulation of epithelial cell migration	28/845	301/18866	0.000218938	0.00379686	0.00294891	GADD45A/PTGS2/EDN1/ANXA1/HIF1A/FGFBP1/FOXP1/ATP5F1A/CTSH/EFNA1/PLK2/ATP5F1B/SEMA3A/GLUL/PDCD6/NFE2L2/MAP2K3/EMC10/PLPP3/RAB25/JUP/ZC3H12A/RGCC/CSNK2B/ANXA3/HDAC9/TNF/PLCG2	28
GO:0002367	BP	GO:0002367	cytokine production involved in immune response	14/845	104/18866	0.000220234	0.00379686	0.00294891	IL1R1/CD74/BCL10/IL1B/TICAM1/F2RL1/CHGA/CD55/KDELR1/HLA-E/CD81/IL18/IL6/TNF	14
GO:0002504	BP	GO:0002504	antigen processing and presentation of peptide or polysaccharide antigen via MHC class II	14/845	104/18866	0.000220234	0.00379686	0.00294891	CD74/HLA-DRA/HLA-DRB5/HLA-DRB1/HLA-DMB/HLA-DMA/HLA-DPA1/DCTN2/AP2S1/AP1M2/DCTN3/CAPZA2/DCTN6/DYNC1LI1	14
GO:0043542	BP	GO:0043542	endothelial cell migration	27/845	286/18866	0.000222055	0.00381571	0.00296355	GADD45A/PTGS2/EDN1/ANXA1/HIF1A/FGFBP1/CYP1B1/S100A2/FOXP1/ATP5F1A/EFNA1/PLK2/GIPC1/ATP5F1B/GLUL/PDCD6/NFE2L2/MAP2K3/EMC10/PLPP3/JUP/ZC3H12A/RGCC/CSNK2B/ANXA3/HDAC9/TNF	27
GO:0001933	BP	GO:0001933	negative regulation of protein phosphorylation	37/845	444/18866	0.00022375	0.00383226	0.0029764	GADD45A/TNFAIP3/PEBP1/FBLN1/EZR/GSTP1/RACK1/CDKN2A/WWTR1/TESC/GBP1/TRIB2/NCK1/CDKN2B/CNKSR3/IL1B/MECOM/F2RL1/EFNA1/DUSP8/TSG101/PDCD4/BAX/PARK7/LIF/PLPP3/ZC3H12A/HMGCR/OCLN/LYN/DUSP4/DUSP5/EIF3A/CAV1/TNIP1/NPM1/GADD45B	37
GO:0032874	BP	GO:0032874	positive regulation of stress-activated MAPK cascade	19/845	170/18866	0.000227461	0.00387519	0.00300974	GADD45A/EDN1/RIPK2/SPHK1/TRAF4/MID1/PLCB1/MFHAS1/IL1B/F2RL1/SEMA3A/EMC10/ZC3H12A/HMGCR/CDC42/PRMT1/SDCBP/TNF/GADD45B	19
GO:0007566	BP	GO:0007566	embryo implantation	10/845	58/18866	0.000227735	0.00387519	0.00300974	PTGS2/FBLN1/AGO2/RPL29/C1QBP/IL1B/LIF/CST3/SOD1/TIMP1	10
GO:0035872	BP	GO:0035872	nucleotide-binding domain, leucine rich repeat containing receptor signaling pathway	8/845	38/18866	0.000231423	0.00391688	0.00304212	TNFAIP3/RIPK2/UBC/RPS27A/NFKBIA/IRAK2/MAP2K6/UBA52	8
GO:2000108	BP	GO:2000108	positive regulation of leukocyte apoptotic process	7/845	29/18866	0.000231679	0.00391688	0.00304212	IDO1/ANXA1/CDKN2A/NFKBID/BAX/PRELID1/LYN	7
GO:1903900	BP	GO:1903900	regulation of viral life cycle	18/845	157/18866	0.000239997	0.00401325	0.00311697	CXCL8/CD74/HLA-DRB1/SLPI/ISG20/ZC3HAV1/PLSCR1/PPIB/TSG101/NECTIN2/CHMP4B/ZC3H12A/VPS37B/DDX5/TRIM25/CHMP2A/TNIP1/TNF	18
GO:0036499	BP	GO:0036499	PERK-mediated unfolded protein response	6/845	21/18866	0.000241209	0.00401325	0.00311697	CXCL8/CCL2/AGR2/NCK1/NFE2L2/ASNS	6
GO:0039702	BP	GO:0039702	viral budding via host ESCRT complex	6/845	21/18866	0.000241209	0.00401325	0.00311697	CHMP1B/VPS28/TSG101/CHMP4B/VPS37B/CHMP2A	6
GO:0140467	BP	GO:0140467	integrated stress response signaling	6/845	21/18866	0.000241209	0.00401325	0.00311697	CXCL8/CCL2/AGR2/NCK1/NFE2L2/ASNS	6
GO:1903204	BP	GO:1903204	negative regulation of oxidative stress-induced neuron death	6/845	21/18866	0.000241209	0.00401325	0.00311697	NCOA7/HIF1A/RACK1/PARK7/SLC7A11/NONO	6
GO:0050708	BP	GO:0050708	regulation of protein secretion	31/845	352/18866	0.000274209	0.00454788	0.0035322	HLA-DRB1/CFTR/RAB11FIP1/ANXA1/EZR/HMGN3/HIF1A/SOX4/IL1A/SLC25A6/IL1B/F2RL1/CHGA/ERP29/GLUL/HADH/ENY2/ICA1/SLC25A5/PHPT1/HMGCR/SRI/ABCG1/RGCC/LYN/XBP1/SLC12A2/HLA-E/HDAC9/IL6/TNF	31
GO:2000058	BP	GO:2000058	regulation of ubiquitin-dependent protein catabolic process	18/845	159/18866	0.000280959	0.0046149	0.00358425	RNF19A/N4BP1/RACK1/TRIB2/RPS7/PLK2/UBXN1/GIPC1/PARK7/NFE2L2/DESI1/RNF144B/GCLC/RBX1/SDCBP/CAV1/CLU/SUMO2	18
GO:0043409	BP	GO:0043409	negative regulation of MAPK cascade	20/845	187/18866	0.000284234	0.0046149	0.00358425	PEBP1/FBLN1/EZR/GSTP1/GBP1/CNKSR3/IL1B/MECOM/F2RL1/EFNA1/DUSP8/PDCD4/LIF/HMGCR/LYN/DUSP4/DUSP5/EIF3A/CAV1/TNIP1	20
GO:0002673	BP	GO:0002673	regulation of acute inflammatory response	9/845	49/18866	0.000284414	0.0046149	0.00358425	PTGS2/C2CD4A/GSTP1/SELENOS/IL1B/PARK7/HLA-E/IL6/TNF	9
GO:0006692	BP	GO:0006692	prostanoid metabolic process	9/845	49/18866	0.000284414	0.0046149	0.00358425	PTGS2/CD74/EDN1/ANXA1/GSTP1/PLA2G4A/PNPLA8/IL1B/PTGR1	9
GO:0006693	BP	GO:0006693	prostaglandin metabolic process	9/845	49/18866	0.000284414	0.0046149	0.00358425	PTGS2/CD74/EDN1/ANXA1/GSTP1/PLA2G4A/PNPLA8/IL1B/PTGR1	9
GO:0070231	BP	GO:0070231	T cell apoptotic process	9/845	49/18866	0.000284414	0.0046149	0.00358425	IDO1/HIF1A/BCL10/NFKBID/LGALS3/EFNA1/BAX/PRELID1/KDELR1	9
GO:0071349	BP	GO:0071349	cellular response to interleukin-12	9/845	49/18866	0.000284414	0.0046149	0.00358425	PLCB1/TALDO1/CD47/CFL1/RAP1B/RPLP0/PDCD4/CDC42/SOD1	9
GO:0001516	BP	GO:0001516	prostaglandin biosynthetic process	7/845	30/18866	0.000290608	0.00467201	0.00362861	PTGS2/CD74/EDN1/ANXA1/PLA2G4A/PNPLA8/IL1B	7
GO:0036475	BP	GO:0036475	neuron death in response to oxidative stress	7/845	30/18866	0.000290608	0.00467201	0.00362861	NCOA7/HIF1A/RACK1/PARK7/SLC7A11/MCL1/NONO	7
GO:0046457	BP	GO:0046457	prostanoid biosynthetic process	7/845	30/18866	0.000290608	0.00467201	0.00362861	PTGS2/CD74/EDN1/ANXA1/PLA2G4A/PNPLA8/IL1B	7
GO:0042542	BP	GO:0042542	response to hydrogen peroxide	17/845	146/18866	0.000294249	0.00471608	0.00366283	TNFAIP3/ANXA1/SPHK1/RACK1/CYP1B1/APEX1/AIFM1/PRDX3/KDM6B/PARK7/NFE2L2/CST3/MAP1LC3A/IL6/SOD1/TXN/AREG	17
GO:0051783	BP	GO:0051783	regulation of nuclear division	20/845	188/18866	0.000305013	0.00487369	0.00378525	EDN1/SPHK1/PLCB1/IL1A/CHMP1B/MSX1/IL1B/PHB2/AURKAIP1/MAP9/CHMP4B/LIF/BUB3/NAA10/RANBP1/DYNC1LI1/RGCC/ANAPC4/CDC42/CHMP2A	20
GO:0060070	BP	GO:0060070	canonical Wnt signaling pathway	30/845	339/18866	0.000314877	0.00500833	0.00388981	NFKB1/TLE1/MDK/SOX4/PSMA3/WWTR1/PSMC4/PSMA5/PSMB4/RUVBL1/PSMA4/FOLR1/PSMB5/PSMB3/PSMB6/PORCN/PSMA1/PSMD4/FGFR2/PSMB2/PSMC5/PLPP3/JUP/PPP1CA/PSMD7/RBX1/CAV1/PSMB1/IGFBP2/PFDN5	30
GO:0030595	BP	GO:0030595	leukocyte chemotaxis	23/845	232/18866	0.000315853	0.00500833	0.00388981	CXCL8/CXCL1/CXCL3/CXCL2/CD74/EDN1/ANXA1/MDK/CCL2/C1QBP/CSF1/LGALS3/IL1B/F2RL1/CHGA/RPS19/PPIB/CX3CL1/LYN/DDT/SLC12A2/IL6/CCL20	23
GO:0006790	BP	GO:0006790	sulfur compound metabolic process	32/845	371/18866	0.000318903	0.00500833	0.00388981	KYNU/SLC26A2/MGST1/B3GNT7/GSTP1/PDP1/PHGDH/TST/MGST2/GSTK1/PDK4/PAPSS1/MPST/GGCT/CNDP2/COMT/ST3GAL6/PDHB/GCLM/PARK7/NFE2L2/IDH1/GSTZ1/B3GNT2/SLC7A11/CHPF/TXN2/AHCY/GCLC/PCCA/MGST3/SOD1	32
GO:0051384	BP	GO:0051384	response to glucocorticoid	17/845	147/18866	0.000319158	0.00500833	0.00388981	PTGS2/CFLAR/EDN1/ANXA1/MDK/GSTP1/IL1RN/FBXO32/AKAP13/UBE2L3/ANXA3/ZFP36/CLDN1/IL6/TNF/IGFBP2/AREG	17
GO:1901685	BP	GO:1901685	glutathione derivative metabolic process	6/845	22/18866	0.000319172	0.00500833	0.00388981	MGST1/GSTP1/MGST2/GSTK1/GSTZ1/MGST3	6
GO:1901687	BP	GO:1901687	glutathione derivative biosynthetic process	6/845	22/18866	0.000319172	0.00500833	0.00388981	MGST1/GSTP1/MGST2/GSTK1/GSTZ1/MGST3	6
GO:0014009	BP	GO:0014009	glial cell proliferation	9/845	50/18866	0.000333244	0.00521353	0.00404919	SOX4/CSF1/IL1B/CX3CL1/LYN/IL6/TNF/CLU/AREG	9
GO:0000096	BP	GO:0000096	sulfur amino acid metabolic process	8/845	40/18866	0.00033622	0.00524443	0.00407319	TST/MPST/COMT/GCLM/SLC7A11/TXN2/AHCY/GCLC	8
GO:0070371	BP	GO:0070371	ERK1 and ERK2 cascade	29/845	325/18866	0.000343395	0.00534045	0.00414777	CFLAR/CD74/HLA-DRB1/RIPK2/CCL2/FBLN1/EZR/GSTP1/MFHAS1/GBP1/CNKSR3/IL1B/MAP2K2/CTSH/F2RL1/RAP1B/PHB2/LIF/FGFR2/CX3CL1/ALKAL2/HMGCR/LYN/DDT/DUSP4/EIF3A/TNIP1/TNF/CCL20	29
GO:0046209	BP	GO:0046209	nitric oxide metabolic process	12/845	84/18866	0.000349916	0.00542576	0.00421403	PTGS2/EDN1/CYP1B1/SELENOS/CD47/IL1B/TICAM1/ZC3H12A/CAV1/TNF/SLC7A2/CLU	12
GO:0030178	BP	GO:0030178	negative regulation of Wnt signaling pathway	22/845	219/18866	0.000351826	0.0054393	0.00422454	TLE1/MDK/RACK1/PSMA3/WWTR1/PSMC4/PSMA5/PSMB4/PSMA4/PSMB5/PSMB3/PSMB6/PSMA1/PSMD4/PSMB2/PSMC5/PSMD7/RBX1/CAV1/PSMB1/IGFBP2/PFDN5	22
GO:0002675	BP	GO:0002675	positive regulation of acute inflammatory response	7/845	31/18866	0.000360992	0.00556458	0.00432184	PTGS2/C2CD4A/IL1B/PARK7/HLA-E/IL6/TNF	7
GO:0034134	BP	GO:0034134	toll-like receptor 2 signaling pathway	5/845	15/18866	0.000367354	0.00559681	0.00434687	TNFAIP3/RIPK2/MFHAS1/F2RL1/LYN	5
GO:0072567	BP	GO:0072567	chemokine (C-X-C motif) ligand 2 production	5/845	15/18866	0.000367354	0.00559681	0.00434687	CD74/MBP/FOXP1/F2RL1/TNF	5
GO:1904874	BP	GO:1904874	positive regulation of telomerase RNA localization to Cajal body	5/845	15/18866	0.000367354	0.00559681	0.00434687	CCT5/CCT3/RUVBL1/CCT2/NOP10	5
GO:2000341	BP	GO:2000341	regulation of chemokine (C-X-C motif) ligand 2 production	5/845	15/18866	0.000367354	0.00559681	0.00434687	CD74/MBP/FOXP1/F2RL1/TNF	5
GO:0071674	BP	GO:0071674	mononuclear cell migration	13/845	97/18866	0.000382064	0.00580405	0.00450783	ANXA1/MDK/CCL2/PLCB1/CD47/CSF1/LGALS3/RPS19/CX3CL1/LYN/IL6/TNF/CCL20	13
GO:0031647	BP	GO:0031647	regulation of protein stability	27/845	296/18866	0.000384416	0.00581471	0.00451611	PIM1/SOX4/SERF2/TESC/LMNA/CCT5/MSX1/RPS7/CTSH/CCT3/EFNA1/PHB2/NEDD4L/PPIB/DDOST/GIPC1/PARK7/CMTM6/PLPP3/FLOT1/CCT2/XBP1/STX12/DAD1/TRIM44/CD81/CLU	27
GO:0030111	BP	GO:0030111	regulation of Wnt signaling pathway	32/845	375/18866	0.000384985	0.00581471	0.00451611	NFKB1/TNFAIP3/TLE1/MDK/RACK1/SOX4/PSMA3/WWTR1/PSMC4/PSMA5/PSMB4/RUVBL1/PSMA4/FOLR1/PSMB5/PSMB3/PSMB6/PSMA1/PSMD4/FGFR2/PSMB2/PSMC5/PLPP3/JUP/PPP1CA/PSMD7/RBX1/CAV1/RUNX1/PSMB1/IGFBP2/PFDN5	32
GO:0006984	BP	GO:0006984	ER-nucleus signaling pathway	9/845	51/18866	0.000388793	0.00585536	0.00454768	CXCL8/CCL2/AGR2/SELENOS/NCK1/NFE2L2/XBP1/TMCO1/ASNS	9
GO:0050671	BP	GO:0050671	positive regulation of lymphocyte proliferation	16/845	136/18866	0.000390368	0.00586222	0.00455301	CD74/HLA-DMB/RIPK2/ANXA1/CLCF1/IL1A/NCK1/IL1B/TICAM1/CD55/HLA-DPA1/HLA-E/CD81/IL18/IL6/IGFBP2	16
GO:0032944	BP	GO:0032944	regulation of mononuclear cell proliferation	22/845	221/18866	0.000399121	0.00597656	0.00464181	CD74/HLA-DRB1/HLA-DMB/IDO1/RIPK2/ANXA1/IRF1/CLCF1/IL1A/CSF1/NCK1/LGALS3/IL1B/TICAM1/CD55/HLA-DPA1/LYN/HLA-E/CD81/IL18/IL6/IGFBP2	22
GO:0031960	BP	GO:0031960	response to corticosteroid	18/845	164/18866	0.00041097	0.00611804	0.00475169	PTGS2/CFLAR/EDN1/ANXA1/MDK/GSTP1/IL1RN/AIFM1/FBXO32/AKAP13/UBE2L3/ANXA3/ZFP36/CLDN1/IL6/TNF/IGFBP2/AREG	18
GO:0046165	BP	GO:0046165	alcohol biosynthetic process	18/845	164/18866	0.00041097	0.00611804	0.00475169	NFKB1/CFTR/SRD5A3/SPHK1/ITPKC/RAN/IL1B/TM7SF2/FDPS/PARK7/HMGCR/ABCG1/PTS/PCBD1/EBP/TNF/SOD1/PLCG2	18
GO:0016054	BP	GO:0016054	organic acid catabolic process	26/845	282/18866	0.000415336	0.00611804	0.00475169	KYNU/IDO1/ASRGL1/BCAT1/TST/ECHS1/AIG1/BDH2/GCSH/PGD/DECR1/ECH1/MPST/QPRT/ALDH7A1/GLUL/HADH/ECI1/GSTZ1/ACAA1/ACADVL/TXN2/SHMT2/AHCY/PCBD1/PCCA	26
GO:0046395	BP	GO:0046395	carboxylic acid catabolic process	26/845	282/18866	0.000415336	0.00611804	0.00475169	KYNU/IDO1/ASRGL1/BCAT1/TST/ECHS1/AIG1/BDH2/GCSH/PGD/DECR1/ECH1/MPST/QPRT/ALDH7A1/GLUL/HADH/ECI1/GSTZ1/ACAA1/ACADVL/TXN2/SHMT2/AHCY/PCBD1/PCCA	26
GO:0035743	BP	GO:0035743	CD4-positive, alpha-beta T cell cytokine production	6/845	23/18866	0.000415574	0.00611804	0.00475169	IL1R1/IL1B/CD55/CD81/IL18/IL6	6
GO:2000810	BP	GO:2000810	regulation of bicellular tight junction assembly	6/845	23/18866	0.000415574	0.00611804	0.00475169	CLDN3/TJP1/OCLN/CLDN1/RUNX1/TNF	6
GO:0061136	BP	GO:0061136	regulation of proteasomal protein catabolic process	20/845	193/18866	0.000430059	0.00631311	0.0049032	RNF19A/N4BP1/RACK1/TRIB2/PSMC4/PLK2/UBXN1/NUPR1/GIPC1/PARK7/NFE2L2/DESI1/RNF144B/GCLC/GABARAPL2/RBX1/SDCBP/CAV1/CLU/SUMO2	20
GO:0051881	BP	GO:0051881	regulation of mitochondrial membrane potential	11/845	74/18866	0.000431233	0.00631311	0.0049032	RACK1/PRDX3/GCLM/BAX/PARK7/PRELID1/STOML2/GCLC/ATP5IF1/HEBP2/SOD1	11
GO:0048545	BP	GO:0048545	response to steroid hormone	30/845	346/18866	0.000444043	0.00648253	0.00503478	PTGS2/CFLAR/EDN1/ANXA1/MDK/SCGB2A1/GSTP1/CLDN4/FOXA1/IL1RN/NCOA4/AIFM1/FOXP1/PHB2/FBXO32/PARK7/IDH1/AKAP13/UBE2L3/DDX5/ANXA3/YWHAH/ZFP36/CAV1/CLDN1/RUNX1/IL6/TNF/IGFBP2/AREG	30
GO:0010883	BP	GO:0010883	regulation of lipid storage	9/845	52/18866	0.000451749	0.00657671	0.00510793	NFKB1/ABCA1/NFKBIA/ZC3H12A/ABCG1/ALKBH7/EHD1/IL6/TNF	9
GO:0006081	BP	GO:0006081	cellular aldehyde metabolic process	10/845	63/18866	0.000455921	0.00661906	0.00514082	RDH10/CYP1B1/TKT/TALDO1/ADH5/ALDH7A1/GRHPR/PNKD/PARK7/IDH1	10
GO:0030968	BP	GO:0030968	endoplasmic reticulum unfolded protein response	15/845	125/18866	0.000474804	0.00687417	0.00533896	CXCL8/CCL2/AGR2/RACK1/WIPI1/LMNA/SELENOS/NCK1/BAX/NFE2L2/YIF1A/ATP6V0D1/ACADVL/XBP1/ASNS	15
GO:0032602	BP	GO:0032602	chemokine production	11/845	75/18866	0.000485258	0.00695871	0.00540462	CD74/RIPK2/GSTP1/HIF1A/IL1B/MBP/FOXP1/F2RL1/IL18/IL6/TNF	11
GO:0038034	BP	GO:0038034	signal transduction in absence of ligand	11/845	75/18866	0.000485258	0.00695871	0.00540462	EYA2/PRDX2/BCL2A1/IL1A/IL1B/BAX/ERBB3/CX3CL1/MCL1/PPP1CA/TNF	11
GO:0097192	BP	GO:0097192	extrinsic apoptotic signaling pathway in absence of ligand	11/845	75/18866	0.000485258	0.00695871	0.00540462	EYA2/PRDX2/BCL2A1/IL1A/IL1B/BAX/ERBB3/CX3CL1/MCL1/PPP1CA/TNF	11
GO:2001057	BP	GO:2001057	reactive nitrogen species metabolic process	12/845	87/18866	0.000485954	0.00695871	0.00540462	PTGS2/EDN1/CYP1B1/SELENOS/CD47/IL1B/TICAM1/ZC3H12A/CAV1/TNF/SLC7A2/CLU	12
GO:0002791	BP	GO:0002791	regulation of peptide secretion	32/845	381/18866	0.000506919	0.00723914	0.00562242	CD74/HLA-DRB1/CFTR/RAB11FIP1/ANXA1/EZR/HMGN3/HIF1A/SOX4/IL1A/SLC25A6/IL1B/F2RL1/CHGA/ERP29/GLUL/HADH/ENY2/ICA1/SLC25A5/PHPT1/HMGCR/SRI/ABCG1/RGCC/LYN/XBP1/SLC12A2/HLA-E/HDAC9/IL6/TNF	32
GO:0010631	BP	GO:0010631	epithelial cell migration	31/845	365/18866	0.000510863	0.00727563	0.00565076	GADD45A/PTGS2/EDN1/ANXA1/HIF1A/FGFBP1/CYP1B1/S100A2/FOXP1/ATP5F1A/CTSH/EFNA1/PLK2/GIPC1/ATP5F1B/SEMA3A/GLUL/PDCD6/NFE2L2/MAP2K3/EMC10/PLPP3/RAB25/JUP/ZC3H12A/RGCC/CSNK2B/ANXA3/HDAC9/TNF/PLCG2	31
GO:0002830	BP	GO:0002830	positive regulation of type 2 immune response	5/845	16/18866	0.000514719	0.00731069	0.00567799	CD74/IDO1/CD81/IL18/IL6	5
GO:0042102	BP	GO:0042102	positive regulation of T cell proliferation	13/845	101/18866	0.000567749	0.00802041	0.00622921	HLA-DMB/RIPK2/ANXA1/IL1A/NCK1/IL1B/CD55/HLA-DPA1/HLA-E/CD81/IL18/IL6/IGFBP2	13
GO:0042116	BP	GO:0042116	macrophage activation	13/845	101/18866	0.000567749	0.00802041	0.00622921	CD74/PLA2G4A/SPHK1/LDLR/MFHAS1/FOXP1/TICAM1/CX3CL1/ZC3H12A/IL6/TNF/SLC7A2/CLU	13
GO:0001959	BP	GO:0001959	regulation of cytokine-mediated signaling pathway	19/845	183/18866	0.000578426	0.00814927	0.0063293	IL1R1/CD74/EDN1/TNFAIP3/RIPK2/GSTP1/SPHK1/HIF1A/RACK1/IL1RN/IRAK2/CSF1/F2RL1/TAX1BP1/TRIM44/CAV1/RUNX1/IL6/TNF	19
GO:0030098	BP	GO:0030098	lymphocyte differentiation	31/845	368/18866	0.00058614	0.00821027	0.00637667	CD74/RIPK2/ANXA1/MDK/KLF6/PRDX2/SOX4/IRF1/CLCF1/NFKBID/IL1A/HMGB3/IL1B/FOXP1/SPINK5/CMTM7/IRF2BP2/BAX/CD83/ZC3H12A/PRELID1/KDELR1/XBP1/IL18/HDAC9/RUNX1/PRDM1/IL6/SOD1/PLCG2/MAFB	31
GO:0090132	BP	GO:0090132	epithelium migration	31/845	368/18866	0.00058614	0.00821027	0.00637667	GADD45A/PTGS2/EDN1/ANXA1/HIF1A/FGFBP1/CYP1B1/S100A2/FOXP1/ATP5F1A/CTSH/EFNA1/PLK2/GIPC1/ATP5F1B/SEMA3A/GLUL/PDCD6/NFE2L2/MAP2K3/EMC10/PLPP3/RAB25/JUP/ZC3H12A/RGCC/CSNK2B/ANXA3/HDAC9/TNF/PLCG2	31
GO:0044839	BP	GO:0044839	cell cycle G2/M phase transition	25/845	273/18866	0.000587455	0.00821027	0.00637667	WEE1/PSMA3/PLCB1/PSMC4/CDKN2B/PSMA5/PSMB4/PSMA4/PSMB5/PSMB3/PSMB6/DCTN2/PSMA1/PSMD4/PSMB2/PSMC5/DCTN3/ATF5/CETN2/PSMD7/BACH1/RBX1/PSMB1/NPM1/TUBA1A	25
GO:0038095	BP	GO:0038095	Fc-epsilon receptor signaling pathway	18/845	169/18866	0.000590131	0.00822573	0.00638868	NFKB1/PSMA3/BCL10/PSMC4/PSMA5/PSMB4/PSMA4/PSMB5/PSMB3/PSMB6/PSMA1/PSMD4/PSMB2/PSMC5/LYN/PSMD7/PSMB1/PLCG2	18
GO:0030073	BP	GO:0030073	insulin secretion	21/845	213/18866	0.000608047	0.00845298	0.00656518	HLA-DRB1/CFTR/ANXA1/HMGN3/HIF1A/SOX4/IL1RN/SLC25A6/IL1B/CHGA/GLUL/HADH/ENY2/PARK7/ICA1/SLC25A5/PHPT1/HMGCR/SRI/IL6/TNF	21
GO:1901214	BP	GO:1901214	regulation of neuron death	28/845	321/18866	0.000617817	0.00856609	0.00665302	NCOA7/MDK/CCL2/HIF1A/RACK1/FIS1/CLCF1/AIFM1/CSF1/CHGA/REL/NUPR1/GCLM/CHMP4B/BAX/PARK7/TRIM2/CSF3/ERBB3/SLC7A11/CX3CL1/MCL1/NONO/GCLC/CDC42/TNF/SOD1/CLU	28
GO:0000187	BP	GO:0000187	activation of MAPK activity	17/845	156/18866	0.000638508	0.0088296	0.00685769	CD74/RIPK2/UBC/GDF15/PRDX2/RPS27A/IRAK2/MAP2K6/IL1B/MAP2K2/ERP29/MAP2K3/DUSP5/CD81/TNF/SOD1/UBA52	17
GO:0070372	BP	GO:0070372	regulation of ERK1 and ERK2 cascade	27/845	306/18866	0.000643623	0.00887692	0.00689443	CFLAR/CD74/HLA-DRB1/RIPK2/CCL2/FBLN1/EZR/GSTP1/MFHAS1/GBP1/CNKSR3/IL1B/F2RL1/RAP1B/PHB2/LIF/FGFR2/CX3CL1/ALKAL2/HMGCR/LYN/DDT/DUSP4/EIF3A/TNIP1/TNF/CCL20	27
GO:0051222	BP	GO:0051222	positive regulation of protein transport	30/845	354/18866	0.000647152	0.00890216	0.00691404	PTGS2/HLA-DRB1/CFTR/EZR/HIF1A/RACK1/SOX4/FIS1/BBC3/RAN/IL1A/VPS28/IL1B/F2RL1/TSG101/GLUL/JUP/ZC3H12A/UBE2L3/PHPT1/SRI/ABCG1/RGCC/XBP1/CDC42/HLA-E/CD81/YWHAH/IL6/TNF	30
GO:0002756	BP	GO:0002756	MyD88-independent toll-like receptor signaling pathway	7/845	34/18866	0.000656985	0.00901377	0.00700072	TNIP3/UBC/RPS27A/TICAM1/UBE2D1/TANK/UBA52	7
GO:0001660	BP	GO:0001660	fever generation	4/845	10/18866	0.000675611	0.00919709	0.0071431	PTGS2/IL1A/IL1B/TNF	4
GO:0034135	BP	GO:0034135	regulation of toll-like receptor 2 signaling pathway	4/845	10/18866	0.000675611	0.00919709	0.0071431	TNFAIP3/MFHAS1/F2RL1/LYN	4
GO:0051409	BP	GO:0051409	response to nitrosative stress	4/845	10/18866	0.000675611	0.00919709	0.0071431	ADH5/GCLM/PARK7/GCLC	4
GO:0009896	BP	GO:0009896	positive regulation of catabolic process	36/845	454/18866	0.000683335	0.00927813	0.00720604	TNFAIP3/RIPK2/RNF19A/EZR/HIF1A/AGO2/RACK1/LDLR/TRIB2/PSMC4/VPS28/ZC3HAV1/IL1B/TICAM1/PHB2/PLK2/NEDD4L/NUPR1/HSPB8/BAX/PARK7/NFE2L2/ZC3H12A/POLR2G/RNF144B/SNX9/GCLC/ATP5IF1/RBX1/CD81/ZFP36/CAV1/IL6/TNF/CLU/SUMO2	36
GO:0045620	BP	GO:0045620	negative regulation of lymphocyte differentiation	9/845	55/18866	0.000692617	0.00937986	0.00728505	CD74/ANXA1/MDK/PRDX2/IRF1/NFKBID/HMGB3/ZC3H12A/RUNX1	9
GO:0032970	BP	GO:0032970	regulation of actin filament-based process	33/845	405/18866	0.000708171	0.00956579	0.00742946	STMN1/EDN1/MDK/ACTG1/IQGAP2/TJP1/CD47/NCK1/CFL1/TPM1/CFL2/TWF2/F2RL1/RND3/RND1/EPS8/RHOBTB3/BAIAP2/CSF3/ARPC3/AKAP13/CX3CL1/JUP/WDR1/PHPT1/CAPZA2/SRI/SNX9/RGCC/ABRACL/CDC42/ARPC5/CAV1	33
GO:0030901	BP	GO:0030901	midbrain development	12/845	91/18866	0.000734335	0.0098937	0.00768414	MSX1/MBP/CKB/ATP5PB/FGFR2/NDUFS3/CDC42/BASP1/YWHAH/ATP5PF/UQCRQ/COX6B1	12
GO:0006809	BP	GO:0006809	nitric oxide biosynthetic process	11/845	79/18866	0.000761281	0.0102304	0.00794567	PTGS2/EDN1/CYP1B1/CD47/IL1B/TICAM1/ZC3H12A/CAV1/TNF/SLC7A2/CLU	11
GO:0090130	BP	GO:0090130	tissue migration	31/845	374/18866	0.000766527	0.0102746	0.00797996	GADD45A/PTGS2/EDN1/ANXA1/HIF1A/FGFBP1/CYP1B1/S100A2/FOXP1/ATP5F1A/CTSH/EFNA1/PLK2/GIPC1/ATP5F1B/SEMA3A/GLUL/PDCD6/NFE2L2/MAP2K3/EMC10/PLPP3/RAB25/JUP/ZC3H12A/RGCC/CSNK2B/ANXA3/HDAC9/TNF/PLCG2	31
GO:0045214	BP	GO:0045214	sarcomere organization	8/845	45/18866	0.000773427	0.0103338	0.00802595	EDN1/ACTG1/CAPN9/TPM1/CFL2/AKAP13/WDR1/KRT8	8
GO:1902749	BP	GO:1902749	regulation of cell cycle G2/M phase transition	21/845	217/18866	0.000774887	0.0103338	0.00802595	PSMA3/PSMC4/PSMA5/PSMB4/PSMA4/PSMB5/PSMB3/PSMB6/DCTN2/PSMA1/PSMD4/PSMB2/PSMC5/DCTN3/ATF5/CETN2/PSMD7/RBX1/PSMB1/NPM1/TUBA1A	21
GO:0006766	BP	GO:0006766	vitamin metabolic process	15/845	131/18866	0.000780533	0.0103827	0.00806391	RBP1/NFKB1/PSAT1/RDH10/CYP24A1/IL1B/CYB5A/FOLR1/MTHFD2/MMADHC/SHMT2/GCLC/PCCA/VNN3/TNF	15
GO:0071496	BP	GO:0071496	cellular response to external stimulus	28/845	326/18866	0.000785721	0.0104252	0.00809696	GADD45A/PTGS2/NFKB1/MMP7/GSTP1/PIM1/IRF1/BCL10/WIPI1/PDK4/AIFM1/CYP24A1/CDKN2B/IL1B/COMT/FOLR1/GLUL/NFE2L2/ZC3H12A/TXN2/DNAJC15/WDR45/GCLC/LYN/XBP1/GABARAPL2/MAP1LC3A/ASNS	28
GO:0072525	BP	GO:0072525	pyridine-containing compound biosynthetic process	7/845	35/18866	0.00078987	0.0104538	0.00811915	PTGS2/KYNU/IDO1/PSAT1/NNMT/QPRT/NAPRT	7
GO:1902107	BP	GO:1902107	positive regulation of leukocyte differentiation	17/845	159/18866	0.000793159	0.0104701	0.00813177	CD74/HLA-DRB1/RIPK2/ANXA1/MDK/SOX4/TESC/NFKBID/IL1A/CSF1/IL1B/LIF/CD83/XBP1/IL18/RUNX1/TNF	17
GO:0071322	BP	GO:0071322	cellular response to carbohydrate stimulus	16/845	145/18866	0.000795093	0.0104701	0.00813177	HLA-DRB1/CFTR/HMGN3/HIF1A/RACK1/SOX4/FIS1/MAP2K6/GCLM/ENY2/NME1/PHPT1/HMGCR/SRI/GCLC/XBP1	16
GO:0045582	BP	GO:0045582	positive regulation of T cell differentiation	12/845	92/18866	0.000810774	0.0106498	0.00827137	CD74/RIPK2/ANXA1/MDK/SOX4/NFKBID/IL1A/IL1B/CD83/XBP1/IL18/RUNX1	12
GO:0051146	BP	GO:0051146	striated muscle cell differentiation	26/845	295/18866	0.000817186	0.0107072	0.00831594	CFLAR/PDLIM5/EDN1/KLF5/ACTG1/GDF15/SORBS2/CAPN9/FHL2/LMNA/MSX1/TPM1/CFL2/KDM6B/SOX6/CD9/DNER/AKAP13/WDR1/PLD3/FLOT1/XBP1/CD81/EHD1/HDAC9/KRT8	26
GO:0002824	BP	GO:0002824	positive regulation of adaptive immune response based on somatic recombination of immune receptors built from immunoglobulin superfamily domains	13/845	105/18866	0.00082452	0.0107763	0.00836966	IL1R1/RIPK2/ANXA1/PLA2G4A/CLCF1/NFKBID/IL1B/NECTIN2/HLA-E/CD81/IL18/IL6/TNF	13
GO:0043406	BP	GO:0043406	positive regulation of MAP kinase activity	24/845	264/18866	0.000830265	0.0108244	0.00840701	GADD45A/CD74/EDN1/RIPK2/MAP3K8/UBC/GDF15/PRDX2/RPS27A/IRAK2/MAGED1/MAP2K6/IL1B/MAP2K2/ERP29/MAP2K3/AKAP13/LAMTOR2/DUSP5/CD81/TNF/SOD1/UBA52/GADD45B	24
GO:0032743	BP	GO:0032743	positive regulation of interleukin-2 production	6/845	26/18866	0.000844969	0.0109217	0.00848254	RIPK2/ANXA1/IL1A/IL1B/CD83/RUNX1	6
GO:0046755	BP	GO:0046755	viral budding	6/845	26/18866	0.000844969	0.0109217	0.00848254	CHMP1B/VPS28/TSG101/CHMP4B/VPS37B/CHMP2A	6
GO:0001101	BP	GO:0001101	response to acid chemical	15/845	132/18866	0.000845001	0.0109217	0.00848254	EDN1/GSTP1/AIFM1/CFL1/DNMT1/CD9/GCLM/BAIAP2/LAMTOR2/GCLC/LYN/XBP1/ASNS/TNF/KRT8	15
GO:1901224	BP	GO:1901224	positive regulation of NIK/NF-kappaB signaling	11/845	80/18866	0.000847618	0.0109217	0.00848254	EDN1/SPHK1/TRAF4/TCIM/IL1B/PHB2/PDCD4/TRIP6/TRIM44/IL18/TNF	11
GO:0032642	BP	GO:0032642	regulation of chemokine production	10/845	68/18866	0.000848145	0.0109217	0.00848254	CD74/RIPK2/GSTP1/HIF1A/IL1B/MBP/FOXP1/F2RL1/IL6/TNF	10
GO:0034620	BP	GO:0034620	cellular response to unfolded protein	16/845	146/18866	0.000856735	0.0110053	0.00854746	CXCL8/CCL2/AGR2/RACK1/WIPI1/LMNA/SELENOS/NCK1/HSPB8/BAX/NFE2L2/YIF1A/ATP6V0D1/ACADVL/XBP1/ASNS	16
GO:0051348	BP	GO:0051348	negative regulation of transferase activity	26/845	296/18866	0.00085886	0.0110056	0.0085477	GADD45A/TNFAIP3/GSTP1/RACK1/CDKN2A/WWTR1/TESC/TRIB2/NCK1/CDKN2B/IL1B/RPS7/PRDX3/DUSP8/TSG101/PDCD4/PARK7/PHPT1/HMGCR/LYN/DUSP4/DUSP5/ZFP36/CAV1/NPM1/GADD45B	26
GO:1903708	BP	GO:1903708	positive regulation of hemopoiesis	20/845	204/18866	0.000870462	0.0111222	0.00863826	CD74/HLA-DRB1/RIPK2/ANXA1/MDK/HIF1A/SOX4/TESC/NFKBID/IL1A/CSF1/IL1B/LIF/CSF3/CD83/XBP1/PRMT1/IL18/RUNX1/TNF	20
GO:0050670	BP	GO:0050670	regulation of lymphocyte proliferation	21/845	219/18866	0.000872202	0.0111222	0.00863826	CD74/HLA-DRB1/HLA-DMB/IDO1/RIPK2/ANXA1/IRF1/CLCF1/IL1A/NCK1/LGALS3/IL1B/TICAM1/CD55/HLA-DPA1/LYN/HLA-E/CD81/IL18/IL6/IGFBP2	21
GO:1901222	BP	GO:1901222	regulation of NIK/NF-kappaB signaling	14/845	119/18866	0.000882949	0.0112319	0.00872346	EDN1/SPHK1/TRAF4/TSPAN6/TCIM/NFKBIA/IL1B/PHB2/PDCD4/ZC3H12A/TRIP6/TRIM44/IL18/TNF	14
GO:0002532	BP	GO:0002532	production of molecular mediator involved in inflammatory response	12/845	93/18866	0.000893742	0.0113416	0.00880872	IDO1/PRDX2/TICAM1/RPS19/PDCD4/GBP5/ZC3H12A/PLD3/LYN/IL6/TNF/SLC7A2	12
GO:0071902	BP	GO:0071902	positive regulation of protein serine/threonine kinase activity	29/845	345/18866	0.000898158	0.011365	0.00882688	GADD45A/CD74/EDN1/RIPK2/MAP3K8/UBC/GDF15/PRDX2/CAB39/FAM20A/RPS27A/TCIM/IRAK2/MAGED1/MAP2K6/IL1B/MAP2K2/ERP29/MAP2K3/AKAP13/CKS2/LAMTOR2/RGCC/DUSP5/CD81/TNF/SOD1/UBA52/GADD45B	29
GO:0045581	BP	GO:0045581	negative regulation of T cell differentiation	8/845	46/18866	0.000900045	0.011365	0.00882688	CD74/ANXA1/MDK/PRDX2/IRF1/NFKBID/ZC3H12A/RUNX1	8
GO:2000379	BP	GO:2000379	positive regulation of reactive oxygen species metabolic process	13/845	106/18866	0.000902091	0.011365	0.00882688	GADD45A/PTGS2/EDN1/GSTP1/IL1B/TICAM1/F2RL1/PARK7/NFE2L2/ZC3H12A/TNF/SOD1/CLU	13
GO:0051048	BP	GO:0051048	negative regulation of secretion	19/845	190/18866	0.000914353	0.0114919	0.00892542	CD74/EDN1/RAB11FIP1/ANXA1/STXBP6/IL1B/COMT/CHGA/RAP1B/ERP29/PNKD/HADH/ENY2/LIF/ERBB3/HMGCR/RGCC/ATP5PF/HDAC9	19
GO:0007043	BP	GO:0007043	cell-cell junction assembly	16/845	147/18866	0.000922393	0.0115652	0.00898236	CLDN3/CLDN10/ACTG1/CLDN4/TJP1/IL1B/CD9/CRB3/JUP/WDR1/VCL/OCLN/CAV1/CLDN1/RUNX1/TNF	16
GO:0035966	BP	GO:0035966	response to topologically incorrect protein	20/845	205/18866	0.000925072	0.0115711	0.00898695	CXCL8/CCL2/AGR2/RACK1/WIPI1/LMNA/SELENOS/NCK1/UBXN4/HSPB8/BAX/NFE2L2/YIF1A/ATP6V0D1/SDF2L1/ACADVL/MANF/XBP1/ASNS/CLU	20
GO:0006740	BP	GO:0006740	NADPH regeneration	5/845	18/18866	0.000937005	0.0116029	0.00901163	TKT/PGLS/TALDO1/PGD/IDH1	5
GO:0150078	BP	GO:0150078	positive regulation of neuroinflammatory response	5/845	18/18866	0.000937005	0.0116029	0.00901163	IL1B/NUPR1/IL18/IL6/TNF	5
GO:1904872	BP	GO:1904872	regulation of telomerase RNA localization to Cajal body	5/845	18/18866	0.000937005	0.0116029	0.00901163	CCT5/CCT3/RUVBL1/CCT2/NOP10	5
GO:0019915	BP	GO:0019915	lipid storage	11/845	81/18866	0.000941909	0.0116029	0.00901163	NFKB1/ABCA1/NFKBIA/IL1B/ZC3H12A/ABCG1/ALKBH7/EHD1/CAV1/IL6/TNF	11
GO:1901099	BP	GO:1901099	negative regulation of signal transduction in absence of ligand	7/845	36/18866	0.00094311	0.0116029	0.00901163	EYA2/PRDX2/IL1A/IL1B/CX3CL1/MCL1/TNF	7
GO:2000516	BP	GO:2000516	positive regulation of CD4-positive, alpha-beta T cell activation	7/845	36/18866	0.00094311	0.0116029	0.00901163	RIPK2/ANXA1/NFKBID/CD55/CD83/CD81/IL18	7
GO:2001240	BP	GO:2001240	negative regulation of extrinsic apoptotic signaling pathway in absence of ligand	7/845	36/18866	0.00094311	0.0116029	0.00901163	EYA2/PRDX2/IL1A/IL1B/CX3CL1/MCL1/TNF	7
GO:0050854	BP	GO:0050854	regulation of antigen receptor-mediated signaling pathway	10/845	69/18866	0.000952824	0.011695	0.00908313	EZR/BCL10/GBP1/LGALS3/FOXP1/NECTIN2/PHPT1/LYN/CD81/RUNX1	10
GO:0006631	BP	GO:0006631	fatty acid metabolic process	32/845	396/18866	0.000972145	0.0119042	0.00924566	PTGS2/CD74/EDN1/ANXA1/GSTP1/PLA2G4A/PDP1/PNPLA8/CYP1B1/ECHS1/AIG1/PDK4/BDH2/EPHX1/DECR1/EIF6/CYP24A1/ADH5/ECH1/IL1B/PTGR1/NDUFS6/HADH/ECI1/GSTZ1/ACAA1/ACADVL/NDUFAB1/XBP1/ALKBH7/PCCA/CAV1	32
GO:0071333	BP	GO:0071333	cellular response to glucose stimulus	15/845	134/18866	0.000987538	0.0120645	0.00937017	HLA-DRB1/CFTR/HMGN3/HIF1A/RACK1/SOX4/FIS1/GCLM/ENY2/NME1/PHPT1/HMGCR/SRI/GCLC/XBP1	15
GO:0032306	BP	GO:0032306	regulation of prostaglandin secretion	4/845	11/18866	0.00102415	0.0124538	0.00967248	EDN1/MAP2K6/IL1B/ATP5PF	4
GO:0070673	BP	GO:0070673	response to interleukin-18	4/845	11/18866	0.00102415	0.0124538	0.00967248	RIPK2/OCLN/IL18/CLDN1	4
GO:0035722	BP	GO:0035722	interleukin-12-mediated signaling pathway	8/845	47/18866	0.00104275	0.0125695	0.00976236	PLCB1/TALDO1/CFL1/RAP1B/RPLP0/PDCD4/CDC42/SOD1	8
GO:0034284	BP	GO:0034284	response to monosaccharide	20/845	207/18866	0.00104317	0.0125695	0.00976236	PTGS2/HLA-DRB1/CFTR/GSTP1/HMGN3/HIF1A/RACK1/SOX4/FIS1/SELENOS/GLUL/GCLM/ENY2/NME1/PHPT1/HMGCR/TXN2/SRI/GCLC/XBP1	20
GO:0046890	BP	GO:0046890	regulation of lipid biosynthetic process	20/845	207/18866	0.00104317	0.0125695	0.00976236	PTGS2/NFKB1/CD74/ANXA1/SPHK1/RACK1/LDLR/RDH10/PDK4/RAN/EIF6/IL1B/TM7SF2/FDPS/IDH1/ACADVL/HMGCR/ABCG1/TNF/SOD1	20
GO:0002825	BP	GO:0002825	regulation of T-helper 1 type immune response	6/845	27/18866	0.00104566	0.0125695	0.00976236	IL1R1/RIPK2/ANXA1/PLA2G4A/IL1B/IL18	6
GO:1902175	BP	GO:1902175	regulation of oxidative stress-induced intrinsic apoptotic signaling pathway	6/845	27/18866	0.00104566	0.0125695	0.00976236	HIF1A/PARK7/NFE2L2/MCL1/NONO/SOD1	6
GO:0007088	BP	GO:0007088	regulation of mitotic nuclear division	17/845	163/18866	0.00104828	0.0125722	0.00976445	EDN1/SPHK1/IL1A/CHMP1B/IL1B/PHB2/AURKAIP1/MAP9/CHMP4B/BUB3/NAA10/RANBP1/DYNC1LI1/RGCC/ANAPC4/CDC42/CHMP2A	17
GO:0030217	BP	GO:0030217	T cell differentiation	23/845	253/18866	0.00105514	0.0126256	0.00980591	CD74/RIPK2/ANXA1/MDK/PRDX2/SOX4/IRF1/NFKBID/IL1A/IL1B/FOXP1/SPINK5/CD83/ZC3H12A/PRELID1/KDELR1/XBP1/IL18/RUNX1/PRDM1/IL6/SOD1/MAFB	23
GO:0051051	BP	GO:0051051	negative regulation of transport	37/845	483/18866	0.0010884	0.0129939	0.010092	PTGS2/NFKB1/CD74/EDN1/RAB11FIP1/ANXA1/STXBP6/CAB39/RACK1/SELENOS/CD47/LGALS3/IL1B/COMT/CHGA/SESTD1/RAP1B/ERP29/NEDD4L/PNKD/HADH/ENY2/PARK7/LIF/SLC25A5/ERBB3/HMGCR/SRI/RGCC/GCLC/SDCBP/MAP1B/CAV1/ATP5PF/HDAC9/TNF/TXN	37
GO:1902905	BP	GO:1902905	positive regulation of supramolecular fiber organization	20/845	208/18866	0.00110691	0.0131849	0.0102403	EDN1/IQGAP2/CD47/NCK1/CFL1/TPM1/CFL2/F2RL1/BAIAP2/CSF3/ARPC3/CX3CL1/WDR1/OCLN/SNX9/RGCC/CDC42/ARPC5/MAP1B/CLU	20
GO:0000086	BP	GO:0000086	G2/M transition of mitotic cell cycle	23/845	254/18866	0.00111248	0.0132211	0.0102684	WEE1/PSMA3/PLCB1/PSMC4/CDKN2B/PSMA5/PSMB4/PSMA4/PSMB5/PSMB3/PSMB6/DCTN2/PSMA1/PSMD4/PSMB2/PSMC5/DCTN3/CETN2/PSMD7/BACH1/RBX1/PSMB1/TUBA1A	23
GO:0032102	BP	GO:0032102	negative regulation of response to external stimulus	34/845	433/18866	0.0011243	0.0133314	0.0103541	NFKB1/EDN1/HLA-DRB1/TNFAIP3/CLDN3/MDK/CCL2/PRDX2/GSTP1/LDLR/TSPAN6/MFHAS1/C1QBP/SELENOS/TNFAIP6/PSMB4/SPINK5/PLAU/RPS19/CD9/SEMA3A/PDCD4/PSMA1/SERPINB9/CX3CL1/ZC3H12A/HMGCR/SEC14L1/DDT/SLC12A2/PLAUR/HLA-E/TNF/SOD1	34
GO:0045727	BP	GO:0045727	positive regulation of translation	15/845	136/18866	0.00114987	0.0135731	0.0105418	KRT17/SOX4/C1QBP/EIF6/NCK1/SAMD4A/CIRBP/RPS4X/RBM3/POLR2G/COA3/RPS9/IL6/TNF/NPM1	15
GO:0071331	BP	GO:0071331	cellular response to hexose stimulus	15/845	136/18866	0.00114987	0.0135731	0.0105418	HLA-DRB1/CFTR/HMGN3/HIF1A/RACK1/SOX4/FIS1/GCLM/ENY2/NME1/PHPT1/HMGCR/SRI/GCLC/XBP1	15
GO:0002718	BP	GO:0002718	regulation of cytokine production involved in immune response	11/845	83/18866	0.00115658	0.0136216	0.0105795	IL1R1/CD74/BCL10/IL1B/TICAM1/F2RL1/HLA-E/CD81/IL18/IL6/TNF	11
GO:0043030	BP	GO:0043030	regulation of macrophage activation	9/845	59/18866	0.0011671	0.013647	0.0105992	CD74/PLA2G4A/SPHK1/LDLR/MFHAS1/CX3CL1/ZC3H12A/IL6/SLC7A2	9
GO:0045454	BP	GO:0045454	cell redox homeostasis	9/845	59/18866	0.0011671	0.013647	0.0105992	TXNRD1/PRDX2/APEX1/SELENOS/PRDX3/NFE2L2/TXN2/GCLC/TXN	9
GO:0046456	BP	GO:0046456	icosanoid biosynthetic process	9/845	59/18866	0.0011671	0.013647	0.0105992	PTGS2/CD74/EDN1/ANXA1/PLA2G4A/MGST2/PNPLA8/IL1B/MGST3	9
GO:0007015	BP	GO:0007015	actin filament organization	34/845	434/18866	0.00116915	0.013647	0.0105992	STMN1/NEDD9/ACTG1/EZR/MARCKSL1/IQGAP2/SORBS2/TJP1/CD47/NCK1/CFL1/PDLIM1/TPM1/CFL2/TWF2/F2RL1/MSRB2/RND3/RND1/EPS8/RHOBTB3/BAIAP2/CSF3/ARPC3/CX3CL1/WDR1/CAPZA2/SNX9/RGCC/CDC42/ARPC5/FAT1/PSTPIP2/MARCKS	34
GO:0002286	BP	GO:0002286	T cell activation involved in immune response	13/845	109/18866	0.0011724	0.0136545	0.010605	CD74/HLA-DMB/RIPK2/ANXA1/MDK/NFKBID/LGALS3/FOXP1/F2RL1/ZC3H12A/CD81/IL18/IL6	13
GO:0014823	BP	GO:0014823	response to activity	10/845	71/18866	0.001194	0.0138446	0.0107527	EDN1/CAB39/HIF1A/FIS1/KDM6B/HADH/GCLM/GCLC/ATP5PF/IL6	10
GO:0051785	BP	GO:0051785	positive regulation of nuclear division	10/845	71/18866	0.001194	0.0138446	0.0107527	EDN1/SPHK1/PLCB1/IL1A/MSX1/IL1B/PHB2/RANBP1/RGCC/ANAPC4	10
GO:0140053	BP	GO:0140053	mitochondrial gene expression	17/845	165/18866	0.00120004	0.0138839	0.0107832	C1QBP/MRPS2/TUFM/MRPL20/AURKAIP1/MRPS33/MRPS21/MRPL41/MRPL28/MRPL47/SHMT2/COA3/MRPL13/MRPL40/MRPL51/MRPL54/MRPS36	17
GO:2001239	BP	GO:2001239	regulation of extrinsic apoptotic signaling pathway in absence of ligand	8/845	48/18866	0.00120297	0.0138871	0.0107857	EYA2/PRDX2/IL1A/IL1B/CX3CL1/MCL1/PPP1CA/TNF	8
GO:0044282	BP	GO:0044282	small molecule catabolic process	35/845	452/18866	0.00121936	0.013989	0.0108648	KYNU/IDO1/ASRGL1/SRD5A3/BCAT1/TST/ECHS1/AIG1/BDH2/ALDH2/GCSH/PGD/DECR1/CYP24A1/ADH5/ECH1/MPST/ENTPD3/QPRT/ALDH7A1/GLUL/PNKD/HADH/PARK7/ECI1/GSTZ1/ACAA1/ACADVL/TXN2/SHMT2/AHCY/SYNJ2/NUDT5/PCBD1/PCCA	35
GO:0090670	BP	GO:0090670	RNA localization to Cajal body	5/845	19/18866	0.00122513	0.013989	0.0108648	CCT5/CCT3/RUVBL1/CCT2/NOP10	5
GO:0090671	BP	GO:0090671	telomerase RNA localization to Cajal body	5/845	19/18866	0.00122513	0.013989	0.0108648	CCT5/CCT3/RUVBL1/CCT2/NOP10	5
GO:0090672	BP	GO:0090672	telomerase RNA localization	5/845	19/18866	0.00122513	0.013989	0.0108648	CCT5/CCT3/RUVBL1/CCT2/NOP10	5
GO:0090685	BP	GO:0090685	RNA localization to nucleus	5/845	19/18866	0.00122513	0.013989	0.0108648	CCT5/CCT3/RUVBL1/CCT2/NOP10	5
GO:0071326	BP	GO:0071326	cellular response to monosaccharide stimulus	15/845	137/18866	0.00123911	0.0141178	0.0109649	HLA-DRB1/CFTR/HMGN3/HIF1A/RACK1/SOX4/FIS1/GCLM/ENY2/NME1/PHPT1/HMGCR/SRI/GCLC/XBP1	15
GO:0042098	BP	GO:0042098	T cell proliferation	19/845	195/18866	0.00124631	0.014169	0.0110046	HLA-DRB1/HLA-DMB/IDO1/RIPK2/ANXA1/PRDX2/IRF1/IL1A/NCK1/LGALS3/IL1B/CD55/HLA-DPA1/BAX/HLA-E/CD81/IL18/IL6/IGFBP2	19
GO:0002821	BP	GO:0002821	positive regulation of adaptive immune response	13/845	110/18866	0.00127627	0.0143948	0.01118	IL1R1/RIPK2/ANXA1/PLA2G4A/CLCF1/NFKBID/IL1B/NECTIN2/HLA-E/CD81/IL18/IL6/TNF	13
GO:0032680	BP	GO:0032680	regulation of tumor necrosis factor production	13/845	110/18866	0.00127627	0.0143948	0.01118	TNFAIP3/RIPK2/GSTP1/SELENOS/CD47/FOXP1/TICAM1/CX3CL1/ZC3H12A/DDT/HLA-E/ZFP36/CLU	13
GO:1901800	BP	GO:1901800	positive regulation of proteasomal protein catabolic process	13/845	110/18866	0.00127627	0.0143948	0.01118	RNF19A/RACK1/TRIB2/PSMC4/PLK2/NUPR1/NFE2L2/RNF144B/GCLC/RBX1/CAV1/CLU/SUMO2	13
GO:0010575	BP	GO:0010575	positive regulation of vascular endothelial growth factor production	6/845	28/18866	0.001281	0.0143948	0.01118	PTGS2/HIF1A/CYP1B1/IL1A/IL1B/IL6	6
GO:0034311	BP	GO:0034311	diol metabolic process	6/845	28/18866	0.001281	0.0143948	0.01118	PLPP2/SPHK1/PLPP3/SGPP2/PTS/PCBD1	6
GO:0035967	BP	GO:0035967	cellular response to topologically incorrect protein	17/845	166/18866	0.00128265	0.0143948	0.01118	CXCL8/CCL2/AGR2/RACK1/WIPI1/LMNA/SELENOS/NCK1/HSPB8/BAX/NFE2L2/YIF1A/ATP6V0D1/SDF2L1/ACADVL/XBP1/ASNS	17
GO:0035710	BP	GO:0035710	CD4-positive, alpha-beta T cell activation	12/845	97/18866	0.00129969	0.0144621	0.0112323	RIPK2/ANXA1/NFKBID/FOXP1/CD55/CD83/ZC3H12A/STOML2/CD81/IL18/RUNX1/IL6	12
GO:0046634	BP	GO:0046634	regulation of alpha-beta T cell activation	12/845	97/18866	0.00129969	0.0144621	0.0112323	RIPK2/ANXA1/IRF1/NFKBID/CD55/CD83/ZC3H12A/HLA-E/CD81/IL18/RUNX1/PRDM1	12
GO:1990823	BP	GO:1990823	response to leukemia inhibitory factor	12/845	97/18866	0.00129969	0.0144621	0.0112323	KLF5/SYNGR1/ARID5B/EPS8/GCLM/XRCC5/SLC25A5/B3GNT2/TRIM25/XBP1/SRSF3/NCL	12
GO:1990830	BP	GO:1990830	cellular response to leukemia inhibitory factor	12/845	97/18866	0.00129969	0.0144621	0.0112323	KLF5/SYNGR1/ARID5B/EPS8/GCLM/XRCC5/SLC25A5/B3GNT2/TRIM25/XBP1/SRSF3/NCL	12
GO:0050796	BP	GO:0050796	regulation of insulin secretion	18/845	181/18866	0.00131292	0.0145784	0.0113226	HLA-DRB1/CFTR/HMGN3/HIF1A/SOX4/SLC25A6/IL1B/CHGA/GLUL/HADH/ENY2/ICA1/SLC25A5/PHPT1/HMGCR/SRI/IL6/TNF	18
GO:0009063	BP	GO:0009063	cellular amino acid catabolic process	14/845	124/18866	0.00132273	0.014606	0.011344	KYNU/IDO1/ASRGL1/BCAT1/TST/GCSH/MPST/ALDH7A1/GLUL/GSTZ1/TXN2/SHMT2/AHCY/PCBD1	14
GO:0007565	BP	GO:0007565	female pregnancy	19/845	196/18866	0.00132376	0.014606	0.011344	PTGS2/IDO1/MMP7/FBLN1/AGO2/CLDN4/RPL29/C1QBP/CLIC5/IL1B/MAGED2/PRDX3/COMT/LIF/CST3/PRDM1/SOD1/TIMP1/IGFBP2	19
GO:0060759	BP	GO:0060759	regulation of response to cytokine stimulus	19/845	196/18866	0.00132376	0.014606	0.011344	IL1R1/CD74/EDN1/TNFAIP3/RIPK2/GSTP1/SPHK1/HIF1A/RACK1/IL1RN/IRAK2/CSF1/F2RL1/TAX1BP1/TRIM44/CAV1/RUNX1/IL6/TNF	19
GO:1903320	BP	GO:1903320	regulation of protein modification by small protein conjugation or removal	22/845	242/18866	0.00134151	0.0147707	0.011472	TNFAIP3/RIPK2/N4BP1/SPHK1/SOX4/BCL10/RPS2/VPS28/RPS7/TICAM1/UBXN1/PDCD6/PARK7/UBE2D1/ZC3H12A/UBE2L3/TANK/GCLC/TRIM44/RBX1/CAV1/TNIP1	22
GO:1901617	BP	GO:1901617	organic hydroxy compound biosynthetic process	23/845	258/18866	0.00136948	0.0150215	0.0116668	NFKB1/CFTR/PSAT1/SRD5A3/SPHK1/ITPKC/RAN/IL1B/TM7SF2/FDPS/GIPC1/PARK7/SLC7A11/HMGCR/ABCG1/CYB5R2/PTS/DDT/PCBD1/EBP/TNF/SOD1/PLCG2	23
GO:0042129	BP	GO:0042129	regulation of T cell proliferation	17/845	167/18866	0.00137002	0.0150215	0.0116668	HLA-DRB1/HLA-DMB/IDO1/RIPK2/ANXA1/IRF1/IL1A/NCK1/LGALS3/IL1B/CD55/HLA-DPA1/HLA-E/CD81/IL18/IL6/IGFBP2	17
GO:0002685	BP	GO:0002685	regulation of leukocyte migration	20/845	212/18866	0.00139635	0.0152464	0.0118414	IL1R1/CXCL8/CD74/EDN1/ANXA1/MDK/CCL2/PLCB1/C1QBP/CSF1/LGALS3/F2RL1/CD9/CX3CL1/LYN/DDT/CD81/IL6/TNF/CCL20	20
GO:1901215	BP	GO:1901215	negative regulation of neuron death	20/845	212/18866	0.00139635	0.0152464	0.0118414	NCOA7/MDK/CCL2/HIF1A/RACK1/CLCF1/CSF1/CHGA/REL/GCLM/CHMP4B/BAX/PARK7/CSF3/ERBB3/SLC7A11/CX3CL1/NONO/GCLC/SOD1	20
GO:0043297	BP	GO:0043297	apical junction assembly	11/845	85/18866	0.00140998	0.0153632	0.0119322	CLDN3/CLDN10/CLDN4/TJP1/CRB3/WDR1/VCL/OCLN/CLDN1/RUNX1/TNF	11
GO:2001243	BP	GO:2001243	negative regulation of intrinsic apoptotic signaling pathway	12/845	98/18866	0.00142204	0.0154625	0.0120093	PTGS2/CD74/HIF1A/SELENOS/PARK7/NFE2L2/NDUFS3/MCL1/NONO/XBP1/PLAUR/CLU	12
GO:0008637	BP	GO:0008637	apoptotic mitochondrial changes	14/845	125/18866	0.00142968	0.0155134	0.0120488	EYA2/FIS1/BBC3/LMNA/GGCT/GCLM/BAX/SLC25A5/PRELID1/GCLC/ATP5IF1/PLAUR/YWHAH/CLU	14
GO:0002696	BP	GO:0002696	positive regulation of leukocyte activation	32/845	406/18866	0.00145984	0.0158079	0.0122775	CD74/HLA-DMB/RIPK2/ANXA1/MDK/MAP3K8/CCL2/PLA2G4A/SOX4/BCL10/CLCF1/NFKBID/IL1A/CD47/NCK1/IL1B/TICAM1/F2RL1/CD55/HLA-DPA1/NECTIN2/CD83/LYN/XBP1/CDC42/HLA-E/CD81/IL18/CAV1/RUNX1/IL6/IGFBP2	32
GO:0007254	BP	GO:0007254	JNK cascade	20/845	213/18866	0.00147804	0.0159381	0.0123787	GADD45A/EDN1/RIPK2/UBC/GSTP1/TRAF4/PLCB1/RPS27A/MFHAS1/IRAK2/IL1B/MECOM/F2RL1/SEMA3A/PDCD4/CDC42/SDCBP/TNF/UBA52/GADD45B	20
GO:0002863	BP	GO:0002863	positive regulation of inflammatory response to antigenic stimulus	4/845	12/18866	0.00148202	0.0159381	0.0123787	PARK7/HLA-E/CD81/TNF	4
GO:0031392	BP	GO:0031392	regulation of prostaglandin biosynthetic process	4/845	12/18866	0.00148202	0.0159381	0.0123787	PTGS2/CD74/ANXA1/IL1B	4
GO:1902903	BP	GO:1902903	regulation of supramolecular fiber organization	30/845	373/18866	0.00148409	0.0159381	0.0123787	STMN1/EDN1/ACTG1/MID1/IQGAP2/LDLR/TJP1/CD47/NCK1/CFL1/TPM1/CFL2/TWF2/F2RL1/EPS8/PARK7/BAIAP2/CSF3/ARPC3/AKAP13/CX3CL1/WDR1/CAPZA2/OCLN/SNX9/RGCC/CDC42/ARPC5/MAP1B/CLU	30
GO:0006986	BP	GO:0006986	response to unfolded protein	18/845	183/18866	0.00148707	0.0159381	0.0123787	CXCL8/CCL2/AGR2/RACK1/WIPI1/LMNA/SELENOS/NCK1/UBXN4/HSPB8/BAX/NFE2L2/YIF1A/ATP6V0D1/ACADVL/MANF/XBP1/ASNS	18
GO:0051251	BP	GO:0051251	positive regulation of lymphocyte activation	29/845	357/18866	0.00151953	0.0162527	0.012623	CD74/HLA-DMB/RIPK2/ANXA1/MDK/MAP3K8/CCL2/SOX4/BCL10/CLCF1/NFKBID/IL1A/CD47/NCK1/IL1B/TICAM1/CD55/HLA-DPA1/CD83/LYN/XBP1/CDC42/HLA-E/CD81/IL18/CAV1/RUNX1/IL6/IGFBP2	29
GO:0007431	BP	GO:0007431	salivary gland development	7/845	39/18866	0.00154655	0.0164746	0.0127953	SEMA3A/FGFR2/NTN4/XBP1/CST3/CDC42/TNF	7
GO:2000249	BP	GO:2000249	regulation of actin cytoskeleton reorganization	7/845	39/18866	0.00154655	0.0164746	0.0127953	MDK/IQGAP2/TJP1/BAIAP2/CSF3/PHPT1/CDC42	7
GO:0001782	BP	GO:0001782	B cell homeostasis	6/845	29/18866	0.00155473	0.0164946	0.0128109	CD74/TNFAIP3/HIF1A/BCL10/BAX/LYN	6
GO:0009435	BP	GO:0009435	NAD biosynthetic process	6/845	29/18866	0.00155473	0.0164946	0.0128109	PTGS2/KYNU/IDO1/NNMT/QPRT/NAPRT	6
GO:0002726	BP	GO:0002726	positive regulation of T cell cytokine production	5/845	20/18866	0.00157383	0.01653	0.0128383	IL1R1/IL1B/CD81/IL18/IL6	5
GO:0002902	BP	GO:0002902	regulation of B cell apoptotic process	5/845	20/18866	0.00157383	0.01653	0.0128383	CD74/BCL10/FOXP1/BAX/LYN	5
GO:0034138	BP	GO:0034138	toll-like receptor 3 signaling pathway	5/845	20/18866	0.00157383	0.01653	0.0128383	TNFAIP3/TICAM1/F2RL1/FLOT1/CAV1	5
GO:0051767	BP	GO:0051767	nitric-oxide synthase biosynthetic process	5/845	20/18866	0.00157383	0.01653	0.0128383	EDN1/CCL2/GSTP1/SELENOS/MAP2K6	5
GO:0051769	BP	GO:0051769	regulation of nitric-oxide synthase biosynthetic process	5/845	20/18866	0.00157383	0.01653	0.0128383	EDN1/CCL2/GSTP1/SELENOS/MAP2K6	5
GO:0001894	BP	GO:0001894	tissue homeostasis	23/845	261/18866	0.00159423	0.0167108	0.0129787	PTGS2/TNFAIP3/CLDN3/ACTG1/TFF3/PIGR/TJP1/PDK4/WWTR1/CSF1/MBP/CTSH/CHMP4B/BAX/ZG16B/SLC39A8/VCL/OCLN/NXNL2/SLC12A2/CLDN1/IL6/SOD1	23
GO:1903555	BP	GO:1903555	regulation of tumor necrosis factor superfamily cytokine production	13/845	113/18866	0.00163488	0.0171026	0.0132831	TNFAIP3/RIPK2/GSTP1/SELENOS/CD47/FOXP1/TICAM1/CX3CL1/ZC3H12A/DDT/HLA-E/ZFP36/CLU	13
GO:0048732	BP	GO:0048732	gland development	34/845	443/18866	0.0016483	0.0172087	0.0133655	CFLAR/TNFAIP3/ANXA1/MDK/PRDX2/ELF3/HIF1A/FOXA1/CSF1/MSX1/SERPINA5/MPST/E2F7/PHB2/ARID5B/ID4/SEMA3A/APRT/BAX/FGFR2/NME1/NTN4/XBP1/CSNK2B/CST3/CDC42/ASNS/CAV1/CLDN1/IL6/TNF/SOD1/AREG/MAFB	34
GO:0006469	BP	GO:0006469	negative regulation of protein kinase activity	22/845	246/18866	0.00165428	0.0172367	0.0133872	GADD45A/TNFAIP3/GSTP1/RACK1/CDKN2A/WWTR1/TESC/TRIB2/NCK1/CDKN2B/IL1B/DUSP8/TSG101/PDCD4/PARK7/HMGCR/LYN/DUSP4/DUSP5/CAV1/NPM1/GADD45B	22
GO:0032635	BP	GO:0032635	interleukin-6 production	17/845	170/18866	0.00166292	0.0172828	0.013423	CD74/TNFAIP3/RIPK2/BCL10/IL1A/SELENOS/CD47/IL1B/MBP/TICAM1/F2RL1/CX3CL1/ZC3H12A/XBP1/IL18/IL6/TNF	17
GO:1903052	BP	GO:1903052	positive regulation of proteolysis involved in cellular protein catabolic process	14/845	127/18866	0.0016653	0.0172828	0.013423	RNF19A/RACK1/TRIB2/PSMC4/PLK2/NUPR1/NFE2L2/RNF144B/GCLC/ATP5IF1/RBX1/CAV1/CLU/SUMO2	14
GO:0048857	BP	GO:0048857	neural nucleus development	9/845	62/18866	0.00167231	0.0172871	0.0134264	MBP/CKB/ATP5PB/NDUFS3/CDC42/BASP1/YWHAH/ATP5PF/COX6B1	9
GO:0071384	BP	GO:0071384	cellular response to corticosteroid stimulus	9/845	62/18866	0.00167231	0.0172871	0.0134264	CFLAR/EDN1/ANXA1/GSTP1/AIFM1/FBXO32/AKAP13/UBE2L3/ZFP36	9
GO:0010389	BP	GO:0010389	regulation of G2/M transition of mitotic cell cycle	19/845	200/18866	0.00167588	0.0172899	0.0134286	PSMA3/PSMC4/PSMA5/PSMB4/PSMA4/PSMB5/PSMB3/PSMB6/DCTN2/PSMA1/PSMD4/PSMB2/PSMC5/DCTN3/CETN2/PSMD7/RBX1/PSMB1/TUBA1A	19
GO:0002702	BP	GO:0002702	positive regulation of production of molecular mediator of immune response	12/845	100/18866	0.00169535	0.0174565	0.0135579	IL1R1/CD74/BCL10/CLCF1/IL1B/TICAM1/F2RL1/XBP1/HLA-E/CD81/IL18/IL6	12
GO:0032436	BP	GO:0032436	positive regulation of proteasomal ubiquitin-dependent protein catabolic process	11/845	87/18866	0.00170719	0.0175439	0.0136258	RNF19A/RACK1/TRIB2/PLK2/NFE2L2/RNF144B/GCLC/RBX1/CAV1/CLU/SUMO2	11
GO:0019693	BP	GO:0019693	ribose phosphate metabolic process	33/845	427/18866	0.00171213	0.0175602	0.0136385	KYNU/SLC26A2/PDP1/HIF1A/TKT/PDK4/RAN/GUCY1B1/COX5B/EIF6/PAPSS1/ATP5F1D/NME3/HINT1/ATP5F1A/ATP5MC3/ATP5PO/NUPR1/SLC2A6/PDHB/ATP5F1B/APRT/GSTZ1/ATP5PB/ATP5MC1/NME1/AK3/ATP5F1C/HMGCR/STOML2/NUDT5/ATP5MF/ATP5PF	33
GO:0032956	BP	GO:0032956	regulation of actin cytoskeleton organization	29/845	360/18866	0.00172338	0.0176411	0.0137013	STMN1/EDN1/MDK/ACTG1/IQGAP2/TJP1/CD47/NCK1/CFL1/TPM1/CFL2/TWF2/F2RL1/RND3/RND1/EPS8/RHOBTB3/BAIAP2/CSF3/ARPC3/AKAP13/CX3CL1/WDR1/PHPT1/CAPZA2/SNX9/RGCC/CDC42/ARPC5	29
GO:0043200	BP	GO:0043200	response to amino acid	13/845	114/18866	0.00177151	0.0180637	0.0140296	EDN1/GSTP1/AIFM1/CFL1/DNMT1/GCLM/BAIAP2/LAMTOR2/GCLC/LYN/XBP1/ASNS/TNF	13
GO:0007584	BP	GO:0007584	response to nutrient	17/845	171/18866	0.00177156	0.0180637	0.0140296	PTGS2/KYNU/ABCA1/GSTP1/PIM1/CYP24A1/CDKN2B/FOLR1/GCLM/HMGCR/AHCY/GCLC/TRIM25/XBP1/DAD1/MAP1B/IGFBP2	17
GO:1903409	BP	GO:1903409	reactive oxygen species biosynthetic process	14/845	128/18866	0.0017947	0.0182642	0.0141852	PTGS2/CFLAR/EDN1/CYP1B1/CD47/IL1B/TICAM1/PARK7/ZC3H12A/CAV1/TNF/SLC7A2/SOD1/CLU	14
GO:0034142	BP	GO:0034142	toll-like receptor 4 signaling pathway	7/845	40/18866	0.00180329	0.018316	0.0142255	TNIP3/TNFAIP3/RIPK2/MFHAS1/NFKBIA/F2RL1/LYN	7
GO:0000027	BP	GO:0000027	ribosomal large subunit assembly	6/845	30/18866	0.00187076	0.018754	0.0145657	RPL6/RPL3/RPL12/MRPL20/RPLP0/RPL23A	6
GO:0033137	BP	GO:0033137	negative regulation of peptidyl-serine phosphorylation	6/845	30/18866	0.00187076	0.018754	0.0145657	GADD45A/RACK1/NCK1/CNKSR3/BAX/CAV1	6
GO:0035666	BP	GO:0035666	TRIF-dependent toll-like receptor signaling pathway	6/845	30/18866	0.00187076	0.018754	0.0145657	UBC/RPS27A/TICAM1/UBE2D1/TANK/UBA52	6
GO:0036258	BP	GO:0036258	multivesicular body assembly	6/845	30/18866	0.00187076	0.018754	0.0145657	CHMP1B/VPS28/TSG101/CHMP4B/VPS37B/CHMP2A	6
GO:0050818	BP	GO:0050818	regulation of coagulation	11/845	88/18866	0.0018739	0.018754	0.0145657	EDN1/PRDX2/PLA2G4A/F2RL1/PLAU/CD9/NFE2L2/LYN/PLAUR/ANXA5/CAV1	11
GO:0090559	BP	GO:0090559	regulation of membrane permeability	11/845	88/18866	0.0018739	0.018754	0.0145657	CLDN3/EYA2/BBC3/DYNLT1/BAX/SLC25A5/GCLC/ATP5IF1/ALKBH7/HEBP2/YWHAH	11
GO:0046635	BP	GO:0046635	positive regulation of alpha-beta T cell activation	9/845	63/18866	0.00187504	0.018754	0.0145657	RIPK2/ANXA1/NFKBID/CD55/CD83/HLA-E/CD81/IL18/RUNX1	9
GO:2000514	BP	GO:2000514	regulation of CD4-positive, alpha-beta T cell activation	9/845	63/18866	0.00187504	0.018754	0.0145657	RIPK2/ANXA1/NFKBID/CD55/CD83/ZC3H12A/CD81/IL18/RUNX1	9
GO:0009746	BP	GO:0009746	response to hexose	19/845	202/18866	0.00187979	0.0187657	0.0145748	PTGS2/HLA-DRB1/CFTR/HMGN3/HIF1A/RACK1/SOX4/FIS1/SELENOS/GLUL/GCLM/ENY2/NME1/PHPT1/HMGCR/TXN2/SRI/GCLC/XBP1	19
GO:0030522	BP	GO:0030522	intracellular receptor signaling pathway	23/845	265/18866	0.00194245	0.0193543	0.0150319	TNFAIP3/RIPK2/SCGB2A1/UBC/PIM1/FOXA1/TSPAN6/RPS27A/NFKBIA/IRAK2/C1QBP/NCOA4/CYP24A1/PRAME/MAP2K6/FOXP1/PHB2/PARK7/SEC14L1/DDX5/YWHAH/RUNX1/UBA52	23
GO:1903707	BP	GO:1903707	negative regulation of hemopoiesis	16/845	158/18866	0.00197424	0.0196338	0.015249	CD74/ANXA1/MDK/PRDX2/IRF1/NFKBIA/NFKBID/HMGB3/NFE2L2/NME1/ZC3H12A/LYN/PRMT1/ZFP36/RUNX1/MAFB	16
GO:0019216	BP	GO:0019216	regulation of lipid metabolic process	33/845	431/18866	0.0019896	0.0196441	0.015257	PTGS2/NFKB1/CD74/ANXA1/ABCA1/TXNRD1/SPHK1/PDP1/RACK1/LDLR/RDH10/PDK4/RAN/FHL2/EIF6/IL1B/PHB2/TM7SF2/FDPS/IDH1/GSTZ1/ACADVL/HMGCR/STOML2/DNAJC15/ABCG1/LYN/CDC42/CD81/CAV1/TNF/SOD1/EDF1	33
GO:0046641	BP	GO:0046641	positive regulation of alpha-beta T cell proliferation	5/845	21/18866	0.00199028	0.0196441	0.015257	RIPK2/CD55/HLA-E/CD81/IL18	5
GO:0072574	BP	GO:0072574	hepatocyte proliferation	5/845	21/18866	0.00199028	0.0196441	0.015257	CFLAR/TNFAIP3/MDK/XBP1/IL6	5
GO:0072575	BP	GO:0072575	epithelial cell proliferation involved in liver morphogenesis	5/845	21/18866	0.00199028	0.0196441	0.015257	CFLAR/TNFAIP3/MDK/XBP1/IL6	5
GO:0060425	BP	GO:0060425	lung morphogenesis	8/845	52/18866	0.00204985	0.0201941	0.0156842	FOXA1/RDH10/CTSH/STK40/LIF/FGFR2/CDC42/TNF	8
GO:0030656	BP	GO:0030656	regulation of vitamin metabolic process	4/845	13/18866	0.00206528	0.020232	0.0157136	NFKB1/RDH10/IL1B/TNF	4
GO:0032530	BP	GO:0032530	regulation of microvillus organization	4/845	13/18866	0.00206528	0.020232	0.0157136	KLF5/EZR/PODXL/TWF2	4
GO:0061043	BP	GO:0061043	regulation of vascular wound healing	4/845	13/18866	0.00206528	0.020232	0.0157136	TNFAIP3/XBP1/SLC12A2/TNF	4
GO:0032392	BP	GO:0032392	DNA geometric change	13/845	116/18866	0.00207313	0.0202332	0.0157146	ANXA1/UBC/RPS27A/HMGB3/SSBP1/RUVBL1/GTF2F2/XRCC5/CETN2/HMGA1/RBX1/NAV2/UBA52	13
GO:0032640	BP	GO:0032640	tumor necrosis factor production	13/845	116/18866	0.00207313	0.0202332	0.0157146	TNFAIP3/RIPK2/GSTP1/SELENOS/CD47/FOXP1/TICAM1/CX3CL1/ZC3H12A/DDT/HLA-E/ZFP36/CLU	13
GO:0072524	BP	GO:0072524	pyridine-containing compound metabolic process	7/845	41/18866	0.00209189	0.0203519	0.0158067	PTGS2/KYNU/IDO1/PSAT1/NNMT/QPRT/NAPRT	7
GO:0001885	BP	GO:0001885	endothelial cell development	9/845	64/18866	0.00209694	0.0203519	0.0158067	CLDN3/EZR/TJP1/IL1B/F2RL1/RAP1B/VCL/CLDN1/TNF	9
GO:0046794	BP	GO:0046794	transport of virus	9/845	64/18866	0.00209694	0.0203519	0.0158067	UBC/RPS27A/RAN/DYNLT1/VPS28/TSG101/VPS37B/CAV1/UBA52	9
GO:0046902	BP	GO:0046902	regulation of mitochondrial membrane permeability	10/845	77/18866	0.00223029	0.0213962	0.0166178	EYA2/BBC3/DYNLT1/BAX/SLC25A5/GCLC/ATP5IF1/ALKBH7/HEBP2/YWHAH	10
GO:0150076	BP	GO:0150076	neuroinflammatory response	10/845	77/18866	0.00223029	0.0213962	0.0166178	PTGS2/SPHK1/LDLR/IL1B/NUPR1/CX3CL1/IL18/IL6/TNF/CLU	10
GO:1903201	BP	GO:1903201	regulation of oxidative stress-induced cell death	10/845	77/18866	0.00223029	0.0213962	0.0166178	NCOA7/HIF1A/RACK1/PARK7/NFE2L2/SLC7A11/MCL1/NONO/SOD1/TXN	10
GO:0002828	BP	GO:0002828	regulation of type 2 immune response	6/845	31/18866	0.0022331	0.0213962	0.0166178	CD74/IDO1/ANXA1/CD81/IL18/IL6	6
GO:0036257	BP	GO:0036257	multivesicular body organization	6/845	31/18866	0.0022331	0.0213962	0.0166178	CHMP1B/VPS28/TSG101/CHMP4B/VPS37B/CHMP2A	6
GO:0070229	BP	GO:0070229	negative regulation of lymphocyte apoptotic process	6/845	31/18866	0.0022331	0.0213962	0.0166178	CD74/IDO1/HIF1A/BCL10/FOXP1/EFNA1	6
GO:1902624	BP	GO:1902624	positive regulation of neutrophil migration	6/845	31/18866	0.0022331	0.0213962	0.0166178	IL1R1/CXCL8/CD74/EDN1/MDK/C1QBP	6
GO:0033673	BP	GO:0033673	negative regulation of kinase activity	23/845	268/18866	0.00224437	0.0214648	0.0166711	GADD45A/TNFAIP3/GSTP1/RACK1/CDKN2A/WWTR1/TESC/TRIB2/NCK1/CDKN2B/IL1B/PRDX3/DUSP8/TSG101/PDCD4/PARK7/HMGCR/LYN/DUSP4/DUSP5/CAV1/NPM1/GADD45B	23
GO:0002064	BP	GO:0002064	epithelial cell development	20/845	221/18866	0.00229054	0.0218666	0.0169831	CLDN3/KLF5/EZR/HIF1A/FOXA1/PODXL/TJP1/IL1B/F2RL1/RAP1B/RAB25/PALLD/VCL/XBP1/CST3/CLDN1/FAT1/PRDM1/TNF/SOD1	20
GO:0009150	BP	GO:0009150	purine ribonucleotide metabolic process	31/845	401/18866	0.00231566	0.0220399	0.0171177	KYNU/SLC26A2/PDP1/HIF1A/PDK4/RAN/GUCY1B1/COX5B/EIF6/PAPSS1/ATP5F1D/NME3/HINT1/ATP5F1A/ATP5MC3/ATP5PO/NUPR1/SLC2A6/PDHB/ATP5F1B/APRT/GSTZ1/ATP5PB/ATP5MC1/NME1/AK3/ATP5F1C/HMGCR/STOML2/ATP5MF/ATP5PF	31
GO:0043124	BP	GO:0043124	negative regulation of I-kappaB kinase/NF-kappaB signaling	8/845	53/18866	0.00232132	0.0220399	0.0171177	TNIP3/TNFAIP3/TLE1/GSTP1/NFKBID/ZC3H12A/TANK/TNIP1	8
GO:0043331	BP	GO:0043331	response to dsRNA	8/845	53/18866	0.00232132	0.0220399	0.0171177	NFKB1/RIPK2/NFKBIA/TICAM1/FLOT1/CAV1/SLC3A2/NPM1	8
GO:0046631	BP	GO:0046631	alpha-beta T cell activation	15/845	146/18866	0.00233761	0.0221544	0.0172067	RIPK2/ANXA1/IRF1/NFKBID/FOXP1/CD55/CD83/ZC3H12A/STOML2/HLA-E/CD81/IL18/RUNX1/PRDM1/IL6	15
GO:0006888	BP	GO:0006888	endoplasmic reticulum to Golgi vesicle-mediated transport	19/845	206/18866	0.00235095	0.0222407	0.0172736	STX18/ANKRD28/COPE/FOLR1/CD55/DCTN2/PDCD6/YIF1A/ARF4/TMED3/DCTN3/CAPZA2/KDELR1/TRAPPC4/DCTN6/TRAPPC1/TRAPPC2L/DYNC1LI1/AREG	19
GO:0032943	BP	GO:0032943	mononuclear cell proliferation	24/845	286/18866	0.00244894	0.023126	0.0179612	CD74/HLA-DRB1/HLA-DMB/IDO1/RIPK2/ANXA1/PRDX2/IRF1/CLCF1/IL1A/CSF1/NCK1/LGALS3/IL1B/TICAM1/CD55/HLA-DPA1/BAX/LYN/HLA-E/CD81/IL18/IL6/IGFBP2	24
GO:0007568	BP	GO:0007568	aging	26/845	319/18866	0.00247966	0.0231501	0.01798	PTGS2/KYNU/EDN1/MMP7/BCL2A1/CDKN2A/APEX1/LMNA/TPRA1/CDKN2B/PLK2/NDUFS6/PDCD4/GCLM/JUND/NFE2L2/CX3CL1/HMGCR/GCLC/HMGA1/SLC12A2/CLDN1/SOD1/TIMP1/NPM1/IGFBP2	26
GO:0000717	BP	GO:0000717	nucleotide-excision repair, DNA duplex unwinding	5/845	22/18866	0.00248178	0.0231501	0.01798	UBC/RPS27A/CETN2/RBX1/UBA52	5
GO:0006925	BP	GO:0006925	inflammatory cell apoptotic process	5/845	22/18866	0.00248178	0.0231501	0.01798	ANXA1/CDKN2A/SELENOS/SLC7A11/IL6	5
GO:0010888	BP	GO:0010888	negative regulation of lipid storage	5/845	22/18866	0.00248178	0.0231501	0.01798	ABCA1/NFKBIA/ABCG1/IL6/TNF	5
GO:0035970	BP	GO:0035970	peptidyl-threonine dephosphorylation	5/845	22/18866	0.00248178	0.0231501	0.01798	PDP1/DUSP8/PPP1CA/DUSP4/DUSP5	5
GO:0072576	BP	GO:0072576	liver morphogenesis	5/845	22/18866	0.00248178	0.0231501	0.01798	CFLAR/TNFAIP3/MDK/XBP1/IL6	5
GO:0045861	BP	GO:0045861	negative regulation of proteolysis	29/845	369/18866	0.00248242	0.0231501	0.01798	PTGS2/CFLAR/SERPINB1/PEBP1/N4BP1/WFDC2/SLPI/CSTB/BEX3/SERPINA5/RARRES1/RPS7/PRDX3/SERPINB8/SPINK5/EFNA1/UBXN1/GIPC1/PARK7/SERPINB9/CST3/CRIM1/GABARAPL2/ITIH5/PLAUR/SDCBP/PCSK1N/TNF/TIMP1	29
GO:0002699	BP	GO:0002699	positive regulation of immune effector process	20/845	223/18866	0.0025442	0.0236842	0.0183948	IL1R1/CD74/HLA-DMB/RIPK2/ANXA1/BCL10/CLCF1/NFKBID/IL1B/TICAM1/F2RL1/RPS19/NECTIN2/LYN/XBP1/HLA-E/CD81/IL18/IL6/TNF	20
GO:0031532	BP	GO:0031532	actin cytoskeleton reorganization	12/845	105/18866	0.00257158	0.0238121	0.0184941	NEDD9/CLDN3/ANXA1/MDK/EZR/IQGAP2/TJP1/EPS8/BAIAP2/CSF3/PHPT1/CDC42	12
GO:0045621	BP	GO:0045621	positive regulation of lymphocyte differentiation	12/845	105/18866	0.00257158	0.0238121	0.0184941	CD74/RIPK2/ANXA1/MDK/SOX4/NFKBID/IL1A/IL1B/CD83/XBP1/IL18/RUNX1	12
GO:1902106	BP	GO:1902106	negative regulation of leukocyte differentiation	12/845	105/18866	0.00257158	0.0238121	0.0184941	CD74/ANXA1/MDK/PRDX2/IRF1/NFKBID/HMGB3/NME1/ZC3H12A/LYN/RUNX1/MAFB	12
GO:0050867	BP	GO:0050867	positive regulation of cell activation	32/845	421/18866	0.00258508	0.0238949	0.0185585	CD74/HLA-DMB/RIPK2/ANXA1/MDK/MAP3K8/CCL2/PLA2G4A/SOX4/BCL10/CLCF1/NFKBID/IL1A/CD47/NCK1/IL1B/TICAM1/F2RL1/CD55/HLA-DPA1/NECTIN2/CD83/LYN/XBP1/CDC42/HLA-E/CD81/IL18/CAV1/RUNX1/IL6/IGFBP2	32
GO:0044766	BP	GO:0044766	multi-organism transport	9/845	66/18866	0.0026033	0.0239411	0.0185944	UBC/RPS27A/RAN/DYNLT1/VPS28/TSG101/VPS37B/CAV1/UBA52	9
GO:1902579	BP	GO:1902579	multi-organism localization	9/845	66/18866	0.0026033	0.0239411	0.0185944	UBC/RPS27A/RAN/DYNLT1/VPS28/TSG101/VPS37B/CAV1/UBA52	9
GO:0071706	BP	GO:0071706	tumor necrosis factor superfamily cytokine production	13/845	119/18866	0.00260379	0.0239411	0.0185944	TNFAIP3/RIPK2/GSTP1/SELENOS/CD47/FOXP1/TICAM1/CX3CL1/ZC3H12A/DDT/HLA-E/ZFP36/CLU	13
GO:0010743	BP	GO:0010743	regulation of macrophage derived foam cell differentiation	6/845	32/18866	0.00264589	0.0242009	0.0187961	NFKB1/ABCA1/NFKBIA/CSF1/ABCG1/IL18	6
GO:0019359	BP	GO:0019359	nicotinamide nucleotide biosynthetic process	6/845	32/18866	0.00264589	0.0242009	0.0187961	PTGS2/KYNU/IDO1/NNMT/QPRT/NAPRT	6
GO:0019363	BP	GO:0019363	pyridine nucleotide biosynthetic process	6/845	32/18866	0.00264589	0.0242009	0.0187961	PTGS2/KYNU/IDO1/NNMT/QPRT/NAPRT	6
GO:1900407	BP	GO:1900407	regulation of cellular response to oxidative stress	11/845	92/18866	0.00267844	0.0244559	0.0189942	NCOA7/HIF1A/RACK1/PARK7/NFE2L2/SLC7A11/MCL1/NONO/TNF/SOD1/TXN	11
GO:0006446	BP	GO:0006446	regulation of translational initiation	10/845	79/18866	0.00270382	0.0245138	0.0190391	AGO2/NCK1/EIF3K/EIF1/PPP1CA/POLR2G/EIF4G3/RPL13A/TNF/NPM1	10
GO:0043536	BP	GO:0043536	positive regulation of blood vessel endothelial cell migration	10/845	79/18866	0.00270382	0.0245138	0.0190391	PTGS2/ANXA1/HIF1A/FGFBP1/ATP5F1A/PLK2/ATP5F1B/NFE2L2/MAP2K3/HDAC9	10
GO:0070373	BP	GO:0070373	negative regulation of ERK1 and ERK2 cascade	10/845	79/18866	0.00270382	0.0245138	0.0190391	FBLN1/EZR/GSTP1/GBP1/CNKSR3/LIF/LYN/DUSP4/EIF3A/TNIP1	10
GO:0120192	BP	GO:0120192	tight junction assembly	10/845	79/18866	0.00270382	0.0245138	0.0190391	CLDN3/CLDN10/ACTG1/CLDN4/TJP1/CRB3/OCLN/CLDN1/RUNX1/TNF	10
GO:0010466	BP	GO:0010466	negative regulation of peptidase activity	23/845	272/18866	0.00270817	0.0245138	0.0190391	PTGS2/CFLAR/SERPINB1/PEBP1/WFDC2/SLPI/CSTB/BEX3/SERPINA5/RARRES1/PRDX3/SERPINB8/SPINK5/UBXN1/PARK7/SERPINB9/CST3/CRIM1/ITIH5/PLAUR/PCSK1N/TNF/TIMP1	23
GO:0002369	BP	GO:0002369	T cell cytokine production	7/845	43/18866	0.002775	0.0249502	0.019378	IL1R1/IL1B/CD55/KDELR1/CD81/IL18/IL6	7
GO:0008631	BP	GO:0008631	intrinsic apoptotic signaling pathway in response to oxidative stress	7/845	43/18866	0.002775	0.0249502	0.019378	HIF1A/CYP1B1/PARK7/NFE2L2/MCL1/NONO/SOD1	7
GO:0050856	BP	GO:0050856	regulation of T cell receptor signaling pathway	7/845	43/18866	0.002775	0.0249502	0.019378	EZR/BCL10/GBP1/LGALS3/NECTIN2/PHPT1/CD81	7
GO:0030836	BP	GO:0030836	positive regulation of actin filament depolymerization	4/845	14/18866	0.00278969	0.0249502	0.019378	CFL1/CFL2/F2RL1/WDR1	4
GO:0032310	BP	GO:0032310	prostaglandin secretion	4/845	14/18866	0.00278969	0.0249502	0.019378	EDN1/MAP2K6/IL1B/ATP5PF	4
GO:1902188	BP	GO:1902188	positive regulation of viral release from host cell	4/845	14/18866	0.00278969	0.0249502	0.019378	TSG101/CHMP4B/VPS37B/CHMP2A	4
GO:2001279	BP	GO:2001279	regulation of unsaturated fatty acid biosynthetic process	4/845	14/18866	0.00278969	0.0249502	0.019378	PTGS2/CD74/ANXA1/IL1B	4
GO:0030072	BP	GO:0030072	peptide hormone secretion	22/845	257/18866	0.00285211	0.025465	0.0197779	EDN1/HLA-DRB1/CFTR/ANXA1/HMGN3/HIF1A/SOX4/IL1RN/SLC25A6/IL1B/CHGA/GLUL/HADH/ENY2/PARK7/ICA1/SLC25A5/PHPT1/HMGCR/SRI/IL6/TNF	22
GO:0043535	BP	GO:0043535	regulation of blood vessel endothelial cell migration	16/845	164/18866	0.00288289	0.0256959	0.0199572	GADD45A/PTGS2/ANXA1/HIF1A/FGFBP1/ATP5F1A/EFNA1/PLK2/ATP5F1B/NFE2L2/MAP2K3/JUP/RGCC/CSNK2B/HDAC9/TNF	16
GO:0030239	BP	GO:0030239	myofibril assembly	9/845	67/18866	0.0028904	0.0257191	0.0199753	CFLAR/EDN1/ACTG1/CAPN9/TPM1/CFL2/AKAP13/WDR1/KRT8	9
GO:0042692	BP	GO:0042692	muscle cell differentiation	30/845	390/18866	0.0029058	0.0258124	0.0200477	CFLAR/PDLIM5/EDN1/KLF5/ACTG1/GDF15/SORBS2/CAPN9/FHL2/LMNA/MSX1/TPM1/CFL2/KDM6B/DNMT1/SOX6/CD9/PDCD4/DNER/FGFR2/AKAP13/WDR1/PLD3/FLOT1/XBP1/CDC42/CD81/EHD1/HDAC9/KRT8	30
GO:0045216	BP	GO:0045216	cell-cell junction organization	19/845	210/18866	0.0029176	0.0258733	0.020095	CLDN3/CLDN10/ACTG1/CLDN4/TJP1/IL1B/F2RL1/CD9/NECTIN2/CRB3/JUP/WDR1/VCL/OCLN/CDC42/CAV1/CLDN1/RUNX1/TNF	19
GO:0044706	BP	GO:0044706	multi-multicellular organism process	20/845	226/18866	0.00296873	0.0262403	0.02038	PTGS2/EDN1/IDO1/MMP7/FBLN1/AGO2/CLDN4/RPL29/C1QBP/CLIC5/IL1B/MAGED2/PRDX3/COMT/LIF/CST3/PRDM1/SOD1/TIMP1/IGFBP2	20
GO:0031397	BP	GO:0031397	negative regulation of protein ubiquitination	10/845	80/18866	0.00296899	0.0262403	0.02038	TNFAIP3/N4BP1/SOX4/VPS28/RPS7/UBXN1/PARK7/GCLC/TRIM44/CAV1	10
GO:0010951	BP	GO:0010951	negative regulation of endopeptidase activity	22/845	258/18866	0.00299033	0.0263843	0.0204919	PTGS2/CFLAR/SERPINB1/PEBP1/WFDC2/SLPI/CSTB/BEX3/SERPINA5/RARRES1/PRDX3/SERPINB8/SPINK5/PARK7/SERPINB9/CST3/CRIM1/ITIH5/PLAUR/PCSK1N/TNF/TIMP1	22
GO:0042063	BP	GO:0042063	gliogenesis	25/845	307/18866	0.00300521	0.0264711	0.0205593	ANXA1/MDK/CCL2/GSTP1/PHGDH/SOX4/LDLR/CLCF1/CSF1/IL1B/SOX6/ID4/CD9/DNER/LIF/ERBB3/CX3CL1/WDR1/NAB1/LYN/IL6/TNF/SOD1/CLU/AREG	25
GO:0000715	BP	GO:0000715	nucleotide-excision repair, DNA damage recognition	5/845	23/18866	0.00305572	0.026781	0.0208	UBC/RPS27A/CETN2/RBX1/UBA52	5
GO:0016338	BP	GO:0016338	calcium-independent cell-cell adhesion via plasma membrane cell-adhesion molecules	5/845	23/18866	0.00305572	0.026781	0.0208	CLDN3/CLDN10/CLDN4/CX3CL1/CLDN1	5
GO:1903798	BP	GO:1903798	regulation of production of miRNAs involved in gene silencing by miRNA	5/845	23/18866	0.00305572	0.026781	0.0208	MAP2K2/ZC3H12A/DDX5/IL6/TNF	5
GO:0031396	BP	GO:0031396	regulation of protein ubiquitination	19/845	211/18866	0.00307584	0.0269123	0.020902	TNFAIP3/RIPK2/N4BP1/SPHK1/SOX4/BCL10/RPS2/VPS28/RPS7/TICAM1/UBXN1/PDCD6/PARK7/UBE2D1/UBE2L3/GCLC/TRIM44/RBX1/CAV1	19
GO:0046640	BP	GO:0046640	regulation of alpha-beta T cell proliferation	6/845	33/18866	0.00311332	0.0271948	0.0211214	RIPK2/IRF1/CD55/HLA-E/CD81/IL18	6
GO:1904035	BP	GO:1904035	regulation of epithelial cell apoptotic process	11/845	94/18866	0.00317419	0.0275943	0.0214316	CFLAR/TNFAIP3/MDK/CCL2/NUPR1/PDCD4/NFE2L2/RGCC/ZFP36/IL6/TNF	11
GO:1905954	BP	GO:1905954	positive regulation of lipid localization	11/845	94/18866	0.00317419	0.0275943	0.0214316	NFKB1/EDN1/ABCA1/NFKBIA/MAP2K6/IL1B/ZC3H12A/PRELID1/ABCG1/EHD1/CAV1	11
GO:0042088	BP	GO:0042088	T-helper 1 type immune response	7/845	44/18866	0.00317484	0.0275943	0.0214316	IL1R1/HLA-DRB1/RIPK2/ANXA1/PLA2G4A/IL1B/IL18	7
GO:0006625	BP	GO:0006625	protein targeting to peroxisome	9/845	68/18866	0.00320193	0.0276463	0.021472	UBC/GSTK1/RPS27A/ECH1/IDH1/UBE2D1/ACAA1/ZFAND6/UBA52	9
GO:0045428	BP	GO:0045428	regulation of nitric oxide biosynthetic process	9/845	68/18866	0.00320193	0.0276463	0.021472	PTGS2/EDN1/CD47/IL1B/TICAM1/ZC3H12A/CAV1/TNF/CLU	9
GO:0072662	BP	GO:0072662	protein localization to peroxisome	9/845	68/18866	0.00320193	0.0276463	0.021472	UBC/GSTK1/RPS27A/ECH1/IDH1/UBE2D1/ACAA1/ZFAND6/UBA52	9
GO:0072663	BP	GO:0072663	establishment of protein localization to peroxisome	9/845	68/18866	0.00320193	0.0276463	0.021472	UBC/GSTK1/RPS27A/ECH1/IDH1/UBE2D1/ACAA1/ZFAND6/UBA52	9
GO:0006690	BP	GO:0006690	icosanoid metabolic process	13/845	122/18866	0.00324077	0.0278662	0.0216428	PTGS2/CD74/EDN1/ANXA1/GSTP1/PLA2G4A/MGST2/PNPLA8/CYP1B1/EPHX1/IL1B/PTGR1/MGST3	13
GO:0021782	BP	GO:0021782	glial cell development	13/845	122/18866	0.00324077	0.0278662	0.0216428	MDK/GSTP1/PHGDH/SOX4/LDLR/IL1B/ID4/CD9/LYN/IL6/TNF/SOD1/CLU	13
GO:0009306	BP	GO:0009306	protein secretion	34/845	462/18866	0.00324358	0.0278662	0.0216428	HLA-DRB1/CFTR/RAB11FIP1/ANXA1/EZR/HMGN3/HIF1A/SOX4/IL1RN/IL1A/SLC25A6/IL1B/F2RL1/CHGA/ERP29/GLUL/HADH/ENY2/PARK7/PORCN/ICA1/SLC25A5/PHPT1/HMGCR/SRI/ABCG1/RGCC/LYN/XBP1/SLC12A2/HLA-E/HDAC9/IL6/TNF	34
GO:1903531	BP	GO:1903531	negative regulation of secretion by cell	16/845	166/18866	0.00325356	0.0278662	0.0216428	EDN1/RAB11FIP1/ANXA1/STXBP6/IL1B/CHGA/RAP1B/ERP29/PNKD/HADH/ENY2/LIF/HMGCR/RGCC/ATP5PF/HDAC9	16
GO:0032508	BP	GO:0032508	DNA duplex unwinding	12/845	108/18866	0.00325398	0.0278662	0.0216428	ANXA1/UBC/RPS27A/SSBP1/RUVBL1/GTF2F2/XRCC5/CETN2/HMGA1/RBX1/NAV2/UBA52	12
GO:0009749	BP	GO:0009749	response to glucose	18/845	197/18866	0.00334083	0.0285633	0.0221842	HLA-DRB1/CFTR/HMGN3/HIF1A/RACK1/SOX4/FIS1/SELENOS/GLUL/GCLM/ENY2/NME1/PHPT1/HMGCR/TXN2/SRI/GCLC/XBP1	18
GO:0035592	BP	GO:0035592	establishment of protein localization to extracellular region	34/845	463/18866	0.00335542	0.0286197	0.0222281	HLA-DRB1/CFTR/RAB11FIP1/ANXA1/EZR/HMGN3/HIF1A/SOX4/IL1RN/IL1A/SLC25A6/IL1B/F2RL1/CHGA/ERP29/GLUL/HADH/ENY2/PARK7/PORCN/ICA1/SLC25A5/PHPT1/HMGCR/SRI/ABCG1/RGCC/LYN/XBP1/SLC12A2/HLA-E/HDAC9/IL6/TNF	34
GO:0007596	BP	GO:0007596	blood coagulation	27/845	343/18866	0.00335835	0.0286197	0.0222281	RAP2B/EDN1/ACTG1/FBLN1/PRDX2/PLA2G4A/IRF1/C1QBP/SERPINA5/PLSCR1/F2RL1/PLAU/CD9/NFE2L2/AK3/SLC7A11/VCL/CAPZA2/MYL12A/LYN/CDC42/PLAUR/EHD1/ANXA5/CAV1/IL6/PLCG2	27
GO:0070997	BP	GO:0070997	neuron death	28/845	360/18866	0.00337685	0.0287306	0.0223142	NCOA7/MDK/CCL2/HIF1A/RACK1/FIS1/CLCF1/AIFM1/CSF1/CHGA/REL/NUPR1/GCLM/CHMP4B/BAX/PARK7/TRIM2/CSF3/ERBB3/SLC7A11/CX3CL1/MCL1/NONO/GCLC/CDC42/TNF/SOD1/CLU	28
GO:0001837	BP	GO:0001837	epithelial to mesenchymal transition	15/845	152/18866	0.00344599	0.0292668	0.0227307	MDK/HIF1A/FOXA1/WWTR1/HNRNPAB/MSX1/IL1B/EFNA1/PDCD4/PDCD6/FGFR2/RGCC/DDX5/SDCBP/IL6	15
GO:0048762	BP	GO:0048762	mesenchymal cell differentiation	20/845	229/18866	0.00345104	0.0292668	0.0227307	EDN1/MDK/HIF1A/FOXA1/RDH10/WWTR1/HNRNPAB/CFL1/MSX1/IL1B/EFNA1/FOLR1/SEMA3A/PDCD4/PDCD6/FGFR2/RGCC/DDX5/SDCBP/IL6	20
GO:0030193	BP	GO:0030193	regulation of blood coagulation	10/845	82/18866	0.00356142	0.0301054	0.023382	EDN1/PRDX2/PLA2G4A/F2RL1/PLAU/CD9/NFE2L2/LYN/PLAUR/CAV1	10
GO:0120193	BP	GO:0120193	tight junction organization	10/845	82/18866	0.00356142	0.0301054	0.023382	CLDN3/CLDN10/ACTG1/CLDN4/TJP1/CRB3/OCLN/CLDN1/RUNX1/TNF	10
GO:0043523	BP	GO:0043523	regulation of neuron apoptotic process	19/845	214/18866	0.00359412	0.030333	0.0235587	MDK/CCL2/HIF1A/FIS1/CLCF1/AIFM1/NUPR1/GCLM/BAX/PARK7/TRIM2/ERBB3/CX3CL1/MCL1/NONO/GCLC/CDC42/TNF/SOD1	19
GO:0032722	BP	GO:0032722	positive regulation of chemokine production	7/845	45/18866	0.00361721	0.0303907	0.0236036	CD74/RIPK2/HIF1A/IL1B/MBP/IL6/TNF	7
GO:0060443	BP	GO:0060443	mammary gland morphogenesis	7/845	45/18866	0.00361721	0.0303907	0.0236036	ELF3/CSF1/PHB2/BAX/FGFR2/CAV1/AREG	7
GO:0010001	BP	GO:0010001	glial cell differentiation	20/845	230/18866	0.00362566	0.0303907	0.0236036	MDK/GSTP1/PHGDH/SOX4/LDLR/CLCF1/IL1B/SOX6/ID4/CD9/DNER/LIF/ERBB3/WDR1/NAB1/LYN/IL6/TNF/SOD1/CLU	20
GO:0051495	BP	GO:0051495	positive regulation of cytoskeleton organization	20/845	230/18866	0.00362566	0.0303907	0.0236036	EDN1/IQGAP2/CD47/NCK1/CFL1/TPM1/CFL2/F2RL1/BAIAP2/CSF3/ARPC3/CX3CL1/WDR1/OCLN/SNX9/RANBP1/RGCC/CDC42/ARPC5/MAP1B	20
GO:0070232	BP	GO:0070232	regulation of T cell apoptotic process	6/845	34/18866	0.00363967	0.0303907	0.0236036	IDO1/HIF1A/NFKBID/LGALS3/EFNA1/PRELID1	6
GO:0002819	BP	GO:0002819	regulation of adaptive immune response	16/845	168/18866	0.00366269	0.0303907	0.0236036	IL1R1/TNFAIP3/RIPK2/ANXA1/PLA2G4A/IRF1/CLCF1/NFKBID/IL1B/NECTIN2/ZC3H12A/HLA-E/CD81/IL18/IL6/TNF	16
GO:0001678	BP	GO:0001678	cellular glucose homeostasis	15/845	153/18866	0.00366699	0.0303907	0.0236036	HLA-DRB1/CFTR/HMGN3/HIF1A/RACK1/SOX4/FIS1/GCLM/ENY2/NME1/PHPT1/HMGCR/SRI/GCLC/XBP1	15
GO:0002822	BP	GO:0002822	regulation of adaptive immune response based on somatic recombination of immune receptors built from immunoglobulin superfamily domains	15/845	153/18866	0.00366699	0.0303907	0.0236036	IL1R1/TNFAIP3/RIPK2/ANXA1/PLA2G4A/CLCF1/NFKBID/IL1B/NECTIN2/ZC3H12A/HLA-E/CD81/IL18/IL6/TNF	15
GO:0019081	BP	GO:0019081	viral translation	4/845	15/18866	0.00367055	0.0303907	0.0236036	EIF3G/SSB/EIF3F/EIF3A	4
GO:0019321	BP	GO:0019321	pentose metabolic process	4/845	15/18866	0.00367055	0.0303907	0.0236036	TKT/TALDO1/PGD/NUDT5	4
GO:0090594	BP	GO:0090594	inflammatory response to wounding	4/845	15/18866	0.00367055	0.0303907	0.0236036	MDK/HIF1A/IL1A/TIMP1	4
GO:2000345	BP	GO:2000345	regulation of hepatocyte proliferation	4/845	15/18866	0.00367055	0.0303907	0.0236036	CFLAR/TNFAIP3/MDK/XBP1	4
GO:0045840	BP	GO:0045840	positive regulation of mitotic nuclear division	8/845	57/18866	0.00369976	0.0304402	0.023642	EDN1/SPHK1/IL1A/IL1B/PHB2/RANBP1/RGCC/ANAPC4	8
GO:0061178	BP	GO:0061178	regulation of insulin secretion involved in cellular response to glucose stimulus	8/845	57/18866	0.00369976	0.0304402	0.023642	HLA-DRB1/CFTR/HMGN3/HIF1A/ENY2/PHPT1/HMGCR/SRI	8
GO:0075733	BP	GO:0075733	intracellular transport of virus	8/845	57/18866	0.00369976	0.0304402	0.023642	UBC/RPS27A/RAN/DYNLT1/VPS28/TSG101/VPS37B/UBA52	8
GO:1905517	BP	GO:1905517	macrophage migration	8/845	57/18866	0.00369976	0.0304402	0.023642	MDK/CCL2/CSF1/LGALS3/CD9/CX3CL1/DDT/CD81	8
GO:1902993	BP	GO:1902993	positive regulation of amyloid precursor protein catabolic process	5/845	24/18866	0.00371953	0.0305071	0.023694	EFNA1/ABCG1/LYN/TNF/CLU	5
GO:2000637	BP	GO:2000637	positive regulation of gene silencing by miRNA	5/845	24/18866	0.00371953	0.0305071	0.023694	AGO2/MAP2K2/DDX5/ZFP36/IL6	5
GO:0002698	BP	GO:0002698	negative regulation of immune effector process	13/845	124/18866	0.00373185	0.0305604	0.0237353	ANXA1/TSPAN6/C1QBP/CD47/LGALS3/SPINK5/CD55/RPS19/SERPINB9/ZC3H12A/SEC14L1/HLA-E/TNF	13
GO:0042493	BP	GO:0042493	response to drug	30/845	397/18866	0.0037641	0.0307763	0.0239031	PTGS2/EDN1/ANXA1/ABCA1/MDK/NNMT/MGST1/APEX1/SRP14/MAP2K6/TOP1/IL1B/PTGR1/COMT/RAP1B/HADH/GCLM/TGIF1/NFE2L2/XRCC5/NME1/TXN2/SRP19/LYN/CST3/DAD1/MAP1B/CD69/SOD1/IGFBP2	30
GO:0043687	BP	GO:0043687	post-translational protein modification	28/845	363/18866	0.00378884	0.0309304	0.0240227	HIF1A/PSMA3/SPSB1/PSMC4/CSF1/PSMA5/PSMB4/PSMA4/FBXO32/PSMB5/PSMB3/PSMB6/PSMA1/PSMD4/RAB2A/PSMB2/PSMC5/KLHL5/CST3/PSMD7/LRRC41/RBX1/LMO7/SPSB3/IL6/TIMP1/PSMB1/ELOB	28
GO:0007031	BP	GO:0007031	peroxisome organization	10/845	83/18866	0.00389084	0.0316645	0.0245928	UBC/FIS1/GSTK1/RPS27A/ECH1/IDH1/UBE2D1/ACAA1/ZFAND6/UBA52	10
GO:1900046	BP	GO:1900046	regulation of hemostasis	10/845	83/18866	0.00389084	0.0316645	0.0245928	EDN1/PRDX2/PLA2G4A/F2RL1/PLAU/CD9/NFE2L2/LYN/PLAUR/CAV1	10
GO:0002262	BP	GO:0002262	myeloid cell homeostasis	15/845	154/18866	0.00389946	0.0316854	0.0246091	ANXA1/HIF1A/RPS14/MFHAS1/SOX6/RPS19/BAX/SLC7A11/ATP5IF1/LYN/PRMT1/ZFP36/IL6/SOD1/MAFB	15
GO:0009259	BP	GO:0009259	ribonucleotide metabolic process	31/845	416/18866	0.00400687	0.0325078	0.0252478	KYNU/SLC26A2/PDP1/HIF1A/PDK4/RAN/GUCY1B1/COX5B/EIF6/PAPSS1/ATP5F1D/NME3/HINT1/ATP5F1A/ATP5MC3/ATP5PO/NUPR1/SLC2A6/PDHB/ATP5F1B/APRT/GSTZ1/ATP5PB/ATP5MC1/NME1/AK3/ATP5F1C/HMGCR/STOML2/ATP5MF/ATP5PF	31
GO:0046879	BP	GO:0046879	hormone secretion	25/845	314/18866	0.00402747	0.0326244	0.0253384	EDN1/HLA-DRB1/CFTR/RAB11FIP1/ANXA1/HMGN3/HIF1A/SOX4/IL1RN/SLC25A6/IL1B/CHGA/GLUL/HADH/ENY2/PARK7/LIF/ICA1/SLC25A5/PHPT1/HMGCR/SRI/LYN/IL6/TNF	25
GO:0032651	BP	GO:0032651	regulation of interleukin-1 beta production	11/845	97/18866	0.00405332	0.032632	0.0253443	SERPINB1/TNFAIP3/RIPK2/GSTP1/SPHK1/FOXP1/NLRP2/CX3CL1/ZC3H12A/IL6/TNF	11
GO:0036473	BP	GO:0036473	cell death in response to oxidative stress	11/845	97/18866	0.00405332	0.032632	0.0253443	NCOA7/HIF1A/RACK1/CYP1B1/PARK7/NFE2L2/SLC7A11/MCL1/NONO/SOD1/TXN	11
GO:1990868	BP	GO:1990868	response to chemokine	11/845	97/18866	0.00405332	0.032632	0.0253443	CXCL8/CXCL1/CXCL3/CXCL2/EDN1/CCL2/HIF1A/CX3CL1/ZC3H12A/SLC12A2/CCL20	11
GO:1990869	BP	GO:1990869	cellular response to chemokine	11/845	97/18866	0.00405332	0.032632	0.0253443	CXCL8/CXCL1/CXCL3/CXCL2/EDN1/CCL2/HIF1A/CX3CL1/ZC3H12A/SLC12A2/CCL20	11
GO:0002526	BP	GO:0002526	acute inflammatory response	12/845	111/18866	0.0040758	0.0327125	0.0254068	PTGS2/C2CD4A/GSTP1/IL1A/SELENOS/PLSCR1/IL1B/NUPR1/PARK7/HLA-E/IL6/TNF	12
GO:0032652	BP	GO:0032652	regulation of interleukin-1 production	12/845	111/18866	0.0040758	0.0327125	0.0254068	SERPINB1/TNFAIP3/RIPK2/ANXA1/GSTP1/SPHK1/FOXP1/NLRP2/CX3CL1/ZC3H12A/IL6/TNF	12
GO:0007599	BP	GO:0007599	hemostasis	27/845	348/18866	0.00408495	0.0327358	0.0254249	RAP2B/EDN1/ACTG1/FBLN1/PRDX2/PLA2G4A/IRF1/C1QBP/SERPINA5/PLSCR1/F2RL1/PLAU/CD9/NFE2L2/AK3/SLC7A11/VCL/CAPZA2/MYL12A/LYN/CDC42/PLAUR/EHD1/ANXA5/CAV1/IL6/PLCG2	27
GO:0032309	BP	GO:0032309	icosanoid secretion	7/845	46/18866	0.0041049	0.0328455	0.0255101	EDN1/ANXA1/PLA2G4A/PNPLA8/MAP2K6/IL1B/ATP5PF	7
GO:0010656	BP	GO:0010656	negative regulation of muscle cell apoptotic process	8/845	58/18866	0.00412704	0.032872	0.0255307	CFLAR/EDN1/MDK/DNMT1/NUPR1/NFE2L2/ZC3H12A/HMGCR	8
GO:1900408	BP	GO:1900408	negative regulation of cellular response to oxidative stress	8/845	58/18866	0.00412704	0.032872	0.0255307	NCOA7/HIF1A/RACK1/PARK7/NFE2L2/SLC7A11/NONO/TXN	8
GO:1903202	BP	GO:1903202	negative regulation of oxidative stress-induced cell death	8/845	58/18866	0.00412704	0.032872	0.0255307	NCOA7/HIF1A/RACK1/PARK7/NFE2L2/SLC7A11/NONO/TXN	8
GO:0019362	BP	GO:0019362	pyridine nucleotide metabolic process	6/845	35/18866	0.00422929	0.0335232	0.0260365	PTGS2/KYNU/IDO1/NNMT/QPRT/NAPRT	6
GO:0046496	BP	GO:0046496	nicotinamide nucleotide metabolic process	6/845	35/18866	0.00422929	0.0335232	0.0260365	PTGS2/KYNU/IDO1/NNMT/QPRT/NAPRT	6
GO:0002697	BP	GO:0002697	regulation of immune effector process	34/845	470/18866	0.00423437	0.0335232	0.0260365	IL1R1/CD74/HLA-DMB/TNFAIP3/RIPK2/ANXA1/BCL10/TSPAN6/CLCF1/CFI/C1QBP/NFKBID/CD47/LGALS3/IL1B/TICAM1/F2RL1/SPINK5/CD55/RPS19/NECTIN2/SERPINB9/ZC3H12A/CFH/SEC14L1/LYN/XBP1/TRIM44/HLA-E/CD81/IL18/IL6/TNF/CLU	34
GO:0071692	BP	GO:0071692	protein localization to extracellular region	34/845	470/18866	0.00423437	0.0335232	0.0260365	HLA-DRB1/CFTR/RAB11FIP1/ANXA1/EZR/HMGN3/HIF1A/SOX4/IL1RN/IL1A/SLC25A6/IL1B/F2RL1/CHGA/ERP29/GLUL/HADH/ENY2/PARK7/PORCN/ICA1/SLC25A5/PHPT1/HMGCR/SRI/ABCG1/RGCC/LYN/XBP1/SLC12A2/HLA-E/HDAC9/IL6/TNF	34
GO:0050817	BP	GO:0050817	coagulation	27/845	349/18866	0.00424511	0.0335575	0.0260631	RAP2B/EDN1/ACTG1/FBLN1/PRDX2/PLA2G4A/IRF1/C1QBP/SERPINA5/PLSCR1/F2RL1/PLAU/CD9/NFE2L2/AK3/SLC7A11/VCL/CAPZA2/MYL12A/LYN/CDC42/PLAUR/EHD1/ANXA5/CAV1/IL6/PLCG2	27
GO:0033627	BP	GO:0033627	cell adhesion mediated by integrin	9/845	71/18866	0.00429731	0.0339189	0.0263438	PODXL/CYP1B1/TESC/EFNA1/PLAU/FYB2/LIF/PLPP3/LYN	9
GO:0046394	BP	GO:0046394	carboxylic acid biosynthetic process	28/845	367/18866	0.00440357	0.0347054	0.0269546	PTGS2/KYNU/RBP1/NFKB1/CD74/EDN1/IDO1/ANXA1/PSAT1/GSTP1/PLA2G4A/BCAT1/PHGDH/MGST2/RDH10/PNPLA8/PDK4/EIF6/IL1B/GLUL/PARK7/ACADVL/NDUFAB1/RIMKLB/SHMT2/XBP1/ASNS/MGST3	28
GO:0046651	BP	GO:0046651	lymphocyte proliferation	23/845	283/18866	0.00441931	0.0347772	0.0270104	CD74/HLA-DRB1/HLA-DMB/IDO1/RIPK2/ANXA1/PRDX2/IRF1/CLCF1/IL1A/NCK1/LGALS3/IL1B/TICAM1/CD55/HLA-DPA1/BAX/LYN/HLA-E/CD81/IL18/IL6/IGFBP2	23
GO:0060148	BP	GO:0060148	positive regulation of posttranscriptional gene silencing	5/845	25/18866	0.00448058	0.0351538	0.0273029	AGO2/MAP2K2/DDX5/ZFP36/IL6	5
GO:0070920	BP	GO:0070920	regulation of production of small RNA involved in gene silencing by RNA	5/845	25/18866	0.00448058	0.0351538	0.0273029	MAP2K2/ZC3H12A/DDX5/IL6/TNF	5
GO:0050821	BP	GO:0050821	protein stabilization	17/845	187/18866	0.00449794	0.0352373	0.0273677	PIM1/SOX4/TESC/CCT5/MSX1/RPS7/CCT3/EFNA1/PHB2/PPIB/PARK7/PLPP3/FLOT1/CCT2/STX12/TRIM44/CLU	17
GO:0046883	BP	GO:0046883	regulation of hormone secretion	22/845	267/18866	0.00450755	0.0352598	0.0273852	EDN1/HLA-DRB1/CFTR/RAB11FIP1/ANXA1/HMGN3/HIF1A/SOX4/SLC25A6/IL1B/CHGA/GLUL/HADH/ENY2/LIF/ICA1/SLC25A5/PHPT1/HMGCR/SRI/IL6/TNF	22
GO:0072521	BP	GO:0072521	purine-containing compound metabolic process	34/845	472/18866	0.00451878	0.035295	0.0274126	KYNU/SLC26A2/PDP1/HIF1A/MACROD2/PDK4/RAN/GUCY1B1/COX5B/EIF6/PAPSS1/ATP5F1D/NME3/HINT1/ATP5F1A/ATP5MC3/ATP5PO/NUPR1/SLC2A6/PDHB/ATP5F1B/APRT/GSTZ1/ATP5PB/ATP5MC1/NME1/AK3/ATP5F1C/HMGCR/SHMT2/STOML2/AHCY/ATP5MF/ATP5PF	34
GO:0016053	BP	GO:0016053	organic acid biosynthetic process	28/845	368/18866	0.00456972	0.0355965	0.0276467	PTGS2/KYNU/RBP1/NFKB1/CD74/EDN1/IDO1/ANXA1/PSAT1/GSTP1/PLA2G4A/BCAT1/PHGDH/MGST2/RDH10/PNPLA8/PDK4/EIF6/IL1B/GLUL/PARK7/ACADVL/NDUFAB1/RIMKLB/SHMT2/XBP1/ASNS/MGST3	28
GO:1900180	BP	GO:1900180	regulation of protein localization to nucleus	13/845	127/18866	0.00457988	0.0355965	0.0276467	PTGS2/MFHAS1/RAN/LMNA/MAGED1/CCT5/CCT3/GLUL/PARK7/LIF/JUP/ZC3H12A/CCT2	13
GO:0006636	BP	GO:0006636	unsaturated fatty acid biosynthetic process	8/845	59/18866	0.00459134	0.0355965	0.0276467	PTGS2/CD74/EDN1/ANXA1/GSTP1/PLA2G4A/PNPLA8/IL1B	8
GO:0046605	BP	GO:0046605	regulation of centrosome cycle	8/845	59/18866	0.00459134	0.0355965	0.0276467	CHMP1B/PLK2/MAP9/CHMP4B/ATF5/RANBP1/CHMP2A/NPM1	8
GO:0071385	BP	GO:0071385	cellular response to glucocorticoid stimulus	8/845	59/18866	0.00459134	0.0355965	0.0276467	CFLAR/EDN1/ANXA1/GSTP1/FBXO32/AKAP13/UBE2L3/ZFP36	8
GO:0000910	BP	GO:0000910	cytokinesis	16/845	172/18866	0.00460814	0.0356213	0.027666	STMN1/ARL3/CHMP1B/CFL1/E2F7/PLK2/MAP9/GIPC1/CHMP4B/JTB/DCTN3/ANXA11/SNX9/CETN2/CDC42/CHMP2A	16
GO:0050714	BP	GO:0050714	positive regulation of protein secretion	16/845	172/18866	0.00460814	0.0356213	0.027666	HLA-DRB1/CFTR/EZR/HIF1A/SOX4/IL1A/F2RL1/GLUL/PHPT1/SRI/ABCG1/RGCC/XBP1/HLA-E/IL6/TNF	16
GO:0007162	BP	GO:0007162	negative regulation of cell adhesion	24/845	301/18866	0.00468581	0.0361684	0.0280909	CD74/HLA-DRB1/IDO1/ANXA1/MDK/FBLN1/PRDX2/CDKN2A/IRF1/PODXL/CYP1B1/IL1RN/GBP1/NFKBID/LGALS3/MBP/RND1/CD9/ATP5F1B/ERBB3/CX3CL1/ZC3H12A/RGCC/RUNX1	24
GO:0000281	BP	GO:0000281	mitotic cytokinesis	9/845	72/18866	0.00472092	0.036185	0.0281038	STMN1/ARL3/CHMP1B/CFL1/MAP9/CHMP4B/JTB/SNX9/CHMP2A	9
GO:0043574	BP	GO:0043574	peroxisomal transport	9/845	72/18866	0.00472092	0.036185	0.0281038	UBC/GSTK1/RPS27A/ECH1/IDH1/UBE2D1/ACAA1/ZFAND6/UBA52	9
GO:0006086	BP	GO:0006086	acetyl-CoA biosynthetic process from pyruvate	4/845	16/18866	0.00472249	0.036185	0.0281038	PDP1/PDK4/PDHB/GSTZ1	4
GO:0006098	BP	GO:0006098	pentose-phosphate shunt	4/845	16/18866	0.00472249	0.036185	0.0281038	TKT/PGLS/TALDO1/PGD	4
GO:0090136	BP	GO:0090136	epithelial cell-cell adhesion	4/845	16/18866	0.00472249	0.036185	0.0281038	CYP1B1/SERPINB8/JUP/VCL	4
GO:0062207	BP	GO:0062207	regulation of pattern recognition receptor signaling pathway	11/845	99/18866	0.00474004	0.0362537	0.0281572	TNFAIP3/IRF1/TSPAN6/MFHAS1/C1QBP/TICAM1/F2RL1/SEC14L1/FLOT1/LYN/CAV1	11
GO:0043123	BP	GO:0043123	positive regulation of I-kappaB kinase/NF-kappaB signaling	17/845	188/18866	0.00474529	0.0362537	0.0281572	CFLAR/CD74/HLA-DRB1/RIPK2/TMEM101/BCL10/TSPAN6/IL1B/TICAM1/F2RL1/REL/PLK2/AKAP13/CX3CL1/LURAP1L/TRIM25/TNF	17
GO:0044242	BP	GO:0044242	cellular lipid catabolic process	20/845	236/18866	0.00483483	0.036884	0.0286467	SRD5A3/PLA2G4A/SPHK1/MGST2/LDLR/PNPLA8/CYP1B1/ECHS1/AIG1/BDH2/DECR1/ECH1/HADH/IDH1/ECI1/ACAA1/ACADVL/PNPLA4/PCCA/PLCG2	20
GO:0048660	BP	GO:0048660	regulation of smooth muscle cell proliferation	16/845	173/18866	0.00487324	0.0370626	0.0287854	PTGS2/EDN1/TNFAIP3/GSTP1/TPM1/FOXP1/COMT/DNMT1/PDCD4/XRCC5/FGFR2/CX3CL1/HMGCR/IL18/IL6/TNF	16
GO:0002755	BP	GO:0002755	MyD88-dependent toll-like receptor signaling pathway	6/845	36/18866	0.00488652	0.0370626	0.0287854	UBC/IRF1/RPS27A/IRAK2/TNIP1/UBA52	6
GO:0046633	BP	GO:0046633	alpha-beta T cell proliferation	6/845	36/18866	0.00488652	0.0370626	0.0287854	RIPK2/IRF1/CD55/HLA-E/CD81/IL18	6
GO:0071402	BP	GO:0071402	cellular response to lipoprotein particle stimulus	6/845	36/18866	0.00488652	0.0370626	0.0287854	ABCA1/LDLR/TICAM1/CD9/ABCG1/CD81	6
GO:0031348	BP	GO:0031348	negative regulation of defense response	22/845	269/18866	0.00491984	0.0372614	0.0289398	NFKB1/HLA-DRB1/TNFAIP3/MDK/GSTP1/LDLR/TSPAN6/MFHAS1/C1QBP/SELENOS/TNFAIP6/PSMB4/SPINK5/RPS19/PDCD4/PSMA1/SERPINB9/CX3CL1/ZC3H12A/SEC14L1/HLA-E/SOD1	22
GO:0006919	BP	GO:0006919	activation of cysteine-type endopeptidase activity involved in apoptotic process	10/845	86/18866	0.00502559	0.037898	0.0294342	CFLAR/BEX3/RACK1/BBC3/AIFM1/CTSH/IFT57/PDCD6/BAX/TNF	10
GO:0009791	BP	GO:0009791	post-embryonic development	10/845	86/18866	0.00502559	0.037898	0.0294342	SELENOP/AGO2/SOX6/ARID5B/BAX/FGFR2/ATF5/C12orf57/HMGN1/PRDM1	10
GO:0034109	BP	GO:0034109	homotypic cell-cell adhesion	10/845	86/18866	0.00502559	0.037898	0.0294342	RAP2B/ACTG1/CD9/SLC7A11/PLPP3/JUP/VCL/MYL12A/LYN/PLAUR	10
GO:0001836	BP	GO:0001836	release of cytochrome c from mitochondria	8/845	60/18866	0.0050947	0.0383089	0.0297534	FIS1/BBC3/LMNA/GGCT/BAX/PRELID1/PLAUR/CLU	8
GO:1902883	BP	GO:1902883	negative regulation of response to oxidative stress	8/845	60/18866	0.0050947	0.0383089	0.0297534	NCOA7/HIF1A/RACK1/PARK7/NFE2L2/SLC7A11/NONO/TXN	8
GO:0033628	BP	GO:0033628	regulation of cell adhesion mediated by integrin	7/845	48/18866	0.00522773	0.0391967	0.0304429	PODXL/CYP1B1/TESC/EFNA1/PLAU/LIF/LYN	7
GO:0043370	BP	GO:0043370	regulation of CD4-positive, alpha-beta T cell differentiation	7/845	48/18866	0.00522773	0.0391967	0.0304429	RIPK2/ANXA1/NFKBID/CD83/ZC3H12A/IL18/RUNX1	7
GO:0032675	BP	GO:0032675	regulation of interleukin-6 production	15/845	159/18866	0.00524936	0.0392466	0.0304817	CD74/TNFAIP3/RIPK2/IL1A/SELENOS/CD47/IL1B/MBP/TICAM1/F2RL1/CX3CL1/ZC3H12A/XBP1/IL6/TNF	15
GO:0050777	BP	GO:0050777	negative regulation of immune response	15/845	159/18866	0.00524936	0.0392466	0.0304817	HLA-DRB1/TNFAIP3/ANXA1/SELENOS/LGALS3/PSMB4/SPINK5/CD55/RPS19/PSMA1/SERPINB9/ZC3H12A/LYN/HLA-E/TNF	15
GO:0002700	BP	GO:0002700	regulation of production of molecular mediator of immune response	14/845	144/18866	0.00528208	0.039435	0.030628	IL1R1/CD74/BCL10/CLCF1/IL1B/TICAM1/F2RL1/SPINK5/XBP1/HLA-E/CD81/IL18/IL6/TNF	14
GO:0071383	BP	GO:0071383	cellular response to steroid hormone stimulus	18/845	206/18866	0.00533314	0.0395755	0.0307371	CFLAR/EDN1/ANXA1/SCGB2A1/GSTP1/FOXA1/NCOA4/AIFM1/FOXP1/PHB2/FBXO32/PARK7/AKAP13/UBE2L3/DDX5/YWHAH/ZFP36/RUNX1	18
GO:0001783	BP	GO:0001783	B cell apoptotic process	5/845	26/18866	0.0053462	0.0395755	0.0307371	CD74/BCL10/FOXP1/BAX/LYN	5
GO:0019430	BP	GO:0019430	removal of superoxide radicals	5/845	26/18866	0.0053462	0.0395755	0.0307371	PRDX2/PARK7/NFE2L2/TNF/SOD1	5
GO:0034114	BP	GO:0034114	regulation of heterotypic cell-cell adhesion	5/845	26/18866	0.0053462	0.0395755	0.0307371	IL1RN/IL1B/MBP/FLOT1/TNF	5
GO:0070911	BP	GO:0070911	global genome nucleotide-excision repair	5/845	26/18866	0.0053462	0.0395755	0.0307371	UBC/RPS27A/CETN2/RBX1/UBA52	5
GO:0090023	BP	GO:0090023	positive regulation of neutrophil chemotaxis	5/845	26/18866	0.0053462	0.0395755	0.0307371	CXCL8/CD74/EDN1/MDK/C1QBP	5
GO:0000377	BP	GO:0000377	RNA splicing, via transesterification reactions with bulged adenosine as nucleophile	29/845	390/18866	0.00542593	0.0400525	0.0311076	POLR2K/WTAP/C1QBP/LSM7/HNRNPC/CIRBP/BCAS2/GTF2F2/PUF60/SNRPE/RBM3/LSM5/SNRPD1/POLR2G/DDX46/LSM8/TXNL4A/BUD31/NONO/SNRPD3/DDX5/SNRPF/LSM4/SNRPD2/RBM8A/SF3B5/SNU13/SRSF3/NCL	29
GO:0000398	BP	GO:0000398	mRNA splicing, via spliceosome	29/845	390/18866	0.00542593	0.0400525	0.0311076	POLR2K/WTAP/C1QBP/LSM7/HNRNPC/CIRBP/BCAS2/GTF2F2/PUF60/SNRPE/RBM3/LSM5/SNRPD1/POLR2G/DDX46/LSM8/TXNL4A/BUD31/NONO/SNRPD3/DDX5/SNRPF/LSM4/SNRPD2/RBM8A/SF3B5/SNU13/SRSF3/NCL	29
GO:0048659	BP	GO:0048659	smooth muscle cell proliferation	16/845	175/18866	0.00544074	0.0401053	0.0311486	PTGS2/EDN1/TNFAIP3/GSTP1/TPM1/FOXP1/COMT/DNMT1/PDCD4/XRCC5/FGFR2/CX3CL1/HMGCR/IL18/IL6/TNF	16
GO:0048013	BP	GO:0048013	ephrin receptor signaling pathway	10/845	87/18866	0.00545655	0.0401654	0.0311953	ACTG1/PSENEN/NCK1/EFNA1/AP2S1/ARPC3/LYN/CDC42/ARPC5/SDCBP	10
GO:0002792	BP	GO:0002792	negative regulation of peptide secretion	11/845	101/18866	0.00551589	0.0404885	0.0314462	CD74/RAB11FIP1/ANXA1/IL1B/CHGA/ERP29/HADH/ENY2/HMGCR/RGCC/HDAC9	11
GO:1902882	BP	GO:1902882	regulation of response to oxidative stress	11/845	101/18866	0.00551589	0.0404885	0.0314462	NCOA7/HIF1A/RACK1/PARK7/NFE2L2/SLC7A11/MCL1/NONO/TNF/SOD1/TXN	11
GO:0050866	BP	GO:0050866	negative regulation of cell activation	18/845	207/18866	0.00560457	0.0410491	0.0318816	CD74/HLA-DRB1/TNFAIP3/IDO1/ANXA1/MDK/PRDX2/LDLR/IRF1/NFKBID/HMGB3/LGALS3/CD9/CX3CL1/ZC3H12A/GCLC/LYN/RUNX1	18
GO:0033135	BP	GO:0033135	regulation of peptidyl-serine phosphorylation	14/845	145/18866	0.00561301	0.0410491	0.0318816	GADD45A/PTGS2/RIPK2/RACK1/NCK1/CNKSR3/BAX/PARK7/LIF/CSF3/CAV1/IL6/TNF/TXN	14
GO:0090322	BP	GO:0090322	regulation of superoxide metabolic process	6/845	37/18866	0.00561576	0.0410491	0.0318816	GSTP1/F2RL1/PARK7/NFE2L2/TNF/SOD1	6
GO:0046888	BP	GO:0046888	negative regulation of hormone secretion	8/845	61/18866	0.00563918	0.0411629	0.03197	EDN1/RAB11FIP1/IL1B/CHGA/HADH/ENY2/LIF/HMGCR	8
GO:0048193	BP	GO:0048193	Golgi vesicle transport	28/845	374/18866	0.00568111	0.0414113	0.0321629	STX18/STXBP6/RACK1/ARL3/WIPI1/ANKRD28/COPE/RAB34/FOLR1/CD55/DCTN2/PDCD6/YIF1A/ARF4/TMED3/DCTN3/PLPP3/CAPZA2/KDELR1/TRAPPC4/DCTN6/RER1/TRAPPC1/TRAPPC2L/ARF3/DYNC1LI1/GABARAPL2/AREG	28
GO:0009914	BP	GO:0009914	hormone transport	25/845	323/18866	0.00575659	0.0419032	0.0325449	EDN1/HLA-DRB1/CFTR/RAB11FIP1/ANXA1/HMGN3/HIF1A/SOX4/IL1RN/SLC25A6/IL1B/CHGA/GLUL/HADH/ENY2/PARK7/LIF/ICA1/SLC25A5/PHPT1/HMGCR/SRI/LYN/IL6/TNF	25
GO:2000107	BP	GO:2000107	negative regulation of leukocyte apoptotic process	7/845	49/18866	0.00586865	0.0426596	0.0331324	CD74/IDO1/HIF1A/BCL10/SELENOS/FOXP1/EFNA1	7
GO:0032755	BP	GO:0032755	positive regulation of interleukin-6 production	10/845	88/18866	0.00591586	0.0429433	0.0333527	CD74/RIPK2/IL1A/IL1B/MBP/TICAM1/F2RL1/XBP1/IL6/TNF	10
GO:2000060	BP	GO:2000060	positive regulation of ubiquitin-dependent protein catabolic process	11/845	102/18866	0.00593962	0.0429619	0.0333672	RNF19A/RACK1/TRIB2/PLK2/NFE2L2/RNF144B/GCLC/RBX1/CAV1/CLU/SUMO2	11
GO:0015732	BP	GO:0015732	prostaglandin transport	4/845	17/18866	0.00595942	0.0429619	0.0333672	EDN1/MAP2K6/IL1B/ATP5PF	4
GO:0031649	BP	GO:0031649	heat generation	4/845	17/18866	0.00595942	0.0429619	0.0333672	PTGS2/IL1A/IL1B/TNF	4
GO:0070242	BP	GO:0070242	thymocyte apoptotic process	4/845	17/18866	0.00595942	0.0429619	0.0333672	HIF1A/NFKBID/EFNA1/BAX	4
GO:2000811	BP	GO:2000811	negative regulation of anoikis	4/845	17/18866	0.00595942	0.0429619	0.0333672	TLE1/PDK4/MCL1/CAV1	4
GO:0031334	BP	GO:0031334	positive regulation of protein-containing complex assembly	21/845	257/18866	0.00597346	0.043004	0.0333999	ABCA1/RACK1/IQGAP2/PSMC4/NCK1/LGALS3/RAP1B/GBP5/BAX/PARK7/BAIAP2/CSF3/PSMC5/ARPC3/OCLN/SNX9/ARPC5/RBX1/MAP1B/TNF/CLU	21
GO:0000375	BP	GO:0000375	RNA splicing, via transesterification reactions	29/845	393/18866	0.00602209	0.0432946	0.0336256	POLR2K/WTAP/C1QBP/LSM7/HNRNPC/CIRBP/BCAS2/GTF2F2/PUF60/SNRPE/RBM3/LSM5/SNRPD1/POLR2G/DDX46/LSM8/TXNL4A/BUD31/NONO/SNRPD3/DDX5/SNRPF/LSM4/SNRPD2/RBM8A/SF3B5/SNU13/SRSF3/NCL	29
GO:0009064	BP	GO:0009064	glutamine family amino acid metabolic process	9/845	75/18866	0.00618845	0.0443689	0.03446	ASRGL1/PHGDH/GLUL/GCLM/SLC39A8/SLC7A11/NIT2/GCLC/ASNS	9
GO:0042274	BP	GO:0042274	ribosomal small subunit biogenesis	9/845	75/18866	0.00618845	0.0443689	0.03446	DDX52/RPS14/RPS7/RPS19/XRCC5/RPS6/RPS5/SNU13/NPM1	9
GO:1904019	BP	GO:1904019	epithelial cell apoptotic process	12/845	117/18866	0.00621655	0.0445095	0.0345692	CFLAR/TNFAIP3/MDK/CCL2/NUPR1/PDCD4/NFE2L2/RGCC/ZFP36/IL6/TNF/KRT8	12
GO:0043434	BP	GO:0043434	response to peptide hormone	32/845	447/18866	0.00629775	0.0450294	0.0349729	PTGS2/CFLAR/NFKB1/EDN1/ANXA1/GDF15/GSTP1/APEX1/PDK4/EIF6/SELENOS/NCK1/IL1B/RAP1B/APRT/HADH/JUND/BAIAP2/NFE2L2/ATP6V0D1/GCLC/LYN/XBP1/ATP6V1F/AGTRAP/ATP6V1G1/MAP1B/CAV1/HDAC9/ATP6V0B/TIMP1/AREG	32
GO:0010742	BP	GO:0010742	macrophage derived foam cell differentiation	6/845	38/18866	0.00642136	0.045726	0.035514	NFKB1/ABCA1/NFKBIA/CSF1/ABCG1/IL18	6
GO:0090077	BP	GO:0090077	foam cell differentiation	6/845	38/18866	0.00642136	0.045726	0.035514	NFKB1/ABCA1/NFKBIA/CSF1/ABCG1/IL18	6
GO:1905898	BP	GO:1905898	positive regulation of response to endoplasmic reticulum stress	6/845	38/18866	0.00642136	0.045726	0.035514	AGR2/NCK1/BAX/NFE2L2/XBP1/CAV1	6
GO:0050678	BP	GO:0050678	regulation of epithelial cell proliferation	29/845	395/18866	0.00644912	0.0458614	0.0356191	CFLAR/TNFAIP3/MDK/CCL2/HIF1A/FGFBP1/MAGED1/CDKN2B/ATP5F1A/PHB2/IFT57/NUPR1/GLUL/PDCD6/BAX/FGFR2/NME1/EMC10/SGPP2/RGCC/ATP5IF1/XBP1/CDC42/HMGN1/ZFP36/CAV1/CLDN1/TNF/AREG	29
GO:0001961	BP	GO:0001961	positive regulation of cytokine-mediated signaling pathway	7/845	50/18866	0.00656647	0.0464439	0.0360715	IL1R1/CD74/EDN1/RIPK2/HIF1A/CSF1/TRIM44	7
GO:0002711	BP	GO:0002711	positive regulation of T cell mediated immunity	7/845	50/18866	0.00656647	0.0464439	0.0360715	IL1R1/IL1B/NECTIN2/HLA-E/CD81/IL18/IL6	7
GO:0071715	BP	GO:0071715	icosanoid transport	7/845	50/18866	0.00656647	0.0464439	0.0360715	EDN1/ANXA1/PLA2G4A/PNPLA8/MAP2K6/IL1B/ATP5PF	7
GO:1901571	BP	GO:1901571	fatty acid derivative transport	7/845	50/18866	0.00656647	0.0464439	0.0360715	EDN1/ANXA1/PLA2G4A/PNPLA8/MAP2K6/IL1B/ATP5PF	7
GO:0030099	BP	GO:0030099	myeloid cell differentiation	31/845	431/18866	0.00664488	0.0468856	0.0364147	CD74/HLA-DRB1/HIF1A/RPS14/MFHAS1/NFKBIA/TESC/HMGB3/EIF6/CSF1/CDKN2B/LGALS3/FOXP1/PRDX3/F2RL1/SOX6/RPS19/LIF/CSF3/NME1/WDR1/ATP5IF1/LYN/CDC42/PRMT1/CD81/ZFP36/RUNX1/DPY30/TNF/MAFB	31
GO:0033559	BP	GO:0033559	unsaturated fatty acid metabolic process	12/845	118/18866	0.00664683	0.0468856	0.0364147	PTGS2/CD74/EDN1/ANXA1/GSTP1/PLA2G4A/PNPLA8/CYP1B1/EPHX1/IL1B/PTGR1/ACAA1	12
GO:0070059	BP	GO:0070059	intrinsic apoptotic signaling pathway in response to endoplasmic reticulum stress	8/845	63/18866	0.00685986	0.0483233	0.0375312	BBC3/AIFM1/SELENOS/NCK1/ERP29/BAX/PARK7/XBP1	8
GO:0006417	BP	GO:0006417	regulation of translation	32/845	450/18866	0.00692652	0.0487274	0.0378451	KRT17/AGO2/RACK1/SOX4/RPS14/C1QBP/EIF6/NCK1/SAMD4A/CIRBP/EIF3K/GSPT1/RPS4X/RBM3/EIF1/ZC3H12A/PPP1CA/ZNF706/POLR2G/EIF4G3/SHMT2/COA3/MRPL13/RPS9/RBM8A/RPLP1/ZFP36/RPL13A/IL6/TNF/NCL/NPM1	32
GO:0060326	BP	GO:0060326	cell chemotaxis	24/845	311/18866	0.00697024	0.0489692	0.0380329	CXCL8/CXCL1/CXCL3/CXCL2/CD74/EDN1/ANXA1/MDK/CCL2/GSTP1/C1QBP/CSF1/LGALS3/IL1B/F2RL1/CHGA/RPS19/PPIB/CX3CL1/LYN/DDT/SLC12A2/IL6/CCL20	24
GO:0098798	CC	GO:0098798	mitochondrial protein complex	51/865	265/19559	3.67841e-19	2.1298e-16	1.53331e-16	NDUFC2/NDUFV2/MRPS2/NDUFA11/NDUFS8/TIMM13/SLC25A6/ATP5F1D/NDUFB10/ATP5F1A/ATP5MC3/ATP5PO/DMAC1/PHB2/MRPL20/MRPS33/PDHB/NDUFS6/ATP5F1B/MRPS21/BAX/NDUFA10/MRPL41/ATP5PB/ATP5MC1/MRPL28/NDUFS3/UQCRFS1/NDUFB3/NDUFAB1/ATP5F1C/MRPL47/MRPL13/TIMM8B/DNAJC15/MRPL40/MRPL51/NDUFA5/NDUFS7/MRPL54/COX5A/MRPS36/COX6A1/NDUFB1/ATP5MF/ATP5PF/ATP5MPL/NDUFB7/UQCRQ/NDUFS5/NDUFA4	51
GO:0044391	CC	GO:0044391	ribosomal subunit	41/865	187/19559	9.1491e-18	2.64867e-15	1.90687e-15	RPL10A/RPL6/RPL3/RPL15/RACK1/RPS2/RPS27A/RPS14/RPL29/RPL4/RPL12/MRPS2/RPL7A/RPS7/MRPL20/RPS4X/RPS19/RPLP0/MRPS33/RBM3/MRPS21/MRPL41/MRPL28/NDUFAB1/MRPL47/MRPL13/RPL19/MRPL40/MRPL51/MRPL54/RPS9/MRPS36/RPS6/RPS5/RPL26L1/RPL7/RPLP1/RPL23A/RPL13A/RPL18/UBA52	41
GO:0098800	CC	GO:0098800	inner mitochondrial membrane protein complex	35/865	138/19559	1.77573e-17	3.42716e-15	2.46733e-15	NDUFC2/NDUFV2/NDUFA11/NDUFS8/SLC25A6/ATP5F1D/NDUFB10/ATP5F1A/ATP5MC3/ATP5PO/DMAC1/PHB2/NDUFS6/ATP5F1B/NDUFA10/ATP5PB/ATP5MC1/NDUFS3/UQCRFS1/NDUFB3/NDUFAB1/ATP5F1C/DNAJC15/NDUFA5/NDUFS7/COX5A/COX6A1/NDUFB1/ATP5MF/ATP5PF/ATP5MPL/NDUFB7/UQCRQ/NDUFS5/NDUFA4	35
GO:0005743	CC	GO:0005743	mitochondrial inner membrane	68/865	489/19559	3.55932e-17	5.15212e-15	3.70919e-15	NDUFC2/UCP2/PLA2G4A/NDUFV2/SLC25A3/SLC25A24/AIFM1/COX5B/MRPS2/NDUFA11/NDUFS8/TIMM13/SLC25A6/ATP5F1D/LGALS3/NDUFB10/ATP5F1A/ATP5MC3/ATP5PO/DMAC1/PHB2/MRPL20/AURKAIP1/MRPS33/NDUFS6/ATP5F1B/MRPS21/NDUFA10/MRPL41/ATP5PB/ATP5MC1/SLC25A5/MRPL28/NDUFS3/UQCRFS1/ACADVL/NDUFB3/NDUFAB1/ATP5F1C/MRPL47/SHMT2/COX7A2L/COA3/STOML2/MRPL13/TIMM8B/DNAJC15/MRPL40/MRPL51/LYN/NDUFA5/NDUFS7/MRPL54/COX5A/MRPS36/COX6A1/N…	68
GO:0005840	CC	GO:0005840	ribosome	45/865	270/19559	1.26682e-14	1.46698e-12	1.05613e-12	RPL10A/RPL6/RPL3/RPL15/RACK1/APEX1/RPS2/RPS27A/RPS14/RPL29/RPL4/RPL12/MRPS2/NCK1/RPL7A/RPS7/MRPL20/AURKAIP1/RPS4X/RPS19/RPLP0/MRPS33/RBM3/MRPS21/MRPL41/MRPL28/NDUFAB1/MRPL47/MRPL13/RPL19/MRPL40/MRPL51/MRPL54/RPS9/MRPS36/RPS6/RPS5/RPL26L1/RPL7/RPLP1/RPL23A/RPL13A/RPL18/RPL22L1/UBA52	45
GO:0022626	CC	GO:0022626	cytosolic ribosome	27/865	110/19559	2.03373e-13	1.96255e-11	1.41291e-11	RPL10A/RPL6/RPL3/RPL15/RACK1/RPS2/RPS27A/RPS14/RPL29/RPL4/RPL12/RPL7A/RPS7/RPS4X/RPS19/RPLP0/RPL19/RPS9/RPS6/RPS5/RPL26L1/RPL7/RPLP1/RPL23A/RPL13A/RPL18/UBA52	27
GO:0015934	CC	GO:0015934	large ribosomal subunit	27/865	116/19559	8.06152e-13	6.66803e-11	4.80055e-11	RPL10A/RPL6/RPL3/RPL15/RPL29/RPL4/RPL12/RPL7A/MRPL20/RPLP0/RBM3/MRPL41/MRPL28/NDUFAB1/MRPL47/MRPL13/RPL19/MRPL40/MRPL51/MRPL54/RPL26L1/RPL7/RPLP1/RPL23A/RPL13A/RPL18/UBA52	27
GO:0005925	CC	GO:0005925	focal adhesion	54/865	415/19559	1.08335e-12	7.84073e-11	5.64481e-11	NEDD9/RPL10A/ANXA1/RPL6/ACTG1/EZR/RPL3/SORBS2/RPS2/RPS14/RPL4/FHL2/RPL12/CFL1/PDLIM1/REXO2/RPL7A/MAP2K2/RPS7/PLAU/RPS4X/RPS19/PPIB/RPLP0/RND3/CD9/NECTIN2/TES/ARPC3/PALLD/JUP/TRIP6/VCL/FLOT1/FERMT2/RPL19/CDC42/HMGA1/RPS9/ARPC5/PLAUR/SDCBP/RPS5/RPL7/CD81/RPLP1/ANXA5/CAV1/RPL13A/LMO7/RPL18/FAT1/MARCKS/NPM1	54
GO:0030055	CC	GO:0030055	cell-substrate junction	54/865	423/19559	2.32842e-12	1.49795e-10	1.07843e-10	NEDD9/RPL10A/ANXA1/RPL6/ACTG1/EZR/RPL3/SORBS2/RPS2/RPS14/RPL4/FHL2/RPL12/CFL1/PDLIM1/REXO2/RPL7A/MAP2K2/RPS7/PLAU/RPS4X/RPS19/PPIB/RPLP0/RND3/CD9/NECTIN2/TES/ARPC3/PALLD/JUP/TRIP6/VCL/FLOT1/FERMT2/RPL19/CDC42/HMGA1/RPS9/ARPC5/PLAUR/SDCBP/RPS5/RPL7/CD81/RPLP1/ANXA5/CAV1/RPL13A/LMO7/RPL18/FAT1/MARCKS/NPM1	54
GO:0005759	CC	GO:0005759	mitochondrial matrix	57/865	473/19559	6.10627e-12	3.53553e-10	2.54535e-10	PDP1/TST/GSTK1/ECHS1/PDK4/ALDH2/C1QBP/GCSH/DECR1/MRPS2/TUFM/MDH2/NDUFS8/REXO2/MPST/SSBP1/ATP5F1D/PRDX3/ATP5F1A/MRPL20/ALDH7A1/BLOC1S1/MRPS33/PDHB/ATP5F1B/MTHFD2/HADH/FDX1/MRPS21/NDUFA10/PARK7/MRPL41/ECI1/GSTZ1/ATP5PB/SLC25A5/MRPL28/NDUFS3/IDH3G/AK3/ACADVL/CHPF/NDUFAB1/ATP5F1C/MRPL47/TXN2/SHMT2/MRPL13/DNAJC15/MRPL40/MRPL51/NDUFS7/MRPL54/ALKBH7/MRPS36/PCCA/SOD1	57
GO:0098803	CC	GO:0098803	respiratory chain complex	22/865	85/19559	1.10385e-11	5.81028e-10	4.18302e-10	NDUFC2/NDUFV2/NDUFA11/NDUFS8/NDUFB10/DMAC1/NDUFS6/NDUFA10/NDUFS3/UQCRFS1/NDUFB3/NDUFAB1/NDUFA5/NDUFS7/COX5A/COX6A1/NDUFB1/NDUFB7/UQCRQ/COX6B1/NDUFS5/NDUFA4	22
GO:0005747	CC	GO:0005747	mitochondrial respiratory chain complex I	17/865	50/19559	2.01908e-11	8.35032e-10	6.01168e-10	NDUFC2/NDUFV2/NDUFA11/NDUFS8/NDUFB10/DMAC1/NDUFS6/NDUFA10/NDUFS3/NDUFB3/NDUFAB1/NDUFA5/NDUFS7/NDUFB1/NDUFB7/NDUFS5/NDUFA4	17
GO:0030964	CC	GO:0030964	NADH dehydrogenase complex	17/865	50/19559	2.01908e-11	8.35032e-10	6.01168e-10	NDUFC2/NDUFV2/NDUFA11/NDUFS8/NDUFB10/DMAC1/NDUFS6/NDUFA10/NDUFS3/NDUFB3/NDUFAB1/NDUFA5/NDUFS7/NDUFB1/NDUFB7/NDUFS5/NDUFA4	17
GO:0045271	CC	GO:0045271	respiratory chain complex I	17/865	50/19559	2.01908e-11	8.35032e-10	6.01168e-10	NDUFC2/NDUFV2/NDUFA11/NDUFS8/NDUFB10/DMAC1/NDUFS6/NDUFA10/NDUFS3/NDUFB3/NDUFAB1/NDUFA5/NDUFS7/NDUFB1/NDUFB7/NDUFS5/NDUFA4	17
GO:0005746	CC	GO:0005746	mitochondrial respirasome	22/865	89/19559	2.97218e-11	1.14726e-09	8.25953e-10	NDUFC2/NDUFV2/NDUFA11/NDUFS8/NDUFB10/DMAC1/NDUFS6/NDUFA10/NDUFS3/UQCRFS1/NDUFB3/NDUFAB1/COX7A2L/NDUFA5/NDUFS7/COX5A/COX6A1/NDUFB1/NDUFB7/UQCRQ/NDUFS5/NDUFA4	22
GO:0070469	CC	GO:0070469	respirasome	23/865	101/19559	6.43657e-11	2.32923e-09	1.6769e-09	NDUFC2/NDUFV2/NDUFA11/NDUFS8/NDUFB10/DMAC1/NDUFS6/NDUFA10/NDUFS3/UQCRFS1/NDUFB3/NDUFAB1/COX7A2L/NDUFA5/NDUFS7/COX5A/COX6A1/NDUFB1/NDUFB7/UQCRQ/COX6B1/NDUFS5/NDUFA4	23
GO:0022625	CC	GO:0022625	cytosolic large ribosomal subunit	17/865	58/19559	2.90155e-10	9.88233e-09	7.11463e-09	RPL10A/RPL6/RPL3/RPL15/RPL29/RPL4/RPL12/RPL7A/RPLP0/RPL19/RPL26L1/RPL7/RPLP1/RPL23A/RPL13A/RPL18/UBA52	17
GO:0005753	CC	GO:0005753	mitochondrial proton-transporting ATP synthase complex	11/865	22/19559	5.36184e-10	1.72473e-08	1.24169e-08	ATP5F1D/ATP5F1A/ATP5MC3/ATP5PO/ATP5F1B/ATP5PB/ATP5MC1/ATP5F1C/ATP5MF/ATP5PF/ATP5MPL	11
GO:0045259	CC	GO:0045259	proton-transporting ATP synthase complex	11/865	23/19559	9.86646e-10	3.00667e-08	2.16461e-08	ATP5F1D/ATP5F1A/ATP5MC3/ATP5PO/ATP5F1B/ATP5PB/ATP5MC1/ATP5F1C/ATP5MF/ATP5PF/ATP5MPL	11
GO:1990204	CC	GO:1990204	oxidoreductase complex	22/865	110/19559	2.32756e-09	6.73828e-08	4.85112e-08	NDUFC2/NDUFV2/GCSH/NDUFA11/NDUFS8/NDUFB10/DMAC1/PDHB/NDUFS6/NDUFA10/NDUFS3/UQCRFS1/NDUFB3/NDUFAB1/NDUFA5/NDUFS7/MRPS36/NDUFB1/NDUFB7/UQCRQ/NDUFS5/NDUFA4	22
GO:0005839	CC	GO:0005839	proteasome core complex	10/865	20/19559	3.35474e-09	9.2495e-08	6.65903e-08	PSMA3/PSMA5/PSMB4/PSMA4/PSMB5/PSMB3/PSMB6/PSMA1/PSMB2/PSMB1	10
GO:0016469	CC	GO:0016469	proton-transporting two-sector ATPase complex	15/865	52/19559	4.15367e-09	1.09317e-07	7.87011e-08	ATP5F1D/ATP5F1A/ATP5MC3/ATP5PO/ATP5F1B/ATP6V0D1/ATP5PB/ATP5MC1/ATP5F1C/ATP6V1F/ATP6V1G1/ATP5MF/ATP5PF/ATP6V0B/ATP5MPL	15
GO:0000502	CC	GO:0000502	proteasome complex	15/865	63/19559	7.18029e-08	1.80756e-06	1.30132e-06	PSMA3/PSMC4/PSMA5/PSMB4/PSMA4/PSMB5/PSMB3/PSMB6/PSMA1/PSMD4/PSMB2/PSMC5/ADRM1/PSMD7/PSMB1	15
GO:1905368	CC	GO:1905368	peptidase complex	18/865	92/19559	9.41059e-08	2.2703e-06	1.63447e-06	PSMA3/PSMC4/PSMA5/SPCS1/PSMB4/PSMA4/PSMB5/PSMB3/PSMB6/ENY2/PSMA1/PSMD4/PSMB2/PSMC5/ADRM1/PSMD7/SEC11A/PSMB1	18
GO:0034709	CC	GO:0034709	methylosome	7/865	12/19559	2.10566e-07	4.87671e-06	3.51091e-06	ERH/SNRPE/SNRPD1/SNRPD3/SNRPF/PRMT1/SNRPD2	7
GO:1905369	CC	GO:1905369	endopeptidase complex	15/865	69/19559	2.60083e-07	5.79185e-06	4.16975e-06	PSMA3/PSMC4/PSMA5/PSMB4/PSMA4/PSMB5/PSMB3/PSMB6/PSMA1/PSMD4/PSMB2/PSMC5/ADRM1/PSMD7/PSMB1	15
GO:0005758	CC	GO:0005758	mitochondrial intermembrane space	16/865	80/19559	3.52692e-07	7.56329e-06	5.44508e-06	AIFM1/REXO2/TIMM13/CHCHD5/BLOC1S1/PARK7/PRELID1/SHMT2/STOML2/TIMM8B/LYN/COA6/NDUFB7/SOD1/CHCHD2/NDUFS5	16
GO:0005684	CC	GO:0005684	U2-type spliceosomal complex	17/865	93/19559	5.9087e-07	1.22184e-05	8.79642e-06	LSM7/BCAS2/SNRPE/LSM5/SNRPD1/LSM8/TXNL4A/BUD31/CCDC12/SNRPD3/SNRPF/CCDC130/LSM4/SNRPD2/RBM8A/SF3B5/SNU13	17
GO:0015935	CC	GO:0015935	small ribosomal subunit	15/865	74/19559	6.80757e-07	1.35917e-05	9.78512e-06	RACK1/RPS2/RPS27A/RPS14/MRPS2/RPS7/RPS4X/RPS19/MRPS33/MRPS21/RPS9/MRPS36/RPS6/RPS5/UBA52	15
GO:0034774	CC	GO:0034774	secretory granule lumen	35/865	322/19559	9.34542e-07	1.80367e-05	1.29852e-05	CXCL1/NFKB1/SELENOP/SERPINB1/SLPI/CSTB/GSTP1/CAB39/ILF2/SRP14/DYNLT1/PSMA5/MAGED2/CTSH/S100A11/FRK/APRT/IDH1/XRCC5/ACAA1/NAPRT/JUP/VCL/CCT2/TRAPPC1/DPP7/NIT2/CSNK2B/PSMD7/ARPC5/HEBP2/SDCBP/TIMP1/PSMB1/CLU	35
GO:0060205	CC	GO:0060205	cytoplasmic vesicle lumen	35/865	326/19559	1.24607e-06	2.32733e-05	1.67553e-05	CXCL1/NFKB1/SELENOP/SERPINB1/SLPI/CSTB/GSTP1/CAB39/ILF2/SRP14/DYNLT1/PSMA5/MAGED2/CTSH/S100A11/FRK/APRT/IDH1/XRCC5/ACAA1/NAPRT/JUP/VCL/CCT2/TRAPPC1/DPP7/NIT2/CSNK2B/PSMD7/ARPC5/HEBP2/SDCBP/TIMP1/PSMB1/CLU	35
GO:0071005	CC	GO:0071005	U2-type precatalytic spliceosome	12/865	50/19559	1.33263e-06	2.41123e-05	1.73593e-05	LSM7/SNRPE/LSM5/SNRPD1/LSM8/TXNL4A/SNRPD3/SNRPF/LSM4/SNRPD2/SF3B5/SNU13	12
GO:0031983	CC	GO:0031983	vesicle lumen	35/865	328/19559	1.43566e-06	2.51894e-05	1.81347e-05	CXCL1/NFKB1/SELENOP/SERPINB1/SLPI/CSTB/GSTP1/CAB39/ILF2/SRP14/DYNLT1/PSMA5/MAGED2/CTSH/S100A11/FRK/APRT/IDH1/XRCC5/ACAA1/NAPRT/JUP/VCL/CCT2/TRAPPC1/DPP7/NIT2/CSNK2B/PSMD7/ARPC5/HEBP2/SDCBP/TIMP1/PSMB1/CLU	35
GO:0031970	CC	GO:0031970	organelle envelope lumen	16/865	90/19559	1.85676e-06	3.08068e-05	2.21788e-05	AIFM1/REXO2/TIMM13/CHCHD5/BLOC1S1/PARK7/PRELID1/SHMT2/STOML2/TIMM8B/LYN/COA6/NDUFB7/SOD1/CHCHD2/NDUFS5	16
GO:0046540	CC	GO:0046540	U4/U6 x U5 tri-snRNP complex	11/865	43/19559	1.86224e-06	3.08068e-05	2.21788e-05	LSM7/SNRPE/LSM5/SNRPD1/LSM8/TXNL4A/SNRPD3/SNRPF/LSM4/SNRPD2/SNU13	11
GO:0097526	CC	GO:0097526	spliceosomal tri-snRNP complex	11/865	44/19559	2.38442e-06	3.83494e-05	2.7609e-05	LSM7/SNRPE/LSM5/SNRPD1/LSM8/TXNL4A/SNRPD3/SNRPF/LSM4/SNRPD2/SNU13	11
GO:0071011	CC	GO:0071011	precatalytic spliceosome	12/865	53/19559	2.59163e-06	3.96495e-05	2.8545e-05	LSM7/SNRPE/LSM5/SNRPD1/LSM8/TXNL4A/SNRPD3/SNRPF/LSM4/SNRPD2/SF3B5/SNU13	12
GO:0042613	CC	GO:0042613	MHC class II protein complex	7/865	16/19559	2.60221e-06	3.96495e-05	2.8545e-05	CD74/HLA-DRA/HLA-DRB5/HLA-DRB1/HLA-DMB/HLA-DMA/HLA-DPA1	7
GO:0019774	CC	GO:0019774	proteasome core complex, beta-subunit complex	6/865	11/19559	2.80691e-06	4.16718e-05	3.0001e-05	PSMB4/PSMB5/PSMB3/PSMB6/PSMB2/PSMB1	6
GO:0016282	CC	GO:0016282	eukaryotic 43S preinitiation complex	7/865	17/19559	4.25482e-06	6.15886e-05	4.43397e-05	EIF3G/EIF3K/EIF1/EIF3M/EIF3I/EIF3F/EIF3A	7
GO:0022627	CC	GO:0022627	cytosolic small ribosomal subunit	11/865	47/19559	4.79576e-06	6.77255e-05	4.87579e-05	RACK1/RPS2/RPS27A/RPS14/RPS7/RPS4X/RPS19/RPS9/RPS6/RPS5/UBA52	11
GO:0000276	CC	GO:0000276	mitochondrial proton-transporting ATP synthase complex, coupling factor F(o)	6/865	12/19559	5.40326e-06	7.44877e-05	5.36263e-05	ATP5MC3/ATP5PO/ATP5PB/ATP5MC1/ATP5MF/ATP5PF	6
GO:0033177	CC	GO:0033177	proton-transporting two-sector ATPase complex, proton-transporting domain	8/865	24/19559	5.53719e-06	7.45589e-05	5.36775e-05	ATP5MC3/ATP5PO/ATP6V0D1/ATP5PB/ATP5MC1/ATP5MF/ATP5PF/ATP6V0B	8
GO:0070993	CC	GO:0070993	translation preinitiation complex	7/865	18/19559	6.69673e-06	8.81228e-05	6.34427e-05	EIF3G/EIF3K/EIF1/EIF3M/EIF3I/EIF3F/EIF3A	7
GO:0042611	CC	GO:0042611	MHC protein complex	8/865	25/19559	7.82812e-06	0.000100722	7.25131e-05	CD74/HLA-DRA/HLA-DRB5/HLA-DRB1/HLA-DMB/HLA-DMA/HLA-DPA1/HLA-E	8
GO:0005681	CC	GO:0005681	spliceosomal complex	23/865	192/19559	1.41527e-05	0.000178139	0.000128248	LSM7/LGALS3/HNRNPC/CIRBP/BCAS2/SNRPE/RBM3/LSM5/SNRPD1/LSM8/TXNL4A/BUD31/CCDC12/SNRPD3/DDX5/SNRPF/CCDC130/LSM4/SNRPD2/RBM8A/SF3B5/SNU13/NCL	23
GO:0005774	CC	GO:0005774	vacuolar membrane	39/865	427/19559	1.59379e-05	0.000196251	0.000141288	TMEM165/CD74/HLA-DRA/HLA-DRB5/HLA-DRB1/HLA-DMB/HLA-DMA/CFTR/NDUFC2/MGST1/SYNGR1/PIGR/LDLR/WIPI1/ITM2C/CD63/RAP1B/HLA-DPA1/BLOC1S1/SLC2A6/DDOST/TMEM179B/ATP6V0D1/SLC39A8/RAB2A/CMTM6/AP2S1/AP1M2/PLD3/FLOT1/OCLN/LAMTOR2/GABARAPL2/MAP1LC3A/ATP6V1F/ATP6V1G1/ATP6V0B/UBA52/SLC3A2	39
GO:0045263	CC	GO:0045263	proton-transporting ATP synthase complex, coupling factor F(o)	6/865	14/19559	1.62695e-05	0.000196251	0.000141288	ATP5MC3/ATP5PO/ATP5PB/ATP5MC1/ATP5MF/ATP5PF	6
GO:0033290	CC	GO:0033290	eukaryotic 48S preinitiation complex	6/865	15/19559	2.61012e-05	0.00030842	0.000222042	EIF3G/EIF3K/EIF3M/EIF3I/EIF3F/EIF3A	6
GO:0101002	CC	GO:0101002	ficolin-1-rich granule	17/865	124/19559	3.27696e-05	0.000372031	0.000267838	CSTB/GSTP1/CAB39/ILF2/SRP14/DYNLT1/PSMA5/TNFAIP6/CTSH/IDH1/JUP/VCL/CSNK2B/CST3/PSMD7/ARPC5/PSMB1	17
GO:1904813	CC	GO:1904813	ficolin-1-rich granule lumen	17/865	124/19559	3.27696e-05	0.000372031	0.000267838	CSTB/GSTP1/CAB39/ILF2/SRP14/DYNLT1/PSMA5/TNFAIP6/CTSH/IDH1/JUP/VCL/CSNK2B/CST3/PSMD7/ARPC5/PSMB1	17
GO:0005852	CC	GO:0005852	eukaryotic translation initiation factor 3 complex	6/865	17/19559	5.98074e-05	0.000665932	0.000479428	EIF3G/EIF3K/EIF3M/EIF3I/EIF3F/EIF3A	6
GO:0030139	CC	GO:0030139	endocytic vesicle	30/865	313/19559	6.20103e-05	0.000668436	0.00048123	CD74/HLA-DRA/HLA-DRB5/HLA-DRB1/RAB11FIP1/ABCA1/UBC/ACTG1/SPHK1/LDLR/RPS27A/EHD4/RAB9A/RAB34/HLA-DPA1/GIPC1/CD9/ATP6V0D1/AP2S1/OCLN/ANXA11/CDC42/LPAR2/ANXA3/STX12/HLA-E/EHD1/CAV1/ATP6V0B/UBA52	30
GO:0005765	CC	GO:0005765	lysosomal membrane	34/865	375/19559	6.34957e-05	0.000668436	0.00048123	TMEM165/CD74/HLA-DRA/HLA-DRB5/HLA-DRB1/HLA-DMB/HLA-DMA/CFTR/NDUFC2/MGST1/SYNGR1/PIGR/LDLR/ITM2C/CD63/RAP1B/HLA-DPA1/BLOC1S1/SLC2A6/DDOST/TMEM179B/ATP6V0D1/SLC39A8/RAB2A/CMTM6/AP2S1/AP1M2/PLD3/FLOT1/OCLN/LAMTOR2/ATP6V1G1/UBA52/SLC3A2	34
GO:0098852	CC	GO:0098852	lytic vacuole membrane	34/865	375/19559	6.34957e-05	0.000668436	0.00048123	TMEM165/CD74/HLA-DRA/HLA-DRB5/HLA-DRB1/HLA-DMB/HLA-DMA/CFTR/NDUFC2/MGST1/SYNGR1/PIGR/LDLR/ITM2C/CD63/RAP1B/HLA-DPA1/BLOC1S1/SLC2A6/DDOST/TMEM179B/ATP6V0D1/SLC39A8/RAB2A/CMTM6/AP2S1/AP1M2/PLD3/FLOT1/OCLN/LAMTOR2/ATP6V1G1/UBA52/SLC3A2	34
GO:0033178	CC	GO:0033178	proton-transporting two-sector ATPase complex, catalytic domain	6/865	18/19559	8.63627e-05	0.000892929	0.00064285	ATP5F1D/ATP5F1A/ATP5PO/ATP5F1B/ATP5F1C/ATP6V1F	6
GO:0000313	CC	GO:0000313	organellar ribosome	13/865	87/19559	0.000111694	0.00111501	0.000802734	MRPS2/MRPL20/MRPS33/MRPS21/MRPL41/MRPL28/NDUFAB1/MRPL47/MRPL13/MRPL40/MRPL51/MRPL54/MRPS36	13
GO:0005761	CC	GO:0005761	mitochondrial ribosome	13/865	87/19559	0.000111694	0.00111501	0.000802734	MRPS2/MRPL20/MRPS33/MRPS21/MRPL41/MRPL28/NDUFAB1/MRPL47/MRPL13/MRPL40/MRPL51/MRPL54/MRPS36	13
GO:0030666	CC	GO:0030666	endocytic vesicle membrane	19/865	164/19559	0.000120896	0.00118642	0.000854145	CD74/HLA-DRA/HLA-DRB5/HLA-DRB1/RAB11FIP1/UBC/LDLR/RPS27A/RAB9A/RAB34/HLA-DPA1/CD9/ATP6V0D1/AP2S1/ANXA3/HLA-E/CAV1/ATP6V0B/UBA52	19
GO:0005687	CC	GO:0005687	U4 snRNP	5/865	13/19559	0.000159911	0.00151785	0.00109275	SNRPE/SNRPD1/SNRPD3/SNRPF/SNRPD2	5
GO:0008250	CC	GO:0008250	oligosaccharyltransferase complex	5/865	13/19559	0.000159911	0.00151785	0.00109275	TUSC3/OSTC/DDOST/DAD1/TMEM258	5
GO:0005689	CC	GO:0005689	U12-type spliceosomal complex	7/865	29/19559	0.000214441	0.0020026	0.00144174	LSM7/SNRPE/SNRPD1/SNRPD3/SNRPF/SNRPD2/SF3B5	7
GO:0071007	CC	GO:0071007	U2-type catalytic step 2 spliceosome	7/865	30/19559	0.000269116	0.0024733	0.00178062	BCAS2/SNRPE/SNRPD1/BUD31/SNRPD3/SNRPF/SNRPD2	7
GO:0030669	CC	GO:0030669	clathrin-coated endocytic vesicle membrane	8/865	40/19559	0.000308917	0.00279473	0.00201202	CD74/HLA-DRA/HLA-DRB5/HLA-DRB1/LDLR/HLA-DPA1/CD9/AP2S1	8
GO:0005938	CC	GO:0005938	cell cortex	27/865	305/19559	0.000506982	0.00445392	0.00320653	NEDD9/STXBP6/EZR/TNFAIP2/CLIC5/CFL1/CFL2/FNBP1/SPINK5/MYL12B/RND3/RND1/GIPC1/EPS8/RHOBTB3/FGFR2/AKAP13/WDR1/CAPZA2/FLOT1/FERMT2/SNX9/AGTRAP/CRIP2/CAV1/NCL/MARCKS	27
GO:0005766	CC	GO:0005766	primary lysosome	17/865	155/19559	0.000515394	0.00445392	0.00320653	NDUFC2/MGST1/SYNGR1/PIGR/CD63/RAP1B/FRK/DDOST/TMEM179B/NAPRT/CMTM6/CCT2/TRAPPC1/ANXA11/DPP7/HEBP2/SDCBP	17
GO:0042582	CC	GO:0042582	azurophil granule	17/865	155/19559	0.000515394	0.00445392	0.00320653	NDUFC2/MGST1/SYNGR1/PIGR/CD63/RAP1B/FRK/DDOST/TMEM179B/NAPRT/CMTM6/CCT2/TRAPPC1/ANXA11/DPP7/HEBP2/SDCBP	17
GO:0036464	CC	GO:0036464	cytoplasmic ribonucleoprotein granule	22/865	233/19559	0.000694269	0.0059115	0.00425589	SERPINB1/RPL6/AGO2/ZC3H12C/TOP1/SAMD4A/CTSH/NBDY/CIRBP/PSMA4/RPS4X/RPLP0/EID1/ZC3H12A/POLR2G/TRIM25/CDC42/LSM4/RPS6/ZFP36/NCL/TUBA1A	22
GO:0042581	CC	GO:0042581	specific granule	17/865	160/19559	0.000741727	0.00622406	0.00448091	RAP2B/CXCL1/NFKB1/SLPI/ILF2/CD47/PLAU/FRK/ACAA1/CMTM6/JUP/VCL/ANXA11/LAMTOR2/NIT2/ANXA3/PLAUR	17
GO:0000315	CC	GO:0000315	organellar large ribosomal subunit	9/865	57/19559	0.000827808	0.00675071	0.00486007	MRPL20/MRPL41/MRPL28/NDUFAB1/MRPL47/MRPL13/MRPL40/MRPL51/MRPL54	9
GO:0005762	CC	GO:0005762	mitochondrial large ribosomal subunit	9/865	57/19559	0.000827808	0.00675071	0.00486007	MRPL20/MRPL41/MRPL28/NDUFAB1/MRPL47/MRPL13/MRPL40/MRPL51/MRPL54	9
GO:0035577	CC	GO:0035577	azurophil granule membrane	9/865	58/19559	0.00094205	0.00757565	0.00545398	NDUFC2/MGST1/SYNGR1/PIGR/CD63/RAP1B/DDOST/TMEM179B/CMTM6	9
GO:0036452	CC	GO:0036452	ESCRT complex	6/865	27/19559	0.000979351	0.00776773	0.00559226	CHMP1B/VPS28/TSG101/CHMP4B/VPS37B/CHMP2A	6
GO:0097525	CC	GO:0097525	spliceosomal snRNP complex	12/865	96/19559	0.00106532	0.00833543	0.00600096	LSM7/SNRPE/LSM5/SNRPD1/LSM8/TXNL4A/SNRPD3/SNRPF/LSM4/SNRPD2/SF3B5/SNU13	12
GO:0005912	CC	GO:0005912	adherens junction	17/865	166/19559	0.00112088	0.00865317	0.00622972	PDLIM5/ANXA1/STXBP6/FRMD4B/TJP1/PDLIM1/S100A11/RND1/NECTIN2/PARK7/BAIAP2/PLPP3/JUP/PPP1CA/VCL/FLOT1/SDCBP	17
GO:0016327	CC	GO:0016327	apicolateral plasma membrane	5/865	19/19559	0.00115781	0.00870615	0.00626786	CLDN3/CLDN4/JUP/OCLN/KRT8	5
GO:0034719	CC	GO:0034719	SMN-Sm protein complex	5/865	19/19559	0.00115781	0.00870615	0.00626786	SNRPE/SNRPD1/SNRPD3/SNRPF/SNRPD2	5
GO:0035770	CC	GO:0035770	ribonucleoprotein granule	22/865	243/19559	0.00120775	0.00896522	0.00645437	SERPINB1/RPL6/AGO2/ZC3H12C/TOP1/SAMD4A/CTSH/NBDY/CIRBP/PSMA4/RPS4X/RPLP0/EID1/ZC3H12A/POLR2G/TRIM25/CDC42/LSM4/RPS6/ZFP36/NCL/TUBA1A	22
GO:0030660	CC	GO:0030660	Golgi-associated vesicle membrane	13/865	112/19559	0.00134742	0.00987226	0.00710738	CD74/HLA-DRA/HLA-DRB5/HLA-DRB1/CFTR/COPE/FOLR1/HLA-DPA1/PDCD6/TMED3/KDELR1/HLA-E/AREG	13
GO:0031902	CC	GO:0031902	late endosome membrane	15/865	140/19559	0.00136404	0.00987226	0.00710738	TMEM165/HLA-DRA/HLA-DRB5/HLA-DRB1/HLA-DMB/HLA-DMA/CHMP1B/VPS28/CD63/TSG101/CHMP4B/VPS37B/PLD3/LAMTOR2/CHMP2A	15
GO:0005751	CC	GO:0005751	mitochondrial respiratory chain complex IV	4/865	12/19559	0.0014141	0.0101082	0.00727724	UQCRFS1/COX5A/COX6A1/NDUFA4	4
GO:0071556	CC	GO:0071556	integral component of lumenal side of endoplasmic reticulum membrane	6/865	29/19559	0.00145752	0.0101675	0.00731996	CD74/HLA-DRA/HLA-DRB5/HLA-DRB1/HLA-DPA1/HLA-E	6
GO:0098553	CC	GO:0098553	lumenal side of endoplasmic reticulum membrane	6/865	29/19559	0.00145752	0.0101675	0.00731996	CD74/HLA-DRA/HLA-DRB5/HLA-DRB1/HLA-DPA1/HLA-E	6
GO:0045277	CC	GO:0045277	respiratory chain complex IV	5/865	20/19559	0.00148804	0.0101699	0.00732167	UQCRFS1/COX5A/COX6A1/COX6B1/NDUFA4	5
GO:0005771	CC	GO:0005771	multivesicular body	9/865	62/19559	0.00153364	0.0101699	0.00732167	CD74/CHMP1B/CTSH/CD63/NEDD4L/TSG101/CHMP4B/CST3/CHMP2A	9
GO:0012507	CC	GO:0012507	ER to Golgi transport vesicle membrane	9/865	62/19559	0.00153364	0.0101699	0.00732167	CD74/HLA-DRA/HLA-DRB5/HLA-DRB1/FOLR1/HLA-DPA1/PDCD6/HLA-E/AREG	9
GO:0035580	CC	GO:0035580	specific granule lumen	9/865	62/19559	0.00153364	0.0101699	0.00732167	CXCL1/NFKB1/SLPI/ILF2/FRK/ACAA1/JUP/VCL/NIT2	9
GO:0071013	CC	GO:0071013	catalytic step 2 spliceosome	11/865	87/19559	0.00154569	0.0101699	0.00732167	LSM7/HNRNPC/BCAS2/SNRPE/SNRPD1/BUD31/SNRPD3/DDX5/SNRPF/SNRPD2/RBM8A	11
GO:0030532	CC	GO:0030532	small nuclear ribonucleoprotein complex	12/865	102/19559	0.001811	0.0117817	0.00848205	LSM7/SNRPE/LSM5/SNRPD1/LSM8/TXNL4A/SNRPD3/SNRPF/LSM4/SNRPD2/SF3B5/SNU13	12
GO:0005838	CC	GO:0005838	proteasome regulatory particle	5/865	21/19559	0.00188266	0.0121118	0.00871969	PSMC4/PSMD4/PSMC5/ADRM1/PSMD7	5
GO:0005688	CC	GO:0005688	U6 snRNP	4/865	13/19559	0.00197152	0.012544	0.00903089	LSM7/LSM5/LSM8/LSM4	4
GO:0043292	CC	GO:0043292	contractile fiber	21/865	238/19559	0.00211511	0.0133114	0.00958332	PDLIM5/IDO1/ACTG1/CAB39/SORBS2/FHL2/PDLIM1/TPM1/CFL2/MYL6B/TWF2/FBXO32/MYL12B/MTMR12/PALLD/JUP/VCL/FERMT2/SRI/CST3/KRT8	21
GO:0005911	CC	GO:0005911	cell-cell junction	36/865	493/19559	0.00231703	0.013992	0.0100733	RAP2B/PDLIM5/CLDN3/ANXA1/CLDN10/STXBP6/ACTG1/FRMD4B/TRAF4/CLDN4/PODXL/TJP1/NCK1/CFL1/PDLIM1/MAP2K2/S100A11/RAP1B/RND1/NECTIN2/PARK7/BAIAP2/CRB3/PLPP3/JUP/PPP1CA/WDR1/VCL/FLOT1/OCLN/CDC42/SDCBP/YWHAH/CLDN1/FAT1/KRT8	36
GO:0034708	CC	GO:0034708	methyltransferase complex	12/865	105/19559	0.00231992	0.013992	0.0100733	WTAP/KDM6B/RUVBL1/ERH/SNRPE/SNRPD1/SNRPD3/SNRPF/PRMT1/SNRPD2/HDAC9/DPY30	12
GO:0042470	CC	GO:0042470	melanosome	12/865	105/19559	0.00231992	0.013992	0.0100733	SYNGR1/RAN/RAB9A/CD63/ERP29/PPIB/RAB2A/FLOT1/AHCY/ANXA11/SDCBP/SLC3A2	12
GO:0048770	CC	GO:0048770	pigment granule	12/865	105/19559	0.00231992	0.013992	0.0100733	SYNGR1/RAN/RAB9A/CD63/ERP29/PPIB/RAB2A/FLOT1/AHCY/ANXA11/SDCBP/SLC3A2	12
GO:0005682	CC	GO:0005682	U5 snRNP	5/865	22/19559	0.00234867	0.0140194	0.0100931	SNRPE/SNRPD1/TXNL4A/SNRPD3/SNRPD2	5
GO:0070820	CC	GO:0070820	tertiary granule	16/865	164/19559	0.00254823	0.0150553	0.0108389	RAP2B/CXCL1/CSTB/ILF2/CD47/LGALS3/TNFAIP6/CTSH/PLAU/CD55/TMEM179B/IDH1/LAMTOR2/DYNC1LI1/NIT2/CST3	16
GO:1904724	CC	GO:1904724	tertiary granule lumen	8/865	55/19559	0.00272872	0.0159589	0.0114893	CXCL1/CSTB/ILF2/TNFAIP6/CTSH/IDH1/NIT2/CST3	8
GO:0005770	CC	GO:0005770	late endosome	23/865	278/19559	0.00305091	0.0176648	0.0127175	TMEM165/CD74/HLA-DRA/HLA-DRB5/HLA-DRB1/HLA-DMB/HLA-DMA/LDLR/CHMP1B/VPS28/RAB9A/MAP2K2/CTSH/CD63/NEDD4L/TSG101/CHMP4B/VPS37B/PLD3/LAMTOR2/CST3/MAP1LC3A/CHMP2A	23
GO:0030134	CC	GO:0030134	COPII-coated ER to Golgi transport vesicle	11/865	95/19559	0.0031344	0.0179685	0.0129361	CD74/HLA-DRA/HLA-DRB5/HLA-DRB1/FOLR1/HLA-DPA1/PDCD6/YIF1A/TMED3/HLA-E/AREG	11
GO:0030662	CC	GO:0030662	coated vesicle membrane	17/865	183/19559	0.00318333	0.0180701	0.0130093	CD74/HLA-DRA/HLA-DRB5/HLA-DRB1/CFTR/LDLR/COPE/FOLR1/HLA-DPA1/CD9/PDCD6/TMED3/AP2S1/AP1M2/KDELR1/HLA-E/AREG	17
GO:0005844	CC	GO:0005844	polysome	9/865	69/19559	0.00325688	0.0183081	0.0131806	RPL10A/RPL6/AGO2/RPL7A/RPS4X/PSMA1/NAA38/RPL19/RPL18	9
GO:0070069	CC	GO:0070069	cytochrome complex	6/865	34/19559	0.00342016	0.0190411	0.0137083	UQCRFS1/COX5A/COX6A1/UQCRQ/COX6B1/NDUFA4	6
GO:0005686	CC	GO:0005686	U2 snRNP	5/865	24/19559	0.00352329	0.0192451	0.0138552	SNRPE/SNRPD1/SNRPD3/SNRPD2/SF3B5	5
GO:0022624	CC	GO:0022624	proteasome accessory complex	5/865	24/19559	0.00352329	0.0192451	0.0138552	PSMC4/PSMD4/PSMC5/ADRM1/PSMD7	5
GO:0005791	CC	GO:0005791	rough endoplasmic reticulum	10/865	84/19559	0.00388502	0.0210227	0.0151349	EDN1/RPL6/RPL4/SEC61B/SSR4/GLUL/BAIAP2/SLC7A11/ZC3H12A/RPL18	10
GO:0045334	CC	GO:0045334	clathrin-coated endocytic vesicle	8/865	59/19559	0.00425759	0.0228254	0.0164328	CD74/HLA-DRA/HLA-DRB5/HLA-DRB1/LDLR/HLA-DPA1/CD9/AP2S1	8
GO:0030176	CC	GO:0030176	integral component of endoplasmic reticulum membrane	15/865	158/19559	0.0044192	0.0234745	0.0169001	CD74/HLA-DRA/HLA-DRB5/HLA-DRB1/EXT1/SELENOS/SGMS2/SPCS1/TM7SF2/HLA-DPA1/PORCN/EMC10/ANKLE2/TMCO1/HLA-E	15
GO:0120114	CC	GO:0120114	Sm-like protein family complex	12/865	114/19559	0.00458187	0.0239743	0.0172599	LSM7/SNRPE/LSM5/SNRPD1/LSM8/TXNL4A/SNRPD3/SNRPF/LSM4/SNRPD2/SF3B5/SNU13	12
GO:0098576	CC	GO:0098576	lumenal side of membrane	6/865	36/19559	0.00459611	0.0239743	0.0172599	CD74/HLA-DRA/HLA-DRB5/HLA-DRB1/HLA-DPA1/HLA-E	6
GO:0005741	CC	GO:0005741	mitochondrial outer membrane	17/865	192/19559	0.00517773	0.026767	0.0192705	ARMCX2/MGST1/UBC/ARMCX3/BCL2A1/FIS1/RPS27A/ARMCX6/CYP24A1/CYB5A/ATP5MC3/PHB2/BAX/NME1/MCL1/CYB5B/UBA52	17
GO:0031901	CC	GO:0031901	early endosome membrane	15/865	161/19559	0.0052591	0.0269471	0.0194001	TMEM165/CFTR/ANXA1/PLPP2/SPHK1/EHD4/TSG101/PLEKHF2/CMTM6/PLD3/RAB4A/STX12/HLA-E/EHD1/CAV1	15
GO:0045177	CC	GO:0045177	apical part of cell	31/865	433/19559	0.005962	0.0301216	0.0216856	SLC34A2/SLC26A2/CFTR/ANXA1/MGST1/EZR/CLDN4/LDLR/PODXL/SORBS2/TJP1/UPK1B/AQP5/CLIC5/CNKSR3/FOLR1/MYL12B/CD9/ATP6V0D1/CRB3/SLC39A8/ERBB3/SLC7A11/OCLN/CDC42/SLC12A2/CLDN1/LMO7/FAT1/SLC3A2/IGFBP2	31
GO:0001726	CC	GO:0001726	ruffle	16/865	179/19559	0.0059991	0.0301216	0.0216856	EZR/TNFRSF12A/FRMD4B/PODXL/TESC/CFL1/TPM1/SPATA13/S100A11/EPS8/BAIAP2/ARF4/NME1/PALLD/SNX9/EPS8L1	16
GO:0005884	CC	GO:0005884	actin filament	12/865	118/19559	0.00603473	0.0301216	0.0216856	PDLIM5/ANXA1/ACTG1/EZR/PDLIM1/TPM1/TWF2/ARPC3/AKAP13/PALLD/SPECC1/PSTPIP2	12
GO:0045121	CC	GO:0045121	membrane raft	25/865	329/19559	0.00620509	0.0305736	0.022011	PTGS2/CFLAR/RAP2B/ABCA1/LDHB/PLPP2/EZR/PODXL/BCL10/PLSCR1/CD55/FYB2/PARK7/SLC25A5/PLPP3/FLOT1/STOML2/SYNJ2/LAMTOR2/LYN/STX12/SDCBP/CAV1/TNF/TUBA1A	25
GO:0032432	CC	GO:0032432	actin filament bundle	9/865	76/19559	0.0062309	0.0305736	0.022011	PDLIM5/DAAM1/PDLIM1/TPM1/MYL12B/PALLD/TRIP6/FERMT2/MARCKS	9
GO:0098857	CC	GO:0098857	membrane microdomain	25/865	330/19559	0.00644172	0.0313425	0.0225645	PTGS2/CFLAR/RAP2B/ABCA1/LDHB/PLPP2/EZR/PODXL/BCL10/PLSCR1/CD55/FYB2/PARK7/SLC25A5/PLPP3/FLOT1/STOML2/SYNJ2/LAMTOR2/LYN/STX12/SDCBP/CAV1/TNF/TUBA1A	25
GO:0001772	CC	GO:0001772	immunological synapse	6/865	39/19559	0.00688298	0.0332104	0.0239093	EZR/BCL10/LGALS3/FYB2/STOML2/CD81	6
GO:0031227	CC	GO:0031227	intrinsic component of endoplasmic reticulum membrane	15/865	166/19559	0.00694236	0.0332201	0.0239163	CD74/HLA-DRA/HLA-DRB5/HLA-DRB1/EXT1/SELENOS/SGMS2/SPCS1/TM7SF2/HLA-DPA1/PORCN/EMC10/ANKLE2/TMCO1/HLA-E	15
GO:0005903	CC	GO:0005903	brush border	11/865	106/19559	0.00721605	0.0342466	0.0246553	SLC34A2/EZR/FOLR1/MYL12B/GIPC1/EPS8/MFSD10/SLC7A11/CAPZA2/MYL6/RALGDS	11
GO:0005881	CC	GO:0005881	cytoplasmic microtubule	9/865	78/19559	0.00737881	0.0347344	0.0250065	GRAMD2B/MID1/BCL10/ARL3/SELENOS/DYNLT1/DYNLT3/MAP9/TUBA1A	9
GO:0016328	CC	GO:0016328	lateral plasma membrane	8/865	65/19559	0.00769101	0.035342	0.0254439	CLDN3/ANXA1/CLDN4/ERBB3/JUP/OCLN/SLC12A2/CLDN1	8
GO:0018995	CC	GO:0018995	host cellular component	8/865	65/19559	0.00769101	0.035342	0.0254439	UBC/RPS27A/RAN/DYNLT1/VPS28/TSG101/VPS37B/UBA52	8
GO:0043657	CC	GO:0043657	host cell	8/865	65/19559	0.00769101	0.035342	0.0254439	UBC/RPS27A/RAN/DYNLT1/VPS28/TSG101/VPS37B/UBA52	8
GO:0000813	CC	GO:0000813	ESCRT I complex	3/865	10/19559	0.00818947	0.0368248	0.0265114	VPS28/TSG101/VPS37B	3
GO:0042583	CC	GO:0042583	chromaffin granule	3/865	10/19559	0.00818947	0.0368248	0.0265114	CHGA/SRI/CLU	3
GO:0002102	CC	GO:0002102	podosome	5/865	29/19559	0.00820449	0.0368248	0.0265114	TJP1/KIF9/PALLD/WDR1/VCL	5
GO:0031968	CC	GO:0031968	organelle outer membrane	18/865	218/19559	0.00832996	0.0371004	0.0267098	PTGS2/ARMCX2/MGST1/UBC/ARMCX3/BCL2A1/FIS1/RPS27A/ARMCX6/CYP24A1/CYB5A/ATP5MC3/PHB2/BAX/NME1/MCL1/CYB5B/UBA52	18
GO:0019867	CC	GO:0019867	outer membrane	18/865	220/19559	0.00911184	0.040273	0.0289939	PTGS2/ARMCX2/MGST1/UBC/ARMCX3/BCL2A1/FIS1/RPS27A/ARMCX6/CYP24A1/CYB5A/ATP5MC3/PHB2/BAX/NME1/MCL1/CYB5B/UBA52	18
GO:0031674	CC	GO:0031674	I band	13/865	140/19559	0.00924892	0.0405691	0.0292071	PDLIM5/CAB39/SORBS2/FHL2/PDLIM1/CFL2/FBXO32/MYL12B/PALLD/JUP/FERMT2/SRI/KRT8	13
GO:0030667	CC	GO:0030667	secretory granule membrane	23/865	306/19559	0.00954047	0.0415333	0.0299013	RAP2B/NDUFC2/MGST1/SYNGR1/PIGR/IQGAP2/CD47/SERPINA5/LGALS3/CD63/PLAU/RAP1B/CD55/DDOST/CD9/TMEM179B/ICA1/CMTM6/SRI/LAMTOR2/DYNC1LI1/PLAUR/CAV1	23
GO:0001725	CC	GO:0001725	stress fiber	8/865	68/19559	0.010038	0.0430519	0.0309946	PDLIM5/DAAM1/PDLIM1/TPM1/MYL12B/PALLD/TRIP6/FERMT2	8
GO:0097517	CC	GO:0097517	contractile actin filament bundle	8/865	68/19559	0.010038	0.0430519	0.0309946	PDLIM5/DAAM1/PDLIM1/TPM1/MYL12B/PALLD/TRIP6/FERMT2	8
GO:0098589	CC	GO:0098589	membrane region	25/865	343/19559	0.0102568	0.0436669	0.0314373	PTGS2/CFLAR/RAP2B/ABCA1/LDHB/PLPP2/EZR/PODXL/BCL10/PLSCR1/CD55/FYB2/PARK7/SLC25A5/PLPP3/FLOT1/STOML2/SYNJ2/LAMTOR2/LYN/STX12/SDCBP/CAV1/TNF/TUBA1A	25
GO:0000815	CC	GO:0000815	ESCRT III complex	3/865	11/19559	0.0108942	0.0455125	0.032766	CHMP1B/CHMP4B/CHMP2A	3
GO:0005832	CC	GO:0005832	chaperonin-containing T-complex	3/865	11/19559	0.0108942	0.0455125	0.032766	CCT5/CCT3/CCT2	3
GO:0043296	CC	GO:0043296	apical junction complex	13/865	143/19559	0.0109446	0.0455125	0.032766	RAP2B/CLDN3/CLDN10/ACTG1/FRMD4B/TRAF4/CLDN4/TJP1/NECTIN2/CRB3/JUP/OCLN/CLDN1	13
GO:0009295	CC	GO:0009295	nucleoid	6/865	43/19559	0.0110833	0.0455125	0.032766	TUFM/SSBP1/ATP5F1B/SLC25A5/ACADVL/SHMT2	6
GO:0042645	CC	GO:0042645	mitochondrial nucleoid	6/865	43/19559	0.0110833	0.0455125	0.032766	TUFM/SSBP1/ATP5F1B/SLC25A5/ACADVL/SHMT2	6
GO:0030018	CC	GO:0030018	Z disc	12/865	128/19559	0.0112787	0.0459885	0.0331087	PDLIM5/CAB39/SORBS2/FHL2/PDLIM1/CFL2/FBXO32/MYL12B/PALLD/JUP/SRI/KRT8	12
GO:0030016	CC	GO:0030016	myofibril	18/865	227/19559	0.0123224	0.0498303	0.0358745	PDLIM5/ACTG1/CAB39/SORBS2/FHL2/PDLIM1/TPM1/CFL2/TWF2/FBXO32/MYL12B/MTMR12/PALLD/JUP/VCL/FERMT2/SRI/KRT8	18
GO:0005697	CC	GO:0005697	telomerase holoenzyme complex	4/865	21/19559	0.0124575	0.0498303	0.0358745	HNRNPC/SNRPE/SNRPD3/NOP10	4
GO:0042788	CC	GO:0042788	polysomal ribosome	5/865	32/19559	0.0124791	0.0498303	0.0358745	RPL10A/RPL6/RPL7A/RPL19/RPL18	5
GO:0031252	CC	GO:0031252	cell leading edge	29/865	421/19559	0.0125808	0.0498924	0.0359193	NEDD9/EZR/TNFRSF12A/FRMD4B/IQGAP2/PODXL/SORBS2/TESC/RAB3IP/DYNLT1/CFL1/TPM1/TWF2/SPATA13/S100A11/EPS8/BAIAP2/ARF4/NME1/ARPC3/PALLD/FLOT1/FERMT2/OCLN/SNX9/CDC42/ARPC5/FAT1/EPS8L1	29
GO:0003735	MF	GO:0003735	structural constituent of ribosome	38/856	202/18352	1.46089e-13	1.22276e-10	1.06722e-10	RPL10A/RPL6/RPL3/RPL15/RPS2/RPS27A/RPS14/RPL29/RPL4/RPL12/MRPS2/RPL7A/RPS7/MRPL20/RPS4X/RPS19/RPLP0/MRPS33/MRPS21/MRPL41/MRPL28/MRPL47/MRPL13/RPL19/MRPL51/MRPL54/RPS9/MRPS36/RPS6/RPS5/RPL26L1/RPL7/RPLP1/RPL23A/RPL13A/RPL18/RPL22L1/UBA52	38
GO:0003954	MF	GO:0003954	NADH dehydrogenase activity	15/856	46/18352	1.25701e-09	2.63029e-07	2.2957e-07	NDUFC2/NDUFV2/NDUFS8/NDUFB10/NDUFS6/NDUFA10/NDUFS3/NDUFB3/NDUFAB1/NDUFA5/NDUFS7/NDUFB1/NDUFB7/NDUFS5/NDUFA4	15
GO:0008137	MF	GO:0008137	NADH dehydrogenase (ubiquinone) activity	15/856	46/18352	1.25701e-09	2.63029e-07	2.2957e-07	NDUFC2/NDUFV2/NDUFS8/NDUFB10/NDUFS6/NDUFA10/NDUFS3/NDUFB3/NDUFAB1/NDUFA5/NDUFS7/NDUFB1/NDUFB7/NDUFS5/NDUFA4	15
GO:0050136	MF	GO:0050136	NADH dehydrogenase (quinone) activity	15/856	46/18352	1.25701e-09	2.63029e-07	2.2957e-07	NDUFC2/NDUFV2/NDUFS8/NDUFB10/NDUFS6/NDUFA10/NDUFS3/NDUFB3/NDUFAB1/NDUFA5/NDUFS7/NDUFB1/NDUFB7/NDUFS5/NDUFA4	15
GO:0046933	MF	GO:0046933	proton-transporting ATP synthase activity, rotational mechanism	10/856	19/18352	2.91349e-09	4.87718e-07	4.25676e-07	ATP5F1D/ATP5F1A/ATP5MC3/ATP5PO/ATP5F1B/ATP5PB/ATP5MC1/ATP5F1C/ATP5MF/ATP5PF	10
GO:0015078	MF	GO:0015078	proton transmembrane transporter activity	24/856	127/18352	4.13669e-09	5.77068e-07	5.0366e-07	SLC25A3/COX5B/ATP5F1D/CYB5A/ATP5F1A/ATP5MC3/ATP5PO/ATP5F1B/ATP6V0D1/ATP5PB/ATP5MC1/SLC39A8/ATP5F1C/COX7A2L/ATP6V1F/COX5A/COX6A1/ATP6V1G1/ATP5MF/ATP5PF/ATP6V0B/COX6B1/COX6C/NDUFA4	24
GO:0004298	MF	GO:0004298	threonine-type endopeptidase activity	10/856	21/18352	1.02137e-08	1.22126e-06	1.06591e-06	PSMA3/PSMA5/PSMB4/PSMA4/PSMB5/PSMB3/PSMB6/PSMA1/PSMB2/PSMB1	10
GO:0070003	MF	GO:0070003	threonine-type peptidase activity	11/856	31/18352	7.65424e-08	8.00825e-06	6.98953e-06	ASRGL1/PSMA3/PSMA5/PSMB4/PSMA4/PSMB5/PSMB3/PSMB6/PSMA1/PSMB2/PSMB1	11
GO:0016655	MF	GO:0016655	oxidoreductase activity, acting on NAD(P)H, quinone or similar compound as acceptor	15/856	61/18352	8.99518e-08	8.36552e-06	7.30135e-06	NDUFC2/NDUFV2/NDUFS8/NDUFB10/NDUFS6/NDUFA10/NDUFS3/NDUFB3/NDUFAB1/NDUFA5/NDUFS7/NDUFB1/NDUFB7/NDUFS5/NDUFA4	15
GO:0015252	MF	GO:0015252	proton channel activity	10/856	26/18352	1.24275e-07	1.02076e-05	8.90915e-06	ATP5F1D/ATP5F1A/ATP5MC3/ATP5PO/ATP5F1B/ATP5PB/ATP5MC1/ATP5F1C/ATP5MF/ATP5PF	10
GO:0016651	MF	GO:0016651	oxidoreductase activity, acting on NAD(P)H	20/856	109/18352	1.34151e-07	1.02076e-05	8.90915e-06	NDUFC2/TXNRD1/NDUFV2/AIFM1/NDUFS8/NDUFB10/PRDX3/NDUFS6/NDUFA10/NDUFS3/NDUFB3/NDUFAB1/CYB5R2/NDUFA5/NDUFS7/NDUFB1/NDUFB7/NDUFS5/NDUFA4/TXN	20
GO:0009055	MF	GO:0009055	electron transfer activity	20/856	111/18352	1.83111e-07	1.2772e-05	1.11473e-05	IDO1/TXNRD1/PHGDH/NDUFV2/ALDH2/COX5B/ADH5/CYB5A/NDUFS6/FDX1/NDUFS3/UQCRFS1/COX7A2L/COX5A/CYB5B/COX6A1/UQCRQ/COX6B1/COX6C/NDUFA4	20
GO:0045296	MF	GO:0045296	cadherin binding	38/856	332/18352	3.18854e-07	2.05293e-05	1.79178e-05	PDLIM5/ANXA1/RPL6/STXBP6/EZR/RPL15/RACK1/RPS2/TJP1/RPL29/RAN/EHD4/NCK1/PDLIM1/ZC3HAV1/RPL7A/TWF2/S100A11/RUVBL1/PUF60/PSMB6/GIPC1/TES/CHMP4B/PARK7/BAIAP2/IDH1/JUP/PPP1CA/VCL/SNX9/RANBP1/TRIM25/ARGLU1/EHD1/RPL23A/EPS8L1/SLC3A2	38
GO:0045182	MF	GO:0045182	translation regulator activity	21/856	139/18352	1.88782e-06	0.000112865	9.85072e-05	AGO2/RPS14/C1QBP/EIF6/TUFM/EIF3G/SAMD4A/CIRBP/EIF3K/GSPT1/EIF1/EIF3M/EIF4A1/EIF4G3/SHMT2/EIF3I/EIF3F/RPS9/EEF1B2/EIF3A/EIF2S2	21
GO:0003743	MF	GO:0003743	translation initiation factor activity	12/856	51/18352	2.89892e-06	0.00016176	0.000141182	AGO2/EIF6/EIF3G/EIF3K/EIF1/EIF3M/EIF4A1/EIF4G3/EIF3I/EIF3F/EIF3A/EIF2S2	12
GO:0023026	MF	GO:0023026	MHC class II protein complex binding	7/856	16/18352	3.70355e-06	0.000193742	0.000169096	CD74/HLA-DRA/HLA-DRB1/HLA-DMB/HLA-DMA/ANXA11/CD81	7
GO:0002020	MF	GO:0002020	protease binding	20/856	137/18352	5.6423e-06	0.0002778	0.000242462	IL1R1/CFLAR/TNFAIP3/RIPK2/UBC/CSTB/LDLR/BCL10/SELENOS/SERPINA5/MBP/PARK7/SERPINB9/FLOT1/SRI/ADRM1/NDUFS7/CST3/TNF/TIMP1	20
GO:0008135	MF	GO:0008135	translation factor activity, RNA binding	15/856	84/18352	6.93529e-06	0.000322491	0.000281467	AGO2/EIF6/TUFM/EIF3G/EIF3K/GSPT1/EIF1/EIF3M/EIF4A1/EIF4G3/EIF3I/EIF3F/EEF1B2/EIF3A/EIF2S2	15
GO:0016209	MF	GO:0016209	antioxidant activity	15/856	86/18352	9.35157e-06	0.000383398	0.000334627	PTGS2/MGST1/TXNRD1/PRDX2/GSTP1/MGST2/GPX3/GSTK1/SELENOS/PRDX3/PARK7/GSTZ1/MGST3/SOD1/TXN	15
GO:0098641	MF	GO:0098641	cadherin binding involved in cell-cell adhesion	7/856	18/18352	9.49e-06	0.000383398	0.000334627	PDLIM5/ANXA1/STXBP6/PDLIM1/S100A11/BAIAP2/PPP1CA	7
GO:0031625	MF	GO:0031625	ubiquitin protein ligase binding	32/856	297/18352	9.61931e-06	0.000383398	0.000334627	UBC/ACTG1/HIF1A/TRAF4/MID1/PSMA3/BCL10/RPS27A/MFHAS1/NFKBIA/TRIB2/UBXN1/TSG101/CKB/UBE2D1/XRCC5/SLC25A5/ERBB3/UBE2L3/TANK/VCL/CCT2/SNX9/POU5F1/LYN/GABARAPL2/MAP1LC3A/RBX1/UBA52/CLU/ELOB/SUMO2	32
GO:0090079	MF	GO:0090079	translation regulator activity, nucleic acid binding	17/856	109/18352	1.15015e-05	0.000437579	0.000381916	AGO2/C1QBP/EIF6/TUFM/EIF3G/EIF3K/GSPT1/EIF1/EIF3M/EIF4A1/EIF4G3/SHMT2/EIF3I/EIF3F/EEF1B2/EIF3A/EIF2S2	17
GO:0004129	MF	GO:0004129	cytochrome-c oxidase activity	8/856	28/18352	2.92808e-05	0.000980322	0.000855617	COX5B/CYB5A/COX7A2L/COX5A/COX6A1/COX6B1/COX6C/NDUFA4	8
GO:0015002	MF	GO:0015002	heme-copper terminal oxidase activity	8/856	28/18352	2.92808e-05	0.000980322	0.000855617	COX5B/CYB5A/COX7A2L/COX5A/COX6A1/COX6B1/COX6C/NDUFA4	8
GO:0016676	MF	GO:0016676	oxidoreductase activity, acting on a heme group of donors, oxygen as acceptor	8/856	28/18352	2.92808e-05	0.000980322	0.000855617	COX5B/CYB5A/COX7A2L/COX5A/COX6A1/COX6B1/COX6C/NDUFA4	8
GO:0004602	MF	GO:0004602	glutathione peroxidase activity	7/856	21/18352	3.06611e-05	0.000987051	0.000861489	MGST1/GSTP1/MGST2/GPX3/GSTK1/GSTZ1/MGST3	7
GO:0044389	MF	GO:0044389	ubiquitin-like protein ligase binding	32/856	316/18352	3.35022e-05	0.00103857	0.000906453	UBC/ACTG1/HIF1A/TRAF4/MID1/PSMA3/BCL10/RPS27A/MFHAS1/NFKBIA/TRIB2/UBXN1/TSG101/CKB/UBE2D1/XRCC5/SLC25A5/ERBB3/UBE2L3/TANK/VCL/CCT2/SNX9/POU5F1/LYN/GABARAPL2/MAP1LC3A/RBX1/UBA52/CLU/ELOB/SUMO2	32
GO:0016675	MF	GO:0016675	oxidoreductase activity, acting on a heme group of donors	8/856	29/18352	3.87913e-05	0.00115958	0.00101207	COX5B/CYB5A/COX7A2L/COX5A/COX6A1/COX6B1/COX6C/NDUFA4	8
GO:0016684	MF	GO:0016684	oxidoreductase activity, acting on peroxide as acceptor	11/856	56/18352	4.62403e-05	0.00129117	0.00112692	PTGS2/MGST1/PRDX2/GSTP1/MGST2/GPX3/GSTK1/PRDX3/PARK7/GSTZ1/MGST3	11
GO:0043021	MF	GO:0043021	ribonucleoprotein complex binding	18/856	133/18352	4.62786e-05	0.00129117	0.00112692	RACK1/PIM1/C1QBP/EIF6/EIF3K/RBM3/EIF1/NME1/SNRPD1/ZC3H12A/PPP1CA/SRP19/NAA10/SNRPD3/DDX5/CSNK2B/RPLP1/NPM1	18
GO:0016874	MF	GO:0016874	ligase activity	20/856	165/18352	8.81042e-05	0.0023482	0.00204949	RTCB/ATP5F1D/ATP5F1A/ATP5MC3/ATP5PO/ATP5F1B/TPGS1/GLUL/GCLM/ATP5PB/ATP5MC1/NAPRT/ATP5F1C/RIMKLB/GCLC/TRIM25/PCCA/ASNS/ATP5MF/ATP5PF	20
GO:0098631	MF	GO:0098631	cell adhesion mediator activity	11/856	60/18352	8.97759e-05	0.0023482	0.00204949	PDLIM5/ANXA1/STXBP6/CD47/PDLIM1/BCAM/S100A11/BAIAP2/PALLD/JUP/PPP1CA	11
GO:0098632	MF	GO:0098632	cell-cell adhesion mediator activity	10/856	51/18352	0.000103559	0.00262664	0.00229251	PDLIM5/ANXA1/STXBP6/CD47/PDLIM1/S100A11/BAIAP2/PALLD/JUP/PPP1CA	10
GO:0023023	MF	GO:0023023	MHC protein complex binding	7/856	25/18352	0.000107621	0.00264936	0.00231234	CD74/HLA-DRA/HLA-DRB1/HLA-DMB/HLA-DMA/ANXA11/CD81	7
GO:0004601	MF	GO:0004601	peroxidase activity	10/856	52/18352	0.000122921	0.00293956	0.00256563	PTGS2/MGST1/PRDX2/GSTP1/MGST2/GPX3/GSTK1/PRDX3/GSTZ1/MGST3	10
GO:0003713	MF	GO:0003713	transcription coactivator activity	27/856	267/18352	0.00013771	0.00320176	0.00279447	NCOA7/CITED4/SMARCA2/SOX4/BCL10/APEX1/WWTR1/RFXANK/NCOA4/MAGED1/PDLIM1/SCAND1/RUVBL1/ARID5B/NUPR1/TSG101/SUB1/ENY2/PARK7/JUP/UBE2L3/BUD31/RERE/HMGA1/PCBD1/EDF1/NPM1	27
GO:0019843	MF	GO:0019843	rRNA binding	11/856	64/18352	0.000164369	0.0037183	0.0032453	RPL3/TST/RPS14/RPL12/CIRBP/MRPL20/RPS4X/RPLP0/RPS9/RPS5/RPL23A	11
GO:0061134	MF	GO:0061134	peptidase regulator activity	24/856	229/18352	0.000185372	0.00408306	0.00356366	CFLAR/SERPINB1/PEBP1/WFDC2/FBLN1/SLPI/CSTB/BEX3/RACK1/SERPINA5/RARRES1/PRDX3/CTSH/SERPINB8/SPINK5/SERPINB9/TANK/ADRM1/CST3/CRIM1/ITIH5/PCSK1N/CAV1/TIMP1	24
GO:0051117	MF	GO:0051117	ATPase binding	13/856	88/18352	0.00021198	0.00454941	0.00397068	ABCA1/EZR/BBC3/SELENOS/RUVBL1/UBXN1/SDF2L1/RAB4A/ATP5IF1/GABARAPL2/ATP6V1G1/SNU13/CAV1	13
GO:0032550	MF	GO:0032550	purine ribonucleoside binding	34/856	380/18352	0.000222907	0.00466432	0.00407098	RAP2B/SPAG1/ARL3/MFHAS1/RAN/GBP2/GBP1/EHD4/GUCY1B1/TUFM/RAB9A/RTCB/RAB34/ARL5B/RAP1B/GSPT1/RND3/RND1/RHOBTB3/GBP5/ARL14/IFT22/ARF4/RAB2A/NME1/AK3/RAB25/GBP3/RAB4A/ARF3/DYNC1LI1/CDC42/EHD1/TUBA1A	34
GO:0001883	MF	GO:0001883	purine nucleoside binding	34/856	383/18352	0.000258078	0.00514313	0.00448888	RAP2B/SPAG1/ARL3/MFHAS1/RAN/GBP2/GBP1/EHD4/GUCY1B1/TUFM/RAB9A/RTCB/RAB34/ARL5B/RAP1B/GSPT1/RND3/RND1/RHOBTB3/GBP5/ARL14/IFT22/ARF4/RAB2A/NME1/AK3/RAB25/GBP3/RAB4A/ARF3/DYNC1LI1/CDC42/EHD1/TUBA1A	34
GO:0032549	MF	GO:0032549	ribonucleoside binding	34/856	383/18352	0.000258078	0.00514313	0.00448888	RAP2B/SPAG1/ARL3/MFHAS1/RAN/GBP2/GBP1/EHD4/GUCY1B1/TUFM/RAB9A/RTCB/RAB34/ARL5B/RAP1B/GSPT1/RND3/RND1/RHOBTB3/GBP5/ARL14/IFT22/ARF4/RAB2A/NME1/AK3/RAB25/GBP3/RAB4A/ARF3/DYNC1LI1/CDC42/EHD1/TUBA1A	34
GO:0061629	MF	GO:0061629	RNA polymerase II-specific DNA-binding transcription factor binding	26/856	267/18352	0.000329654	0.00641675	0.00560048	NCOA7/HMGN3/HIF1A/CDKN2A/BCL10/WIPI1/APEX1/NFKBIA/NFKBID/PRAME/FOXP1/PHB2/GTF2I/TACC1/JUND/PARK7/NFE2L2/JUP/TRIP6/GTF2A2/BUD31/DDX5/TACC2/HMGA1/YWHAH/NPM1	26
GO:0001882	MF	GO:0001882	nucleoside binding	34/856	389/18352	0.000343623	0.00653664	0.00570512	RAP2B/SPAG1/ARL3/MFHAS1/RAN/GBP2/GBP1/EHD4/GUCY1B1/TUFM/RAB9A/RTCB/RAB34/ARL5B/RAP1B/GSPT1/RND3/RND1/RHOBTB3/GBP5/ARL14/IFT22/ARF4/RAB2A/NME1/AK3/RAB25/GBP3/RAB4A/ARF3/DYNC1LI1/CDC42/EHD1/TUBA1A	34
GO:0005525	MF	GO:0005525	GTP binding	33/856	376/18352	0.000387796	0.007213	0.00629544	RAP2B/SPAG1/ARL3/MFHAS1/RAN/GBP2/GBP1/EHD4/GUCY1B1/TUFM/RAB9A/RTCB/RAB34/ARL5B/RAP1B/GSPT1/RND3/RND1/RHOBTB3/GBP5/ARL14/IFT22/ARF4/RAB2A/NME1/AK3/RAB25/GBP3/RAB4A/ARF3/CDC42/EHD1/TUBA1A	33
GO:0035257	MF	GO:0035257	nuclear hormone receptor binding	17/856	144/18352	0.000397793	0.00723811	0.00631736	NCOA7/HMGN3/HIF1A/WIPI1/PRAME/FOXP1/PHB2/TACC1/JUND/PARK7/JUP/TRIP6/BUD31/DDX5/TACC2/HMGA1/YWHAH	17
GO:0140297	MF	GO:0140297	DNA-binding transcription factor binding	31/856	347/18352	0.000425788	0.00758266	0.00661808	NCOA7/TLE1/KLF5/HMGN3/HIF1A/CDKN2A/BCL10/WIPI1/APEX1/NFKBIA/FHL2/NFKBID/PRAME/FOXP1/PHB2/GTF2I/TACC1/JUND/PARK7/NFE2L2/JUP/TRIP6/GTF2A2/SRI/BUD31/DDX5/TACC2/HMGA1/YWHAH/HDAC9/NPM1	31
GO:0016504	MF	GO:0016504	peptidase activator activity	8/856	40/18352	0.000440986	0.00768969	0.0067115	CFLAR/FBLN1/BEX3/RACK1/CTSH/TANK/ADRM1/CAV1	8
GO:0019001	MF	GO:0019001	guanyl nucleotide binding	34/856	397/18352	0.000496559	0.0083124	0.00725499	RAP2B/SPAG1/ARL3/MFHAS1/RAN/GBP2/GBP1/EHD4/GUCY1B1/TUFM/RAB9A/RTCB/RAB34/ARL5B/RAP1B/GSPT1/RND3/RND1/RHOBTB3/GBP5/ARL14/IFT22/ARF4/RAB2A/NME1/AK3/RAB25/GBP3/RAB4A/ARF3/DYNC1LI1/CDC42/EHD1/TUBA1A	34
GO:0032561	MF	GO:0032561	guanyl ribonucleotide binding	34/856	397/18352	0.000496559	0.0083124	0.00725499	RAP2B/SPAG1/ARL3/MFHAS1/RAN/GBP2/GBP1/EHD4/GUCY1B1/TUFM/RAB9A/RTCB/RAB34/ARL5B/RAP1B/GSPT1/RND3/RND1/RHOBTB3/GBP5/ARL14/IFT22/ARF4/RAB2A/NME1/AK3/RAB25/GBP3/RAB4A/ARF3/DYNC1LI1/CDC42/EHD1/TUBA1A	34
GO:0005125	MF	GO:0005125	cytokine activity	23/856	235/18352	0.000662456	0.0108721	0.00948905	CXCL8/CXCL1/CXCL3/CXCL2/EDN1/IL32/CCL2/GDF15/CLCF1/IL1RN/IL1A/CSF1/IL1B/CMTM7/LIF/CSF3/CX3CL1/IL18/IL6/TNF/TIMP1/CCL20/AREG	23
GO:0045236	MF	GO:0045236	CXCR chemokine receptor binding	5/856	18/18352	0.00112454	0.0181008	0.0157983	CXCL8/CXCL1/CXCL3/CXCL2/CX3CL1	5
GO:0051400	MF	GO:0051400	BH domain binding	4/856	11/18352	0.00119191	0.0188231	0.0164287	BCL2A1/RACK1/BAX/MCL1	4
GO:0016616	MF	GO:0016616	oxidoreductase activity, acting on the CH-OH group of donors, NAD or NADP as acceptor	14/856	120/18352	0.00140888	0.0218376	0.0190597	LDHB/PHGDH/RDH10/BDH2/PGD/MDH2/ADH5/PTGR1/GRHPR/HADH/IDH1/IDH3G/HMGCR/HSD17B2	14
GO:0051427	MF	GO:0051427	hormone receptor binding	18/856	177/18352	0.0015954	0.0242792	0.0211906	NCOA7/HMGN3/HIF1A/WIPI1/PRAME/FOXP1/PHB2/TACC1/JUND/PARK7/PSMC5/JUP/TRIP6/BUD31/DDX5/TACC2/HMGA1/YWHAH	18
GO:0005126	MF	GO:0005126	cytokine receptor binding	24/856	271/18352	0.00203726	0.0304497	0.0265763	CFLAR/CXCL8/CXCL1/CXCL3/CXCL2/DEFB1/CCL2/BEX3/TRAF4/CLCF1/IL1RN/IL1A/CSF1/IL1B/LIF/CSF3/CX3CL1/TRIP6/DDT/SDCBP/IL18/IL6/TNF/CCL20	24
GO:0031386	MF	GO:0031386	protein tag	4/856	13/18352	0.00239639	0.035189	0.0307127	UBC/RPS27A/UBA52/SUMO2	4
GO:0051059	MF	GO:0051059	NF-kappaB binding	6/856	31/18352	0.00273665	0.0394926	0.0344688	CDKN2A/BCL10/APEX1/NFKBIA/NFKBID/NPM1	6
GO:0000287	MF	GO:0000287	magnesium ion binding	20/856	217/18352	0.00293901	0.0411901	0.0359504	ALPP/WEE1/MAP3K8/EYA2/SPHK1/ARL3/TKT/TESC/RAN/COMT/GLUL/MTHFD2/PDCD6/IDH1/NME1/IDH3G/PPA1/NUDT5/GCLC/MAST4	20
GO:0008093	MF	GO:0008093	cytoskeletal anchor activity	5/856	22/18352	0.00296018	0.0411901	0.0359504	SORBS2/NCK1/BAIAP2/JUP/SDCBP	5
GO:0016614	MF	GO:0016614	oxidoreductase activity, acting on CH-OH group of donors	14/856	130/18352	0.00300191	0.0411901	0.0359504	LDHB/PHGDH/RDH10/BDH2/PGD/MDH2/ADH5/PTGR1/GRHPR/HADH/IDH1/IDH3G/HMGCR/HSD17B2	14
GO:0016863	MF	GO:0016863	intramolecular oxidoreductase activity, transposing C=C bonds	4/856	14/18352	0.00323212	0.0436337	0.0380831	ECH1/ECI1/DDT/EBP	4
GO:0003712	MF	GO:0003712	transcription coregulator activity	37/856	498/18352	0.00365405	0.0485467	0.0423712	NCOA7/TLE1/CITED4/SMARCA2/SOX4/BCL10/APEX1/WWTR1/RFXANK/C1QBP/FHL2/NCOA4/MAGED1/PDLIM1/SCAND1/E2F7/RUVBL1/ARID5B/NUPR1/EID1/TSG101/IRF2BP2/SUB1/ENY2/PARK7/JUP/UBE2L3/NAB1/BUD31/RERE/HMGA1/PCBD1/BASP1/HDAC9/EDF1/NPM1/PFDN5	37
GO:0051287	MF	GO:0051287	NAD binding	8/856	55/18352	0.00377392	0.0493557	0.0430773	PHGDH/BDH2/ALDH2/GRHPR/HADH/IDH1/IDH3G/AHCY	8

## Sheet: ciliated-up
	ONTOLOGY	ID	Description	GeneRatio	BgRatio	pvalue	p.adjust	qvalue	geneID	Count
GO:0001666	BP	GO:0001666	response to hypoxia	12/40	359/18866	6.49753e-12	6.81536e-09	4.82455e-09	EGR1/ANGPTL4/LDHA/NDRG1/VEGFA/ERO1A/CXCR4/DDIT4/MALAT1/STC1/ZFP36L1/HILPDA	12
GO:0036293	BP	GO:0036293	response to decreased oxygen levels	12/40	371/18866	9.53864e-12	6.81536e-09	4.82455e-09	EGR1/ANGPTL4/LDHA/NDRG1/VEGFA/ERO1A/CXCR4/DDIT4/MALAT1/STC1/ZFP36L1/HILPDA	12
GO:0070482	BP	GO:0070482	response to oxygen levels	12/40	396/18866	2.03797e-11	9.70751e-09	6.87188e-09	EGR1/ANGPTL4/LDHA/NDRG1/VEGFA/ERO1A/CXCR4/DDIT4/MALAT1/STC1/ZFP36L1/HILPDA	12
GO:0071456	BP	GO:0071456	cellular response to hypoxia	8/40	208/18866	1.08393e-08	3.87235e-06	2.74121e-06	EGR1/NDRG1/VEGFA/ERO1A/MALAT1/STC1/ZFP36L1/HILPDA	8
GO:0036294	BP	GO:0036294	cellular response to decreased oxygen levels	8/40	218/18866	1.56423e-08	4.47057e-06	3.16469e-06	EGR1/NDRG1/VEGFA/ERO1A/MALAT1/STC1/ZFP36L1/HILPDA	8
GO:0071453	BP	GO:0071453	cellular response to oxygen levels	8/40	235/18866	2.80611e-08	6.68323e-06	4.73101e-06	EGR1/NDRG1/VEGFA/ERO1A/MALAT1/STC1/ZFP36L1/HILPDA	8
GO:0090184	BP	GO:0090184	positive regulation of kidney development	4/40	40/18866	1.49812e-06	0.00030583	0.000216495	SERPINB7/EGR1/VEGFA/PAX8	4
GO:0090183	BP	GO:0090183	regulation of kidney development	4/40	56/18866	5.87553e-06	0.00104952	0.000742946	SERPINB7/EGR1/VEGFA/PAX8	4
GO:0009743	BP	GO:0009743	response to carbohydrate	6/40	233/18866	8.98853e-06	0.00134861	0.000954673	COL6A2/EGR1/LDHA/LGALS1/TXNIP/ZFP36L1	6
GO:1904018	BP	GO:1904018	positive regulation of vasculature development	6/40	235/18866	9.43746e-06	0.00134861	0.000954673	SERPINB7/EGR1/ANGPTL4/VEGFA/CXCR4/SOD2	6
GO:0046697	BP	GO:0046697	decidualization	3/40	25/18866	1.96611e-05	0.00255415	0.00180807	SPP1/CTSB/STC1	3
GO:0048608	BP	GO:0048608	reproductive structure development	7/40	443/18866	3.58008e-05	0.00386922	0.00273899	VEGFA/SPP1/CTSB/STC1/ADAMTS1/PLEKHA1/ZFP36L1	7
GO:1901342	BP	GO:1901342	regulation of vasculature development	7/40	444/18866	3.6318e-05	0.00386922	0.00273899	SERPINB7/EGR1/ANGPTL4/VEGFA/CXCR4/SOD2/ADAMTS1	7
GO:0061458	BP	GO:0061458	reproductive system development	7/40	447/18866	3.79069e-05	0.00386922	0.00273899	VEGFA/SPP1/CTSB/STC1/ADAMTS1/PLEKHA1/ZFP36L1	7
GO:0051591	BP	GO:0051591	response to cAMP	4/40	94/18866	4.60348e-05	0.00438558	0.00310452	LDHA/FOS/STC1/ZFP36L1	4
GO:0007565	BP	GO:0007565	female pregnancy	5/40	196/18866	5.63172e-05	0.00476777	0.00337507	VEGFA/FOS/SPP1/CTSB/STC1	5
GO:0009749	BP	GO:0009749	response to glucose	5/40	197/18866	5.76944e-05	0.00476777	0.00337507	COL6A2/EGR1/LDHA/LGALS1/TXNIP	5
GO:0001893	BP	GO:0001893	maternal placenta development	3/40	36/18866	6.00559e-05	0.00476777	0.00337507	SPP1/CTSB/STC1	3
GO:0009746	BP	GO:0009746	response to hexose	5/40	202/18866	6.49761e-05	0.00488689	0.00345939	COL6A2/EGR1/LDHA/LGALS1/TXNIP	5
GO:0071276	BP	GO:0071276	cellular response to cadmium ion	3/40	38/18866	7.07486e-05	0.00496396	0.00351395	FOS/MT2A/MT1X	3
GO:0034284	BP	GO:0034284	response to monosaccharide	5/40	207/18866	7.29484e-05	0.00496396	0.00351395	COL6A2/EGR1/LDHA/LGALS1/TXNIP	5
GO:0048545	BP	GO:0048545	response to steroid hormone	6/40	346/18866	8.26247e-05	0.00536685	0.00379916	FOS/TXNIP/SPP1/DDIT4/STC1/ZFP36L1	6
GO:0042445	BP	GO:0042445	hormone metabolic process	5/40	221/18866	9.93266e-05	0.00617121	0.00436855	EGR1/SPP1/CTSB/PAX8/PLEKHA1	5
GO:0044706	BP	GO:0044706	multi-multicellular organism process	5/40	226/18866	0.000110339	0.00656974	0.00465067	VEGFA/FOS/SPP1/CTSB/STC1	5
GO:0000302	BP	GO:0000302	response to reactive oxygen species	5/40	235/18866	0.000132502	0.00757382	0.00536145	LDHA/FOS/SOD2/TXNIP/PLEKHA1	5
GO:0030198	BP	GO:0030198	extracellular matrix organization	6/40	395/18866	0.00017043	0.00893957	0.00632826	COL6A2/COL6A1/ERO1A/SPP1/ADAMTS1/LAMA3	6
GO:0043062	BP	GO:0043062	extracellular structure organization	6/40	396/18866	0.000172784	0.00893957	0.00632826	COL6A2/COL6A1/ERO1A/SPP1/ADAMTS1/LAMA3	6
GO:0042493	BP	GO:0042493	response to drug	6/40	397/18866	0.000175163	0.00893957	0.00632826	LDHA/LGALS1/FOS/CXCR4/TXNIP/MT2A	6
GO:0046683	BP	GO:0046683	response to organophosphorus	4/40	134/18866	0.000182375	0.00898667	0.0063616	LDHA/FOS/STC1/ZFP36L1	4
GO:0072124	BP	GO:0072124	regulation of glomerular mesangial cell proliferation	2/40	10/18866	0.000195134	0.0092949	0.00657979	SERPINB7/EGR1	2
GO:0072006	BP	GO:0072006	nephron development	4/40	143/18866	0.00023398	0.0102099	0.00722754	SERPINB7/EGR1/VEGFA/PAX8	4
GO:0072110	BP	GO:0072110	glomerular mesangial cell proliferation	2/40	11/18866	0.000238177	0.0102099	0.00722754	SERPINB7/EGR1	2
GO:0090193	BP	GO:0090193	positive regulation of glomerulus development	2/40	11/18866	0.000238177	0.0102099	0.00722754	SERPINB7/EGR1	2
GO:0007566	BP	GO:0007566	embryo implantation	3/40	58/18866	0.000251284	0.0102099	0.00722754	VEGFA/SPP1/STC1	3
GO:0051384	BP	GO:0051384	response to glucocorticoid	4/40	147/18866	0.000259993	0.0102099	0.00722754	FOS/DDIT4/STC1/ZFP36L1	4
GO:0048008	BP	GO:0048008	platelet-derived growth factor receptor signaling pathway	3/40	59/18866	0.000264358	0.0102099	0.00722754	VEGFA/TXNIP/PLEKHA1	3
GO:0071385	BP	GO:0071385	cellular response to glucocorticoid stimulus	3/40	59/18866	0.000264358	0.0102099	0.00722754	DDIT4/STC1/ZFP36L1	3
GO:0014074	BP	GO:0014074	response to purine-containing compound	4/40	149/18866	0.000273752	0.0102945	0.0072874	LDHA/FOS/STC1/ZFP36L1	4
GO:0071384	BP	GO:0071384	cellular response to corticosteroid stimulus	3/40	62/18866	0.000306195	0.0109407	0.00774487	DDIT4/STC1/ZFP36L1	3
GO:0001822	BP	GO:0001822	kidney development	5/40	283/18866	0.000313861	0.0109407	0.00774487	SERPINB7/EGR1/VEGFA/ADAMTS1/PAX8	5
GO:0001890	BP	GO:0001890	placenta development	4/40	156/18866	0.000326044	0.0109407	0.00774487	SPP1/CTSB/STC1/ZFP36L1	4
GO:0046686	BP	GO:0046686	response to cadmium ion	3/40	64/18866	0.000336328	0.0109407	0.00774487	FOS/MT2A/MT1X	3
GO:0060135	BP	GO:0060135	maternal process involved in female pregnancy	3/40	64/18866	0.000336328	0.0109407	0.00774487	SPP1/CTSB/STC1	3
GO:0032352	BP	GO:0032352	positive regulation of hormone metabolic process	2/40	13/18866	0.000336873	0.0109407	0.00774487	EGR1/PAX8	2
GO:0072001	BP	GO:0072001	renal system development	5/40	292/18866	0.00036237	0.0114954	0.00813754	SERPINB7/EGR1/VEGFA/ADAMTS1/PAX8	5
GO:0006979	BP	GO:0006979	response to oxidative stress	6/40	458/18866	0.000377517	0.0114954	0.00813754	LDHA/FOS/ERO1A/SOD2/TXNIP/PLEKHA1	6
GO:0072216	BP	GO:0072216	positive regulation of metanephros development	2/40	14/18866	0.000392492	0.0114954	0.00813754	EGR1/PAX8	2
GO:1901722	BP	GO:1901722	regulation of cell proliferation involved in kidney development	2/40	14/18866	0.000392492	0.0114954	0.00813754	SERPINB7/EGR1	2
GO:0031960	BP	GO:0031960	response to corticosteroid	4/40	164/18866	0.000394176	0.0114954	0.00813754	FOS/DDIT4/STC1/ZFP36L1	4
GO:0042698	BP	GO:0042698	ovulation cycle	3/40	69/18866	0.000419854	0.0119684	0.00847231	EGR1/ADAMTS1/PLEKHA1	3
GO:0010273	BP	GO:0010273	detoxification of copper ion	2/40	15/18866	0.000452268	0.0119684	0.00847231	MT2A/MT1X	2
GO:0048569	BP	GO:0048569	post-embryonic animal organ development	2/40	15/18866	0.000452268	0.0119684	0.00847231	LDHA/VEGFA	2
GO:0090192	BP	GO:0090192	regulation of glomerulus development	2/40	15/18866	0.000452268	0.0119684	0.00847231	SERPINB7/EGR1	2
GO:1990169	BP	GO:1990169	stress response to copper ion	2/40	15/18866	0.000452268	0.0119684	0.00847231	MT2A/MT1X	2
GO:0048660	BP	GO:0048660	regulation of smooth muscle cell proliferation	4/40	173/18866	0.000482376	0.012533	0.00887203	TGM2/SOD2/IGFBP3/ADAMTS1	4
GO:0048659	BP	GO:0048659	smooth muscle cell proliferation	4/40	175/18866	0.00050374	0.0128544	0.00909951	TGM2/SOD2/IGFBP3/ADAMTS1	4
GO:0072109	BP	GO:0072109	glomerular mesangium development	2/40	16/18866	0.000516185	0.0129408	0.00916073	SERPINB7/EGR1	2
GO:0072503	BP	GO:0072503	cellular divalent inorganic cation homeostasis	6/40	492/18866	0.000551536	0.0135887	0.00961935	ERO1A/TGM2/CXCR4/MT2A/STC1/MT1X	6
GO:0061687	BP	GO:0061687	detoxification of inorganic compound	2/40	17/18866	0.000584225	0.0139143	0.00984983	MT2A/MT1X	2
GO:0097501	BP	GO:0097501	stress response to metal ion	2/40	17/18866	0.000584225	0.0139143	0.00984983	MT2A/MT1X	2
GO:0007492	BP	GO:0007492	endoderm development	3/40	79/18866	0.000624468	0.0145765	0.0103186	COL6A1/LAMA3/ZFP36L1	3
GO:0001655	BP	GO:0001655	urogenital system development	5/40	330/18866	0.00063243	0.0145765	0.0103186	SERPINB7/EGR1/VEGFA/ADAMTS1/PAX8	5
GO:0043217	BP	GO:0043217	myelin maintenance	2/40	18/18866	0.000656373	0.0146556	0.0103746	NDRG1/CXCR4	2
GO:0090190	BP	GO:0090190	positive regulation of branching involved in ureteric bud morphogenesis	2/40	18/18866	0.000656373	0.0146556	0.0103746	VEGFA/PAX8	2
GO:0045445	BP	GO:0045445	myoblast differentiation	3/40	86/18866	0.000799907	0.0175856	0.0124488	LGALS1/IGFBP3/ZFP36L1	3
GO:1901654	BP	GO:1901654	response to ketone	4/40	200/18866	0.000830877	0.0179897	0.0127348	FOS/TXNIP/SPP1/DDIT4	4
GO:0061042	BP	GO:0061042	vascular wound healing	2/40	21/18866	0.000897287	0.0185829	0.0131547	VEGFA/CXCR4	2
GO:0061213	BP	GO:0061213	positive regulation of mesonephros development	2/40	21/18866	0.000897287	0.0185829	0.0131547	VEGFA/PAX8	2
GO:0072111	BP	GO:0072111	cell proliferation involved in kidney development	2/40	21/18866	0.000897287	0.0185829	0.0131547	SERPINB7/EGR1	2
GO:0062197	BP	GO:0062197	cellular response to chemical stress	5/40	360/18866	0.000935223	0.018823	0.0133247	FOS/ERO1A/SOD2/PLEKHA1/ZFP36L1	5
GO:0070997	BP	GO:0070997	neuron death	5/40	360/18866	0.000935223	0.018823	0.0133247	EGR1/FOS/SOD2/DDIT4/GAPDH	5
GO:0090189	BP	GO:0090189	regulation of branching involved in ureteric bud morphogenesis	2/40	22/18866	0.000985693	0.0195633	0.0138487	VEGFA/PAX8	2
GO:0010038	BP	GO:0010038	response to metal ion	5/40	366/18866	0.00100688	0.0197101	0.0139526	NDRG1/FOS/TXNIP/MT2A/MT1X	5
GO:0051701	BP	GO:0051701	interaction with host	4/40	212/18866	0.00103176	0.0199241	0.0141042	LGALS1/CXCR4/CTSB/GAPDH	4
GO:0006590	BP	GO:0006590	thyroid hormone generation	2/40	23/18866	0.00107812	0.0202715	0.0143501	CTSB/PAX8	2
GO:0072215	BP	GO:0072215	regulation of metanephros development	2/40	23/18866	0.00107812	0.0202715	0.0143501	EGR1/PAX8	2
GO:1901216	BP	GO:1901216	positive regulation of neuron death	3/40	97/18866	0.001134	0.0210452	0.0148978	EGR1/FOS/DDIT4	3
GO:0071294	BP	GO:0071294	cellular response to zinc ion	2/40	24/18866	0.00117456	0.0215185	0.0152328	MT2A/MT1X	2
GO:0008585	BP	GO:0008585	female gonad development	3/40	100/18866	0.00123822	0.0223978	0.0158552	VEGFA/ADAMTS1/PLEKHA1	3
GO:0061217	BP	GO:0061217	regulation of mesonephros development	2/40	25/18866	0.00127498	0.0227744	0.0161218	VEGFA/PAX8	2
GO:0042403	BP	GO:0042403	thyroid hormone metabolic process	2/40	26/18866	0.00137938	0.0240383	0.0170165	CTSB/PAX8	2
GO:0072012	BP	GO:0072012	glomerulus vasculature development	2/40	26/18866	0.00137938	0.0240383	0.0170165	SERPINB7/EGR1	2
GO:0046545	BP	GO:0046545	development of primary female sexual characteristics	3/40	105/18866	0.00142502	0.0245343	0.0173677	VEGFA/ADAMTS1/PLEKHA1	3
GO:0061437	BP	GO:0061437	renal system vasculature development	2/40	28/18866	0.00160004	0.0265867	0.0188205	SERPINB7/EGR1	2
GO:0061440	BP	GO:0061440	kidney vasculature development	2/40	28/18866	0.00160004	0.0265867	0.0188205	SERPINB7/EGR1	2
GO:0071280	BP	GO:0071280	cellular response to copper ion	2/40	28/18866	0.00160004	0.0265867	0.0188205	MT2A/MT1X	2
GO:0008209	BP	GO:0008209	androgen metabolic process	2/40	29/18866	0.00171626	0.0281091	0.0198983	SPP1/PLEKHA1	2
GO:0033002	BP	GO:0033002	muscle cell proliferation	4/40	244/18866	0.001731	0.0281091	0.0198983	TGM2/SOD2/IGFBP3/ADAMTS1	4
GO:0060055	BP	GO:0060055	angiogenesis involved in wound healing	2/40	30/18866	0.00183639	0.0293681	0.0207895	VEGFA/CXCR4	2
GO:0006096	BP	GO:0006096	glycolytic process	3/40	115/18866	0.00184964	0.0293681	0.0207895	LDHA/DDIT4/GAPDH	3
GO:0009636	BP	GO:0009636	response to toxic substance	4/40	250/18866	0.00189146	0.0294493	0.020847	FOS/SOD2/MT2A/MT1X	4
GO:0006757	BP	GO:0006757	ATP generation from ADP	3/40	116/18866	0.00189597	0.0294493	0.020847	LDHA/DDIT4/GAPDH	3
GO:0045446	BP	GO:0045446	endothelial cell differentiation	3/40	117/18866	0.00194302	0.0298556	0.0211346	VEGFA/CXCR4/STC1	3
GO:0046660	BP	GO:0046660	female sex differentiation	3/40	119/18866	0.0020393	0.0310016	0.0219458	VEGFA/ADAMTS1/PLEKHA1	3
GO:0032350	BP	GO:0032350	regulation of hormone metabolic process	2/40	32/18866	0.0020883	0.0314125	0.0222367	EGR1/PAX8	2
GO:0010951	BP	GO:0010951	negative regulation of endopeptidase activity	4/40	258/18866	0.00212112	0.0315738	0.0223509	SERPINB7/VEGFA/TFPI2/GAPDH	4
GO:0046031	BP	GO:0046031	ADP metabolic process	3/40	124/18866	0.00229286	0.0337783	0.0239114	LDHA/DDIT4/GAPDH	3
GO:0001819	BP	GO:0001819	positive regulation of cytokine production	5/40	447/18866	0.00242608	0.0353762	0.0250425	SERPINB7/EGR1/PAEP/HILPDA/GAPDH	5
GO:0010466	BP	GO:0010466	negative regulation of peptidase activity	4/40	272/18866	0.00256835	0.0370724	0.0262433	SERPINB7/VEGFA/TFPI2/GAPDH	4
GO:0033280	BP	GO:0033280	response to vitamin D	2/40	36/18866	0.00263832	0.0373283	0.0264244	SPP1/STC1	2
GO:1905332	BP	GO:1905332	positive regulation of morphogenesis of an epithelium	2/40	36/18866	0.00263832	0.0373283	0.0264244	VEGFA/PAX8	2
GO:0006882	BP	GO:0006882	cellular zinc ion homeostasis	2/40	37/18866	0.00278535	0.0383497	0.0271475	MT2A/MT1X	2
GO:0006165	BP	GO:0006165	nucleoside diphosphate phosphorylation	3/40	133/18866	0.00279689	0.0383497	0.0271475	LDHA/DDIT4/GAPDH	3
GO:0034754	BP	GO:0034754	cellular hormone metabolic process	3/40	134/18866	0.00285676	0.0383497	0.0271475	EGR1/SPP1/PLEKHA1	3
GO:0046718	BP	GO:0046718	viral entry into host cell	3/40	134/18866	0.00285676	0.0383497	0.0271475	LGALS1/CXCR4/CTSB	3
GO:0003158	BP	GO:0003158	endothelium development	3/40	135/18866	0.00291743	0.0383497	0.0271475	VEGFA/CXCR4/STC1	3
GO:0046939	BP	GO:0046939	nucleotide phosphorylation	3/40	135/18866	0.00291743	0.0383497	0.0271475	LDHA/DDIT4/GAPDH	3
GO:0030224	BP	GO:0030224	monocyte differentiation	2/40	38/18866	0.00293616	0.0383497	0.0271475	VEGFA/ZFP36L1	2
GO:1903131	BP	GO:1903131	mononuclear cell differentiation	2/40	38/18866	0.00293616	0.0383497	0.0271475	VEGFA/ZFP36L1	2
GO:0009135	BP	GO:0009135	purine nucleoside diphosphate metabolic process	3/40	136/18866	0.00297888	0.0383497	0.0271475	LDHA/DDIT4/GAPDH	3
GO:0009179	BP	GO:0009179	purine ribonucleoside diphosphate metabolic process	3/40	136/18866	0.00297888	0.0383497	0.0271475	LDHA/DDIT4/GAPDH	3
GO:0035886	BP	GO:0035886	vascular associated smooth muscle cell differentiation	2/40	39/18866	0.00309074	0.0385727	0.0273053	VEGFA/SOD2	2
GO:0055069	BP	GO:0055069	zinc ion homeostasis	2/40	39/18866	0.00309074	0.0385727	0.0273053	MT2A/MT1X	2
GO:0051346	BP	GO:0051346	negative regulation of hydrolase activity	5/40	473/18866	0.00309575	0.0385727	0.0273053	SERPINB7/ANGPTL4/VEGFA/TFPI2/GAPDH	5
GO:0098754	BP	GO:0098754	detoxification	3/40	138/18866	0.00310417	0.0385727	0.0273053	SOD2/MT2A/MT1X	3
GO:0009185	BP	GO:0009185	ribonucleoside diphosphate metabolic process	3/40	139/18866	0.00316801	0.0390266	0.0276267	LDHA/DDIT4/GAPDH	3
GO:0072210	BP	GO:0072210	metanephric nephron development	2/40	40/18866	0.00324906	0.0393467	0.0278532	EGR1/PAX8	2
GO:1902895	BP	GO:1902895	positive regulation of pri-miRNA transcription by RNA polymerase II	2/40	40/18866	0.00324906	0.0393467	0.0278532	EGR1/FOS	2
GO:0042542	BP	GO:0042542	response to hydrogen peroxide	3/40	146/18866	0.00363762	0.043682	0.0309222	LDHA/TXNIP/PLEKHA1	3
GO:0044409	BP	GO:0044409	entry into host	3/40	147/18866	0.00370798	0.0441559	0.0312577	LGALS1/CXCR4/CTSB	3
GO:0046688	BP	GO:0046688	response to copper ion	2/40	43/18866	0.00374636	0.0442441	0.0313201	MT2A/MT1X	2
GO:0035148	BP	GO:0035148	tube formation	3/40	150/18866	0.00392408	0.0459631	0.032537	VEGFA/TGM2/PAX8	3
GO:0006090	BP	GO:0006090	pyruvate metabolic process	3/40	152/18866	0.00407232	0.0472691	0.0334614	LDHA/DDIT4/GAPDH	3
GO:0034599	BP	GO:0034599	cellular response to oxidative stress	4/40	310/18866	0.00410172	0.0472691	0.0334614	FOS/ERO1A/SOD2/PLEKHA1	4
GO:0032570	BP	GO:0032570	response to progesterone	2/40	46/18866	0.00427681	0.0483952	0.0342586	FOS/TXNIP	2
GO:0035987	BP	GO:0035987	endodermal cell differentiation	2/40	46/18866	0.00427681	0.0483952	0.0342586	COL6A1/LAMA3	2
GO:0009132	BP	GO:0009132	nucleoside diphosphate metabolic process	3/40	155/18866	0.00430104	0.0483952	0.0342586	LDHA/DDIT4/GAPDH	3
GO:0022602	BP	GO:0022602	ovulation cycle process	2/40	47/18866	0.00446093	0.0498021	0.0352545	ADAMTS1/PLEKHA1	2
GO:0062023	CC	GO:0062023	collagen-containing extracellular matrix	9/41	427/19559	1.95343e-07	1.26973e-05	1.08981e-05	COL6A2/COL6A1/ANGPTL4/LGALS1/TGM2/S100A4/CTSB/ADAMTS1/LAMA3	9
GO:0005788	CC	GO:0005788	endoplasmic reticulum lumen	6/41	308/19559	4.10592e-05	0.00133442	0.00114534	COL6A2/COL6A1/LGALS1/ERO1A/SPP1/IGFBP3	6
GO:0050840	MF	GO:0050840	extracellular matrix binding	3/40	57/18352	0.000258681	0.0241604	0.019074	VEGFA/LGALS1/SPP1	3
GO:0005518	MF	GO:0005518	collagen binding	3/40	70/18352	0.000474548	0.0241604	0.019074	COL6A2/COL6A1/CTSB	3
GO:0005201	MF	GO:0005201	extracellular matrix structural constituent	4/40	169/18352	0.000489737	0.0241604	0.019074	COL6A2/COL6A1/LAMA3/TFPI2	4
GO:0004857	MF	GO:0004857	enzyme inhibitor activity	5/40	383/18352	0.00139174	0.0464948	0.0367064	SERPINB7/ANGPTL4/TXNIP/TFPI2/GAPDH	5
GO:0001968	MF	GO:0001968	fibronectin binding	2/40	27/18352	0.00157077	0.0464948	0.0367064	VEGFA/IGFBP3	2

## Sheet: ciliated-down
(relative to Fig.S2h，j )
	ONTOLOGY	ID	Description	GeneRatio	BgRatio	pvalue	p.adjust	qvalue	geneID	Count
GO:0044782	BP	GO:0044782	cilium organization	113/1109	397/18866	2.59278e-47	1.32336e-43	1.19596e-43	TEKT1/RAB3IP/DNAAF1/HYDIN/B9D1/CCDC40/ARL3/DNAAF4/CFAP126/IFT74/SPAG17/DNAJB13/CCDC65/DRC1/CFAP53/TCTN1/RABL2B/ATP6V1D/CFAP46/TTC29/TEKT2/RSPH1/ATXN10/CCDC113/IFT43/CFAP157/DYNC2H1/RSPH9/DCTN3/DYNLRB2/IFT57/RSPH4A/CFAP52/CATIP/KIF3A/LRRC6/TMEM107/CCDC114/CFAP221/CFAP298/EHD4/CFAP73/NME5/DNAAF3/IQUB/DZIP1/ALMS1/DYNC2LI1/ARL13B/IFT27/AHI1/CEP97/CFAP43/ARMC9/IFT88/ATP6V0D1/ZMYND10/CPLANE1/CETN2/IFT8…	113
GO:0060271	BP	GO:0060271	cilium assembly	109/1109	377/18866	2.28168e-46	5.82284e-43	5.26227e-43	TEKT1/RAB3IP/DNAAF1/HYDIN/B9D1/CCDC40/ARL3/DNAAF4/IFT74/SPAG17/DNAJB13/CCDC65/DRC1/CFAP53/TCTN1/RABL2B/ATP6V1D/CFAP46/TEKT2/RSPH1/ATXN10/CCDC113/IFT43/CFAP157/DYNC2H1/RSPH9/DCTN3/DYNLRB2/IFT57/RSPH4A/CFAP52/KIF3A/LRRC6/TMEM107/CCDC114/CFAP221/CFAP298/EHD4/CFAP73/NME5/DNAAF3/IQUB/DZIP1/ALMS1/DYNC2LI1/ARL13B/IFT27/AHI1/CEP97/CFAP43/ARMC9/IFT88/ATP6V0D1/ZMYND10/CPLANE1/CETN2/IFT81/MNS1/IQCG/SPEF2/DN…	109
GO:0007018	BP	GO:0007018	microtubule-based movement	85/1109	368/18866	1.77996e-28	3.0283e-25	2.73676e-25	TEKT1/DNAAF1/DPCD/HYDIN/ROPN1L/DNAH6/CCDC40/ARL3/SPA17/DNAAF4/IFT74/SPAG17/CCDC65/DRC1/CFAP53/RABL2B/CFAP46/TTC29/UBB/TEKT2/IFT43/CFAP157/DYNC2H1/RSPH9/DYNLRB2/IFT57/RSPH4A/KIF3A/LRRC6/CCDC114/CFAP221/CFAP298/CFAP73/KIF23/NME5/DYNC2LI1/IFT27/KIF9/DNAH3/CFAP69/CFAP43/IFT88/ZMYND10/DNAH10/IFT81/IQCG/SPEF2/DNAH7/CFAP54/WDR19/CLUAP1/DNAH5/DNAH12/DNAH11/IGBP1/IFT80/IFT122/CFAP70/KIF3B/BLOC1S1/UXT/KIF1…	85
GO:0035082	BP	GO:0035082	axoneme assembly	32/1109	70/18866	2.68972e-21	3.43208e-18	3.10167e-18	DNAAF1/HYDIN/CCDC40/DNAAF4/SPAG17/DNAJB13/CCDC65/DRC1/CFAP46/TEKT2/RSPH1/CFAP157/RSPH9/RSPH4A/LRRC6/CCDC114/CFAP73/DNAAF3/CFAP43/ZMYND10/IQCG/SPEF2/DNAH7/DNAH5/JHY/CFAP65/GAS8/CFAP44/DNAAF2/SPAG16/DNAL1/DNAAF5	32
GO:0042073	BP	GO:0042073	intraciliary transport	27/1109	53/18866	9.64958e-20	9.85029e-17	8.90199e-17	ARL3/IFT74/RABL2B/IFT43/DYNC2H1/DYNLRB2/IFT57/KIF3A/DYNC2LI1/IFT27/IFT88/IFT81/WDR19/CLUAP1/IFT80/IFT122/KIF3B/HSPB11/IFT172/TTC30B/MAK/DYNLL1/LCA5L/KIFAP3/RPGR/IFT140/IFT22	27
GO:0099111	BP	GO:0099111	microtubule-based transport	49/1109	190/18866	4.92711e-19	4.19133e-16	3.78782e-16	DNAAF1/DPCD/ROPN1L/CCDC40/ARL3/SPA17/DNAAF4/IFT74/SPAG17/CFAP53/RABL2B/UBB/IFT43/DYNC2H1/DYNLRB2/IFT57/KIF3A/LRRC6/KIF23/NME5/DYNC2LI1/IFT27/IFT88/IFT81/SPEF2/WDR19/CLUAP1/DNAH5/DNAH11/IFT80/IFT122/KIF3B/BLOC1S1/UXT/KIF1B/HSPB11/IFT172/SOD1/GAS8/TTC30B/MAK/DYNLL1/LCA5L/BICDL2/KIFAP3/RPGR/IFT140/RFX3/IFT22	49
GO:0003341	BP	GO:0003341	cilium movement	43/1109	156/18866	4.86391e-18	3.54649e-15	3.20506e-15	TEKT1/DNAAF1/DPCD/HYDIN/ROPN1L/CCDC40/SPA17/DNAAF4/SPAG17/CCDC65/DRC1/CFAP53/CFAP46/TTC29/TEKT2/CFAP157/RSPH9/RSPH4A/LRRC6/CCDC114/CFAP221/CFAP298/CFAP73/NME5/CFAP69/CFAP43/ZMYND10/IQCG/SPEF2/DNAH7/CFAP54/DNAH5/DNAH11/CFAP70/CFAP65/GAS8/CFAP44/SPAG16/ZBBX/SLIRP/DNAAF5/RFX3/DRC7	43
GO:0031145	BP	GO:0031145	anaphase-promoting complex-dependent catabolic process	31/1109	83/18866	1.44641e-17	9.22809e-15	8.33969e-15	UBC/PSMC4/PSMA4/PSMB6/UBB/PSMB4/CUL3/PSMD1/PSMA3/PSMD10/PTTG1/PSMD2/PSMB7/PSMC5/PSMA7/ANAPC4/PSMD6/PSMD8/PSMA1/PSMD4/PSMC1/PSMA5/PSMB3/PSME2/ANAPC15/UBE2D1/PSMD12/CDC20/CDC26/CCNB1/PSMB1	31
GO:0035735	BP	GO:0035735	intraciliary transport involved in cilium assembly	22/1109	40/18866	2.81126e-17	1.5943e-14	1.44081e-14	IFT74/IFT43/DYNC2H1/DYNLRB2/IFT57/KIF3A/DYNC2LI1/IFT27/IFT88/IFT81/WDR19/CLUAP1/IFT80/IFT122/KIF3B/HSPB11/IFT172/TTC30B/DYNLL1/KIFAP3/IFT140/IFT22	22
GO:0001578	BP	GO:0001578	microtubule bundle formation	33/1109	101/18866	1.39708e-16	7.13068e-14	6.4442e-14	DNAAF1/HYDIN/CCDC40/DNAAF4/SPAG17/DNAJB13/CCDC65/DRC1/CFAP46/TEKT2/RSPH1/CFAP157/RSPH9/RSPH4A/LRRC6/CCDC114/CFAP73/DNAAF3/CFAP43/ZMYND10/IQCG/SPEF2/DNAH7/DNAH5/JHY/CFAP65/GAS8/CFAP44/DNAAF2/TPPP3/SPAG16/DNAL1/DNAAF5	33
GO:0098840	BP	GO:0098840	protein transport along microtubule	27/1109	68/18866	2.87365e-16	1.22226e-13	1.10459e-13	ARL3/IFT74/RABL2B/IFT43/DYNC2H1/DYNLRB2/IFT57/KIF3A/DYNC2LI1/IFT27/IFT88/IFT81/WDR19/CLUAP1/IFT80/IFT122/KIF3B/HSPB11/IFT172/TTC30B/MAK/DYNLL1/LCA5L/KIFAP3/RPGR/IFT140/IFT22	27
GO:0099118	BP	GO:0099118	microtubule-based protein transport	27/1109	68/18866	2.87365e-16	1.22226e-13	1.10459e-13	ARL3/IFT74/RABL2B/IFT43/DYNC2H1/DYNLRB2/IFT57/KIF3A/DYNC2LI1/IFT27/IFT88/IFT81/WDR19/CLUAP1/IFT80/IFT122/KIF3B/HSPB11/IFT172/TTC30B/MAK/DYNLL1/LCA5L/KIFAP3/RPGR/IFT140/IFT22	27
GO:0070498	BP	GO:0070498	interleukin-1-mediated signaling pathway	32/1109	103/18866	2.08304e-15	8.17835e-13	7.39101e-13	UBC/PSMC4/PSMA4/PSMB6/UBB/NFKB1/IL1R1/PSMB4/PSMD1/PSMA3/PSMD10/PSMD2/PLCB1/PSMB7/PSMC5/PSMA7/RBX1/PSMD6/MAP3K8/PSMD8/PSMA1/PSMD4/PSMC1/PSMA5/PSMB3/UBE2N/PSME2/RIPK2/RELA/PSMD12/NFKBIA/PSMB1	32
GO:0061418	BP	GO:0061418	regulation of transcription from RNA polymerase II promoter in response to hypoxia	27/1109	77/18866	1.10884e-14	4.0425e-12	3.65332e-12	UBC/PSMC4/PSMA4/PSMB6/UBB/PSMB4/PSMD1/PSMA3/ELOC/PSMD10/PSMD2/PSMB7/PSMC5/PSMA7/RBX1/PSMD6/PSMD8/PSMA1/PSMD4/PSMC1/PSMA5/PSMB3/PSME2/BACH1/STOX1/PSMD12/PSMB1	27
GO:0006521	BP	GO:0006521	regulation of cellular amino acid metabolic process	23/1109	63/18866	3.85552e-13	1.3119e-10	1.18561e-10	PSMC4/PSMA4/PSMB6/PSMB4/PSMD1/PSMA3/PSMD10/PSMD2/PSMB7/PSMC5/PSMA7/PSMD6/PSMD8/PSMA1/PSMD4/PSMC1/PSMA5/PSMB3/PSME2/PARK7/PSMD12/NQO1/PSMB1	23
GO:0045333	BP	GO:0045333	cellular respiration	40/1109	187/18866	6.99665e-13	2.23193e-10	2.01706e-10	NDUFC2/IDH2/ETFB/NDUFS3/NDUFB8/COA6/NDUFB5/NDUFV2/MDH2/NDUFB9/CISD1/NDUFAB1/SLC25A14/NDUFV1/NDUFA8/MDH1/NDUFS7/IDH3G/CAT/NDUFA13/UQCRC2/DNAJC15/NDUFS2/BLOC1S1/SURF1/ISCU/UQCC3/NDUFB6/NDUFB3/CYC1/PARK7/UQCRFS1/NDUFS4/PNPT1/NDUFA11/DLD/COX6A1/CCNB1/PRELID1/SUCLA2	40
GO:0071347	BP	GO:0071347	cellular response to interleukin-1	39/1109	183/18866	1.53473e-12	4.60781e-10	4.16421e-10	UBC/GBP1/EDN1/PSMC4/PSMA4/PSMB6/UBB/NFKB1/IL1R1/PSMB4/PSMD1/PSMA3/PSMD10/PSMD2/PLCB1/GBP2/PSMB7/PSMC5/PSMA7/RBX1/PSMD6/MAP3K8/PSMD8/PSMA1/PSMD4/PSMC1/PSMA5/PSMB3/UBE2N/PSME2/RIPK2/RC3H1/GBP3/PYCARD/RELA/PSMD12/NFKBIA/TFPI/PSMB1	39
GO:0001539	BP	GO:0001539	cilium or flagellum-dependent cell motility	31/1109	122/18866	2.34026e-12	6.01313e-10	5.43424e-10	TEKT1/DPCD/ROPN1L/CCDC40/CCDC65/DRC1/CFAP46/TEKT2/CFAP157/RSPH9/EFHC2/RSPH4A/LRRC6/EFHC1/DNAH3/CFAP69/CFAP43/IQCG/SPEF2/DNAH7/CFAP54/DNAH5/DNAH11/CFAP65/GAS8/CFAP44/DNAAF2/SPAG16/SLIRP/RFX3/DRC7	31
GO:0060285	BP	GO:0060285	cilium-dependent cell motility	31/1109	122/18866	2.34026e-12	6.01313e-10	5.43424e-10	TEKT1/DPCD/ROPN1L/CCDC40/CCDC65/DRC1/CFAP46/TEKT2/CFAP157/RSPH9/EFHC2/RSPH4A/LRRC6/EFHC1/DNAH3/CFAP69/CFAP43/IQCG/SPEF2/DNAH7/CFAP54/DNAH5/DNAH11/CFAP65/GAS8/CFAP44/DNAAF2/SPAG16/SLIRP/RFX3/DRC7	31
GO:0070555	BP	GO:0070555	response to interleukin-1	42/1109	211/18866	2.35624e-12	6.01313e-10	5.43424e-10	ANXA1/UBC/GBP1/EDN1/PSMC4/PSMA4/PSMB6/UBB/NFKB1/IL1R1/PSMB4/PSMD1/PSMA3/PSMD10/PSMD2/PLCB1/GBP2/PSMB7/PSMC5/PSMA7/RBX1/PSMD6/MAP3K8/PSMD8/PSMA1/PSMD4/IGBP1/PSMC1/PSMA5/PSMB3/UBE2N/PSME2/RIPK2/RC3H1/GBP3/PYCARD/RELA/PSMD12/TAF9/NFKBIA/TFPI/PSMB1	42
GO:0043161	BP	GO:0043161	proteasome-mediated ubiquitin-dependent protein catabolic process	64/1109	424/18866	3.08558e-12	7.49942e-10	6.77744e-10	UBC/PSMC4/PSMA4/PSMB6/UBB/HSPBP1/PSMB4/CUL3/UBXN11/PSMD1/PSMA3/RNF19A/PSMD10/UFL1/PTTG1/PSMD2/PSMB7/SMARCC1/PSMC5/PSMA7/RBX1/SPSB1/ANAPC4/RAD23A/PSMD6/PSMD8/NSFL1C/PSMA1/TRIM25/PSMD4/PSMC1/NEDD4L/UBE2A/RNF5/PSMA5/FBXL20/PSMB3/PSME2/RNF144B/UFD1/PARK7/UBXN4/MTA1/TRIM2/ANAPC15/JKAMP/PLK2/UBE2D1/CCDC47/MDM2/RNF187/PSMD12/TAF9/BBS7/TNFAIP1/CDC20/TMEM67/CDC26/FAF2/CCNB1/ERLIN2/SELENOS/ARIH2/PSMB1	64
GO:0006858	BP	GO:0006858	extracellular transport	16/1109	32/18866	4.49806e-12	1.04355e-09	9.43087e-10	DNAAF1/DPCD/ROPN1L/CCDC40/SPA17/DNAAF4/SPAG17/CFAP53/TSG101/LRRC6/NME5/SPEF2/DNAH5/DNAH11/GAS8/RFX3	16
GO:0042773	BP	GO:0042773	ATP synthesis coupled electron transport	27/1109	98/18866	7.80163e-12	1.73128e-09	1.56461e-09	NDUFC2/NDUFS3/NDUFB8/COA6/NDUFB5/NDUFV2/NDUFB9/NDUFAB1/NDUFV1/NDUFA8/NDUFS7/NDUFA13/UQCRC2/DNAJC15/NDUFS2/ISCU/UQCC3/NDUFB6/NDUFB3/CYC1/PARK7/UQCRFS1/NDUFS4/NDUFA11/DLD/COX6A1/CCNB1	27
GO:0070286	BP	GO:0070286	axonemal dynein complex assembly	16/1109	33/18866	8.25625e-12	1.75583e-09	1.58679e-09	DNAAF1/CCDC40/DNAAF4/CCDC65/DRC1/TEKT2/LRRC6/CCDC114/CFAP73/DNAAF3/ZMYND10/DNAH7/DNAH5/DNAAF2/DNAL1/DNAAF5	16
GO:0003351	BP	GO:0003351	epithelial cilium movement involved in extracellular fluid movement	15/1109	29/18866	1.1215e-11	2.28965e-09	2.06922e-09	DNAAF1/DPCD/ROPN1L/CCDC40/SPA17/DNAAF4/SPAG17/CFAP53/LRRC6/NME5/SPEF2/DNAH5/DNAH11/GAS8/RFX3	15
GO:0006120	BP	GO:0006120	mitochondrial electron transport, NADH to ubiquinone	20/1109	55/18866	1.44154e-11	2.76417e-09	2.49806e-09	NDUFC2/NDUFS3/NDUFB8/NDUFB5/NDUFV2/NDUFB9/NDUFAB1/NDUFV1/NDUFA8/NDUFS7/NDUFA13/DNAJC15/NDUFS2/ISCU/NDUFB6/NDUFB3/PARK7/NDUFS4/NDUFA11/DLD	20
GO:0043620	BP	GO:0043620	regulation of DNA-templated transcription in response to stress	29/1109	115/18866	1.46224e-11	2.76417e-09	2.49806e-09	UBC/PSMC4/PSMA4/PSMB6/UBB/PSMB4/PSMD1/NCK1/PSMA3/ELOC/PSMD10/PSMD2/PSMB7/PSMC5/PSMA7/RBX1/PSMD6/PSMD8/PSMA1/PSMD4/PSMC1/PSMA5/PSMB3/PSME2/BACH1/STOX1/RELA/PSMD12/PSMB1	29
GO:0010498	BP	GO:0010498	proteasomal protein catabolic process	68/1109	483/18866	1.65921e-11	3.0245e-09	2.73332e-09	UBC/PSMC4/PSMA4/DNAAF4/PSMB6/UBB/HSPBP1/PSMB4/CUL3/UBXN11/PSMD1/PSMA3/SDF2L1/RNF19A/PSMD10/UFL1/PTTG1/PSMD2/PSMB7/SMARCC1/PSMC5/PSMA7/RBX1/SPSB1/ANAPC4/RAD23A/PSMD6/PSMD8/NSFL1C/PSMA1/TRIM25/PSMD4/PSMC1/NEDD4L/UBE2A/RNF5/PSMA5/FBXL20/NUDT15/PSMB3/PSME2/RNF144B/UFD1/PARK7/UBXN4/MTA1/TRIM2/ANAPC15/JKAMP/PLK2/UBE2D1/CCDC47/MDM2/RNF187/PSMD12/TAF9/BBS7/TNFAIP1/NUPR1/CDC20/TMEM67/CDC26/FAF2/CCNB1/ERLI…	68
GO:0043618	BP	GO:0043618	regulation of transcription from RNA polymerase II promoter in response to stress	28/1109	109/18866	2.03113e-11	3.52714e-09	3.18758e-09	UBC/PSMC4/PSMA4/PSMB6/UBB/PSMB4/PSMD1/NCK1/PSMA3/ELOC/PSMD10/PSMD2/PSMB7/PSMC5/PSMA7/RBX1/PSMD6/PSMD8/PSMA1/PSMD4/PSMC1/PSMA5/PSMB3/PSME2/BACH1/STOX1/PSMD12/PSMB1	28
GO:0033238	BP	GO:0033238	regulation of cellular amine metabolic process	24/1109	81/18866	2.07317e-11	3.52714e-09	3.18758e-09	PSMC4/PSMA4/PSMB6/PSMB4/PSMD1/PSMA3/PSMD10/PSMD2/PSMB7/PSMC5/PSMA7/VPS35/PSMD6/PSMD8/PSMA1/PSMD4/PSMC1/PSMA5/PSMB3/PSME2/PARK7/PSMD12/NQO1/PSMB1	24
GO:0006119	BP	GO:0006119	oxidative phosphorylation	33/1109	149/18866	2.67452e-11	4.40348e-09	3.97955e-09	NDUFC2/NDUFS3/NDUFB8/COA6/NDUFB5/ATP5PO/NDUFV2/NDUFB9/ATP5F1C/NDUFAB1/NDUFV1/NDUFA8/NDUFS7/NDUFA13/UQCRC2/DNAJC15/NDUFS2/ATP5MC3/SURF1/ISCU/UQCC3/NDUFB6/NDUFB3/CYC1/PARK7/ATP5F1A/UQCRFS1/NDUFS4/NUPR1/NDUFA11/DLD/COX6A1/CCNB1	33
GO:0042775	BP	GO:0042775	mitochondrial ATP synthesis coupled electron transport	26/1109	97/18866	3.75055e-11	5.98212e-09	5.40622e-09	NDUFC2/NDUFS3/NDUFB8/NDUFB5/NDUFV2/NDUFB9/NDUFAB1/NDUFV1/NDUFA8/NDUFS7/NDUFA13/UQCRC2/DNAJC15/NDUFS2/ISCU/UQCC3/NDUFB6/NDUFB3/CYC1/PARK7/UQCRFS1/NDUFS4/NDUFA11/DLD/COX6A1/CCNB1	26
GO:0002218	BP	GO:0002218	activation of innate immune response	32/1109	144/18866	4.86243e-11	7.52055e-09	6.79654e-09	BCL10/PSMC4/PSMA4/PSMB6/NFKB1/PSMB4/PSMD1/PSMA3/PSMD10/PSMD2/PSMB7/PSMC5/PSMA7/PSMD6/XRCC5/PAK2/PSMD8/PSMA1/PSMD4/PSMC1/PSMA5/PSMB3/PSME2/MUC16/PSPC1/PYCARD/RELA/PSMD12/XRCC6/MUC5B/PLCG2/PSMB1	32
GO:0002223	BP	GO:0002223	stimulatory C-type lectin receptor signaling pathway	28/1109	113/18866	5.14525e-11	7.72393e-09	6.98034e-09	BCL10/PSMC4/PSMA4/PSMB6/NFKB1/PSMB4/PSMD1/PSMA3/PSMD10/PSMD2/PSMB7/PSMC5/PSMA7/PSMD6/PAK2/PSMD8/PSMA1/PSMD4/PSMC1/PSMA5/PSMB3/PSME2/MUC16/RELA/PSMD12/MUC5B/PLCG2/PSMB1	28
GO:0010970	BP	GO:0010970	transport along microtubule	34/1109	161/18866	5.38207e-11	7.8486e-09	7.093e-09	ARL3/IFT74/RABL2B/UBB/IFT43/DYNC2H1/DYNLRB2/IFT57/KIF3A/KIF23/DYNC2LI1/IFT27/IFT88/IFT81/WDR19/CLUAP1/IFT80/IFT122/KIF3B/BLOC1S1/UXT/KIF1B/HSPB11/IFT172/SOD1/TTC30B/MAK/DYNLL1/LCA5L/BICDL2/KIFAP3/RPGR/IFT140/IFT22	34
GO:1902036	BP	GO:1902036	regulation of hematopoietic stem cell differentiation	22/1109	73/18866	9.81385e-11	1.34599e-08	1.21641e-08	PSMC4/PSMA4/PSMB6/PSMB4/PSMD1/PSMA3/PSMD10/PSMD2/PSMB7/PSMC5/PSMA7/PSMD6/PSMD8/PSMA1/PSMD4/PSMC1/PSMA5/PSMB3/PSME2/PSMD12/YAP1/PSMB1	22
GO:0002220	BP	GO:0002220	innate immune response activating cell surface receptor signaling pathway	28/1109	116/18866	1.00211e-10	1.34599e-08	1.21641e-08	BCL10/PSMC4/PSMA4/PSMB6/NFKB1/PSMB4/PSMD1/PSMA3/PSMD10/PSMD2/PSMB7/PSMC5/PSMA7/PSMD6/PAK2/PSMD8/PSMA1/PSMD4/PSMC1/PSMA5/PSMB3/PSME2/MUC16/RELA/PSMD12/MUC5B/PLCG2/PSMB1	28
GO:0022904	BP	GO:0022904	respiratory electron transport chain	28/1109	116/18866	1.00211e-10	1.34599e-08	1.21641e-08	NDUFC2/ETFB/NDUFS3/NDUFB8/COA6/NDUFB5/NDUFV2/NDUFB9/NDUFAB1/NDUFV1/NDUFA8/NDUFS7/NDUFA13/UQCRC2/DNAJC15/NDUFS2/ISCU/UQCC3/NDUFB6/NDUFB3/CYC1/PARK7/UQCRFS1/NDUFS4/NDUFA11/DLD/COX6A1/CCNB1	28
GO:0060218	BP	GO:0060218	hematopoietic stem cell differentiation	24/1109	87/18866	1.09667e-10	1.43524e-08	1.29706e-08	PSMC4/PSMA4/PSMB6/PSMB4/PSMD1/PSMA3/PSMD10/UFL1/PSMD2/PSMB7/PSMC5/PSMA7/PSMD6/XRCC5/PSMD8/PSMA1/PSMD4/PSMC1/PSMA5/PSMB3/PSME2/PSMD12/YAP1/PSMB1	24
GO:0002758	BP	GO:0002758	innate immune response-activating signal transduction	28/1109	117/18866	1.2446e-10	1.58811e-08	1.43522e-08	BCL10/PSMC4/PSMA4/PSMB6/NFKB1/PSMB4/PSMD1/PSMA3/PSMD10/PSMD2/PSMB7/PSMC5/PSMA7/PSMD6/PAK2/PSMD8/PSMA1/PSMD4/PSMC1/PSMA5/PSMB3/PSME2/MUC16/RELA/PSMD12/MUC5B/PLCG2/PSMB1	28
GO:0022900	BP	GO:0022900	electron transport chain	36/1109	184/18866	1.45042e-10	1.80559e-08	1.63177e-08	NDUFC2/ETFB/NDUFS3/NDUFB8/COA6/NDUFB5/NDUFV2/IDO1/NDUFB9/POR/ADH5/NDUFAB1/NDUFV1/NDUFA8/GLRX3/NDUFS7/NDUFA13/PHGDH/UQCRC2/DNAJC15/NDUFS2/TXNRD1/SURF1/ISCU/UQCC3/NDUFB6/NDUFB3/CYC1/PARK7/CYB561/UQCRFS1/NDUFS4/NDUFA11/DLD/COX6A1/CCNB1	36
GO:0002478	BP	GO:0002478	antigen processing and presentation of exogenous peptide antigen	35/1109	177/18866	1.92338e-10	2.33737e-08	2.11235e-08	PSMC4/PSMA4/PSMB6/PSMB4/PSMD1/HLA-DRB1/DCTN3/PSMA3/KIF3A/CD74/KIF23/HLA-DRA/PSMD10/PSMD2/PSMB7/CTSS/PSMC5/PSMA7/AP1M2/PSMD6/PSMD8/PSMA1/PSMD4/PSMC1/PSMA5/KIF3B/PSMB3/PSME2/HLA-DRB5/DYNC1LI2/DYNLL1/PSMD12/KIFAP3/DCTN6/PSMB1	35
GO:0000209	BP	GO:0000209	protein polyubiquitination	52/1109	340/18866	2.13473e-10	2.53387e-08	2.28993e-08	UBC/PSMC4/PSMA4/PSMB6/DZIP3/UBB/LMO7/PSMB4/CUL3/PSMD1/PSMA3/TRAF4/RNF19A/FBXW9/PSMD10/FBXO21/PSMD2/PSMB7/PSMC5/PSMA7/RBX1/SPSB1/ANAPC4/PSMD6/PSMD8/RBBP6/UBE2L3/PSMA1/PSMD4/PSMC1/NEDD4L/UBE2A/RNF5/PSMA5/FBXL20/PSMB3/UBE2N/PSME2/RNF144B/UBE2E3/UBE2T/TRIM2/UBE2D1/RC3H1/MDM2/RNF187/PSMD12/BRCA1/CDC26/FBXO7/ARIH2/PSMB1	52
GO:0016579	BP	GO:0016579	protein deubiquitination	46/1109	283/18866	3.10685e-10	3.60395e-08	3.25699e-08	UBC/RUVBL1/PSMC4/PSMA4/PSMB6/UBB/PSMB4/PSMD1/PSMA3/KDM1B/CCNA1/PSMD10/ADRM1/TNIP3/PSMD2/USP16/PSMB7/PSMC5/PSMA7/RAD23A/PSMD6/EIF3F/PSMD8/USP11/PSMA1/PSMD4/PSMC1/PSMA5/PSMB3/PSME2/UFD1/PARK7/TADA3/JOSD1/SMAD1/UBE2D1/MDM2/UCHL3/PSMD12/DESI2/NFKBIA/MINDY4/CDC20/BRCA1/SMAD2/PSMB1	46
GO:0010389	BP	GO:0010389	regulation of G2/M transition of mitotic cell cycle	37/1109	200/18866	4.28426e-10	4.66529e-08	4.21616e-08	PSMC4/PSMA4/PSMB6/PSMB4/PSMD1/DCTN3/PSMA3/VPS4B/PSMD10/ALMS1/PSMD2/PSMB7/PSMC5/PSMA7/RBX1/CETN2/PSMD6/PSMD8/CEP164/PSMA1/PSMD4/PSMC1/PSMA5/PSMB3/CEP57/PSME2/ODF2/STOX1/DYNLL1/CEP290/MRNIP/PSMD12/BRCA1/NEDD1/CEP70/CCNB1/PSMB1	37
GO:0030705	BP	GO:0030705	cytoskeleton-dependent intracellular transport	37/1109	200/18866	4.28426e-10	4.66529e-08	4.21616e-08	ARL3/IFT74/RABL2B/UBB/IFT43/DYNC2H1/DYNLRB2/IFT57/KIF3A/MYO1E/KIF23/MYO5C/DYNC2LI1/IFT27/IFT88/IFT81/WDR19/CLUAP1/IFT80/IFT122/KIF3B/BLOC1S1/UXT/KIF1B/HSPB11/IFT172/SOD1/TTC30B/MAK/DYNLL1/CCDC88C/LCA5L/BICDL2/KIFAP3/RPGR/IFT140/IFT22	37
GO:0044106	BP	GO:0044106	cellular amine metabolic process	29/1109	131/18866	4.29602e-10	4.66529e-08	4.21616e-08	PSMC4/PSMA4/PSMB6/SAT1/PSMB4/PSMD1/PSMA3/IDO1/PSMD10/KYNU/PSMD2/PSMB7/PSMC5/PSMA7/GDE1/VPS35/PSMD6/PSMD8/PSMA1/PSMD4/PSMC1/PSMA5/PSMB3/PSME2/PARK7/PSMD12/NQO1/SAT2/PSMB1	29
GO:0048002	BP	GO:0048002	antigen processing and presentation of peptide antigen	36/1109	194/18866	6.7485e-10	7.05101e-08	6.3722e-08	PSMC4/PSMA4/PSMB6/PSMB4/PSMD1/HLA-DRB1/DCTN3/PSMA3/KIF3A/CD74/KIF23/HLA-DRA/PSMD10/PSMD2/PSMB7/CTSS/PSMC5/PSMA7/AP1M2/PSMD6/PSMD8/PSMA1/PSMD4/PSMC1/PSMA5/KIF3B/PSMB3/PSME2/HLA-DRB5/DYNC1LI2/DYNLL1/PYCARD/PSMD12/KIFAP3/DCTN6/PSMB1	36
GO:0019884	BP	GO:0019884	antigen processing and presentation of exogenous antigen	35/1109	185/18866	6.76919e-10	7.05101e-08	6.3722e-08	PSMC4/PSMA4/PSMB6/PSMB4/PSMD1/HLA-DRB1/DCTN3/PSMA3/KIF3A/CD74/KIF23/HLA-DRA/PSMD10/PSMD2/PSMB7/CTSS/PSMC5/PSMA7/AP1M2/PSMD6/PSMD8/PSMA1/PSMD4/PSMC1/PSMA5/KIF3B/PSMB3/PSME2/HLA-DRB5/DYNC1LI2/DYNLL1/PSMD12/KIFAP3/DCTN6/PSMB1	35
GO:0031503	BP	GO:0031503	protein-containing complex localization	46/1109	291/18866	7.94045e-10	8.10562e-08	7.32528e-08	SSB/ARL3/IFT74/RABL2B/IFT43/DYNC2H1/DYNLRB2/RBM8A/IFT57/KIF3A/MAGOH/DYNC2LI1/IFT27/THOC2/AKAP8L/IFT88/IFT81/VPS35/CHTOP/SRSF5/WDR19/CLUAP1/NUP88/THOC7/IFT80/IFT122/MAPK10/EIF6/KIF3B/HSPB11/IFT172/EIF4A3/SLU7/SRSF3/TTC30B/MAK/DYNLL1/LCA5L/KIFAP3/RPGR/UPF2/IFT140/SRRM1/IFT22/EZR/MCM3AP	46
GO:0044839	BP	GO:0044839	cell cycle G2/M phase transition	44/1109	273/18866	9.93755e-10	9.77021e-08	8.82962e-08	PSMC4/PSMA4/PSMB6/PSMB4/PSMD1/DCTN3/WEE1/PSMA3/VPS4B/PSMD10/ALMS1/MNAT1/PSMD2/PLCB1/AKAP8L/PSMB7/PSMC5/PSMA7/RBX1/CETN2/PSMD6/NEK10/PPP2R2A/PSMD8/CEP164/PSMA1/PSMD4/PSMC1/PSMA5/PSMB3/CEP57/PSME2/ODF2/BACH1/STOX1/DYNLL1/CEP290/MRNIP/PSMD12/BRCA1/NEDD1/CEP70/CCNB1/PSMB1	44
GO:0010972	BP	GO:0010972	negative regulation of G2/M transition of mitotic cell cycle	24/1109	96/18866	1.00343e-09	9.77021e-08	8.82962e-08	PSMC4/PSMA4/PSMB6/PSMB4/PSMD1/PSMA3/PSMD10/PSMD2/PSMB7/PSMC5/PSMA7/RBX1/PSMD6/PSMD8/PSMA1/PSMD4/PSMC1/PSMA5/PSMB3/PSME2/MRNIP/PSMD12/BRCA1/PSMB1	24
GO:0050852	BP	GO:0050852	T cell receptor signaling pathway	37/1109	206/18866	1.01454e-09	9.77021e-08	8.82962e-08	GBP1/BCL10/PSMC4/PSMA4/PSMB6/NFKB1/PSMB4/PSMD1/HLA-DRB1/NCK1/PSMA3/LGALS3/HLA-DRA/PSMD10/PSMD2/PSMB7/PSMC5/PSMA7/PSMD6/PAK2/PSMD8/PAWR/PSMA1/PSMD4/PSMC1/PSMA5/PSMB3/UBE2N/PSME2/HLA-DRB5/RIPK2/RC3H1/RELA/PSMD12/EZR/PLCG2/PSMB1	37
GO:0000086	BP	GO:0000086	G2/M transition of mitotic cell cycle	42/1109	254/18866	1.07525e-09	1.01631e-07	9.18468e-08	PSMC4/PSMA4/PSMB6/PSMB4/PSMD1/DCTN3/WEE1/PSMA3/VPS4B/PSMD10/ALMS1/MNAT1/PSMD2/PLCB1/PSMB7/PSMC5/PSMA7/RBX1/CETN2/PSMD6/PPP2R2A/PSMD8/CEP164/PSMA1/PSMD4/PSMC1/PSMA5/PSMB3/CEP57/PSME2/ODF2/BACH1/STOX1/DYNLL1/CEP290/MRNIP/PSMD12/BRCA1/NEDD1/CEP70/CCNB1/PSMB1	42
GO:0002479	BP	GO:0002479	antigen processing and presentation of exogenous peptide antigen via MHC class I, TAP-dependent	21/1109	75/18866	1.18266e-09	1.0975e-07	9.91846e-08	PSMC4/PSMA4/PSMB6/PSMB4/PSMD1/PSMA3/PSMD10/PSMD2/PSMB7/PSMC5/PSMA7/PSMD6/PSMD8/PSMA1/PSMD4/PSMC1/PSMA5/PSMB3/PSME2/PSMD12/PSMB1	21
GO:1902749	BP	GO:1902749	regulation of cell cycle G2/M phase transition	38/1109	217/18866	1.2759e-09	1.1629e-07	1.05094e-07	PSMC4/PSMA4/PSMB6/PSMB4/PSMD1/DCTN3/PSMA3/VPS4B/PSMD10/ALMS1/PSMD2/PSMB7/PSMC5/PSMA7/RBX1/CETN2/PSMD6/NEK10/PSMD8/CEP164/PSMA1/PSMD4/PSMC1/PSMA5/PSMB3/CEP57/PSME2/ODF2/STOX1/DYNLL1/CEP290/MRNIP/PSMD12/BRCA1/NEDD1/CEP70/CCNB1/PSMB1	38
GO:0015980	BP	GO:0015980	energy derivation by oxidation of organic compounds	44/1109	278/18866	1.78027e-09	1.59412e-07	1.44065e-07	NDUFC2/IDH2/ETFB/NDUFS3/NDUFB8/COA6/NDUFB5/NDUFV2/MDH2/STK40/NDUFB9/CISD1/ACADVL/NDUFAB1/SLC25A14/PHKG2/NDUFV1/NDUFA8/MDH1/NDUFS7/IDH3G/CAT/NDUFA13/UQCRC2/DNAJC15/NDUFS2/BLOC1S1/SURF1/ISCU/UQCC3/NDUFB6/NDUFB3/CYC1/PARK7/UQCRFS1/NDUFS4/PNPT1/NDUFA11/DLD/COX6A1/CCNB1/PRELID1/SELENOS/SUCLA2	44
GO:0070646	BP	GO:0070646	protein modification by small protein removal	46/1109	300/18866	2.1727e-09	1.91198e-07	1.72791e-07	UBC/RUVBL1/PSMC4/PSMA4/PSMB6/UBB/PSMB4/PSMD1/PSMA3/KDM1B/CCNA1/PSMD10/ADRM1/TNIP3/PSMD2/USP16/PSMB7/PSMC5/PSMA7/RAD23A/PSMD6/EIF3F/PSMD8/USP11/PSMA1/PSMD4/PSMC1/PSMA5/PSMB3/PSME2/UFD1/PARK7/TADA3/JOSD1/SMAD1/UBE2D1/MDM2/UCHL3/PSMD12/DESI2/NFKBIA/MINDY4/CDC20/BRCA1/SMAD2/PSMB1	46
GO:0009308	BP	GO:0009308	amine metabolic process	29/1109	140/18866	2.23231e-09	1.93114e-07	1.74522e-07	PSMC4/PSMA4/PSMB6/SAT1/PSMB4/PSMD1/PSMA3/IDO1/PSMD10/KYNU/PSMD2/PSMB7/PSMC5/PSMA7/GDE1/VPS35/PSMD6/PSMD8/PSMA1/PSMD4/PSMC1/PSMA5/PSMB3/PSME2/PARK7/PSMD12/NQO1/SAT2/PSMB1	29
GO:0001736	BP	GO:0001736	establishment of planar polarity	27/1109	124/18866	2.51753e-09	2.10647e-07	1.90368e-07	PSMC4/PSMA4/PSMB6/PSMB4/PSMD1/PSMA3/PSMD10/PSMD2/DAAM1/PSMB7/PSMC5/PSMA7/CPLANE1/PSMD6/FZD6/PSMD8/PSMA1/PSMD4/PSMC1/PSMA5/PSMB3/PSME2/INTU/PSMD12/RPGRIP1L/FUZ/PSMB1	27
GO:0007164	BP	GO:0007164	establishment of tissue polarity	27/1109	124/18866	2.51753e-09	2.10647e-07	1.90368e-07	PSMC4/PSMA4/PSMB6/PSMB4/PSMD1/PSMA3/PSMD10/PSMD2/DAAM1/PSMB7/PSMC5/PSMA7/CPLANE1/PSMD6/FZD6/PSMD8/PSMA1/PSMD4/PSMC1/PSMA5/PSMB3/PSME2/INTU/PSMD12/RPGRIP1L/FUZ/PSMB1	27
GO:0031146	BP	GO:0031146	SCF-dependent proteasomal ubiquitin-dependent protein catabolic process	23/1109	93/18866	2.80403e-09	2.30835e-07	2.08612e-07	PSMC4/PSMA4/PSMB6/PSMB4/PSMD1/PSMA3/PSMD10/PSMD2/PSMB7/PSMC5/PSMA7/RBX1/PSMD6/PSMD8/PSMA1/PSMD4/PSMC1/PSMA5/FBXL20/PSMB3/PSME2/PSMD12/PSMB1	23
GO:1901532	BP	GO:1901532	regulation of hematopoietic progenitor cell differentiation	22/1109	86/18866	3.11923e-09	2.52707e-07	2.28378e-07	PSMC4/PSMA4/PSMB6/PSMB4/PSMD1/PSMA3/PSMD10/PSMD2/PSMB7/PSMC5/PSMA7/PSMD6/PSMD8/PSMA1/PSMD4/PSMC1/PSMA5/PSMB3/PSME2/PSMD12/YAP1/PSMB1	22
GO:0042590	BP	GO:0042590	antigen processing and presentation of exogenous peptide antigen via MHC class I	21/1109	80/18866	4.28354e-09	3.41612e-07	3.08725e-07	PSMC4/PSMA4/PSMB6/PSMB4/PSMD1/PSMA3/PSMD10/PSMD2/PSMB7/PSMC5/PSMA7/PSMD6/PSMD8/PSMA1/PSMD4/PSMC1/PSMA5/PSMB3/PSME2/PSMD12/PSMB1	21
GO:0010565	BP	GO:0010565	regulation of cellular ketone metabolic process	34/1109	189/18866	4.61105e-09	3.62074e-07	3.27217e-07	ANXA1/PSMC4/PSMA4/PSMB6/PDP1/PSMB4/PSMD1/PSMA3/CD74/PSMD10/ACADVL/PSMD2/PSMB7/PSMC5/PSMA7/PSMD6/PSMD8/PSMA1/PDK4/PSMD4/PSMC1/EIF6/PSMA5/AKR1C3/MFSD2A/PSMB3/PSME2/PIBF1/PARK7/PSMD12/NQO1/BRCA1/ERLIN2/PSMB1	34
GO:0061512	BP	GO:0061512	protein localization to cilium	18/1109	61/18866	7.20166e-09	5.56928e-07	5.03312e-07	ARL3/TCTN1/ATP6V1D/TULP3/DYNC2H1/LRRC6/TMEM107/DZIP1/ARL13B/ZMYND10/CPLANE1/LZTFL1/ARF4/WDR19/IFT80/IFT122/GAS8/IFT140	18
GO:0038061	BP	GO:0038061	NIK/NF-kappaB signaling	33/1109	184/18866	8.38687e-09	6.38904e-07	5.77396e-07	EDN1/PSMC4/PSMA4/PSMB6/PHB/PSMB4/PSMD1/PSMA3/TRAF4/PSMD10/PDCD4/TSPAN6/PRDX1/PSMD2/PSMB7/PSMC5/PSMA7/PSMD6/PSMD8/PSMA1/IL18/PSMD4/PSMC1/PSMA5/PSMB3/PSME2/REL/PPP4C/RC3H1/RELA/PSMD12/NFKBIA/PSMB1	33
GO:1905515	BP	GO:1905515	non-motile cilium assembly	17/1109	56/18866	1.16868e-08	8.77196e-07	7.92747e-07	IFT74/DYNC2H1/IFT57/TMEM107/ARL13B/IFT88/IFT80/IFT122/IFT172/INTU/PIBF1/CCDC13/MAK/BBS7/IFT140/RPGRIP1L/FUZ	17
GO:1901990	BP	GO:1901990	regulation of mitotic cell cycle phase transition	58/1109	448/18866	1.24918e-08	9.1564e-07	8.27491e-07	ANXA1/PSMC4/PSMA4/PSMB6/PSMB4/CUL3/GADD45A/PSMD1/IK/DCTN3/WEE1/PSMA3/VPS4B/NEK11/PSMD10/ALMS1/PSMD2/PLCB1/PSMB7/PSMC5/PSMA7/RBX1/CNOT2/ANAPC4/CETN2/PSMD6/PSMD8/CEP164/PSMA1/PSMD4/PSMC1/PSMA5/PSMB3/CEP57/TMOD3/PSME2/CDKN2A/ODF2/STOX1/ANAPC15/DYNLL1/CEP290/MRNIP/PLK2/UBE2D1/PRMT2/MDM2/PSMD12/CDC20/BRCA1/NEDD1/CEP70/CDC26/CCNB1/CNOT10/FBXO7/CTDSP2/PSMB1	58
GO:1902750	BP	GO:1902750	negative regulation of cell cycle G2/M phase transition	24/1109	108/18866	1.25578e-08	9.1564e-07	8.27491e-07	PSMC4/PSMA4/PSMB6/PSMB4/PSMD1/PSMA3/PSMD10/PSMD2/PSMB7/PSMC5/PSMA7/RBX1/PSMD6/PSMD8/PSMA1/PSMD4/PSMC1/PSMA5/PSMB3/PSME2/MRNIP/PSMD12/BRCA1/PSMB1	24
GO:1901987	BP	GO:1901987	regulation of cell cycle phase transition	61/1109	486/18866	1.68953e-08	1.21455e-06	1.09763e-06	ANXA1/PSMC4/PSMA4/PSMB6/PSMB4/CUL3/GADD45A/PSMD1/IK/DCTN3/WEE1/PSMA3/VPS4B/NEK11/PSMD10/ALMS1/PSMD2/PLCB1/PSMB7/PSMC5/PSMA7/RBX1/CNOT2/ANAPC4/CETN2/PLPP2/PSMD6/NEK10/PSMD8/CEP164/PSMA1/PSMD4/PSMC1/PSMA5/PSMB3/CEP57/TMOD3/PSME2/CDKN2A/ODF2/STOX1/PAF1/ANAPC15/DYNLL1/CEP290/MRNIP/PLK2/UBE2D1/PRMT2/MDM2/PSMD12/CDC20/BRCA1/NEDD1/CEP70/CDC26/CCNB1/CNOT10/FBXO7/CTDSP2/PSMB1	61
GO:0008380	BP	GO:0008380	RNA splicing	61/1109	487/18866	1.82431e-08	1.29323e-06	1.16873e-06	GTF2F1/IK/SNRPF/SNW1/RBM8A/CIR1/SNRPA1/LGALS3/STRAP/GTF2F2/MAGOH/THRAP3/THOC2/AKAP8L/MFAP1/PRPF6/BCAS2/SNRPD1/SF3B2/SRSF5/POLR2B/HNRNPH2/TXNL4A/SNRPD2/RBM23/RTCB/POLR2K/THOC7/CRNKL1/DHX15/SF3A1/POLR2A/LSM6/SUGP2/TRPT1/SNRPC/LSM4/SRPK1/SREK1/EIF4A3/SLU7/SRSF3/PPP2CA/POLR2F/C1QBP/CLNS1A/PSPC1/FRG1/NSRP1/POLR2G/RSRC1/HNRNPC/SF3B6/SAP18/DDX46/LSM1/SRRM1/SNRPD3/ZMAT2/SNRNP35/PRPF38A	61
GO:0001738	BP	GO:0001738	morphogenesis of a polarized epithelium	28/1109	145/18866	2.13945e-08	1.49586e-06	1.35185e-06	PSMC4/PSMA4/PSMB6/PSMB4/PSMD1/PSMA3/PSMD10/PSMD2/DAAM1/PSMB7/AHI1/PSMC5/PSMA7/CPLANE1/PSMD6/FZD6/PSMD8/PSMA1/PSMD4/PSMC1/PSMA5/PSMB3/PSME2/INTU/PSMD12/RPGRIP1L/FUZ/PSMB1	28
GO:0042180	BP	GO:0042180	cellular ketone metabolic process	40/1109	260/18866	2.19695e-08	1.4968e-06	1.3527e-06	ANXA1/METTL27/PSMC4/PSMA4/PSMB6/PDP1/PSMB4/PSMD1/PSMA3/CD74/IDO1/PSMD10/ACADVL/HAGH/KYNU/PSMD2/PSMB7/PSMC5/PSMA7/PSMD6/PSMD8/PSMA1/PDK4/PSMD4/PSMC1/HMGCR/EIF6/PSMA5/AKR1C3/MFSD2A/PSMB3/PSME2/PIBF1/PARK7/COQ4/PSMD12/NQO1/BRCA1/ERLIN2/PSMB1	40
GO:1903311	BP	GO:1903311	regulation of mRNA metabolic process	48/1109	344/18866	2.19945e-08	1.4968e-06	1.3527e-06	UBC/PSMC4/PSMA4/PSMB6/UBB/PSMB4/PSMD1/IK/SNW1/RBM8A/PSMA3/NELFE/PSMD10/MAGOH/THRAP3/PSMD2/PSMB7/PSMC5/PSMA7/SUPT5H/SRSF5/PSMD6/PSMD8/RBM23/PSMA1/PSMD4/PSMC1/PSMA5/PSMB3/PSME2/SRPK1/SREK1/NBAS/SRSF3/C1QBP/PAF1/YWHAZ/RC3H1/ZC3HAV1/NSRP1/PSMD12/PNPT1/POLR2G/TENT4B/HNRNPC/SAP18/CCNB1/PSMB1	48
GO:0019882	BP	GO:0019882	antigen processing and presentation	37/1109	232/18866	2.81962e-08	1.8936e-06	1.7113e-06	PSMC4/PSMA4/PSMB6/PSMB4/PSMD1/HLA-DRB1/DCTN3/PSMA3/KIF3A/CD74/KIF23/HLA-DRA/PSMD10/PSMD2/PSMB7/CTSS/PSMC5/PSMA7/AP1M2/PSMD6/PSMD8/PSMA1/PSMD4/PSMC1/PSMA5/KIF3B/PSMB3/PSME2/HLA-DRB5/DYNC1LI2/DYNLL1/PYCARD/PSMD12/KIFAP3/CTSH/DCTN6/PSMB1	37
GO:0036159	BP	GO:0036159	inner dynein arm assembly	9/1109	15/18866	2.94459e-08	1.95185e-06	1.76394e-06	DNAAF1/CCDC40/DNAAF4/TEKT2/LRRC6/CFAP73/ZMYND10/DNAH7/DNAAF5	9
GO:0006415	BP	GO:0006415	translational termination	23/1109	105/18866	3.35298e-08	2.19405e-06	1.98283e-06	MRPL13/MRPS18C/MRPL47/GADD45GIP1/MRPL54/MRPS33/ETF1/DAP3/MRPL21/MRPL40/MRPL41/MRPS16/MRPS35/MRPL28/MRPL50/MRPS36/CHCHD1/MRPL23/MRPS21/GSPT1/MRPL22/AURKAIP1/TRMT112	23
GO:0000375	BP	GO:0000375	RNA splicing, via transesterification reactions	52/1109	393/18866	3.4641e-08	2.23807e-06	2.02261e-06	GTF2F1/IK/SNRPF/SNW1/RBM8A/SNRPA1/STRAP/GTF2F2/MAGOH/THRAP3/MFAP1/PRPF6/BCAS2/SNRPD1/SF3B2/SRSF5/POLR2B/HNRNPH2/TXNL4A/SNRPD2/RBM23/POLR2K/CRNKL1/DHX15/SF3A1/POLR2A/LSM6/SNRPC/LSM4/SRPK1/SREK1/EIF4A3/SLU7/SRSF3/POLR2F/C1QBP/CLNS1A/PSPC1/FRG1/NSRP1/POLR2G/RSRC1/HNRNPC/SF3B6/SAP18/DDX46/LSM1/SRRM1/SNRPD3/ZMAT2/SNRNP35/PRPF38A	52
GO:0043624	BP	GO:0043624	cellular protein complex disassembly	36/1109	224/18866	3.53639e-08	2.25622e-06	2.03901e-06	MRPL13/MRPS18C/CIB1/TWF1/VPS4B/SWAP70/GAK/MRPL47/GADD45GIP1/MRPL54/F2RL1/SPEF1/MRPS33/ETF1/DAP3/CFL2/MRPL21/MRPL40/STMND1/MRPL41/MRPS16/MRPS35/MRPL28/MRPL50/MRPS36/TMOD3/CHCHD1/MID1/MRPL23/TTBK2/MRPS21/GSPT1/MRPL22/AURKAIP1/TRMT112/GSN	36
GO:0071456	BP	GO:0071456	cellular response to hypoxia	34/1109	208/18866	5.5151e-08	3.47519e-06	3.14063e-06	UBC/EDN1/PSMC4/PSMA4/ENDOG/PSMB6/UBB/PSMB4/PSMD1/PSMA3/ELOC/PSMD10/PSMD2/PSMB7/PSMC5/PSMA7/RBX1/PSMD6/PSMD8/PSMA1/PSMD4/PSMC1/PSMA5/LMNA/PSMB3/PSME2/BACH1/STOX1/BAD/MDM2/PSMD12/CCNB1/DDAH1/PSMB1	34
GO:0060071	BP	GO:0060071	Wnt signaling pathway, planar cell polarity pathway	23/1109	108/18866	5.85068e-08	3.60979e-06	3.26227e-06	PSMC4/PSMA4/PSMB6/PSMB4/PSMD1/PSMA3/PSMD10/PSMD2/DAAM1/PSMB7/PSMC5/PSMA7/PSMD6/FZD6/PSMD8/PSMA1/PSMD4/PSMC1/PSMA5/PSMB3/PSME2/PSMD12/PSMB1	23
GO:0007368	BP	GO:0007368	determination of left/right symmetry	25/1109	125/18866	5.87015e-08	3.60979e-06	3.26227e-06	DNAAF1/DPCD/CCDC40/C9orf116/DNAAF4/IFT74/DRC1/CFAP53/DYNC2H1/IFT57/LRRC6/ENKUR/DYNC2LI1/ARL13B/AHI1/DNAH5/DNAH11/KIF3B/IFT172/GAS8/BBS7/IFT140/RPGRIP1L/RFX3/SMAD2	25
GO:0000377	BP	GO:0000377	RNA splicing, via transesterification reactions with bulged adenosine as nucleophile	51/1109	390/18866	6.87035e-08	4.12544e-06	3.72828e-06	GTF2F1/IK/SNRPF/SNW1/RBM8A/SNRPA1/STRAP/GTF2F2/MAGOH/THRAP3/MFAP1/PRPF6/BCAS2/SNRPD1/SF3B2/SRSF5/POLR2B/HNRNPH2/TXNL4A/SNRPD2/RBM23/POLR2K/CRNKL1/DHX15/SF3A1/POLR2A/LSM6/SNRPC/LSM4/SRPK1/SREK1/EIF4A3/SLU7/SRSF3/POLR2F/C1QBP/CLNS1A/PSPC1/FRG1/NSRP1/POLR2G/RSRC1/HNRNPC/SF3B6/SAP18/DDX46/SRRM1/SNRPD3/ZMAT2/SNRNP35/PRPF38A	51
GO:0000398	BP	GO:0000398	mRNA splicing, via spliceosome	51/1109	390/18866	6.87035e-08	4.12544e-06	3.72828e-06	GTF2F1/IK/SNRPF/SNW1/RBM8A/SNRPA1/STRAP/GTF2F2/MAGOH/THRAP3/MFAP1/PRPF6/BCAS2/SNRPD1/SF3B2/SRSF5/POLR2B/HNRNPH2/TXNL4A/SNRPD2/RBM23/POLR2K/CRNKL1/DHX15/SF3A1/POLR2A/LSM6/SNRPC/LSM4/SRPK1/SREK1/EIF4A3/SLU7/SRSF3/POLR2F/C1QBP/CLNS1A/PSPC1/FRG1/NSRP1/POLR2G/RSRC1/HNRNPC/SF3B6/SAP18/DDX46/SRRM1/SNRPD3/ZMAT2/SNRNP35/PRPF38A	51
GO:1901991	BP	GO:1901991	negative regulation of mitotic cell cycle phase transition	38/1109	251/18866	7.59033e-08	4.50477e-06	4.07109e-06	PSMC4/PSMA4/PSMB6/PSMB4/GADD45A/PSMD1/IK/WEE1/PSMA3/PSMD10/PSMD2/PSMB7/PSMC5/PSMA7/RBX1/CNOT2/PSMD6/PSMD8/PSMA1/PSMD4/PSMC1/PSMA5/PSMB3/PSME2/CDKN2A/ANAPC15/MRNIP/PLK2/PRMT2/MDM2/PSMD12/CDC20/BRCA1/CCNB1/CNOT10/FBXO7/CTDSP2/PSMB1	38
GO:0006401	BP	GO:0006401	RNA catabolic process	53/1109	415/18866	8.35851e-08	4.83352e-06	4.36819e-06	UBC/SSB/ISG20/PSMC4/PSMA4/PSMB6/UBB/PSMB4/PSMD1/RBM8A/PSMA3/PSMD10/MAGOH/THRAP3/PSMD2/PSMB7/PSMC5/PSMA7/ETF1/CNOT2/PSMD6/PPP2R2A/XRN2/PSMD8/PSMA1/PSMD4/PSMC1/PSMA5/LSM6/PSMB3/LSM4/PSME2/EIF4A3/NBAS/TRIR/PPP2CA/SLFN13/RNH1/YWHAZ/RC3H1/GSPT1/ZC3HAV1/PSMD12/UPF2/PNPT1/SLIRP/NAF1/POLR2G/TENT4B/HNRNPC/CNOT10/LSM1/PSMB1	53
GO:0090175	BP	GO:0090175	regulation of establishment of planar polarity	23/1109	110/18866	8.37491e-08	4.83352e-06	4.36819e-06	PSMC4/PSMA4/PSMB6/PSMB4/PSMD1/PSMA3/PSMD10/PSMD2/DAAM1/PSMB7/PSMC5/PSMA7/PSMD6/FZD6/PSMD8/PSMA1/PSMD4/PSMC1/PSMA5/PSMB3/PSME2/PSMD12/PSMB1	23
GO:0010948	BP	GO:0010948	negative regulation of cell cycle process	48/1109	359/18866	8.42836e-08	4.83352e-06	4.36819e-06	PSMC4/PSMA4/PSMB6/PSMB4/GADD45A/PSMD1/IK/WEE1/PSMA3/PSMD10/PTTG1/PSMD2/PSMB7/PSMC5/PSMA7/RBX1/CNOT2/PSMD6/PSMD8/PSMA1/PSMD4/PSMC1/PSMA5/UXT/PSMB3/PSME2/CDKN2A/PPP1R10/CBX5/ANAPC15/MRNIP/PLK2/PRMT2/CHMP2A/LIF/AURKAIP1/MDM2/PSMD12/RBBP7/CDC20/TMEM67/BRCA1/MDM1/CCNB1/CNOT10/FBXO7/CTDSP2/PSMB1	48
GO:0060294	BP	GO:0060294	cilium movement involved in cell motility	23/1109	111/18866	9.98413e-08	5.60332e-06	5.06388e-06	TEKT1/DPCD/ROPN1L/CCDC40/CFAP46/TEKT2/CFAP157/RSPH9/RSPH4A/LRRC6/CFAP69/CFAP43/IQCG/SPEF2/CFAP54/DNAH5/DNAH11/CFAP65/GAS8/CFAP44/SPAG16/SLIRP/DRC7	23
GO:0045089	BP	GO:0045089	positive regulation of innate immune response	34/1109	213/18866	9.99024e-08	5.60332e-06	5.06388e-06	BCL10/PSMC4/PSMA4/PSMB6/NFKB1/PSMB4/PSMD1/PSMA3/HMGB3/PSMD10/PSMD2/PSMB7/PSMC5/PSMA7/PSMD6/XRCC5/PAK2/PSMD8/PSMA1/PSMD4/PSMC1/PSMA5/PSMB3/PSME2/MUC16/PSPC1/PLSCR1/PYCARD/RELA/PSMD12/XRCC6/MUC5B/PLCG2/PSMB1	34
GO:0097711	BP	GO:0097711	ciliary basal body-plasma membrane docking	21/1109	95/18866	1.11348e-07	6.17741e-06	5.5827e-06	RAB3IP/B9D1/TCTN1/DCTN3/ALMS1/AHI1/CEP97/CETN2/CEP164/IQCB1/CEP83/CEP57/ODF2/TTBK2/DYNLL1/CEP290/RPGRIP1L/TMEM67/NEDD1/CEP70/NPHP1	21
GO:0045930	BP	GO:0045930	negative regulation of mitotic cell cycle	46/1109	341/18866	1.20059e-07	6.58906e-06	5.95472e-06	STK33/PSMC4/PSMA4/PSMB6/PSMB4/GADD45A/PSMD1/IK/WEE1/PSMA3/NEK11/PSMD10/PTTG1/BCL2L1/PSMD2/GADD45GIP1/PSMB7/PSMC5/PSMA7/RBX1/CNOT2/PSMD6/PSMD8/PSMA1/PSMD4/PSMC1/PSMA5/PSMB3/PSME2/CDKN2A/PPP1R10/ANAPC15/MRNIP/PLK2/PRMT2/AURKAIP1/MDM2/PSMD12/PNPT1/CDC20/BRCA1/CCNB1/CNOT10/FBXO7/CTDSP2/PSMB1	46
GO:0010257	BP	GO:0010257	NADH dehydrogenase complex assembly	17/1109	65/18866	1.34705e-07	7.2372e-06	6.54047e-06	NDUFC2/NDUFS3/NDUFB8/NDUFB5/NDUFV2/NDUFB9/NDUFAB1/NDUFV1/NDUFA8/NDUFS7/NDUFA13/NDUFS2/DMAC1/NDUFB6/NDUFB3/NDUFS4/NDUFA11	17
GO:0032981	BP	GO:0032981	mitochondrial respiratory chain complex I assembly	17/1109	65/18866	1.34705e-07	7.2372e-06	6.54047e-06	NDUFC2/NDUFS3/NDUFB8/NDUFB5/NDUFV2/NDUFB9/NDUFAB1/NDUFV1/NDUFA8/NDUFS7/NDUFA13/NDUFS2/DMAC1/NDUFB6/NDUFB3/NDUFS4/NDUFA11	17
GO:0070125	BP	GO:0070125	mitochondrial translational elongation	20/1109	88/18866	1.36867e-07	7.27675e-06	6.5762e-06	MRPL13/MRPS18C/MRPL47/GADD45GIP1/MRPL54/MRPS33/DAP3/MRPL21/MRPL40/MRPL41/MRPS16/MRPS35/MRPL28/MRPL50/MRPS36/CHCHD1/MRPL23/MRPS21/MRPL22/AURKAIP1	20
GO:0010499	BP	GO:0010499	proteasomal ubiquitin-independent protein catabolic process	10/1109	22/18866	1.59778e-07	8.40731e-06	7.59792e-06	PSMA4/PSMB6/PSMB4/PSMA3/PSMB7/PSMA7/PSMA1/PSMA5/PSMB3/PSMB1	10
GO:0070126	BP	GO:0070126	mitochondrial translational termination	20/1109	89/18866	1.66894e-07	8.69212e-06	7.85532e-06	MRPL13/MRPS18C/MRPL47/GADD45GIP1/MRPL54/MRPS33/DAP3/MRPL21/MRPL40/MRPL41/MRPS16/MRPS35/MRPL28/MRPL50/MRPS36/CHCHD1/MRPL23/MRPS21/MRPL22/AURKAIP1	20
GO:0090263	BP	GO:0090263	positive regulation of canonical Wnt signaling pathway	27/1109	150/18866	1.73196e-07	8.92923e-06	8.0696e-06	RUVBL1/PSMC4/PSMA4/PSMB6/NFKB1/PSMB4/PSMD1/PSMA3/PIN1/PSMD10/PSMD2/PSMB7/PSMC5/PSMA7/VPS35/PSMD6/PSMD8/PSMA1/PSMD4/PSMC1/PSMA5/PSMB3/PSME2/GSKIP/PSMD12/YAP1/PSMB1	27
GO:0036294	BP	GO:0036294	cellular response to decreased oxygen levels	34/1109	218/18866	1.77007e-07	9.03442e-06	8.16467e-06	UBC/EDN1/PSMC4/PSMA4/ENDOG/PSMB6/UBB/PSMB4/PSMD1/PSMA3/ELOC/PSMD10/PSMD2/PSMB7/PSMC5/PSMA7/RBX1/PSMD6/PSMD8/PSMA1/PSMD4/PSMC1/PSMA5/LMNA/PSMB3/PSME2/BACH1/STOX1/BAD/MDM2/PSMD12/CCNB1/DDAH1/PSMB1	34
GO:0048524	BP	GO:0048524	positive regulation of viral process	22/1109	107/18866	2.17595e-07	1.09961e-05	9.93746e-06	GTF2F1/TSG101/VPS37B/HLA-DRB1/GTF2B/SNW1/PPID/CD74/NELFE/VPS4B/GTF2F2/RAD23A/SUPT5H/POLR2B/POLR2K/POLR2A/SRPK1/POLR2F/CHMP2A/HACD3/POLR2G/ADAR	22
GO:0002474	BP	GO:0002474	antigen processing and presentation of peptide antigen via MHC class I	21/1109	99/18866	2.34632e-07	1.17408e-05	1.06105e-05	PSMC4/PSMA4/PSMB6/PSMB4/PSMD1/PSMA3/PSMD10/PSMD2/PSMB7/PSMC5/PSMA7/PSMD6/PSMD8/PSMA1/PSMD4/PSMC1/PSMA5/PSMB3/PSME2/PSMD12/PSMB1	21
GO:0009855	BP	GO:0009855	determination of bilateral symmetry	25/1109	134/18866	2.41443e-07	1.19643e-05	1.08125e-05	DNAAF1/DPCD/CCDC40/C9orf116/DNAAF4/IFT74/DRC1/CFAP53/DYNC2H1/IFT57/LRRC6/ENKUR/DYNC2LI1/ARL13B/AHI1/DNAH5/DNAH11/KIF3B/IFT172/GAS8/BBS7/IFT140/RPGRIP1L/RFX3/SMAD2	25
GO:0044458	BP	GO:0044458	motile cilium assembly	10/1109	23/18866	2.67786e-07	1.31421e-05	1.18769e-05	DNAAF1/CCDC40/RSPH9/IFT57/LRRC6/CFAP221/DNAAF3/ZMYND10/INTU/SPATA6	10
GO:0009799	BP	GO:0009799	specification of symmetry	25/1109	135/18866	2.80033e-07	1.36123e-05	1.23018e-05	DNAAF1/DPCD/CCDC40/C9orf116/DNAAF4/IFT74/DRC1/CFAP53/DYNC2H1/IFT57/LRRC6/ENKUR/DYNC2LI1/ARL13B/AHI1/DNAH5/DNAH11/KIF3B/IFT172/GAS8/BBS7/IFT140/RPGRIP1L/RFX3/SMAD2	25
GO:0033209	BP	GO:0033209	tumor necrosis factor-mediated signaling pathway	29/1109	173/18866	2.9879e-07	1.4387e-05	1.3002e-05	PSMC4/PSMA4/PSMB6/PSMB4/PSMD1/TAX1BP1/PSMA3/TRAF4/PSMD10/TNFRSF12A/PSMD2/F2RL1/PSMB7/PSMC5/PSMA7/PSMD6/PSMD8/PSMA1/GSTP1/PSMD4/PSMC1/PSMA5/PSMB3/PSME2/PYCARD/RELA/PSMD12/NFKBIA/PSMB1	29
GO:2000736	BP	GO:2000736	regulation of stem cell differentiation	23/1109	118/18866	3.20955e-07	1.53099e-05	1.3836e-05	PSMC4/PSMA4/PSMB6/PSMB4/PSMD1/PSMA3/PSMD10/PSMD2/PSMB7/PSMC5/PSMA7/PSMD6/PSMD8/PSMA1/PSMD4/PSMC1/PSMA5/PSMB3/PSME2/OCIAD1/PSMD12/YAP1/PSMB1	23
GO:0006402	BP	GO:0006402	mRNA catabolic process	48/1109	376/18866	3.43973e-07	1.62559e-05	1.46909e-05	UBC/SSB/PSMC4/PSMA4/PSMB6/UBB/PSMB4/PSMD1/RBM8A/PSMA3/PSMD10/MAGOH/THRAP3/PSMD2/PSMB7/PSMC5/PSMA7/ETF1/CNOT2/PSMD6/PPP2R2A/XRN2/PSMD8/PSMA1/PSMD4/PSMC1/PSMA5/LSM6/PSMB3/LSM4/PSME2/EIF4A3/NBAS/PPP2CA/RNH1/YWHAZ/RC3H1/GSPT1/ZC3HAV1/PSMD12/UPF2/PNPT1/POLR2G/TENT4B/HNRNPC/CNOT10/LSM1/PSMB1	48
GO:0090090	BP	GO:0090090	negative regulation of canonical Wnt signaling pathway	30/1109	184/18866	3.49033e-07	1.63437e-05	1.47703e-05	PSMC4/PSMA4/PSMB6/PSMB4/CUL3/PSMD1/PSMA3/TLE4/PSMD10/PSMD2/PSMB7/PSMC5/PSMA7/RBX1/PSMD6/FZD6/RUVBL2/PSMD8/PSMA1/PSMD4/TLE1/PSMC1/PSMA5/PSMB3/PSME2/CCDC88C/PSMD12/FUZ/EMD/PSMB1	30
GO:1902115	BP	GO:1902115	regulation of organelle assembly	31/1109	194/18866	3.53934e-07	1.64225e-05	1.48415e-05	EDN1/TSG101/STX18/VPS4B/DZIP1/ALMS1/DYNC2LI1/KIF9/C9orf72/CEP97/CNOT2/IFT88/ZMYND10/ATXN2/MNS1/CHMP1B/CHMP4A/STYXL1/RNF5/G3BP2/ODF2L/MAK/PLK2/CHMP2A/NUPR1/IFT140/BRCA1/MDM1/FUZ/EZR/GSN	31
GO:0071453	BP	GO:0071453	cellular response to oxygen levels	35/1109	235/18866	3.67762e-07	1.69104e-05	1.52824e-05	UBC/EDN1/PSMC4/PSMA4/ENDOG/PSMB6/UBB/PSMB4/PSMD1/PSMA3/ELOC/PSMD10/PSMD2/PSMB7/PSMC5/PSMA7/RBX1/ATP6V0D1/PSMD6/PSMD8/PSMA1/PSMD4/PSMC1/PSMA5/LMNA/PSMB3/PSME2/BACH1/STOX1/BAD/MDM2/PSMD12/CCNB1/DDAH1/PSMB1	35
GO:1901988	BP	GO:1901988	negative regulation of cell cycle phase transition	38/1109	270/18866	5.12095e-07	2.33369e-05	2.10902e-05	PSMC4/PSMA4/PSMB6/PSMB4/GADD45A/PSMD1/IK/WEE1/PSMA3/PSMD10/PSMD2/PSMB7/PSMC5/PSMA7/RBX1/CNOT2/PSMD6/PSMD8/PSMA1/PSMD4/PSMC1/PSMA5/PSMB3/PSME2/CDKN2A/ANAPC15/MRNIP/PLK2/PRMT2/MDM2/PSMD12/CDC20/BRCA1/CCNB1/CNOT10/FBXO7/CTDSP2/PSMB1	38
GO:0061013	BP	GO:0061013	regulation of mRNA catabolic process	32/1109	208/18866	5.5314e-07	2.49843e-05	2.25791e-05	UBC/PSMC4/PSMA4/PSMB6/UBB/PSMB4/PSMD1/PSMA3/PSMD10/THRAP3/PSMD2/PSMB7/PSMC5/PSMA7/PSMD6/PSMD8/PSMA1/PSMD4/PSMC1/PSMA5/PSMB3/PSME2/NBAS/YWHAZ/RC3H1/ZC3HAV1/PSMD12/PNPT1/POLR2G/TENT4B/HNRNPC/PSMB1	32
GO:0002833	BP	GO:0002833	positive regulation of response to biotic stimulus	36/1109	251/18866	6.40681e-07	2.86845e-05	2.5923e-05	BCL10/PSMC4/PSMA4/PSMB6/NFKB1/PSMB4/PSMD1/PSMA3/HMGB3/PSMD10/PSMD2/F2RL1/PSMB7/PSMC5/PSMA7/PSMD6/XRCC5/PAK2/PSMD8/PSMA1/PSMD4/PSMC1/PSMA5/PSMB3/PSME2/MUC16/RIPK2/PSPC1/PLSCR1/PYCARD/RELA/PSMD12/XRCC6/MUC5B/PLCG2/PSMB1	36
GO:0035567	BP	GO:0035567	non-canonical Wnt signaling pathway	26/1109	151/18866	7.12613e-07	3.16276e-05	2.85828e-05	PSMC4/PSMA4/PSMB6/PSMB4/PSMD1/PSMA3/PSMD10/PSMD2/PLCB1/DAAM1/PSMB7/PSMC5/PSMA7/PSMD6/FZD6/PSMD8/PSMA1/PSMD4/PSMC1/IFT80/PSMA5/PSMB3/PSME2/CCDC88C/PSMD12/PSMB1	26
GO:0007224	BP	GO:0007224	smoothened signaling pathway	25/1109	142/18866	7.55727e-07	3.3252e-05	3.00508e-05	B9D1/ARL3/TCTN1/TULP3/DYNC2H1/IFT57/IQUB/DZIP1/POR/ARL13B/IFT27/ARMC9/IFT81/WDR19/IFT80/IFT122/HSPB11/IFT172/INTU/GAS8/TTBK2/BBS7/IFT140/RPGRIP1L/FUZ	25
GO:0002244	BP	GO:0002244	hematopoietic progenitor cell differentiation	28/1109	172/18866	8.78423e-07	3.83203e-05	3.46311e-05	TMEM190/PSMC4/PSMA4/PSMB6/PSMB4/PSMD1/MLF1/PSMA3/PSMD10/UFL1/PSMD2/PSMB7/PSMC5/PSMA7/PSMD6/XRCC5/PSMD8/PSMA1/PSMD4/PSMC1/PSMA5/PSMB3/PSME2/AGPAT5/PSMD12/YAP1/ADAR/PSMB1	28
GO:0032543	BP	GO:0032543	mitochondrial translation	24/1109	135/18866	1.04337e-06	4.51304e-05	4.07856e-05	MRPL13/MRPS18C/MRPL47/GADD45GIP1/MRPL54/MRPS33/DAP3/MRPL21/MRPL40/MALSU1/COA3/MRPL41/MRPS16/MRPS35/MRPL28/MRPL50/MRPS36/CHCHD1/MRPL23/C1QBP/MRPS21/TRMT10C/MRPL22/AURKAIP1	24
GO:0006403	BP	GO:0006403	RNA localization	34/1109	236/18866	1.17422e-06	5.03633e-05	4.55148e-05	SSB/RUVBL1/CCT5/RBM8A/CCT2/MAGOH/CCT3/THOC2/AKAP8L/PIH1D1/PRPF6/CETN2/ATXN2/CHTOP/SRSF5/TST/RUVBL2/NOP58/WRAP53/NUP88/THOC7/EIF6/G3BP2/EIF4A3/SLU7/SRSF3/NUP62CL/NUTF2/UPF2/PNPT1/NAF1/SRRM1/MCM3AP/CCT6A	34
GO:0031349	BP	GO:0031349	positive regulation of defense response	47/1109	385/18866	1.63863e-06	6.96966e-05	6.29868e-05	BCL10/PSMC4/PSMA4/MGST2/PSMB6/DDT/NFKB1/PSMB4/PSMD1/PSMA3/IDO1/HMGB3/PSMD10/TICAM1/PDCD4/PSMD2/F2RL1/PSMB7/PSMC5/PSMA7/PSMD6/LDLR/XRCC5/PAK2/PSMD8/PSMA1/IL18/PSMD4/PSMC1/PSMA5/SNX4/PSMB3/PSME2/PARK7/MUC16/RIPK2/PSPC1/PLSCR1/PYCARD/RELA/PSMD12/NFKBIA/NUPR1/XRCC6/MUC5B/PLCG2/PSMB1	47
GO:0033108	BP	GO:0033108	mitochondrial respiratory chain complex assembly	20/1109	102/18866	1.68702e-06	7.11615e-05	6.43107e-05	NDUFC2/NDUFS3/NDUFB8/NDUFB5/NDUFV2/NDUFB9/NDUFAB1/NDUFV1/NDUFA8/NDUFS7/COA3/NDUFA13/NDUFS2/SURF1/DMAC1/UQCC3/NDUFB6/NDUFB3/NDUFS4/NDUFA11	20
GO:0038095	BP	GO:0038095	Fc-epsilon receptor signaling pathway	27/1109	169/18866	1.98981e-06	8.32458e-05	7.52316e-05	BCL10/PSMC4/PSMA4/PSMB6/NFKB1/PSMB4/PSMD1/PSMA3/PSMD10/PSMD2/PSMB7/PSMC5/PSMA7/PSMD6/PAK2/PSMD8/PSMA1/PSMD4/PSMC1/MAPK10/PSMA5/PSMB3/PSME2/RELA/PSMD12/PLCG2/PSMB1	27
GO:0060972	BP	GO:0060972	left/right pattern formation	9/1109	22/18866	2.01004e-06	8.34085e-05	7.53786e-05	DNAAF1/DPCD/IFT57/ARL13B/AHI1/MNS1/IFT122/HSPB11/IFT172	9
GO:0043903	BP	GO:0043903	regulation of symbiotic process	33/1109	231/18866	2.02989e-06	8.35527e-05	7.5509e-05	ISG20/GTF2F1/BANF1/TSG101/DYNLT1/PHB/VPS37B/HLA-DRB1/GTF2B/SNW1/PPID/CD74/NELFE/VPS4B/GTF2F2/F2RL1/RAD23A/SUPT5H/POLR2B/TRIM25/POLR2K/POLR2A/SRPK1/POLR2F/BAD/RSAD2/PLSCR1/CHMP2A/HACD3/ZC3HAV1/POLR2G/ADAR/GSN	33
GO:0031468	BP	GO:0031468	nuclear envelope reassembly	8/1109	18/18866	3.58081e-06	0.000146212	0.000132136	BANF1/PPP2R2A/NSFL1C/LMNA/PPP2CA/CHMP2A/VRK1/EMD	8
GO:0006414	BP	GO:0006414	translational elongation	23/1109	135/18866	3.70121e-06	0.000149373	0.000134993	MRPL13/MRPS18C/MRPL47/GADD45GIP1/MRPL54/USP16/MRPS33/DAP3/MRPL21/MRPL40/MRPL41/MRPS16/MRPS35/MRPL28/MRPL50/MRPS36/CHCHD1/EIF4A3/MRPL23/MRPS21/MRPL22/AURKAIP1/SELENOT	23
GO:0043487	BP	GO:0043487	regulation of RNA stability	29/1109	195/18866	3.71676e-06	0.000149373	0.000134993	UBC/PSMC4/PSMA4/PSMB6/UBB/PSMB4/PSMD1/PSMA3/PSMD10/THRAP3/PSMD2/PSMB7/PSMC5/PSMA7/PSMD6/PSMD8/PSMA1/PSMD4/PSMC1/PSMA5/PSMB3/PSME2/YWHAZ/RC3H1/PSMD12/NAF1/TENT4B/HNRNPC/PSMB1	29
GO:0140053	BP	GO:0140053	mitochondrial gene expression	26/1109	165/18866	3.97701e-06	0.000157877	0.000142678	MRPL13/MRPS18C/MRPL47/GADD45GIP1/MRPL54/MRPS33/DAP3/MRPL21/MRPL40/MALSU1/COA3/MRPL41/MRPS16/MRPS35/MRPL28/MRPL50/MRPS36/CHCHD1/MRPL23/C1QBP/MRPS21/TRMT10C/MRPL22/AURKAIP1/PNPT1/TRMT10A	26
GO:0022613	BP	GO:0022613	ribonucleoprotein complex biogenesis	54/1109	482/18866	3.99023e-06	0.000157877	0.000142678	RUVBL1/ISG20/RPP38/EIF2S2/SNRPF/EIF3D/STRAP/PIH1D2/GAR1/UTP6/NOP56/PIH1D1/EBNA1BP2/PRPF6/EIF3K/KRR1/SNRPD1/EIF3I/SRSF5/MALSU1/XRCC5/TXNL4A/SNRPD2/RUVBL2/XRN2/EIF3F/GTPBP4/NOP58/NUP88/CRNKL1/EIF6/URB1/SF3A1/LSM6/ERI3/MCTS1/SNRPC/LSM4/EIF3M/SRPK1/EIF4A3/SLU7/C1QBP/EIF3J/CLNS1A/MRPL22/FRG1/TAF9/NAF1/BUD23/TENT4B/SNRPD3/TRMT112/ADAR	54
GO:0050792	BP	GO:0050792	regulation of viral process	31/1109	217/18866	4.10507e-06	0.000161171	0.000145655	ISG20/GTF2F1/BANF1/TSG101/DYNLT1/PHB/VPS37B/HLA-DRB1/GTF2B/SNW1/PPID/CD74/NELFE/VPS4B/GTF2F2/RAD23A/SUPT5H/POLR2B/TRIM25/POLR2K/POLR2A/SRPK1/POLR2F/RSAD2/PLSCR1/CHMP2A/HACD3/ZC3HAV1/POLR2G/ADAR/GSN	31
GO:0043488	BP	GO:0043488	regulation of mRNA stability	28/1109	186/18866	4.27904e-06	0.000166719	0.000150669	UBC/PSMC4/PSMA4/PSMB6/UBB/PSMB4/PSMD1/PSMA3/PSMD10/THRAP3/PSMD2/PSMB7/PSMC5/PSMA7/PSMD6/PSMD8/PSMA1/PSMD4/PSMC1/PSMA5/PSMB3/PSME2/YWHAZ/RC3H1/PSMD12/TENT4B/HNRNPC/PSMB1	28
GO:0032984	BP	GO:0032984	protein-containing complex disassembly	41/1109	330/18866	4.82953e-06	0.000186742	0.000168764	TSG101/MRPL13/MRPS18C/CIB1/TWF1/VPS4B/SWAP70/SNX14/GAK/MRPL47/GADD45GIP1/MRPL54/F2RL1/SMARCC1/SPEF1/MRPS33/ETF1/DAP3/CFL2/MRPL21/MRPL40/CHMP1B/STMND1/MRPL41/MRPS16/MRPS35/MRPL28/MRPL50/MRPS36/TMOD3/CHCHD1/MID1/MRPL23/TTBK2/MRPS21/CHMP2A/GSPT1/MRPL22/AURKAIP1/TRMT112/GSN	41
GO:0030178	BP	GO:0030178	negative regulation of Wnt signaling pathway	31/1109	219/18866	4.97724e-06	0.000191006	0.000172618	PSMC4/PSMA4/PSMB6/PSMB4/CUL3/PSMD1/PSMA3/TLE4/PSMD10/PSMD2/PSMB7/PSMC5/PSMA7/RBX1/PSMD6/FZD6/RUVBL2/PSMD8/PSMA1/PSMD4/TLE1/PSMC1/IFT80/PSMA5/PSMB3/PSME2/CCDC88C/PSMD12/FUZ/EMD/PSMB1	31
GO:0071356	BP	GO:0071356	cellular response to tumor necrosis factor	38/1109	297/18866	5.34424e-06	0.00020356	0.000183963	GBP1/EDN1/OCLN/ZFAND6/PSMC4/PSMA4/PSMB6/NFKB1/PSMB4/PSMD1/TAX1BP1/PSMA3/CIB1/TRAF4/PSMD10/TNFRSF12A/PSMD2/F2RL1/GBP2/PSMB7/PSMC5/PSMA7/PSMD6/PSMD8/PSMA1/GSTP1/PSMD4/PSMC1/PSMA5/PSMB3/PSME2/GBP3/PYCARD/RELA/PSMD12/NFKBIA/BRCA1/PSMB1	38
GO:0034612	BP	GO:0034612	response to tumor necrosis factor	40/1109	320/18866	5.41666e-06	0.00020479	0.000185075	GBP1/EDN1/OCLN/ZFAND6/PSMC4/PSMA4/ENDOG/PSMB6/NFKB1/PSMB4/PSMD1/TAX1BP1/PSMA3/CIB1/TRAF4/PSMD10/TNFRSF12A/PSMD2/F2RL1/GBP2/PSMB7/PSMC5/PSMA7/PSMD6/PSMD8/PSMA1/GSTP1/PSMD4/IGBP1/PSMC1/PSMA5/PSMB3/PSME2/GBP3/PYCARD/RELA/PSMD12/NFKBIA/BRCA1/PSMB1	40
GO:0036158	BP	GO:0036158	outer dynein arm assembly	8/1109	19/18866	5.86619e-06	0.000213865	0.000193276	DNAAF1/DNAAF4/LRRC6/CCDC114/ZMYND10/DNAH5/DNAL1/DNAAF5	8
GO:0090670	BP	GO:0090670	RNA localization to Cajal body	8/1109	19/18866	5.86619e-06	0.000213865	0.000193276	RUVBL1/CCT5/CCT2/CCT3/RUVBL2/WRAP53/NAF1/CCT6A	8
GO:0090671	BP	GO:0090671	telomerase RNA localization to Cajal body	8/1109	19/18866	5.86619e-06	0.000213865	0.000193276	RUVBL1/CCT5/CCT2/CCT3/RUVBL2/WRAP53/NAF1/CCT6A	8
GO:0090672	BP	GO:0090672	telomerase RNA localization	8/1109	19/18866	5.86619e-06	0.000213865	0.000193276	RUVBL1/CCT5/CCT2/CCT3/RUVBL2/WRAP53/NAF1/CCT6A	8
GO:0090685	BP	GO:0090685	RNA localization to nucleus	8/1109	19/18866	5.86619e-06	0.000213865	0.000193276	RUVBL1/CCT5/CCT2/CCT3/RUVBL2/WRAP53/NAF1/CCT6A	8
GO:0046034	BP	GO:0046034	ATP metabolic process	39/1109	311/18866	6.54988e-06	0.000237096	0.000214271	NDUFC2/ATP5IF1/NDUFS3/NDUFB8/COA6/NDUFB5/ATP5PO/NDUFV2/AK9/NDUFB9/ATP5F1C/NDUFAB1/NUDT5/NDUFV1/NDUFA8/NDUFS7/NDUFA13/UQCRC2/NUP88/DNAJC15/NDUFS2/EIF6/ATP5MC3/SURF1/ISCU/UQCC3/NDUFB6/NDUFB3/CYC1/PARK7/ATP5F1A/UQCRFS1/BAD/NDUFS4/NUPR1/NDUFA11/DLD/COX6A1/CCNB1	39
GO:0022618	BP	GO:0022618	ribonucleoprotein complex assembly	32/1109	233/18866	6.71576e-06	0.000241389	0.00021815	RUVBL1/EIF2S2/SNRPF/EIF3D/STRAP/PIH1D2/PIH1D1/PRPF6/EIF3K/SNRPD1/EIF3I/SRSF5/XRCC5/TXNL4A/SNRPD2/RUVBL2/EIF3F/CRNKL1/EIF6/SF3A1/MCTS1/SNRPC/LSM4/EIF3M/SRPK1/SLU7/EIF3J/CLNS1A/TAF9/NAF1/SNRPD3/ADAR	32
GO:0007084	BP	GO:0007084	mitotic nuclear envelope reassembly	6/1109	10/18866	6.9662e-06	0.00024864	0.000224703	BANF1/PPP2R2A/LMNA/PPP2CA/VRK1/EMD	6
GO:0030177	BP	GO:0030177	positive regulation of Wnt signaling pathway	27/1109	183/18866	9.2321e-06	0.000327227	0.000295724	RUVBL1/PSMC4/PSMA4/PSMB6/NFKB1/PSMB4/PSMD1/PSMA3/PIN1/PSMD10/PSMD2/PSMB7/PSMC5/PSMA7/VPS35/PSMD6/PSMD8/PSMA1/PSMD4/PSMC1/PSMA5/PSMB3/PSME2/GSKIP/PSMD12/YAP1/PSMB1	27
GO:1904874	BP	GO:1904874	positive regulation of telomerase RNA localization to Cajal body	7/1109	15/18866	1.00867e-05	0.000355053	0.000320871	RUVBL1/CCT5/CCT2/CCT3/RUVBL2/NAF1/CCT6A	7
GO:0006368	BP	GO:0006368	transcription elongation from RNA polymerase II promoter	17/1109	87/18866	1.04724e-05	0.00036587	0.000330648	GTF2F1/ELOC/NELFE/GTF2F2/MNAT1/ADRM1/SUPT5H/POLR2B/EAPP/POLR2K/POLR2A/POLR2F/PAF1/GTF2H3/ELL2/SSRP1/POLR2G	17
GO:0030317	BP	GO:0030317	flagellated sperm motility	18/1109	96/18866	1.06091e-05	0.00036587	0.000330648	DPCD/ROPN1L/CCDC40/TEKT2/CFAP157/LRRC6/CFAP69/CFAP43/IQCG/SPEF2/DNAH5/DNAH11/CFAP65/GAS8/CFAP44/SPAG16/SLIRP/DRC7	18
GO:0097722	BP	GO:0097722	sperm motility	18/1109	96/18866	1.06091e-05	0.00036587	0.000330648	DPCD/ROPN1L/CCDC40/TEKT2/CFAP157/LRRC6/CFAP69/CFAP43/IQCG/SPEF2/DNAH5/DNAH11/CFAP65/GAS8/CFAP44/SPAG16/SLIRP/DRC7	18
GO:0045088	BP	GO:0045088	regulation of innate immune response	38/1109	307/18866	1.15878e-05	0.000396939	0.000358725	BCL10/PSMC4/PSMA4/PSMB6/NFKB1/PSMB4/PSMD1/PSMA3/IFNGR1/HMGB3/PSMD10/PSMD2/SERPINB9/PSMB7/PSMC5/PSMA7/PSMD6/XRCC5/PAK2/PSMD8/PSMA1/PSMD4/PSMC1/PSMA5/PSMB3/PSME2/SAMHD1/MUC16/PSPC1/PLSCR1/PYCARD/RELA/PSMD12/XRCC6/ADAR/MUC5B/PLCG2/PSMB1	38
GO:0071826	BP	GO:0071826	ribonucleoprotein complex subunit organization	32/1109	240/18866	1.2467e-05	0.00042421	0.000383371	RUVBL1/EIF2S2/SNRPF/EIF3D/STRAP/PIH1D2/PIH1D1/PRPF6/EIF3K/SNRPD1/EIF3I/SRSF5/XRCC5/TXNL4A/SNRPD2/RUVBL2/EIF3F/CRNKL1/EIF6/SF3A1/MCTS1/SNRPC/LSM4/EIF3M/SRPK1/SLU7/EIF3J/CLNS1A/TAF9/NAF1/SNRPD3/ADAR	32
GO:0006370	BP	GO:0006370	7-methylguanosine mRNA capping	10/1109	33/18866	1.26255e-05	0.000426759	0.000385675	GTF2F1/GTF2F2/MNAT1/SUPT5H/POLR2B/POLR2K/POLR2A/POLR2F/GTF2H3/POLR2G	10
GO:0000491	BP	GO:0000491	small nucleolar ribonucleoprotein complex assembly	6/1109	11/18866	1.45607e-05	0.000482582	0.000436123	RUVBL1/PIH1D2/PIH1D1/RUVBL2/TAF9/NAF1	6
GO:0035721	BP	GO:0035721	intraciliary retrograde transport	6/1109	11/18866	1.45607e-05	0.000482582	0.000436123	IFT43/DYNC2H1/DYNC2LI1/WDR19/IFT122/IFT140	6
GO:0060287	BP	GO:0060287	epithelial cilium movement involved in determination of left/right asymmetry	6/1109	11/18866	1.45607e-05	0.000482582	0.000436123	DNAAF1/CCDC40/CFAP53/LRRC6/DNAH11/RFX3	6
GO:0009452	BP	GO:0009452	7-methylguanosine RNA capping	10/1109	34/18866	1.69485e-05	0.000546393	0.000493791	GTF2F1/GTF2F2/MNAT1/SUPT5H/POLR2B/POLR2K/POLR2A/POLR2F/GTF2H3/POLR2G	10
GO:0036260	BP	GO:0036260	RNA capping	10/1109	34/18866	1.69485e-05	0.000546393	0.000493791	GTF2F1/GTF2F2/MNAT1/SUPT5H/POLR2B/POLR2K/POLR2A/POLR2F/GTF2H3/POLR2G	10
GO:0050434	BP	GO:0050434	positive regulation of viral transcription	11/1109	41/18866	1.69939e-05	0.000546393	0.000493791	GTF2F1/GTF2B/SNW1/NELFE/GTF2F2/SUPT5H/POLR2B/POLR2K/POLR2A/POLR2F/POLR2G	11
GO:0001732	BP	GO:0001732	formation of cytoplasmic translation initiation complex	7/1109	16/18866	1.70213e-05	0.000546393	0.000493791	EIF2S2/EIF3D/EIF3K/EIF3I/EIF3F/EIF3M/EIF3J	7
GO:0007288	BP	GO:0007288	sperm axoneme assembly	7/1109	16/18866	1.70213e-05	0.000546393	0.000493791	CFAP157/CFAP43/IQCG/SPEF2/CFAP65/CFAP44/SPAG16	7
GO:0002831	BP	GO:0002831	regulation of response to biotic stimulus	46/1109	409/18866	1.84908e-05	0.000589855	0.000533069	BCL10/PSMC4/PSMA4/PSMB6/NFKB1/PSMB4/PSMD1/PSMA3/IFNGR1/HMGB3/PSMD10/TSPAN6/PSMD2/F2RL1/SERPINB9/ZDHHC1/PSMB7/PSMC5/PSMA7/PSMD6/PRDX2/XRCC5/PAK2/PSMD8/SEC14L1/PSMA1/PSMD4/PSMC1/PSMA5/PSMB3/PSME2/UFD1/SAMHD1/C1QBP/MUC16/RIPK2/PSPC1/PLSCR1/PYCARD/RELA/PSMD12/XRCC6/ADAR/MUC5B/PLCG2/PSMB1	46
GO:1905330	BP	GO:1905330	regulation of morphogenesis of an epithelium	26/1109	181/18866	2.17081e-05	0.000688187	0.000621935	PSMC4/PSMA4/PSMB6/PSMB4/PSMD1/PSMA3/PSMD10/PSMD2/DAAM1/PSMB7/AHI1/PSMC5/PSMA7/PSMD6/FZD6/PSMD8/PSMA1/PSMD4/PSMC1/PSMA5/PSMB3/PSME2/STOX1/LIF/PSMD12/PSMB1	26
GO:0002183	BP	GO:0002183	cytoplasmic translational initiation	10/1109	35/18866	2.24847e-05	0.000708406	0.000640207	EIF2S2/EIF3D/NCK1/EIF3K/EIF3I/EIF3F/MCTS1/EIF3M/EIF3J/EIF4A1	10
GO:0043312	BP	GO:0043312	neutrophil degranulation	52/1109	487/18866	2.29298e-05	0.000717997	0.000648875	SERPINB1/NDUFC2/S100A11/ATP6V1D/DYNLT1/RAP2B/NFKB1/PSMD1/MGST1/COPB1/FRK/CCT2/LGALS3/GLA/CXCL1/CPNE3/PSMD2/CST3/PSMB7/CSNK2B/CTSS/ACLY/VCL/PSMD6/XRCC5/CAT/GSTP1/RAP1B/C5AR1/TRAPPC1/PSMA5/ANXA2/CYSTM1/GLIPR1/ILF2/PIGR/CD63/LAMTOR2/PTAFR/DYNLL1/CEP290/PYCARD/PSMD12/CTSH/XRCC6/FAF2/GALNS/STXBP3/GLB1/ANXA3/GSN/PSMB1	52
GO:2001252	BP	GO:2001252	positive regulation of chromosome organization	26/1109	182/18866	2.39383e-05	0.000745005	0.000673283	CCT5/CUL3/SSBP1/SNW1/CCT2/NELFE/CCT3/DNMT1/AKAP8L/PIH1D1/ERCC1/ANAPC4/CHTOP/XRCC5/RUVBL2/LMNA/UBE2N/PPP1R10/PAF1/LIF/NAF1/GLYR1/BRCA1/CCNB1/GNL3/CCT6A	26
GO:0060828	BP	GO:0060828	regulation of canonical Wnt signaling pathway	36/1109	295/18866	2.65672e-05	0.000821813	0.000742696	RUVBL1/PSMC4/PSMA4/PSMB6/NFKB1/PSMB4/CUL3/PSMD1/PSMA3/PIN1/TLE4/PSMD10/PSMD2/PSMB7/PSMC5/PSMA7/RBX1/VPS35/PSMD6/FZD6/RUVBL2/PSMD8/PSMA1/PSMD4/TLE1/PSMC1/PSMA5/PSMB3/PSME2/GSKIP/CCDC88C/PSMD12/YAP1/FUZ/EMD/PSMB1	36
GO:0002283	BP	GO:0002283	neutrophil activation involved in immune response	52/1109	490/18866	2.70756e-05	0.000832493	0.000752348	SERPINB1/NDUFC2/S100A11/ATP6V1D/DYNLT1/RAP2B/NFKB1/PSMD1/MGST1/COPB1/FRK/CCT2/LGALS3/GLA/CXCL1/CPNE3/PSMD2/CST3/PSMB7/CSNK2B/CTSS/ACLY/VCL/PSMD6/XRCC5/CAT/GSTP1/RAP1B/C5AR1/TRAPPC1/PSMA5/ANXA2/CYSTM1/GLIPR1/ILF2/PIGR/CD63/LAMTOR2/PTAFR/DYNLL1/CEP290/PYCARD/PSMD12/CTSH/XRCC6/FAF2/GALNS/STXBP3/GLB1/ANXA3/GSN/PSMB1	52
GO:1904816	BP	GO:1904816	positive regulation of protein localization to chromosome, telomeric region	6/1109	12/18866	2.76694e-05	0.000845656	0.000764243	CCT5/CCT2/CCT3/WRAP53/GNL3/CCT6A	6
GO:0097237	BP	GO:0097237	cellular response to toxic substance	20/1109	122/18866	2.7971e-05	0.000849786	0.000767976	MGST3/MGST2/MGST1/ADH5/PRDX1/PRDX3/PRDX2/CAT/GSTP1/FIS1/KDM3B/TXNRD1/GSTK1/SOD1/DHFR/PARK7/SELENOT/NQO1/FBLN5/SELENOS	20
GO:0098869	BP	GO:0098869	cellular oxidant detoxification	18/1109	103/18866	2.88418e-05	0.000871058	0.0007872	MGST3/MGST2/MGST1/PRDX1/PRDX3/PRDX2/CAT/GSTP1/KDM3B/TXNRD1/GSTK1/SOD1/DHFR/PARK7/SELENOT/NQO1/FBLN5/SELENOS	18
GO:0038093	BP	GO:0038093	Fc receptor signaling pathway	31/1109	241/18866	3.4447e-05	0.00103422	0.000934656	BCL10/PSMC4/PSMA4/PSMB6/NFKB1/PSMB4/PSMD1/NCK1/PSMA3/ABI1/PSMD10/PSMD2/PSMB7/PSMC5/BAIAP2/PSMA7/PSMD6/PAK2/PSMD8/PSMA1/PSMD4/PSMC1/MAPK10/PSMA5/PSMB3/PSME2/PIGR/RELA/PSMD12/PLCG2/PSMB1	31
GO:1990748	BP	GO:1990748	cellular detoxification	19/1109	114/18866	3.47599e-05	0.00103751	0.000937629	MGST3/MGST2/MGST1/ADH5/PRDX1/PRDX3/PRDX2/CAT/GSTP1/KDM3B/TXNRD1/GSTK1/SOD1/DHFR/PARK7/SELENOT/NQO1/FBLN5/SELENOS	19
GO:0001666	BP	GO:0001666	response to hypoxia	41/1109	359/18866	3.64539e-05	0.00108175	0.000977606	CLDN3/UBC/EDN1/PSMC4/PSMA4/ENDOG/PSMB6/UBB/PSMB4/PSMD1/PSMA3/ELOC/PIN1/PSMD10/PSMD2/CST3/PDLIM1/PSMB7/PSMC5/PSMA7/RBX1/PSMD6/PSMD8/CAT/PSMA1/FIS1/PSMD4/PSMC1/PSMA5/LMNA/PSMB3/PSME2/BACH1/STOX1/BAD/MDM2/PSMD12/SLC11A2/CCNB1/DDAH1/PSMB1	41
GO:1904872	BP	GO:1904872	regulation of telomerase RNA localization to Cajal body	7/1109	18/18866	4.26687e-05	0.00125885	0.00113766	RUVBL1/CCT5/CCT2/CCT3/RUVBL2/NAF1/CCT6A	7
GO:0062012	BP	GO:0062012	regulation of small molecule metabolic process	48/1109	456/18866	6.67857e-05	0.00195905	0.00177045	ANXA1/PSMC4/PSMA4/PSMB6/PDP1/NFKB1/PSMB4/PSMD1/TFF3/PSMA3/CD74/PSMD10/ACADVL/POR/PSMD2/PSMB7/PSMC5/PSMA7/PHKG2/PSMD6/LDLR/PSMD8/PSMA1/PDK4/NUP88/PSMD4/PSMC1/IDI1/HMGCR/EIF6/PSMA5/AKR1C3/MFSD2A/PSMB3/PSME2/PIBF1/SOD1/PARK7/SQLE/BAD/PTAFR/PSMD12/NUPR1/NQO1/BRCA1/ERLIN2/SELENOS/PSMB1	48
GO:0036293	BP	GO:0036293	response to decreased oxygen levels	41/1109	371/18866	7.68438e-05	0.00224121	0.00202544	CLDN3/UBC/EDN1/PSMC4/PSMA4/ENDOG/PSMB6/UBB/PSMB4/PSMD1/PSMA3/ELOC/PIN1/PSMD10/PSMD2/CST3/PDLIM1/PSMB7/PSMC5/PSMA7/RBX1/PSMD6/PSMD8/CAT/PSMA1/FIS1/PSMD4/PSMC1/PSMA5/LMNA/PSMB3/PSME2/BACH1/STOX1/BAD/MDM2/PSMD12/SLC11A2/CCNB1/DDAH1/PSMB1	41
GO:0019068	BP	GO:0019068	virion assembly	10/1109	40/18866	7.93616e-05	0.00230149	0.00207992	UBC/UBB/TSG101/VPS37B/VPS28/SPCS1/VPS4B/CHMP1B/CHMP4A/CHMP2A	10
GO:1904814	BP	GO:1904814	regulation of protein localization to chromosome, telomeric region	6/1109	14/18866	8.11961e-05	0.00234138	0.00211598	CCT5/CCT2/CCT3/WRAP53/GNL3/CCT6A	6
GO:0050851	BP	GO:0050851	antigen receptor-mediated signaling pathway	37/1109	325/18866	9.17621e-05	0.0026312	0.00237789	GBP1/BCL10/PSMC4/PSMA4/PSMB6/NFKB1/PSMB4/PSMD1/HLA-DRB1/NCK1/PSMA3/LGALS3/HLA-DRA/PSMD10/PSMD2/PSMB7/PSMC5/PSMA7/PSMD6/PAK2/PSMD8/PAWR/PSMA1/PSMD4/PSMC1/PSMA5/PSMB3/UBE2N/PSME2/HLA-DRB5/RIPK2/RC3H1/RELA/PSMD12/EZR/PLCG2/PSMB1	37
GO:2001242	BP	GO:2001242	regulation of intrinsic apoptotic signaling pathway	23/1109	166/18866	0.000111296	0.0031735	0.00286799	NDUFS3/UBB/ERP29/NCK1/CD74/NME5/BCL2L1/XBP1/NDUFA13/FIS1/STYXL1/SOD1/PARK7/CREB3/BAD/BBC3/PYCARD/MDM2/TAF9/NUPR1/VDAC2/TXNDC12/SELENOS	23
GO:0070199	BP	GO:0070199	establishment of protein localization to chromosome	8/1109	27/18866	0.000112987	0.00320381	0.00289537	CCT5/CCT2/CCT3/LRWD1/PIH1D1/RUVBL2/WRAP53/CCT6A	8
GO:0070671	BP	GO:0070671	response to interleukin-12	11/1109	50/18866	0.000123478	0.00348194	0.00314673	SNRPA1/MTAP/PDCD4/PLCB1/PAK2/RAP1B/RALA/ANXA2/PSME2/SOD1/RIPK2	11
GO:0039702	BP	GO:0039702	viral budding via host ESCRT complex	7/1109	21/18866	0.000133414	0.00374144	0.00338125	TSG101/VPS37B/VPS28/VPS4B/CHMP1B/CHMP4A/CHMP2A	7
GO:0006839	BP	GO:0006839	mitochondrial transport	32/1109	271/18866	0.000136147	0.00379132	0.00342632	ATP5IF1/DYNLT1/ATP5PO/ATP5F1C/BCL2L1/SLC25A14/MICU2/VPS35/TST/ATG13/TIMM8B/NDUFA13/UBE2L3/FIS1/DNAJC15/MPC2/ATP5MC3/CYC1/TIMM17B/ATP5F1A/SMDT1/BAD/EYA2/DNAJC19/YWHAZ/BBC3/TMEM14C/PNPT1/SLC25A24/SLC25A29/FBXO7/ARIH2	32
GO:1904851	BP	GO:1904851	positive regulation of establishment of protein localization to telomere	5/1109	10/18866	0.000136678	0.00379132	0.00342632	CCT5/CCT2/CCT3/WRAP53/CCT6A	5
GO:0006354	BP	GO:0006354	DNA-templated transcription, elongation	18/1109	116/18866	0.00014344	0.00395739	0.00357641	GTF2F1/ELOC/NELFE/GTF2F2/MNAT1/ADRM1/SUPT5H/POLR2B/EAPP/POLR2K/POLR2A/POLR2F/PAF1/TCEA2/GTF2H3/ELL2/SSRP1/POLR2G	18
GO:0022406	BP	GO:0022406	membrane docking	24/1109	180/18866	0.000146282	0.0040141	0.00362765	RAB3IP/B9D1/TCTN1/DCTN3/ALMS1/AHI1/CEP97/CETN2/CEP164/CTBP2/IQCB1/CEP83/CEP57/ODF2/TTBK2/DYNLL1/CEP290/RPGRIP1L/TMEM67/NEDD1/CEP70/NPHP1/STXBP3/EZR	24
GO:0006890	BP	GO:0006890	retrograde vesicle-mediated transport, Golgi to endoplasmic reticulum	15/1109	87/18866	0.000152957	0.00417483	0.00377291	COPE/COPB1/KIF3A/STX18/KIF23/ERGIC3/GOLPH3L/ARF4/ARF3/ARF5/LMAN2/KIF3B/NBAS/RER1/KIFAP3	15
GO:0070482	BP	GO:0070482	response to oxygen levels	42/1109	396/18866	0.000158202	0.00429501	0.00388153	CLDN3/UBC/EDN1/PSMC4/PSMA4/ENDOG/PSMB6/UBB/PSMB4/PSMD1/PSMA3/ELOC/PIN1/PSMD10/PSMD2/CST3/PDLIM1/PSMB7/PSMC5/PSMA7/RBX1/ATP6V0D1/PSMD6/PSMD8/CAT/PSMA1/FIS1/PSMD4/PSMC1/PSMA5/LMNA/PSMB3/PSME2/BACH1/STOX1/BAD/MDM2/PSMD12/SLC11A2/CCNB1/DDAH1/PSMB1	42
GO:0098754	BP	GO:0098754	detoxification	20/1109	138/18866	0.000164736	0.00444875	0.00402046	MGST3/OSCP1/MGST2/MGST1/ADH5/PRDX1/PRDX3/PRDX2/CAT/GSTP1/KDM3B/TXNRD1/GSTK1/SOD1/DHFR/PARK7/SELENOT/NQO1/FBLN5/SELENOS	20
GO:0140056	BP	GO:0140056	organelle localization by membrane tethering	23/1109	171/18866	0.000174818	0.00469616	0.00424405	RAB3IP/B9D1/TCTN1/DCTN3/ALMS1/AHI1/CEP97/CETN2/CEP164/CTBP2/IQCB1/CEP83/CEP57/ODF2/TTBK2/DYNLL1/CEP290/RPGRIP1L/TMEM67/NEDD1/CEP70/NPHP1/STXBP3	23
GO:0032886	BP	GO:0032886	regulation of microtubule-based process	29/1109	240/18866	0.000185104	0.00494644	0.00447024	DNAAF1/OCLN/CCDC40/CCDC65/DRC1/CIB1/CFAP298/VPS4B/EFNA5/ALMS1/CFAP69/CEP97/SPEF1/CHMP1B/STMND1/NSFL1C/DNAH11/IGBP1/MID1/TTBK2/PLK2/CHMP2A/MAPRE2/TMEM67/BRCA1/CEP70/MDM1/SLAIN2/MAP9	29
GO:2001233	BP	GO:2001233	regulation of apoptotic signaling pathway	43/1109	413/18866	0.000199965	0.00531574	0.00480398	BCL10/ATP5IF1/NDUFS3/UBB/ERP29/NCK1/CD74/NME5/LGALS3/PSMD10/TNFRSF12A/BCL2L1/PIH1D1/FAIM/XBP1/PRDX2/PAK2/NDUFA13/GSTP1/FIS1/BIK/STYXL1/LMNA/SOD1/PARK7/CREB3/BAD/EYA2/YWHAZ/BBC3/PYCARD/MDM2/RELA/TAF9/YAP1/CTSH/NUPR1/BRCA1/VDAC2/PRELID1/TXNDC12/SELENOS/GSN	43
GO:0070203	BP	GO:0070203	regulation of establishment of protein localization to telomere	5/1109	11/18866	0.000238442	0.00630573	0.00569867	CCT5/CCT2/CCT3/WRAP53/CCT6A	5
GO:0031398	BP	GO:0031398	positive regulation of protein ubiquitination	18/1109	121/18866	0.000246885	0.00649536	0.00587004	BCL10/UBB/HSPBP1/CUL3/PIN1/PSMD10/TICAM1/INAVA/RBX1/UBE2L3/PDCD6/UBE2N/MTA1/RIPK2/UBE2D1/CDC20/BRCA1/FANCI	18
GO:0036258	BP	GO:0036258	multivesicular body assembly	8/1109	30/18866	0.000254446	0.00665997	0.0060188	TSG101/VPS37B/VPS28/VPS4B/VPS25/CHMP1B/CHMP4A/CHMP2A	8
GO:0031124	BP	GO:0031124	mRNA 3'-end processing	16/1109	101/18866	0.000258701	0.00673678	0.00608822	RBM8A/NELFE/MAGOH/THOC2/SUPT5H/CHTOP/SRSF5/THOC7/EIF4A3/SLU7/SRSF3/PAF1/PNPT1/TENT4B/CCNB1/SRRM1	16
GO:0034976	BP	GO:0034976	response to endoplasmic reticulum stress	33/1109	294/18866	0.0002793	0.00723264	0.00653635	ERP29/AGR2/NCK1/DNAJB11/SDF2L1/UFL1/ACADVL/BCL2L1/CLGN/ATP6V0D1/UFC1/XBP1/TMCO1/TRIM25/RNF5/LMNA/PPP1R15B/UFD1/PARK7/SEC16A/UBXN4/CREB3/JKAMP/BBC3/CCDC47/EIF2S1/NUPR1/TMEM67/FAF2/ERLIN2/TXNDC12/SELENOS/CTDSP2	33
GO:0033044	BP	GO:0033044	regulation of chromosome organization	38/1109	356/18866	0.000280577	0.00723264	0.00653635	CCT5/CUL3/SSBP1/IK/SNW1/CCT2/NELFE/CCT3/PTTG1/DNMT1/MNAT1/AKAP8L/PIH1D1/ERCC1/ANAPC4/CHTOP/XRCC5/RUVBL2/LMNA/UBE2N/PARK7/ZNHIT1/PPP1R10/TADA3/PAF1/ANAPC15/LIF/SSRP1/NAF1/TENT4B/HNRNPC/CDC20/GLYR1/BRCA1/CDC26/CCNB1/GNL3/CCT6A	38
GO:0042795	BP	GO:0042795	snRNA transcription by RNA polymerase II	13/1109	73/18866	0.000297739	0.00763649	0.00690132	GTF2F1/INTS10/GTF2B/GTF2F2/POLR2B/POLR2K/POLR2A/POLR2F/GTF2E2/ELL2/TAF9/TAF13/POLR2G	13
GO:0036257	BP	GO:0036257	multivesicular body organization	8/1109	31/18866	0.000325427	0.00830491	0.00750538	TSG101/VPS37B/VPS28/VPS4B/VPS25/CHMP1B/CHMP4A/CHMP2A	8
GO:0035722	BP	GO:0035722	interleukin-12-mediated signaling pathway	10/1109	47/18866	0.000333248	0.00846217	0.0076475	SNRPA1/MTAP/PDCD4/PLCB1/PAK2/RAP1B/RALA/ANXA2/PSME2/SOD1	10
GO:0006635	BP	GO:0006635	fatty acid beta-oxidation	13/1109	74/18866	0.000342061	0.00860039	0.00777242	BDH2/ETFB/SCP2/ACADVL/ECHS1/ECI1/DECR1/MFSD2A/MECR/PEX2/HADH/ACAT1/HSD17B4	13
GO:0009301	BP	GO:0009301	snRNA transcription	13/1109	74/18866	0.000342061	0.00860039	0.00777242	GTF2F1/INTS10/GTF2B/GTF2F2/POLR2B/POLR2K/POLR2A/POLR2F/GTF2E2/ELL2/TAF9/TAF13/POLR2G	13
GO:1902116	BP	GO:1902116	negative regulation of organelle assembly	9/1109	39/18866	0.00034621	0.00866204	0.00782814	CEP97/CHMP4A/STYXL1/ODF2L/MAK/CHMP2A/NUPR1/BRCA1/MDM1	9
GO:0070202	BP	GO:0070202	regulation of establishment of protein localization to chromosome	5/1109	12/18866	0.000388993	0.0095453	0.00862636	CCT5/CCT2/CCT3/WRAP53/CCT6A	5
GO:1903405	BP	GO:1903405	protein localization to nuclear body	5/1109	12/18866	0.000388993	0.0095453	0.00862636	CCT5/CCT2/CCT3/WRAP53/CCT6A	5
GO:1903441	BP	GO:1903441	protein localization to ciliary membrane	5/1109	12/18866	0.000388993	0.0095453	0.00862636	ARL3/ARL13B/LZTFL1/WDR19/IFT80	5
GO:1904867	BP	GO:1904867	protein localization to Cajal body	5/1109	12/18866	0.000388993	0.0095453	0.00862636	CCT5/CCT2/CCT3/WRAP53/CCT6A	5
GO:0072593	BP	GO:0072593	reactive oxygen species metabolic process	32/1109	288/18866	0.000410545	0.0100075	0.0090441	EDN1/ATP5IF1/NDUFS3/GADD45A/RFK/GLA/TICAM1/POR/PRDX1/INAVA/F2RL1/PRDX3/PRDX2/ARF4/TUSC2/CAT/NDUFA13/GSTP1/PDK4/EIF6/AKR1C3/SOD1/DHFR/PARK7/NDUFS4/STK17A/NQO1/BRCA1/DDAH1/FBLN5/SELENOS/GCHFR	32
GO:1902235	BP	GO:1902235	regulation of endoplasmic reticulum stress-induced intrinsic apoptotic signaling pathway	8/1109	32/18866	0.000411752	0.0100075	0.0090441	ERP29/NCK1/BCL2L1/XBP1/PARK7/CREB3/TXNDC12/SELENOS	8
GO:0060070	BP	GO:0060070	canonical Wnt signaling pathway	36/1109	339/18866	0.000441797	0.0106869	0.00965805	RUVBL1/PSMC4/PSMA4/PSMB6/NFKB1/PSMB4/CUL3/PSMD1/PSMA3/PIN1/TLE4/PSMD10/PSMD2/PSMB7/PSMC5/PSMA7/RBX1/VPS35/PSMD6/FZD6/RUVBL2/PSMD8/PSMA1/PSMD4/TLE1/PSMC1/PSMA5/PSMB3/PSME2/GSKIP/CCDC88C/PSMD12/YAP1/FUZ/EMD/PSMB1	36
GO:0019395	BP	GO:0019395	fatty acid oxidation	16/1109	106/18866	0.000453018	0.0109066	0.00985662	BDH2/ETFB/SCP2/ACADVL/POR/ADH5/ECHS1/ECI1/PDK4/DECR1/MFSD2A/MECR/PEX2/HADH/ACAT1/HSD17B4	16
GO:0006520	BP	GO:0006520	cellular amino acid metabolic process	36/1109	340/18866	0.000466938	0.011189	0.0101118	PSMC4/PSMA4/PSMB6/PSMB4/PSMD1/ASRGL1/PSMA3/IDO1/MTAP/PTS/PSMD10/ENOSF1/KYNU/PSMD2/PSMB7/PSMC5/PSMA7/TST/PSMD6/AASDHPPT/PSMD8/PSMA1/PHGDH/PSMD4/PSMC1/PSMA5/PSMB3/PSME2/PARK7/PSMD12/ACAT1/NQO1/DLD/DDAH1/HIBCH/PSMB1	36
GO:0071349	BP	GO:0071349	cellular response to interleukin-12	10/1109	49/18866	0.000475301	0.0113362	0.0102448	SNRPA1/MTAP/PDCD4/PLCB1/PAK2/RAP1B/RALA/ANXA2/PSME2/SOD1	10
GO:2000027	BP	GO:2000027	regulation of animal organ morphogenesis	29/1109	254/18866	0.000481939	0.011441	0.0103396	EDN1/PSMC4/PSMA4/PSMB6/PSMB4/PSMD1/PSMA3/PSMD10/POR/PSMD2/DAAM1/PSMB7/AHI1/PSMC5/PSMA7/PSMD6/XBP1/FZD6/PSMD8/PSMA1/PSMD4/PSMC1/PSMA5/PSMB3/PSME2/STOX1/LIF/PSMD12/PSMB1	29
GO:0071985	BP	GO:0071985	multivesicular body sorting pathway	9/1109	41/18866	0.000514864	0.012166	0.0109948	VPS37B/VPS28/LEPROTL1/VPS4B/VPS25/CHMP1B/CHMP4A/EXPH5/CHMP2A	9
GO:0002753	BP	GO:0002753	cytoplasmic pattern recognition receptor signaling pathway	12/1109	68/18866	0.000548384	0.0128984	0.0116567	UBC/UBB/PHB/TSPAN6/INAVA/SEC14L1/UBE2N/UFD1/C1QBP/RIPK2/RELA/NFKBIA	12
GO:0031648	BP	GO:0031648	protein destabilization	10/1109	50/18866	0.000563257	0.0131875	0.0119179	CUL3/VPS35/RAD23A/XBP1/RNF5/PEX2/CCDC88C/MDM2/CTSH/GSN	10
GO:0019430	BP	GO:0019430	removal of superoxide radicals	7/1109	26/18866	0.000582715	0.013519	0.0122175	PRDX1/PRDX2/SOD1/DHFR/PARK7/NQO1/FBLN5	7
GO:0046755	BP	GO:0046755	viral budding	7/1109	26/18866	0.000582715	0.013519	0.0122175	TSG101/VPS37B/VPS28/VPS4B/CHMP1B/CHMP4A/CHMP2A	7
GO:1903322	BP	GO:1903322	positive regulation of protein modification by small protein conjugation or removal	19/1109	141/18866	0.000605181	0.0139767	0.0126311	BCL10/UBB/HSPBP1/CUL3/PIN1/PSMD10/TICAM1/INAVA/RBX1/UBE2L3/PDCD6/UBE2N/MTA1/RIPK2/UBE2D1/CDC20/BRCA1/FANCI/GNL3	19
GO:0044242	BP	GO:0044242	cellular lipid catabolic process	27/1109	236/18866	0.000719125	0.0165334	0.0149417	SRD5A3/MGST2/BDH2/ETFB/ACBD5/SCP2/GLA/ACADVL/ECHS1/GDE1/PCCA/LDLR/ECI1/DECR1/GPCPD1/AKR1C3/MFSD2A/MECR/PNPLA8/PEX2/HADH/ACAT1/PNPLA4/HSD17B4/SMPD2/AIG1/PLCG2	27
GO:0048193	BP	GO:0048193	Golgi vesicle transport	38/1109	374/18866	0.000730589	0.0167217	0.0151118	ARL3/COPE/CUL3/DCTN3/COPB1/KIF3A/STX18/KIF23/PREPL/GAK/CNIH1/BLZF1/ERGIC3/GOLPH3L/ARF4/ARF3/ARF5/SNX2/PDCD6/TRAPPC1/MIA2/LMAN2/KIF3B/NBAS/SEC16A/DYNC1LI2/SCAMP2/SEC23IP/DYNLL1/RER1/TRAPPC2B/KIFAP3/NAPG/ANK3/DCTN6/CNIH4/ARL1/AP1AR	38
GO:0006367	BP	GO:0006367	transcription initiation from RNA polymerase II promoter	23/1109	189/18866	0.000745245	0.0169809	0.0153462	PSMC4/GTF2F1/MED31/GTF2B/SNW1/GTF2F2/MED25/MNAT1/PSMC5/ERCC1/POLR2B/POLR2K/POLR2A/POLR2F/GTF2E2/GTF2H3/MED30/TAF9/TAF13/YAP1/POLR2G/CCNB1/MAML2	23
GO:0034440	BP	GO:0034440	lipid oxidation	16/1109	111/18866	0.000761334	0.0172673	0.0156049	BDH2/ETFB/SCP2/ACADVL/POR/ADH5/ECHS1/ECI1/PDK4/DECR1/MFSD2A/MECR/PEX2/HADH/ACAT1/HSD17B4	16
GO:1903902	BP	GO:1903902	positive regulation of viral life cycle	11/1109	61/18866	0.000764577	0.0172673	0.0156049	TSG101/VPS37B/HLA-DRB1/PPID/CD74/VPS4B/RAD23A/SRPK1/CHMP2A/HACD3/ADAR	11
GO:0030111	BP	GO:0030111	regulation of Wnt signaling pathway	38/1109	375/18866	0.00076824	0.0172736	0.0156106	RUVBL1/PSMC4/PSMA4/PSMB6/NFKB1/PSMB4/CUL3/PSMD1/PSMA3/PIN1/TLE4/PSMD10/PSMD2/PSMB7/PSMC5/PSMA7/RBX1/VPS35/PSMD6/FZD6/RUVBL2/PSMD8/PSMA1/PSMD4/TLE1/PSMC1/IFT80/PSMA5/PSMB3/PSME2/PPP2CA/GSKIP/CCDC88C/PSMD12/YAP1/FUZ/EMD/PSMB1	38
GO:1902236	BP	GO:1902236	negative regulation of endoplasmic reticulum stress-induced intrinsic apoptotic signaling pathway	6/1109	20/18866	0.000772595	0.0172953	0.0156302	BCL2L1/XBP1/PARK7/CREB3/TXNDC12/SELENOS	6
GO:0006998	BP	GO:0006998	nuclear envelope organization	10/1109	52/18866	0.000779732	0.0173788	0.0157058	BANF1/AKAP8L/PPP2R2A/NSFL1C/LMNA/PPP2CA/CHMP2A/VRK1/CCNB1/EMD	10
GO:0032509	BP	GO:0032509	endosome transport via multivesicular body sorting pathway	8/1109	35/18866	0.000787521	0.0174761	0.0157937	VPS37B/VPS28/LEPROTL1/VPS4B/VPS25/CHMP1B/CHMP4A/CHMP2A	8
GO:0009636	BP	GO:0009636	response to toxic substance	28/1109	250/18866	0.000809189	0.0178792	0.016158	MGST3/OSCP1/MGST2/MGST1/ADH5/PRDX1/CST3/PRDX3/PRDX2/CAT/GSTP1/FIS1/DHX15/KDM3B/TXNRD1/GSTK1/SOD1/DHFR/PARK7/MBP/SELENOT/MDM2/NUPR1/EPHX1/NQO1/CCNB1/FBLN5/SELENOS	28
GO:0070986	BP	GO:0070986	left/right axis specification	5/1109	14/18866	0.000890709	0.0195115	0.0176331	ARL13B/AHI1/MNS1/HSPB11/IFT172	5
GO:1990173	BP	GO:1990173	protein localization to nucleoplasm	5/1109	14/18866	0.000890709	0.0195115	0.0176331	CCT5/CCT2/CCT3/WRAP53/CCT6A	5
GO:0031058	BP	GO:0031058	positive regulation of histone modification	14/1109	92/18866	0.000927329	0.0202269	0.0182796	SNW1/NELFE/DNMT1/AKAP8L/PIH1D1/CHTOP/RUVBL2/LMNA/UBE2N/PAF1/LIF/GLYR1/BRCA1/CCNB1	14
GO:0000281	BP	GO:0000281	mitotic cytokinesis	12/1109	72/18866	0.000932208	0.0202468	0.0182976	ARL3/DCDC1/EFHC2/KIF23/VPS4B/EFHC1/CHMP1B/MYH10/CHMP4A/CHMP2A/ANK3/MAP9	12
GO:0071450	BP	GO:0071450	cellular response to oxygen radical	7/1109	28/18866	0.000946133	0.0203758	0.0184142	PRDX1/PRDX2/SOD1/DHFR/PARK7/NQO1/FBLN5	7
GO:0071451	BP	GO:0071451	cellular response to superoxide	7/1109	28/18866	0.000946133	0.0203758	0.0184142	PRDX1/PRDX2/SOD1/DHFR/PARK7/NQO1/FBLN5	7
GO:0002495	BP	GO:0002495	antigen processing and presentation of peptide antigen via MHC class II	15/1109	103/18866	0.000986834	0.021163	0.0191256	HLA-DRB1/DCTN3/KIF3A/CD74/KIF23/HLA-DRA/CTSS/AP1M2/KIF3B/HLA-DRB5/DYNC1LI2/DYNLL1/PYCARD/KIFAP3/DCTN6	15
GO:0031122	BP	GO:0031122	cytoplasmic microtubule organization	11/1109	63/18866	0.00101157	0.0216028	0.019523	CIB1/VPS4B/TUBGCP2/KATNAL2/IFT172/CCDC13/CLIP4/CCDC88C/CRIPT/SLAIN2/EZR	11
GO:0009062	BP	GO:0009062	fatty acid catabolic process	16/1109	114/18866	0.00102095	0.0217123	0.019622	BDH2/ETFB/ACBD5/SCP2/ACADVL/ECHS1/PCCA/ECI1/DECR1/MFSD2A/MECR/PEX2/HADH/ACAT1/HSD17B4/AIG1	16
GO:0006283	BP	GO:0006283	transcription-coupled nucleotide-excision repair	12/1109	73/18866	0.00105702	0.022386	0.0202309	UBC/UBB/RPA3/MNAT1/RBX1/ERCC1/POLR2B/POLR2K/POLR2A/POLR2F/GTF2H3/POLR2G	12
GO:0002504	BP	GO:0002504	antigen processing and presentation of peptide or polysaccharide antigen via MHC class II	15/1109	104/18866	0.00109182	0.0230274	0.0208105	HLA-DRB1/DCTN3/KIF3A/CD74/KIF23/HLA-DRA/CTSS/AP1M2/KIF3B/HLA-DRB5/DYNC1LI2/DYNLL1/PYCARD/KIFAP3/DCTN6	15
GO:0045862	BP	GO:0045862	positive regulation of proteolysis	37/1109	370/18866	0.00113847	0.0239126	0.0216105	CLDN3/PSENEN/BCL10/ATP5IF1/PSMC4/HSPBP1/IFT57/RNF19A/PSMD10/CLDN4/ADRM1/RBX1/RAD23A/NDUFA13/PDCD6/FIS1/PSMC1/NEK5/PSME2/RNF144B/MBP/RIPK2/BAD/PLK2/BBC3/PYCARD/AURKAIP1/MDM2/BBS7/ARL6IP5/CTSH/NUPR1/CDC20/PRELID1/GSN/ARIH2/PLGRKT	37
GO:0006294	BP	GO:0006294	nucleotide-excision repair, preincision complex assembly	7/1109	29/18866	0.0011846	0.0247013	0.0223233	UBC/UBB/RPA3/MNAT1/RBX1/CETN2/GTF2H3	7
GO:0042176	BP	GO:0042176	regulation of protein catabolic process	39/1109	397/18866	0.0011857	0.0247013	0.0223233	ATP5IF1/PSMC4/DNAAF4/UBB/HSPBP1/PHB/VPS28/PSMD1/PIN1/RNF19A/PSMD10/UFL1/ATRAID/PSMD2/CST3/SMARCC1/RBX1/VPS35/RAD23A/LDLR/NDUFA13/PSMC1/NEDD4L/HMGCR/ANXA2/FBXL20/NUDT15/PSME2/RNF144B/PARK7/PLK2/MDM2/RELA/TAF9/BBS7/NUPR1/CDC20/EZR/ARIH2	39
GO:0051881	BP	GO:0051881	regulation of mitochondrial membrane potential	12/1109	74/18866	0.0011954	0.0248021	0.0224144	ATP5IF1/UBB/BCL2L1/PRDX3/TUSC2/SOD1/PARK7/STOX1/BAD/ARL6IP5/SPART/PRELID1	12
GO:0002064	BP	GO:0002064	epithelial cell development	25/1109	221/18866	0.00130438	0.0269537	0.0243588	CLDN3/HYDIN/IFT74/PRDM1/YIPF6/MYO1E/SHROOM3/CST3/F2RL1/KLF5/VCL/XBP1/RAP1B/RAB25/LRTOMT/SOD1/EXPH5/EPHA2/BAD/CCDC88C/MARVELD2/YAP1/HSD17B4/RFX3/EZR	25
GO:0046782	BP	GO:0046782	regulation of viral transcription	11/1109	65/18866	0.00132096	0.0271862	0.024569	GTF2F1/GTF2B/SNW1/NELFE/GTF2F2/SUPT5H/POLR2B/POLR2K/POLR2A/POLR2F/POLR2G	11
GO:0006085	BP	GO:0006085	acetyl-CoA biosynthetic process	6/1109	22/18866	0.0013442	0.0275533	0.0249007	PDP1/ACLY/PDK4/MPC2/ACAT1/DLD	6
GO:1902017	BP	GO:1902017	regulation of cilium assembly	10/1109	56/18866	0.00141856	0.0289613	0.0261732	DZIP1/DYNC2LI1/CEP97/IFT88/ZMYND10/MNS1/ODF2L/MAK/IFT140/FUZ	10
GO:0016236	BP	GO:0016236	macroautophagy	32/1109	310/18866	0.00142908	0.0290599	0.0262622	ATP6V1D/TSG101/VPS37B/VPS28/VPS4B/UFL1/SNX14/EMC6/ATG101/RRAGA/C9orf72/CSNK2B/IFT88/ATP6V0D1/VPS25/VPS35/LAMTOR4/SUPT5H/UFC1/NSFL1C/ATG13/CHMP4A/RNF5/ATP6V1C1/TEX264/LAMTOR2/RIPK2/DYNLL1/ATP6V0B/CHMP2A/LAMTOR5/NUPR1	32
GO:0016570	BP	GO:0016570	histone modification	44/1109	468/18866	0.00144648	0.0292299	0.0264159	RUVBL1/DYDC2/PHB/GTF2B/SNW1/BAZ1A/NELFE/NEK11/KDM1B/UFL1/DNMT1/AKAP8L/USP16/PIH1D1/COPRS/CHTOP/RUVBL2/DPY30/UBE2A/MEAF6/LMNA/KDM3B/UBE2N/HDAC9/PARK7/ZNHIT1/MTA1/TADA3/PAF1/EYA2/PRMT2/LIF/SATB1/TAF9/VRK1/EPC2/KDM4B/GLYR1/RCOR1/BRCA1/YEATS4/CCNB1/TRMT112/MCM3AP	44
GO:0000303	BP	GO:0000303	response to superoxide	7/1109	30/18866	0.0014677	0.0292299	0.0264159	PRDX1/PRDX2/SOD1/DHFR/PARK7/NQO1/FBLN5	7
GO:0043457	BP	GO:0043457	regulation of cellular respiration	7/1109	30/18866	0.0014677	0.0292299	0.0264159	CISD1/DNAJC15/ISCU/PARK7/PNPT1/CCNB1/PRELID1	7
GO:0048147	BP	GO:0048147	negative regulation of fibroblast proliferation	7/1109	30/18866	0.0014677	0.0292299	0.0264159	MED31/MED25/PAWR/GSTP1/PEX2/NUPR1/EMD	7
GO:0070198	BP	GO:0070198	protein localization to chromosome, telomeric region	7/1109	30/18866	0.0014677	0.0292299	0.0264159	CCT5/CCT2/CCT3/XRCC5/WRAP53/GNL3/CCT6A	7
GO:1903362	BP	GO:1903362	regulation of cellular protein catabolic process	28/1109	260/18866	0.00147427	0.0292299	0.0264159	ATP5IF1/PSMC4/DNAAF4/UBB/HSPBP1/RNF19A/PSMD10/UFL1/ATRAID/SMARCC1/RBX1/VPS35/RAD23A/LDLR/PSMC1/ANXA2/NUDT15/PSME2/RNF144B/PARK7/PLK2/MDM2/TAF9/BBS7/NUPR1/CDC20/EZR/ARIH2	28
GO:0007052	BP	GO:0007052	mitotic spindle organization	16/1109	118/18866	0.00148064	0.0292299	0.0264159	EFHC2/KIF23/VPS4B/EFHC1/CEP97/CHMP1B/TACC2/KIF3B/PIBF1/PLK2/CHMP2A/CDC20/DCTN6/CCNB1/MAP9/MISP	16
GO:0008589	BP	GO:0008589	regulation of smoothened signaling pathway	13/1109	86/18866	0.00148325	0.0292299	0.0264159	TCTN1/TULP3/DYNC2H1/POR/ARMC9/IFT81/IFT122/IFT172/INTU/GAS8/IFT140/RPGRIP1L/FUZ	13
GO:0043687	BP	GO:0043687	post-translational protein modification	36/1109	363/18866	0.00152373	0.0299119	0.0270323	PSMC4/PSMA4/PSMB6/LMO7/PSMB4/CUL3/PSMD1/PSMA3/ELOC/FBXW9/PSMD10/FBXO21/PSMD2/CST3/PSMB7/PSMC5/GOLM1/PSMA7/RBX1/SPSB1/PSMD6/PSMD8/PSMA1/PSMD4/RAB2A/PSMC1/PSMA5/FBXL20/PSMB3/PSME2/UCHL3/PSMD12/IGFBP7/RBBP7/FBXO7/PSMB1	36
GO:0050657	BP	GO:0050657	nucleic acid transport	23/1109	200/18866	0.00160632	0.0312926	0.02828	SSB/RBM8A/MAGOH/THOC2/AKAP8L/CETN2/ATXN2/CHTOP/SRSF5/TST/NUP88/THOC7/EIF6/G3BP2/EIF4A3/SLU7/SRSF3/NUP62CL/NUTF2/UPF2/PNPT1/SRRM1/MCM3AP	23
GO:0050658	BP	GO:0050658	RNA transport	23/1109	200/18866	0.00160632	0.0312926	0.02828	SSB/RBM8A/MAGOH/THOC2/AKAP8L/CETN2/ATXN2/CHTOP/SRSF5/TST/NUP88/THOC7/EIF6/G3BP2/EIF4A3/SLU7/SRSF3/NUP62CL/NUTF2/UPF2/PNPT1/SRRM1/MCM3AP	23
GO:0031123	BP	GO:0031123	RNA 3'-end processing	19/1109	153/18866	0.00163217	0.0316753	0.0286259	SSB/RBM8A/NELFE/MAGOH/THOC2/SUPT5H/CHTOP/SRSF5/THOC7/ERI3/EIF4A3/SLU7/SRSF3/PAF1/TRMT10C/PNPT1/TENT4B/CCNB1/SRRM1	19
GO:0009060	BP	GO:0009060	aerobic respiration	13/1109	87/18866	0.00165197	0.0319382	0.0288634	IDH2/MDH2/SLC25A14/MDH1/NDUFS7/IDH3G/CAT/UQCRC2/BLOC1S1/SURF1/DLD/COX6A1/SUCLA2	13
GO:0046599	BP	GO:0046599	regulation of centriole replication	6/1109	23/18866	0.00172911	0.0333034	0.0300972	VPS4B/ALMS1/PLK2/CHMP2A/BRCA1/MDM1	6
GO:0098781	BP	GO:0098781	ncRNA transcription	15/1109	109/18866	0.00176864	0.0339365	0.0306694	GTF2F1/INTS10/GTF2B/GTF2F2/PIH1D1/POLR2B/GTF3C1/POLR2K/POLR2A/POLR2F/GTF2E2/ELL2/TAF9/TAF13/POLR2G	15
GO:0000305	BP	GO:0000305	response to oxygen radical	7/1109	31/18866	0.00180086	0.0344254	0.0311112	PRDX1/PRDX2/SOD1/DHFR/PARK7/NQO1/FBLN5	7
GO:0048863	BP	GO:0048863	stem cell differentiation	28/1109	264/18866	0.00185001	0.0352208	0.03183	EDN1/PSMC4/PSMA4/PSMB6/PSMB4/PSMD1/PSMA3/PSMD10/UFL1/PSMD2/PSMB7/PSMC5/PSMA7/PSMD6/XRCC5/PSMD8/PSMA1/PDCD6/PSMD4/PSMC1/PSMA5/PSMB3/PSME2/OCIAD1/LIF/PSMD12/YAP1/PSMB1	28
GO:0019058	BP	GO:0019058	viral life cycle	34/1109	341/18866	0.00185627	0.0352208	0.03183	UBC/ISG20/BANF1/UBB/TSG101/DYNLT1/PHB/VPS37B/VPS28/HLA-DRB1/PPID/SPCS1/CD74/VPS4B/RAD23A/CHMP1B/LDLR/NECTIN4/CHMP4A/NUP88/TRIM25/NEDD4L/CTBP2/SRPK1/CDHR3/EPHA2/RSAD2/PLSCR1/CHMP2A/HACD3/ZC3HAV1/LAMTOR5/ADAR/GSN	34
GO:0075522	BP	GO:0075522	IRES-dependent viral translational initiation	4/1109	10/18866	0.00187321	0.0352799	0.0318834	SSB/EIF3D/EIF3F/MCTS1	4
GO:1903862	BP	GO:1903862	positive regulation of oxidative phosphorylation	4/1109	10/18866	0.00187321	0.0352799	0.0318834	ISCU/PARK7/NUPR1/CCNB1	4
GO:0019886	BP	GO:0019886	antigen processing and presentation of exogenous peptide antigen via MHC class II	14/1109	99/18866	0.00191131	0.035796	0.0323499	HLA-DRB1/DCTN3/KIF3A/CD74/KIF23/HLA-DRA/CTSS/AP1M2/KIF3B/HLA-DRB5/DYNC1LI2/DYNLL1/KIFAP3/DCTN6	14
GO:0097193	BP	GO:0097193	intrinsic apoptotic signaling pathway	30/1109	290/18866	0.00191464	0.035796	0.0323499	BCL2A1/NDUFS3/UBB/ERP29/CUL3/SNW1/NCK1/CD74/NME5/BCL2L1/XBP1/NDUFA13/FIS1/STYXL1/SOD1/PARK7/CREB3/GSKIP/EPHA2/BAD/BBC3/PYCARD/MDM2/TAF9/ARL6IP5/NUPR1/BRCA1/VDAC2/TXNDC12/SELENOS	30
GO:0051236	BP	GO:0051236	establishment of RNA localization	23/1109	203/18866	0.00195358	0.0363908	0.0328874	SSB/RBM8A/MAGOH/THOC2/AKAP8L/CETN2/ATXN2/CHTOP/SRSF5/TST/NUP88/THOC7/EIF6/G3BP2/EIF4A3/SLU7/SRSF3/NUP62CL/NUTF2/UPF2/PNPT1/SRRM1/MCM3AP	23
GO:0098534	BP	GO:0098534	centriole assembly	8/1109	40/18866	0.0019828	0.0366988	0.0331658	VPS4B/CCDC78/ALMS1/CETN2/PLK2/CHMP2A/BRCA1/MDM1	8
GO:1902850	BP	GO:1902850	microtubule cytoskeleton organization involved in mitosis	18/1109	144/18866	0.0019845	0.0366988	0.0331658	DYNLT1/EFHC2/KIF23/VPS4B/EFHC1/CEP97/CHMP1B/NSFL1C/TACC2/KIF3B/PIBF1/PLK2/CHMP2A/CDC20/DCTN6/CCNB1/MAP9/MISP	18
GO:0006997	BP	GO:0006997	nucleus organization	17/1109	133/18866	0.00205427	0.0378519	0.0342079	BANF1/VPS4B/AKAP8L/GOLM1/CHMP1B/PPP2R2A/NSFL1C/CHMP4A/WRAP53/LMNA/SRPK1/SYNE1/PPP2CA/CHMP2A/VRK1/CCNB1/EMD	17
GO:0006631	BP	GO:0006631	fatty acid metabolic process	38/1109	396/18866	0.00206685	0.0379468	0.0342936	ANXA1/EDN1/BDH2/ETFB/PDP1/TECR/ACBD5/CD74/SCP2/ACADVL/POR/ADH5/NDUFAB1/PTGR1/ACLY/ECHS1/PCCA/XBP1/ECI1/GSTP1/PDK4/DECR1/EIF6/AKR1C3/MFSD2A/MECR/PNPLA8/PIBF1/PEX2/HADH/HACD3/ACAT1/EPHX1/BRCA1/HSD17B4/DLD/ERLIN2/AIG1	38
GO:0043462	BP	GO:0043462	regulation of ATPase activity	12/1109	79/18866	0.00213146	0.0387713	0.0350388	ATP5IF1/SSBP1/DNAJB11/VMA21/MNAT1/AHSA1/CHTOP/DNAJC15/DNAJC1/DYNLL1/DNAJC19/PLSCR1	12
GO:0045454	BP	GO:0045454	cell redox homeostasis	10/1109	59/18866	0.00213455	0.0387713	0.0350388	PRDX1/PRDX3/PRDX2/TXNRD1/SELENOT/KRIT1/NQO1/DLD/TXNDC12/SELENOS	10
GO:0046605	BP	GO:0046605	regulation of centrosome cycle	10/1109	59/18866	0.00213455	0.0387713	0.0350388	VPS4B/ALMS1/CHMP1B/NSFL1C/PLK2/CHMP2A/TMEM67/BRCA1/MDM1/MAP9	10
GO:0021591	BP	GO:0021591	ventricular system development	7/1109	32/18866	0.00218981	0.039634	0.0358184	DPCD/HYDIN/NME5/MNAT1/MYH10/DNAH5/RPGRIP1L	7
GO:1903900	BP	GO:1903900	regulation of viral life cycle	19/1109	157/18866	0.00220445	0.0397581	0.0359305	ISG20/BANF1/TSG101/PHB/VPS37B/HLA-DRB1/PPID/CD74/VPS4B/RAD23A/TRIM25/SRPK1/RSAD2/PLSCR1/CHMP2A/HACD3/ZC3HAV1/ADAR/GSN	19
GO:0035966	BP	GO:0035966	response to topologically incorrect protein	23/1109	205/18866	0.00221901	0.0398797	0.0360404	CUL3/AGR2/NCK1/DNAJB11/SDF2L1/UFL1/ACADVL/PACRG/CLGN/ATP6V0D1/XBP1/RNF5/LMNA/PPP1R15B/UFD1/UBXN4/CREB3/JKAMP/EIF2S1/FAF2/HSPA4L/SELENOS/CTDSP2	23
GO:0061136	BP	GO:0061136	regulation of proteasomal protein catabolic process	22/1109	193/18866	0.00224215	0.0401541	0.0362884	PSMC4/DNAAF4/UBB/HSPBP1/RNF19A/PSMD10/UFL1/SMARCC1/RBX1/RAD23A/PSMC1/NUDT15/PSME2/RNF144B/PARK7/PLK2/MDM2/TAF9/BBS7/NUPR1/CDC20/ARIH2	22
GO:0006457	BP	GO:0006457	protein folding	25/1109	230/18866	0.00226727	0.0404621	0.0365668	NUDC/CCT5/DNAJB13/HSPBP1/ERP29/PPID/CCT2/TTC1/DNAJB11/CD74/CCT3/GAK/CLGN/CSNK2B/AHSA1/DNAJC7/ZMYND10/RUVBL2/PFDN6/PSMC1/TBCA/DNAJC1/DNAJC19/HSPA4L/CCT6A	25
GO:1990542	BP	GO:1990542	mitochondrial transmembrane transport	14/1109	101/18866	0.00231463	0.0411633	0.0372005	ATP5PO/ATP5F1C/MICU2/TST/DNAJC15/MPC2/ATP5MC3/CYC1/TIMM17B/ATP5F1A/SMDT1/DNAJC19/PNPT1/SLC25A29	14
GO:0021532	BP	GO:0021532	neural tube patterning	8/1109	41/18866	0.00233866	0.0414463	0.0374562	TCTN1/TULP3/TMEM107/ARL13B/WDR19/IFT122/IFT140/RPGRIP1L	8
GO:0016569	BP	GO:0016569	covalent chromatin modification	44/1109	481/18866	0.00245034	0.0432752	0.0391091	RUVBL1/DYDC2/PHB/GTF2B/SNW1/BAZ1A/NELFE/NEK11/KDM1B/UFL1/DNMT1/AKAP8L/USP16/PIH1D1/COPRS/CHTOP/RUVBL2/DPY30/UBE2A/MEAF6/LMNA/KDM3B/UBE2N/HDAC9/PARK7/ZNHIT1/MTA1/TADA3/PAF1/EYA2/PRMT2/LIF/SATB1/TAF9/VRK1/EPC2/KDM4B/GLYR1/RCOR1/BRCA1/YEATS4/CCNB1/TRMT112/MCM3AP	44
GO:0031023	BP	GO:0031023	microtubule organizing center organization	17/1109	136/18866	0.00260951	0.0456852	0.041287	GADD45A/KIF3A/VPS4B/CCDC78/ALMS1/CETN2/CHMP1B/NSFL1C/KIF3B/UXT/ODF2/PLK2/CHMP2A/TMEM67/BRCA1/MDM1/MAP9	17
GO:0031647	BP	GO:0031647	regulation of protein stability	30/1109	296/18866	0.00261126	0.0456852	0.041287	CCT5/PHB/CUL3/CCT2/PIN1/CCT3/RNF149/VPS35/RAD23A/XBP1/GTPBP4/NEDD4L/RNF5/LMNA/PEX2/PARK7/TSPAN1/SEC16A/ZSWIM7/TADA3/CCDC88C/PYCARD/MDM2/TAF9/NAPG/CTSH/FBXO7/SUGT1/GSN/CCT6A	30
GO:0006984	BP	GO:0006984	ER-nucleus signaling pathway	9/1109	51/18866	0.00263944	0.0456852	0.041287	AGR2/NCK1/XBP1/TMCO1/PPP1R15B/CCDC47/EIF2S1/ERLIN2/SELENOS	9
GO:0032206	BP	GO:0032206	positive regulation of telomere maintenance	9/1109	51/18866	0.00263944	0.0456852	0.041287	CCT5/CCT2/CCT3/ERCC1/XRCC5/PPP1R10/NAF1/GNL3/CCT6A	9
GO:1903573	BP	GO:1903573	negative regulation of response to endoplasmic reticulum stress	9/1109	51/18866	0.00263944	0.0456852	0.041287	NCK1/UFL1/BCL2L1/XBP1/PPP1R15B/PARK7/CREB3/TXNDC12/SELENOS	9
GO:0003352	BP	GO:0003352	regulation of cilium movement	7/1109	33/18866	0.00264051	0.0456852	0.041287	DNAAF1/CCDC40/CCDC65/DRC1/CFAP298/CFAP69/DNAH11	7
GO:2001234	BP	GO:2001234	negative regulation of apoptotic signaling pathway	25/1109	233/18866	0.00270033	0.0464302	0.0419603	NDUFS3/CD74/NME5/LGALS3/PSMD10/BCL2L1/PIH1D1/FAIM/XBP1/PRDX2/NDUFA13/GSTP1/LMNA/PARK7/CREB3/EYA2/MDM2/RELA/TAF9/YAP1/BRCA1/VDAC2/PRELID1/TXNDC12/SELENOS	25
GO:0007098	BP	GO:0007098	centrosome cycle	16/1109	125/18866	0.00270176	0.0464302	0.0419603	GADD45A/KIF3A/VPS4B/ALMS1/CETN2/CHMP1B/NSFL1C/KIF3B/UXT/ODF2/PLK2/CHMP2A/TMEM67/BRCA1/MDM1/MAP9	16
GO:0045324	BP	GO:0045324	late endosome to vacuole transport	6/1109	25/18866	0.00274283	0.0469778	0.0424552	VPS28/LEPROTL1/VPS25/CHMP1B/CHMP4A/CHMP2A	6
GO:0000910	BP	GO:0000910	cytokinesis	20/1109	172/18866	0.00275406	0.0470125	0.0424866	ARL3/DCDC1/CUL3/DCTN3/EFHC2/PIN1/KIF23/VPS4B/EFHC1/BCL2L1/CETN2/CSPP1/CHMP1B/MYH10/CHMP4A/KIF3B/PLK2/CHMP2A/ANK3/MAP9	20
GO:1903706	BP	GO:1903706	regulation of hemopoiesis	45/1109	498/18866	0.00278307	0.047134	0.0425964	ANXA1/PSMC4/PSMA4/PSMB6/PSMB4/PSMD1/HLA-DRB1/PRDM1/PSMA3/CIB1/CD74/LGALS3/HMGB3/PSMD10/P4HTM/PSMD2/PSMB7/PSMC5/PSMA7/PSMD6/XBP1/PRDX2/PSMD8/PSMA1/IL18/DPY30/PSMD4/PSMC1/EIF6/PSMA5/PSMB3/PSME2/SOD1/PAF1/RIPK2/BAD/RC3H1/LIF/PSMD12/NFKBIA/YAP1/XRCC6/FBXO7/PRELID1/PSMB1	45
GO:0039532	BP	GO:0039532	negative regulation of viral-induced cytoplasmic pattern recognition receptor signaling pathway	4/1109	11/18866	0.00280736	0.047134	0.0425964	TSPAN6/SEC14L1/UFD1/C1QBP	4
GO:1904869	BP	GO:1904869	regulation of protein localization to Cajal body	4/1109	11/18866	0.00280736	0.047134	0.0425964	CCT5/CCT2/CCT3/CCT6A	4
GO:1904871	BP	GO:1904871	positive regulation of protein localization to Cajal body	4/1109	11/18866	0.00280736	0.047134	0.0425964	CCT5/CCT2/CCT3/CCT6A	4
GO:2000628	BP	GO:2000628	regulation of miRNA metabolic process	4/1109	11/18866	0.00280736	0.047134	0.0425964	NFKB1/RC3H1/RELA/PNPT1	4
GO:1903364	BP	GO:1903364	positive regulation of cellular protein catabolic process	18/1109	149/18866	0.00289666	0.0484739	0.0438072	ATP5IF1/PSMC4/HSPBP1/RNF19A/PSMD10/RBX1/VPS35/RAD23A/LDLR/PSMC1/RNF144B/PLK2/MDM2/BBS7/NUPR1/CDC20/EZR/ARIH2	18
GO:0031514	CC	GO:0031514	motile cilium	62/1160	199/19559	1.78393e-28	1.11139e-25	8.16852e-26	ANXA1/DNALI1/TEKT1/CFAP300/ROPN1L/AK7/SPACA9/SPA17/IFT74/SPAG17/DNAJB13/CCDC65/DRC1/TTC29/TEKT2/RSPH1/CUL3/DRC3/DYNC2H1/RSPH9/RSPH4A/CFAP52/ENKUR/CFAP73/NME5/IQUB/TSGA10/DYNC2LI1/ARL13B/IFT27/PACRG/DAAM1/CFAP69/CFAP43/SPEF1/IFT88/IFT81/MNS1/IQCG/SPEF2/WDR19/DNAH5/DNAH11/CFAP70/IQCD/CFAP65/IFT172/INTU/GAS8/TCTEX1D4/ODF2/CFAP44/SPATA6/MAK/SPAG16/RPGR/ZBBX/SLIRP/CFAP36/NPHP1/DLD/DRC7	62
GO:0005930	CC	GO:0005930	axoneme	47/1160	122/19559	1.83487e-26	5.71563e-24	4.2009e-24	DNALI1/DNAAF1/HYDIN/CCDC40/SPAG17/DNAJB13/CCDC65/DRC1/CFAP46/TULP3/DRC3/DYNC2H1/RSPH9/EFHC2/IFT57/RSPH4A/CCDC114/CFAP221/CFAP73/PRKAR2A/EFHC1/DYNC2LI1/ARL13B/DNAH3/CFAP43/SPEF1/DNAH10/MNS1/DNAH7/CFAP54/DNAH5/DNAH11/CFAP70/IFT172/GAS8/TCTEX1D4/TTC30B/MAK/LCA5L/BBS7/KIFAP3/SPAG16/DNAL1/AKAP14/IFT140/RPGRIP1L/CFAP36	47
GO:0097014	CC	GO:0097014	ciliary plasm	47/1160	124/19559	4.26209e-26	8.85094e-24	6.5053e-24	DNALI1/DNAAF1/HYDIN/CCDC40/SPAG17/DNAJB13/CCDC65/DRC1/CFAP46/TULP3/DRC3/DYNC2H1/RSPH9/EFHC2/IFT57/RSPH4A/CCDC114/CFAP221/CFAP73/PRKAR2A/EFHC1/DYNC2LI1/ARL13B/DNAH3/CFAP43/SPEF1/DNAH10/MNS1/DNAH7/CFAP54/DNAH5/DNAH11/CFAP70/IFT172/GAS8/TCTEX1D4/TTC30B/MAK/LCA5L/BBS7/KIFAP3/SPAG16/DNAL1/AKAP14/IFT140/RPGRIP1L/CFAP36	47
GO:0032838	CC	GO:0032838	plasma membrane bounded cell projection cytoplasm	53/1160	211/19559	9.77787e-20	1.5229e-17	1.11931e-17	DNALI1/DNAAF1/HYDIN/CCDC40/SPAG17/DNAJB13/CCDC65/DRC1/CFAP46/TULP3/DRC3/DYNC2H1/RSPH9/EFHC2/IFT57/RSPH4A/KIF3A/CCDC114/CFAP221/CFAP73/PRKAR2A/EFHC1/DYNC2LI1/ARL13B/DNAH3/CFAP43/SPEF1/BAIAP2/DNAH10/MNS1/DNAH7/CFAP54/DNAH5/DNAH11/CFAP70/KIF3B/BLOC1S1/KIF1B/IFT172/SOD1/GAS8/TCTEX1D4/TTC30B/MAK/LCA5L/BBS7/KIFAP3/SPAG16/DNAL1/AKAP14/IFT140/RPGRIP1L/CFAP36	53
GO:0098798	CC	GO:0098798	mitochondrial protein complex	56/1160	265/19559	4.5843e-17	5.71204e-15	4.19825e-15	NDUFC2/NDUFS3/NDUFB8/NDUFB5/PHB/MRPL13/ATP5MPL/ATP5PO/MRPS18C/NDUFV2/NDUFB9/ATP5F1C/NDUFAB1/APOO/MRPL47/MRPL54/MRPS33/DAP3/MICU2/NDUFV1/MRPL21/MRPL40/MALSU1/NDUFA8/NDUFS7/TIMM8B/NDUFA13/MRPL41/MRPS16/UQCRC2/DNAJC15/MRPS35/MRPL28/NDUFS2/MRPL50/ATP5MC3/MRPS36/DMAC1/UQCC3/NDUFB6/NDUFB3/CYC1/TIMM17B/ATP5F1A/MRPL23/SMDT1/UQCRFS1/MRPS21/NDUFS4/DNAJC19/TRMT10C/MRPL22/PNPT1/NDUFA11/COX6A1/CHCHD6	56
GO:0097542	CC	GO:0097542	ciliary tip	23/1160	46/19559	1.08275e-16	1.12425e-14	8.26306e-15	IFT74/IFT43/DYNC2H1/DYNLRB2/IFT57/KIF3A/DYNC2LI1/IFT27/ARMC9/IFT88/IFT81/WDR19/CLUAP1/IFT80/IFT122/KIF3B/HSPB11/IFT172/TTC30B/DYNLL1/KIFAP3/IFT140/IFT22	23
GO:0099568	CC	GO:0099568	cytoplasmic region	54/1160	254/19559	1.27207e-16	1.13214e-14	8.32107e-15	DNALI1/DNAAF1/HYDIN/CCDC40/SPAG17/DNAJB13/CCDC65/DRC1/CFAP46/TULP3/DRC3/DYNC2H1/RSPH9/EFHC2/IFT57/RSPH4A/KIF3A/CCDC114/CFAP221/CFAP73/PRKAR2A/EFHC1/DYNC2LI1/ARL13B/DNAH3/CFAP43/SPEF1/BAIAP2/DNAH10/MNS1/DNAH7/CFAP54/DNAH5/DNAH11/CTBP2/CFAP70/KIF3B/BLOC1S1/KIF1B/IFT172/SOD1/GAS8/TCTEX1D4/TTC30B/MAK/LCA5L/BBS7/KIFAP3/SPAG16/DNAL1/AKAP14/IFT140/RPGRIP1L/CFAP36	54
GO:0036064	CC	GO:0036064	ciliary basal body	40/1160	155/19559	1.17469e-15	9.14791e-14	6.72356e-14	SPACA9/PIFO/B9D1/CFAP126/C11orf97/CCDC65/RABL2B/PSMB4/CCDC113/CFAP157/MLF1/EFHC2/IFT57/PIN1/DZIP1/DYNC2LI1/DAAM1/AHI1/ARMC9/IFT88/CETN2/IFT81/IFT80/IFT122/CFAP70/IQCD/IFT172/INTU/ODF2L/GAS8/TTC30B/TTBK2/CEP290/BBS7/KIFAP3/RPGR/IFT140/RPGRIP1L/NEDD1/EZR	40
GO:0030990	CC	GO:0030990	intraciliary transport particle	17/1160	27/19559	5.94667e-15	4.11642e-13	3.0255e-13	IFT74/IFT43/IFT57/DYNC2LI1/IFT27/IFT88/IFT81/WDR19/CLUAP1/UBXN10/IFT80/IFT122/HSPB11/IFT172/TTC30B/IFT140/IFT22	17
GO:0098800	CC	GO:0098800	inner mitochondrial membrane protein complex	35/1160	138/19559	1.25442e-13	7.81502e-12	5.74391e-12	NDUFC2/NDUFS3/NDUFB8/NDUFB5/PHB/ATP5MPL/ATP5PO/NDUFV2/NDUFB9/ATP5F1C/NDUFAB1/APOO/MICU2/NDUFV1/NDUFA8/NDUFS7/NDUFA13/UQCRC2/DNAJC15/NDUFS2/ATP5MC3/DMAC1/UQCC3/NDUFB6/NDUFB3/CYC1/TIMM17B/ATP5F1A/SMDT1/UQCRFS1/NDUFS4/DNAJC19/NDUFA11/COX6A1/CHCHD6	35
GO:0005743	CC	GO:0005743	mitochondrial inner membrane	73/1160	489/19559	2.47655e-13	1.40263e-11	1.03091e-11	NDUFC2/ENDOG/NDUFS3/NDUFB8/NDUFB5/PHB/MRPL13/ATP5MPL/ATP5PO/MRPS18C/NDUFV2/LGALS3/NDUFB9/ACADVL/ATP5F1C/NDUFAB1/APOO/SLC25A4/BCL2L1/MRPL47/MRPL54/SLC25A14/MRPS33/DAP3/MICU2/NDUFV1/MRPL21/MRPL40/NDUFA8/NDUFS7/COA3/TIMM8B/NDUFA13/MRPL41/MRPS16/UQCRC2/DNAJC15/MRPS35/YME1L1/MRPL28/NDUFS2/HIGD2A/MPC2/MRPL50/ATP5MC3/SURF1/MRPS36/DMAC1/UQCC3/MTCH2/CHCHD1/NDUFB6/NDUFB3/CYC1/COQ4/TIMM17B/ATP5F1A/MRPL23/SM…	73
GO:0005874	CC	GO:0005874	microtubule	67/1160	431/19559	3.60312e-13	1.87062e-11	1.37487e-11	TEKT1/NUDC/BCL10/SPACA9/DNAH6/ARL3/CCT5/SPAG17/DCDC1/DYNLT1/TEKT2/CUL3/DYNC2H1/DCTN3/EFHC2/DYNLRB2/GRAMD2B/CCT2/KIF3A/TRIM55/ARHGAP18/KIF23/C4orf47/CCT3/DYNC2LI1/SHROOM3/KIF9/DNAH3/BAIAP2/DNAH10/TPGS2/CSPP1/TUBGCP2/DNAH7/DNAH5/DNAH12/DNAH11/PARP4/KATNAL2/KIF3B/KIF1B/CEP57/TBCA/GAS8/KIFC3/MID1/DYNC1LI2/ODF2/MTA1/TTC30B/CLIP4/DYNLL1/TPPP3/KIFAP3/MAPRE2/DNAL1/SAA1/RPGRIP1L/MDM1/STAU2/TUBA4B/SLAIN2/M…	67
GO:0000502	CC	GO:0000502	proteasome complex	23/1160	63/19559	4.66826e-13	2.23718e-11	1.64429e-11	PSMC4/PSMA4/PSMB6/PSMB4/PSMD1/PSMA3/PSMD10/ADRM1/PSMD2/PSMB7/PSMC5/PSMA7/RAD23A/PSMD6/PSMD8/PSMA1/PSMD4/PSMC1/PSMA5/PSMB3/PSME2/PSMD12/PSMB1	23
GO:0097729	CC	GO:0097729	9+2 motile cilium	31/1160	120/19559	1.8516e-12	7.69336e-11	5.65449e-11	DNALI1/SPACA9/SPA17/DNAJB13/TTC29/RSPH1/CUL3/RSPH9/ENKUR/NME5/TSGA10/IFT27/PACRG/CFAP69/IFT88/IFT81/MNS1/IQCG/SPEF2/DNAH5/DNAH11/CFAP70/CFAP65/IFT172/GAS8/TCTEX1D4/ODF2/SPATA6/SPAG16/RPGR/SLIRP	31
GO:1905368	CC	GO:1905368	peptidase complex	27/1160	92/19559	1.85233e-12	7.69336e-11	5.65449e-11	PSMC4/PSMA4/PSMB6/PSMB4/PSMD1/PSMA3/SPCS1/PSMD10/ADRM1/PSMD2/SEC11A/PSMB7/PSMC5/PSMA7/RAD23A/PSMD6/PSMD8/PSMA1/PSMD4/PSMC1/PSMA5/PSMB3/PSME2/TADA3/PSMD12/TAF9/PSMB1	27
GO:1905369	CC	GO:1905369	endopeptidase complex	23/1160	69/19559	4.23813e-12	1.65022e-10	1.21289e-10	PSMC4/PSMA4/PSMB6/PSMB4/PSMD1/PSMA3/PSMD10/ADRM1/PSMD2/PSMB7/PSMC5/PSMA7/RAD23A/PSMD6/PSMD8/PSMA1/PSMD4/PSMC1/PSMA5/PSMB3/PSME2/PSMD12/PSMB1	23
GO:0030286	CC	GO:0030286	dynein complex	20/1160	53/19559	7.63707e-12	2.79876e-10	2.05704e-10	DNALI1/DNAH6/CCDC65/DRC1/DYNLT1/DYNC2H1/DYNLRB2/CCDC114/DYNC2LI1/DNAH3/DNAH10/DNAH7/DNAH5/DNAH12/DNAH11/CFAP70/SNX4/DYNC1LI2/DYNLL1/DNAL1	20
GO:0005759	CC	GO:0005759	mitochondrial matrix	68/1160	473/19559	9.71911e-12	3.36389e-10	2.47241e-10	IDH2/ETFB/NDUFS3/NDUFB8/PDP1/MRPL13/SSBP1/MRPS18C/MDH2/ISCA1/ACADVL/HAGH/ATP5F1C/NDUFAB1/BCL2L1/MRPL47/GADD45GIP1/MRPL54/MRPS33/DAP3/ECHS1/PRDX3/PCCA/MRPL21/ISCA2/MRPL40/MALSU1/TST/NDUFS7/IDH3G/ECI1/MRPL41/MRPS16/PDK4/DNAJC15/DECR1/ACOT9/MRPS35/STYXL1/MRPL28/NDUFS2/MRPL50/BLOC1S1/GSTK1/MECR/MRPS36/ISCU/REXO2/CHCHD1/SOD1/HADH/PARK7/ATP5F1A/MRPL23/C1QBP/SMDT1/LACTB2/MRPS21/DNAJC19/TRMT10C/MRPL22/PN…	68
GO:0030992	CC	GO:0030992	intraciliary transport particle B	12/1160	19/19559	6.12418e-11	2.00809e-09	1.47591e-09	IFT74/IFT57/IFT27/IFT88/IFT81/CLUAP1/UBXN10/IFT80/HSPB11/IFT172/TTC30B/IFT22	12
GO:0036126	CC	GO:0036126	sperm flagellum	28/1160	115/19559	9.95568e-11	3.1012e-09	2.27933e-09	DNALI1/SPACA9/SPA17/DNAJB13/TTC29/RSPH1/CUL3/ENKUR/NME5/TSGA10/IFT27/PACRG/CFAP69/IFT88/IFT81/MNS1/IQCG/SPEF2/CFAP70/CFAP65/IFT172/GAS8/TCTEX1D4/ODF2/SPATA6/SPAG16/RPGR/SLIRP	28
GO:0035869	CC	GO:0035869	ciliary transition zone	21/1160	68/19559	1.85341e-10	5.49845e-09	4.04127e-09	B9D1/ARL3/TCTN1/IFT57/TMEM107/DYNC2LI1/AHI1/CPLANE1/CETN2/WDR19/IFT122/IQCB1/TTBK2/MAK/CEP290/KIFAP3/IFT140/RPGRIP1L/TMEM67/CFAP36/NPHP1	21
GO:0005684	CC	GO:0005684	U2-type spliceosomal complex	24/1160	93/19559	5.96993e-10	1.69058e-08	1.24255e-08	IK/SNRPF/SNW1/RBM8A/SNRPA1/MFAP1/PRPF6/BCAS2/SNRPD1/SF3B2/TXNL4A/SNRPD2/CRNKL1/DHX15/SF3A1/LSM6/SNRPC/LSM4/EIF4A3/CCDC12/SF3B6/SNRPD3/ZMAT2/PRPF38A	24
GO:0005746	CC	GO:0005746	mitochondrial respirasome	23/1160	89/19559	1.31737e-09	3.56836e-08	2.62268e-08	NDUFC2/NDUFS3/NDUFB8/NDUFB5/NDUFV2/NDUFB9/NDUFAB1/NDUFV1/NDUFA8/NDUFS7/NDUFA13/UQCRC2/NDUFS2/SURF1/DMAC1/UQCC3/NDUFB6/NDUFB3/CYC1/UQCRFS1/NDUFS4/NDUFA11/COX6A1	23
GO:0005747	CC	GO:0005747	mitochondrial respiratory chain complex I	17/1160	50/19559	1.88632e-09	4.51991e-08	3.32206e-08	NDUFC2/NDUFS3/NDUFB8/NDUFB5/NDUFV2/NDUFB9/NDUFAB1/NDUFV1/NDUFA8/NDUFS7/NDUFA13/NDUFS2/DMAC1/NDUFB6/NDUFB3/NDUFS4/NDUFA11	17
GO:0030964	CC	GO:0030964	NADH dehydrogenase complex	17/1160	50/19559	1.88632e-09	4.51991e-08	3.32206e-08	NDUFC2/NDUFS3/NDUFB8/NDUFB5/NDUFV2/NDUFB9/NDUFAB1/NDUFV1/NDUFA8/NDUFS7/NDUFA13/NDUFS2/DMAC1/NDUFB6/NDUFB3/NDUFS4/NDUFA11	17
GO:0045271	CC	GO:0045271	respiratory chain complex I	17/1160	50/19559	1.88632e-09	4.51991e-08	3.32206e-08	NDUFC2/NDUFS3/NDUFB8/NDUFB5/NDUFV2/NDUFB9/NDUFAB1/NDUFV1/NDUFA8/NDUFS7/NDUFA13/NDUFS2/DMAC1/NDUFB6/NDUFB3/NDUFS4/NDUFA11	17
GO:0022624	CC	GO:0022624	proteasome accessory complex	12/1160	24/19559	2.48921e-09	5.74361e-08	4.22146e-08	PSMC4/PSMD1/PSMD10/ADRM1/PSMD2/PSMC5/PSMD6/PSMD8/PSMD4/PSMC1/PSME2/PSMD12	12
GO:0098803	CC	GO:0098803	respiratory chain complex	22/1160	85/19559	2.9078e-09	6.46985e-08	4.75523e-08	NDUFC2/NDUFS3/NDUFB8/NDUFB5/NDUFV2/NDUFB9/NDUFAB1/NDUFV1/NDUFA8/NDUFS7/NDUFA13/UQCRC2/NDUFS2/DMAC1/UQCC3/NDUFB6/NDUFB3/CYC1/UQCRFS1/NDUFS4/NDUFA11/COX6A1	22
GO:0070469	CC	GO:0070469	respirasome	24/1160	101/19559	3.62905e-09	7.79621e-08	5.73009e-08	NDUFC2/NDUFS3/NDUFB8/NDUFB5/NDUFV2/NDUFB9/NDUFAB1/NDUFV1/NDUFA8/NDUFS7/NDUFA13/UQCRC2/NDUFS2/HIGD2A/SURF1/DMAC1/UQCC3/NDUFB6/NDUFB3/CYC1/UQCRFS1/NDUFS4/NDUFA11/COX6A1	24
GO:0005838	CC	GO:0005838	proteasome regulatory particle	11/1160	21/19559	6.19554e-09	1.28661e-07	9.45634e-08	PSMC4/PSMD1/PSMD10/ADRM1/PSMD2/PSMC5/PSMD6/PSMD8/PSMD4/PSMC1/PSMD12	11
GO:0005875	CC	GO:0005875	microtubule associated complex	30/1160	159/19559	1.45997e-08	2.93407e-07	2.15649e-07	DNALI1/DNAH6/CCDC65/DRC1/DYNLT1/DYNC2H1/DCTN3/DYNLRB2/KIF3A/CCDC114/KIF23/DYNC2LI1/KIF9/DNAH3/DNAH10/DNAH7/DNAH5/DNAH12/DNAH11/CFAP70/SNX4/KIF3B/KIF1B/KIFC3/MID1/DYNC1LI2/DYNLL1/KIFAP3/DNAL1/DCTN6	30
[truncated: 123 more rows]
