# Supplementary material for: Generation of Human Endometrial Assembloids with a Luminal Epithelium using Air–Liquid Interface Culture Methods
Source: Adv Sci (Weinh). 2023 Aug 27;10(30):2301868. doi: 10.1002/advs.202301868 (PMC10602567; doi:10.1002/advs.202301868)
Supplement: Supplementary file 6 — Supplemental Table 5 [file ADVS-10-2301868-s001.xlsx]

## Sheet: in vivo
p_val	avg_log2FC	pct.1	pct.2	p_val_adj	cluster	gene	1	2	3	4	5	6
0	0.540368	0.995	0.956	0	0	SPARC	17.3563	12.2139	12.0397	9.13708	12.9328	13.1653
4.17e-263	0.47623	1	0.994	1.4e-258	0	COL3A1	39.4011	26.209	31.8754	22.6147	29.4878	35.8214
1.77e-216	0.568752	0.848	0.658	5.93e-212	0	COL4A1	4.44516	2.74923	2.92481	1.76338	3.14797	4.0177
2.82e-201	0.476254	0.864	0.677	9.45e-197	0	COL6A3	4.7204	2.92173	3.75023	1.91414	3.57063	4.64701
1.56e-178	0.364515	0.998	0.986	5.25e-174	0	COL1A1	25.9984	18.3798	22.7647	16.4003	21.443	26.6282
3.96e-173	0.383109	0.404	0.206	1.33e-168	0	TGFBI	0.844173	0.465365	0.402748	0.215524	0.67556	1.28584
2.37e-166	0.389547	0.984	0.946	7.96e-162	0	IGFBP2	17.5262	14.6795	12.3873	11.1764	14.8128	14.7662
3.09e-150	0.493339	0.973	0.898	1.04e-145	0	COL1A2	11.0092	7.16218	8.31062	6.22499	7.78606	11.3224
2.3e-149	0.419687	0.868	0.716	7.7e-145	0	COL4A2	4.24272	2.92095	3.20166	2.18272	3.07564	3.96214
1.94e-148	0.385847	0.548	0.34	6.51e-144	0	COL14A1	1.44325	0.849086	0.975584	0.61465	1.04899	1.34327
5.39e-143	0.366535	0.661	0.447	1.81e-138	0	PRSS23	1.78279	1.28615	1.14598	0.796935	1.38678	2.13237
8.2e-135	0.350527	0.771	0.575	2.75e-130	0	COL5A2	2.55603	1.73744	1.98204	1.41494	2.00136	2.12728
7.73e-132	0.335986	0.923	0.845	2.59e-127	0	TPM4	6.35737	5.29234	4.66467	3.84096	5.6254	7.70104
5.13e-130	0.402551	0.838	0.693	1.72e-125	0	MYL9	5.30301	4.61012	3.36224	2.80091	4.33056	3.81821
3.38e-118	0.305665	0.93	0.833	1.13e-113	0	PCOLCE	6.1858	5.22102	4.50868	4.42603	5.12089	6.52814
1.57e-112	0.37686	0.628	0.445	5.27e-108	0	THY1	1.88269	1.47523	1.03204	0.930577	1.43853	2.68806
4.82e-110	0.283467	0.359	0.201	1.62e-105	0	MYLK	0.707244	0.402956	0.436342	0.316484	0.381456	0.569619
3.59e-109	0.303058	0.907	0.799	1.2e-104	0	MARCKS	5.60373	4.49377	4.39167	3.57848	5.21631	7.34329
2.99e-108	0.301748	0.975	0.928	1e-103	0	SPARCL1	12.0426	10.0832	9.46959	8.60327	9.86294	10.9641
1.15e-105	0.322108	0.944	0.854	3.87e-101	0	TPM1	8.00888	6.64833	6.09224	5.53564	6.34262	5.87196
2.12e-105	0.326219	0.877	0.76	7.12e-101	0	RORB	5.81848	3.82407	5.50729	3.44979	4.0282	4.46976
2.14e-102	0.271623	0.525	0.346	7.19e-98	0	LHFPL6	1.08725	0.784742	0.75581	0.53745	0.829782	0.747667
1.01e-100	0.354496	0.507	0.334	3.39e-96	0	ECM1	1.64867	1.04554	1.17586	0.801477	1.22952	1.9029
8.35e-99	0.36193	0.861	0.736	2.8e-94	0	APCDD1	5.7214	4.21828	4.62894	3.43511	4.51489	3.20404
3.57e-98	0.288315	0.879	0.773	1.2e-93	0	PDIA6	4.60531	4.02724	3.44204	2.76391	4.30248	5.01798
8.88e-95	0.265733	0.774	0.612	2.98e-90	0	CALU	2.36176	1.91527	1.81418	1.40303	1.91	2.76441
2.49e-94	0.525955	0.762	0.618	8.34e-90	0	FABP5	8.23126	5.68577	5.80796	3.95296	4.62019	6.77438
1.81e-93	0.587789	0.522	0.365	6.08e-89	0	ACTA2	3.21953	2.16788	1.60536	1.43021	1.78949	2.50872
3.18e-93	0.288691	0.618	0.441	1.07e-88	0	HOXA11	1.70634	1.12858	1.33968	1.11845	1.22735	1.2928
1.68e-90	0.315501	0.918	0.828	5.62e-86	0	LUM	11.4633	10.7035	8.61536	5.86123	12.641	8.61939
3.27e-89	0.283333	0.549	0.382	1.1e-84	0	WNT5A	1.38131	0.896073	1.09459	0.730781	1.0127	1.44547
3.1e-88	0.290605	0.716	0.548	1.04e-83	0	HOXA10	2.40732	1.64859	1.96927	1.65317	1.78663	2.00179
1.29e-83	0.310966	0.769	0.624	4.34e-79	0	SPON2	3.23209	2.73795	2.23833	2.07947	2.61808	2.35016
9.05e-81	0.251376	0.894	0.787	3.03e-76	0	NID1	4.55159	3.81405	3.79068	3.05436	4.35421	2.76587
1.48e-77	0.274634	0.79	0.645	4.97e-73	0	LRPAP1	3.02624	2.3338	2.50102	1.93148	2.19098	2.62675
2e-75	0.259724	0.741	0.587	6.72e-71	0	PALLD	2.3091	1.81479	1.81922	1.46429	1.92133	2.31176
7.26e-73	0.261494	0.363	0.233	2.43e-68	0	RPRM	0.894397	0.569432	0.631928	0.497875	0.562784	0.526322
7.58e-72	0.307228	0.916	0.827	2.54e-67	0	LMO4	6.89784	5.31711	5.55967	5.16003	5.36889	5.13012
9.28e-72	0.286071	0.701	0.547	3.11e-67	0	FN1	3.51479	2.45799	3.24385	1.81267	3.11009	4.52705
1.16e-67	0.38844	0.525	0.385	3.9e-63	0	DIO2	2.35512	1.38941	1.85944	1.20175	1.58348	2.40978
2.86e-64	0.445982	0.602	0.466	9.61e-60	0	TAGLN	5.91841	5.21862	3.18563	3.77296	3.86825	2.84402
1.15e-62	0.315099	0.672	0.55	3.86e-58	0	ALDH1A3	3.14794	2.39488	2.46479	1.91729	2.59069	1.96801
1.4e-59	0.25384	0.273	0.168	4.71e-55	0	CRABP2	0.771035	0.514327	0.441869	0.389415	0.473152	1.94234
5.02e-53	0.343001	0.701	0.572	1.68e-48	0	PGRMC1	3.53977	2.46854	2.71311	2.21943	2.7638	5.61246
3.05e-44	0.419095	0.904	0.839	1.02e-39	0	IGFBP7	9.74646	8.02586	6.20421	6.38794	7.61696	10.4541
1.27e-43	0.354638	0.681	0.557	4.27e-39	0	MGP	4.55901	4.20669	2.6981	2.72794	3.9348	4.9943
2.54e-43	0.353361	0.256	0.167	8.53e-39	0	MMP11	1.24262	0.897631	0.681151	0.511912	0.720063	1.99186
9.96e-38	0.338473	0.915	0.841	3.34e-33	0	TIMP1	6.59052	5.7293	4.44137	4.31244	5.49339	8.57087
2.7e-27	0.259192	0.923	0.868	9.06e-23	0	PTGDS	14.5788	12.7448	11.8103	11.2666	10.9567	10.0064
3.13e-24	0.427756	0.584	0.481	1.05e-19	0	SFRP4	6.2447	4.55417	4.29851	3.03034	6.13436	14.8764
1.13e-188	0.767065	0.876	0.736	3.78e-184	1	C11orf96	7.19779	14.2672	6.32574	13.3358	11.4543	5.84459
2.97e-157	0.610941	0.945	0.868	9.95e-153	1	NFKBIA	7.28874	13.1165	6.68782	13.7761	11.4269	7.87777
7.43e-137	0.476475	0.962	0.897	2.49e-132	1	DUSP1	8.25606	13.6135	7.55125	16.9396	11.5682	8.05426
2.37e-107	0.405279	0.84	0.722	7.96e-103	1	RND3	4.25651	7.10809	5.3919	6.62039	6.98007	4.69186
8.14e-99	0.3518	0.741	0.578	2.73e-94	1	TRIB1	2.03257	3.24987	2.11762	3.58038	2.92456	1.50302
5.32e-96	0.312166	0.965	0.924	1.78e-91	1	PNRC1	6.06978	8.69509	6.35821	9.78992	8.13384	4.47281
1.44e-90	0.468253	0.874	0.786	4.83e-86	1	KLF6	5.29552	8.43025	5.40067	7.93865	7.46553	5.21603
2.89e-86	0.305585	0.905	0.815	9.7e-82	1	CEBPB	3.78644	5.68232	3.7648	7.47162	5.2972	2.95327
1.81e-81	0.297146	0.952	0.883	6.05e-77	1	ZFP36	6.73576	10.4643	6.8887	15.9723	8.60797	5.28891
1.89e-81	0.449998	0.733	0.607	6.34e-77	1	TNFAIP3	2.91217	4.99984	3.18071	5.01147	4.41127	3.17411
6.68e-80	0.296908	0.709	0.558	2.24e-75	1	NFKBIZ	1.79166	2.88928	2.16739	3.06289	3.03019	1.90405
7.51e-79	0.334191	0.306	0.175	2.52e-74	1	ARC	0.258418	0.833788	0.430994	1.02073	0.503539	0.477127
1.13e-76	0.379563	0.404	0.262	3.8e-72	1	THBS1	0.995439	2.18816	1.61116	2.34877	1.36447	1.19806
3.06e-75	0.332286	0.354	0.219	1.03e-70	1	SERPINE1	0.477522	0.857957	0.396938	0.614221	0.642148	0.538839
5.76e-75	0.253282	0.997	0.989	1.93e-70	1	S100A6	36.8728	42.7244	34.0221	36.2672	41.395	25.4772
7.64e-71	0.290135	0.569	0.416	2.56e-66	1	PIM1	1.05867	1.71667	1.02831	2.07147	1.35813	1.1032
2.4e-70	0.274677	0.316	0.189	8.05e-66	1	GEM	0.41556	0.778514	0.405252	0.738283	0.615053	0.462117
4.98e-70	0.277143	0.844	0.717	1.67e-65	1	ID2	2.8809	4.6136	3.16326	6.66795	4.07726	2.89154
5.83e-64	0.354013	0.694	0.565	1.96e-59	1	PLIN2	1.89979	2.54424	1.5836	1.79349	2.46112	1.31939
4.04e-62	0.292254	0.27	0.158	1.36e-57	1	IL6	0.352003	0.714865	0.382684	0.547481	0.595377	0.327214
2.22e-53	0.349787	0.642	0.513	7.45e-49	1	EMP1	1.63759	2.30147	1.40623	1.84709	1.76249	1.56482
7.07e-50	0.382207	0.712	0.597	2.37e-45	1	GADD45A	2.24613	3.40906	2.3384	2.78121	2.71052	2.58124
7.68e-50	0.270284	0.842	0.741	2.58e-45	1	CFD	6.06418	8.19975	6.09866	9.59299	6.65751	3.22322
1.29e-49	0.284226	0.94	0.892	4.34e-45	1	APOE	10.0379	12.0208	9.20939	9.81256	12.2706	5.84333
1.51e-48	0.28643	0.49	0.372	5.05e-44	1	TWIST1	0.883097	1.28203	0.733529	1.05308	1.4195	0.980788
2.07e-48	0.283382	0.783	0.702	6.94e-44	1	TGM2	4.8932	5.32463	3.61833	3.32803	6.41609	3.79845
3.29e-47	0.271897	0.851	0.758	1.1e-42	1	IER3	4.4491	7.382	5.63193	10.7108	5.81061	4.96174
1.85e-46	0.313011	0.72	0.602	6.19e-42	1	DKK1	3.68358	4.50484	3.17015	3.50525	3.24435	1.7658
5.82e-44	0.321343	0.777	0.689	1.95e-39	1	S100A4	4.71719	5.86081	3.93302	5.09023	5.16971	3.62324
4.22e-43	0.338077	0.853	0.798	1.41e-38	1	TIMP3	7.76929	8.52474	5.702	5.02379	8.26315	4.29234
1.01e-40	0.261317	0.782	0.677	3.38e-36	1	ARID5B	2.36825	3.19315	2.56336	2.68345	3.16994	1.67888
5.42e-34	0.531088	0.619	0.521	1.82e-29	1	CXCL8	1.92775	3.78498	2.55847	2.71997	2.88199	2.24593
4.58e-32	0.285117	0.305	0.219	1.54e-27	1	CYTOR	0.579428	0.835473	0.437288	0.394881	0.548541	1.18811
1.89e-26	0.25723	0.393	0.303	6.35e-22	1	ERRFI1	0.720092	1.10941	0.806246	0.809486	0.775592	0.578634
3.05e-15	0.315391	0.252	0.2	1.02e-10	1	MIR4435-2HG	0.514164	0.811718	0.411845	0.356675	0.506999	0.825217
2.14e-265	0.353448	0.998	1	7.18e-261	2	MT-ATP6	56.9234	54.7923	73.3009	62.918	55.203	58.3737
2.34e-257	0.434549	1	1	7.86e-253	2	MT-ND3	52.2115	51.5025	72.3521	60.1179	53.6671	49.6278
8.31e-212	0.305692	0.999	1	2.79e-207	2	MT-CO2	61.0592	59.3335	75.9742	65.7628	60.0811	65.1615
3.06e-203	0.320654	0.999	1	1.03e-198	2	MT-CO3	60.1552	58.0554	75.526	64.8675	58.5377	67.4052
1.19e-197	0.291054	0.999	1	3.97e-193	2	MT-CO1	79.3966	76.678	97.7382	86.293	78.1356	88.4944
1.64e-176	0.2987	0.997	1	5.49e-172	2	MT-ND4	38.1056	36.6748	47.2487	41.3601	37.6785	44.0604
5.09e-145	0.327888	0.989	0.995	1.71e-140	2	MT-ND1	17.3538	17.2225	22.4708	19.4482	17.7658	19.5507
6.36e-141	0.27738	0.997	1	2.13e-136	2	MT-CYB	49.108	47.6955	59.9607	53.103	48.2999	51.6851
2.27e-103	0.27961	0.989	0.994	7.62e-99	2	MT-ND2	20.4044	20.5599	25.6072	22.9605	21.1842	21.4981
2.92e-92	0.589257	0.884	0.901	9.79e-88	2	XIST	6.58957	5.30288	9.60095	6.03672	6.76232	6.32294
2.37e-83	0.351047	1	1	7.94e-79	2	MALAT1	453.2	458.723	600.139	549.722	474.1	359.946
3.72e-58	0.437186	0.889	0.917	1.25e-53	2	MT-ND4L	5.61864	5.401	8.09052	6.58178	6.24405	5.39545
2.87e-44	0.40209	0.84	0.862	9.63e-40	2	MTRNR2L12	6.85337	6.33014	9.61579	8.99725	6.91971	7.19153
3.64e-40	0.323973	0.804	0.837	1.22e-35	2	MTRNR2L8	4.37757	4.03112	5.69689	5.12974	3.76166	3.24449
2.81e-19	0.32906	0.634	0.684	9.42e-15	2	N4BP2L2	2.04364	1.67989	2.63961	1.92955	2.27377	1.70201
1.17e-16	0.337752	0.614	0.623	3.93e-12	2	WFDC2	3.79512	4.00981	5.49441	5.39755	4.23362	3.21422
4.35e-14	0.359684	0.547	0.575	1.46e-09	2	ITGB8	1.57744	1.49909	2.29781	1.67375	1.99464	1.20024
9.17e-12	0.357144	0.672	0.725	3.07e-07	2	HNRNPH1	2.52085	2.51066	3.71888	3.38484	2.80514	3.60059
1.5e-11	0.311402	0.579	0.643	5.03e-07	2	MT-ATP8	1.54842	1.42541	2.16084	1.78635	1.5801	1.65044
2.13e-10	0.352211	0.711	0.759	7.15e-06	2	KCNQ1OT1	4.54911	4.27231	6.26282	6.02728	4.41684	4.17687
8.18e-09	0.281397	0.52	0.542	0.000274218	2	SLPI	1.70624	1.936	2.5208	2.41362	1.78763	1.06401
7.05e-08	0.302723	0.511	0.57	0.00236602	2	ARID1B	1.27908	1.21784	1.78761	1.28109	1.34698	1.30885
1.04e-05	0.342403	0.329	0.421	0.349704	2	PLAGL1	0.895179	0.900403	1.41835	0.960715	1.05555	0.611362
1.13e-05	0.828775	0.547	0.563	0.378088	2	PAEP	8.86084	10.9044	20.4021	17.2914	11.8889	8.65756
1.19e-05	0.269588	0.238	0.3	0.398037	2	AC058791.1	0.485959	0.734573	1.02981	1.1018	0.738209	0.633626
8.89e-05	0.250028	0.556	0.582	1	2	SCGB2A1	4.37132	4.6805	5.80712	6.04548	4.41082	2.00531
9.76e-05	0.293113	0.628	0.665	1	2	MT1G	8.36329	8.9755	11.342	11.7388	8.27596	4.01156
0.000103282	0.307365	0.387	0.421	1	2	GOLGA8A	0.840688	0.633951	1.17709	0.785078	0.882325	0.803416
0.000618712	0.2502	0.535	0.603	1	2	PLEKHH2	1.63422	1.54732	2.12282	1.81016	1.60619	1.18206
0.00112927	0.314704	0.317	0.339	1	2	FTX	0.689483	0.483554	0.977537	0.562608	0.597674	0.422346
0.00120524	0.31668	0.61	0.691	1	2	DST	2.35678	2.23659	3.04012	1.97262	2.33931	1.93375
0.00767033	0.262578	0.398	0.45	1	2	CCNL2	0.875161	0.745156	1.1845	0.845333	0.796341	0.757645
0	0.94397	0.991	0.953	0	3	JUNB	9.49904	14.4618	10.6633	22.7571	11.6404	9.5755
0	0.918768	1	0.996	0	3	FOS	33.5958	47.5021	36.385	73.9061	39.3652	33.1147
0	0.90793	0.996	0.96	0	3	FOSB	10.1127	14.5611	13.3208	24.2426	12.422	11.467
0	0.855707	0.994	0.967	0	3	IER2	11.5091	16.9089	13.238	25.5517	14.2952	11.665
9.48e-295	0.669218	1	0.996	3.18e-290	3	JUN	26.966	34.2618	28.7827	47.92	30.8812	29.5227
2.32e-294	1.04069	0.946	0.808	7.78e-290	3	GADD45B	4.44745	7.1199	4.78383	12.0972	5.89771	4.91919
2.43e-294	0.932543	0.976	0.891	8.15e-290	3	ZFP36	6.73576	10.4643	6.8887	15.9723	8.60797	5.28891
5.53e-279	1.26178	0.884	0.732	1.85e-274	3	DNAJB1	2.7935	4.09881	3.21145	9.34512	3.02753	3.33997
6.06e-277	0.893004	0.98	0.911	2.03e-272	3	EGR1	7.26401	10.7564	9.31768	17.541	10.6075	7.87557
1.02e-237	0.688061	0.993	0.979	3.42e-233	3	JUND	11.8554	16.1665	13.835	22.8026	14.1747	12.5672
3.42e-237	0.920004	0.907	0.783	1.15e-232	3	ID1	4.08653	5.66114	4.28377	9.63925	4.54677	4.59553
1.53e-232	0.749259	0.983	0.904	5.12e-228	3	DUSP1	8.25606	13.6135	7.55125	16.9396	11.5682	8.05426
7.77e-204	0.951763	0.796	0.626	2.61e-199	3	IER5L	2.00157	2.61097	2.17162	5.24974	1.90347	2.10637
4.61e-186	1.09503	0.858	0.697	1.54e-181	3	HSPA1B	3.17148	4.45217	3.95553	9.25767	3.7515	3.62139
5.06e-163	1.23638	0.824	0.689	1.7e-158	3	HSPA1A	3.91276	5.86394	4.98519	12.7557	4.51894	5.21588
3.46e-161	0.769686	0.862	0.734	1.16e-156	3	ID2	2.8809	4.6136	3.16326	6.66795	4.07726	2.89154
5.19e-155	0.66202	0.904	0.829	1.74e-150	3	CEBPB	3.78644	5.68232	3.7648	7.47162	5.2972	2.95327
2.65e-142	0.860834	0.731	0.561	8.88e-138	3	SOCS3	1.80543	2.84521	1.85799	4.70226	2.50977	1.82566
4.56e-138	0.853349	0.796	0.662	1.53e-133	3	ID3	2.49023	3.4982	2.52548	5.87743	2.70198	3.00344
2.63e-136	0.805473	0.885	0.768	8.82e-132	3	IER3	4.4491	7.382	5.63193	10.7108	5.81061	4.96174
2.22e-135	0.764326	0.728	0.54	7.45e-131	3	NR4A1	1.39813	2.35037	2.01081	3.88536	1.81392	1.77632
2.11e-131	0.471499	0.988	0.983	7.09e-127	3	UBC	10.099	13.6197	11.1655	16.3097	11.6374	10.0779
2.12e-128	0.586828	0.916	0.845	7.12e-124	3	PPP1R15A	3.8129	5.36729	4.58289	7.29506	4.60001	4.23679
2.25e-128	0.577692	0.944	0.88	7.55e-124	3	NFKBIA	7.28874	13.1165	6.68782	13.7761	11.4269	7.87777
6.43e-120	0.629091	0.884	0.804	2.16e-115	3	CYR61	3.95012	5.72902	4.33473	7.69069	5.07588	4.69362
2.15e-113	0.542011	0.896	0.835	7.2e-109	3	CCNL1	3.51137	4.88422	5.35555	7.00434	4.41545	3.95613
4.58e-106	0.441303	0.951	0.932	1.54e-101	3	PNRC1	6.06978	8.69509	6.35821	9.78992	8.13384	4.47281
4.25e-103	0.509765	0.893	0.755	1.43e-98	3	C11orf96	7.19779	14.2672	6.32574	13.3358	11.4543	5.84459
5.1e-85	0.577015	0.738	0.62	1.71e-80	3	BTG2	1.79505	2.68895	2.14016	3.72959	2.24627	1.78874
8e-85	0.274091	0.992	0.99	2.68e-80	3	EIF1	12.7459	15.2838	12.5128	16.4583	13.6875	12.8317
1.57e-78	0.540068	0.746	0.658	5.26e-74	3	KLF4	1.96861	2.70545	2.27776	3.77833	2.37281	1.96618
1.6e-76	0.541803	0.786	0.66	5.38e-72	3	ATF3	2.75041	4.02103	3.28327	5.27083	3.62389	3.2241
1.61e-71	0.503588	0.31	0.173	5.4e-67	3	KLF2	0.24467	0.376641	0.262858	0.827967	0.234844	0.301044
4.09e-71	0.535443	0.529	0.397	1.37e-66	3	IER5	0.692507	1.05628	0.822638	1.68027	0.918953	1.1888
1.05e-65	0.43073	0.992	0.99	3.51e-61	3	HSP90AA1	13.707	15.8614	14.0001	19.9325	14.6843	20.364
3.86e-65	0.467881	0.793	0.727	1.3e-60	3	RHOB	2.75695	3.54657	2.57464	4.45056	2.88094	3.21808
2.04e-60	0.461884	0.77	0.712	6.85e-56	3	MAP1LC3B	2.10564	3.08719	2.33781	3.78129	2.52801	2.06586
3.43e-57	0.417222	0.767	0.732	1.15e-52	3	TUBB4B	2.18686	2.59877	2.31753	3.52041	2.27347	5.07858
1.06e-56	0.312533	0.99	0.985	3.55e-52	3	FTL	14.9497	18.0243	14.2076	19.6247	15.6704	12.5019
2.39e-51	0.438441	0.775	0.711	8.01e-47	3	RASD1	2.97246	2.94561	2.99349	4.36746	2.89028	2.28932
1.24e-48	0.377895	0.886	0.839	4.15e-44	3	SOD2	5.11768	8.39357	8.15442	9.50845	10.1934	4.10287
5.76e-48	0.4191	0.709	0.607	1.93e-43	3	TRIB1	2.03257	3.24987	2.11762	3.58038	2.92456	1.50302
1.13e-47	0.491924	0.463	0.36	3.8e-43	3	SERTAD1	0.642901	0.975253	0.661529	1.45709	0.734177	0.604885
3.98e-46	0.44257	0.311	0.195	1.33e-41	3	ARC	0.258418	0.833788	0.430994	1.02073	0.503539	0.477127
8.59e-46	0.464718	0.615	0.519	2.88e-41	3	MAFF	1.27017	2.03082	1.66287	2.62123	1.86053	1.28148
2.39e-45	0.415646	0.429	0.314	8.01e-41	3	CSRNP1	0.531379	0.880949	0.662265	1.23556	0.62017	0.58626
3.44e-42	0.441602	0.328	0.217	1.15e-37	3	EGR3	0.373397	0.771292	0.51473	1.08917	0.554191	0.522702
7.7e-42	0.464705	0.806	0.761	2.58e-37	3	CFD	6.06418	8.19975	6.09866	9.59299	6.65751	3.22322
2.11e-39	0.449067	0.622	0.569	7.06e-35	3	IFRD1	1.32807	1.76837	2.22408	2.744	1.85832	1.54099
2.28e-37	0.340395	0.803	0.793	7.64e-33	3	TRA2B	2.82662	2.97488	3.5696	4.20004	3.1188	3.25681
5.51e-35	0.44997	0.533	0.445	1.85e-30	3	PIM1	1.05867	1.71667	1.02831	2.07147	1.35813	1.1032
2.07e-34	0.383809	0.367	0.268	6.95e-30	3	CDKN1A	0.463799	0.820675	0.582581	1.10408	0.771851	0.635471
1.71e-33	0.331052	0.788	0.764	5.75e-29	3	MCL1	2.70796	3.72827	3.34468	4.31268	3.61187	3.13341
5.02e-33	0.497394	0.757	0.734	1.68e-28	3	MEG3	3.54452	4.50072	5.35253	6.60979	4.57501	3.23626
5.45e-33	0.4247	0.454	0.363	1.83e-28	3	WEE1	0.695187	0.971694	1.09508	1.55926	0.797687	1.24167
3.66e-32	0.400695	0.626	0.609	1.23e-27	3	BRD2	1.41546	1.70446	1.81193	2.46936	1.68987	1.574
2.72e-30	0.494107	0.362	0.276	9.12e-26	3	MAFB	0.542965	0.910794	0.616686	1.36572	0.842508	0.60083
6.29e-30	0.433752	0.381	0.3	2.11e-25	3	NEU1	0.477251	0.64536	0.635677	1.12595	0.482051	0.410567
1.34e-29	0.261595	0.922	0.924	4.49e-25	3	UBB	5.40478	6.09034	5.52166	7.00479	5.8225	7.645
3.32e-28	0.425903	0.638	0.618	1.11e-23	3	FAM133B	1.54983	1.872	1.92649	2.70924	1.54782	1.73927
4.21e-28	0.320773	0.66	0.588	1.41e-23	3	NFKBIZ	1.79166	2.88928	2.16739	3.06289	3.03019	1.90405
1.08e-27	0.445085	0.42	0.34	3.61e-23	3	SLC2A3	0.724458	1.02105	0.918937	1.55291	0.919242	0.801183
2.47e-27	0.372975	0.252	0.17	8.3e-23	3	RRAD	0.289564	0.519246	0.395942	0.803963	0.471501	0.311719
3.48e-26	0.294791	0.847	0.803	1.17e-21	3	KLF6	5.29552	8.43025	5.40067	7.93865	7.46553	5.21603
1.04e-25	0.336213	0.735	0.709	3.5e-21	3	ZFP36L2	2.53105	3.07019	2.41163	3.62192	2.90113	2.63444
2.6e-25	0.356505	0.695	0.665	8.72e-21	3	MYC	2.23931	2.92402	1.97487	3.30136	2.56047	1.75853
7.07e-25	0.351317	0.325	0.243	2.37e-20	3	ADM	0.454839	0.845272	0.587329	1.05798	0.640292	0.464015
1.78e-23	0.339328	0.481	0.422	5.99e-19	3	PPP1R15B	0.815877	1.11011	0.929171	1.45401	0.93773	0.880532
2.06e-23	0.266246	0.736	0.724	6.92e-19	3	BTG1	2.58491	3.40004	2.47432	3.56875	2.81232	2.94019
2.9e-23	0.356163	0.387	0.322	9.72e-19	3	ING1	0.522198	0.692913	0.584588	1.04253	0.601226	0.761711
4.25e-22	0.39454	0.523	0.476	1.42e-17	3	KLF10	1.20781	1.48199	1.17541	2.00256	1.35145	1.45525
4.95e-21	0.357125	0.495	0.443	1.66e-16	3	TSC22D2	0.908898	1.39882	1.16039	1.73344	1.15408	0.942733
1.71e-20	0.326601	0.528	0.495	5.73e-16	3	CHMP1B	1.02774	1.41856	1.09787	1.71566	1.26045	0.824803
2.1e-20	0.308872	0.826	0.841	7.06e-16	3	DNAJA1	3.4909	4.1732	3.6641	4.91237	4.38171	4.45903
3.09e-20	0.374322	0.677	0.634	1.04e-15	3	TNFAIP3	2.91217	4.99984	3.18071	5.01147	4.41127	3.17411
1.46e-19	0.306372	0.618	0.597	4.9e-15	3	RSRP1	1.42821	1.48434	1.76426	2.1517	1.39749	1.62266
8.04e-19	0.313468	0.62	0.595	2.7e-14	3	IRF1	1.4868	2.08776	1.69299	2.44427	3.56282	1.93349
3.23e-18	0.274615	0.761	0.767	1.08e-13	3	SQSTM1	2.53599	3.0362	2.94939	3.62252	3.02814	2.81529
3.88e-18	0.305624	0.264	0.2	1.3e-13	3	AL118516.1	0.295699	0.430759	0.388328	0.691391	0.477826	0.41661
6.73e-17	0.273087	0.737	0.758	2.26e-12	3	SAP18	2.43618	2.73423	2.45199	3.27279	2.47054	2.99532
3.89e-16	0.30329	0.299	0.235	1.3e-11	3	DUSP2	0.458475	0.86984	0.677119	1.04231	0.615831	0.984674
1.25e-15	0.295916	0.676	0.684	4.19e-11	3	SRSF7	1.95234	2.08824	2.221	2.79536	1.93368	3.39081
2.11e-15	0.353969	0.644	0.632	7.06e-11	3	ADAMTS1	2.2605	2.70081	2.689	3.49672	2.55374	1.69371
6.13e-15	0.284915	0.811	0.807	2.05e-10	3	TUBA1A	4.18667	4.69056	3.76719	5.35938	3.74716	5.91538
1.25e-14	0.303684	0.452	0.417	4.19e-10	3	MIDN	0.840561	0.940867	0.935774	1.34387	0.926098	0.713094
1.68e-14	0.356157	0.394	0.361	5.64e-10	3	HEXIM1	0.65698	0.735729	0.823706	1.21878	0.786007	0.668124
2.73e-14	0.283056	0.288	0.24	9.15e-10	3	H2AFX	0.340733	0.448785	0.36609	0.701557	0.360605	1.77148
4.57e-13	0.307182	0.256	0.205	1.53e-08	3	RGS16	0.405378	0.549933	0.351324	0.771289	0.497625	0.287957
1.33e-12	0.348354	0.316	0.258	4.47e-08	3	CXCL13	0.951555	1.25517	1.35055	1.75904	1.44908	0.604794
2.46e-12	0.342035	0.38	0.333	8.24e-08	3	GADD45G	0.879514	1.30492	0.912425	1.55376	0.94183	0.834502
1.94e-11	0.251869	0.291	0.245	6.5e-07	3	ARL4A	0.384766	0.495108	0.464002	0.719483	0.377636	0.623937
3.14e-11	0.262518	0.445	0.426	1.05e-06	3	ASXL1	0.760744	0.913475	0.99266	1.25479	0.848112	0.917043
3.45e-11	0.314357	0.359	0.328	1.16e-06	3	BAG3	0.544365	0.785169	0.575636	1.02383	0.67571	0.595272
1.95e-10	0.271237	0.572	0.585	6.55e-06	3	NUFIP2	1.39296	1.53723	1.63122	2.02628	1.37328	1.41827
2.17e-09	0.293728	0.67	0.653	7.28e-05	3	MT1G	8.36329	8.9755	11.342	11.7388	8.27596	4.01156
2.62e-09	0.282061	0.353	0.319	8.78e-05	3	PLK2	0.625566	0.886974	0.701418	1.0997	0.718867	0.612237
3.44e-09	0.274066	0.434	0.41	0.000115345	3	ELMSAN1	0.846138	1.22172	1.07639	1.45524	1.05035	0.871763
3.91e-09	0.271852	0.495	0.49	0.000131095	3	PPP1R10	1.05109	1.09038	1.49653	1.6598	1.14658	1.29434
1.85e-08	0.360041	0.526	0.531	0.000620253	3	HSPH1	1.2637	1.7789	1.56444	2.23487	1.46725	2.09529
4.79e-08	0.263425	0.591	0.573	0.00160807	3	SCGB2A1	4.37132	4.6805	5.80712	6.04548	4.41082	2.00531
1.36e-07	0.294932	0.257	0.228	0.00455786	3	DNAJB4	0.356147	0.443781	0.435664	0.727613	0.402424	0.459835
3.05e-07	0.281489	0.298	0.271	0.0102261	3	ERN1	0.400011	0.706589	0.533335	0.862445	0.508692	0.389099
2.14e-06	0.280063	0.308	0.28	0.0716697	3	AC058791.1	0.485959	0.734573	1.02981	1.1018	0.738209	0.633626
9.57e-05	0.255408	0.359	0.355	1	3	INTS6	0.644509	0.689595	1.0102	1.11748	0.720888	0.922483
0.000105003	0.39785	0.322	0.295	1	3	THBS1	0.995439	2.18816	1.61116	2.34877	1.36447	1.19806
0.000496645	0.307202	0.448	0.438	1	3	SCGB1D2	4.61543	4.85298	6.0697	6.55372	4.90603	2.38259
0.000706513	0.383046	0.563	0.558	1	3	PAEP	8.86084	10.9044	20.4021	17.2914	11.8889	8.65756
0.00789343	0.250958	0.592	0.625	1	3	WFDC2	3.79512	4.00981	5.49441	5.39755	4.23362	3.21422
7.22e-239	0.65436	0.253	0.013	2.42e-234	4	IFI44L	0.0196797	0.0223655	0.0284142	0.0228799	0.610224	0.0120852
9.67e-136	1.03137	0.532	0.105	3.24e-131	4	IFIT3	0.173237	0.169014	0.149889	0.175925	1.38459	0.220162
4.58e-130	1.12891	0.411	0.066	1.54e-125	4	MX1	0.0886617	0.110931	0.116571	0.113103	1.41831	0.150527
5.56e-126	0.916738	0.354	0.051	1.86e-121	4	GBP4	0.0762309	0.0865669	0.0737878	0.0598863	1.03387	0.175636
4.21e-117	0.910282	0.541	0.122	1.41e-112	4	EPSTI1	0.190961	0.201411	0.176727	0.161565	1.22889	0.170971
2.06e-82	0.631181	0.354	0.07	6.9e-78	4	MX2	0.0898506	0.108133	0.11117	0.0920269	0.704131	0.0518082
1.17e-81	1.69742	0.75	0.325	3.93e-77	4	ISG15	0.664758	0.716319	0.647111	0.655421	4.43308	0.926113
1.12e-64	1.56699	0.756	0.384	3.77e-60	4	GBP1	0.886931	0.95489	0.770258	0.687539	4.47188	0.760318
1e-53	0.484618	0.278	0.062	3.36e-49	4	BST2	0.103293	0.142205	0.13636	0.153299	0.57895	0.0844508
1.02e-51	0.974914	0.598	0.263	3.44e-47	4	STAT1	0.459825	0.490473	0.427319	0.398897	1.85388	0.507201
7.04e-51	1.12459	0.693	0.362	2.36e-46	4	IFI6	0.895337	0.872876	0.754804	0.738322	3.00304	1.26497
5.39e-35	0.728744	0.617	0.336	1.81e-30	4	PARP14	0.64325	0.560767	0.712223	0.493534	1.68907	0.718434
4.68e-34	0.507023	0.367	0.134	1.57e-29	4	SAMD9	0.20462	0.206975	0.19461	0.143613	0.698325	0.216007
4.42e-30	0.506113	1	0.998	1.48e-25	4	B2M	26.5866	27.9888	24.5755	24.6963	37.6433	29.9136
1.54e-29	0.883066	0.418	0.187	5.18e-25	4	IL32	0.357	0.446342	0.306992	0.278011	1.50481	0.462044
1.14e-28	0.592873	0.427	0.191	3.81e-24	4	WARS	0.306696	0.319031	0.29427	0.275214	0.96484	0.315173
1.39e-28	0.72365	0.623	0.366	4.65e-24	4	XAF1	0.777564	0.647922	0.812507	0.625179	1.86104	0.627647
1.28e-26	0.488892	0.434	0.202	4.29e-22	4	IFI35	0.330225	0.300527	0.27877	0.277584	0.825885	0.253045
8.85e-26	0.462648	0.389	0.172	2.97e-21	4	PLSCR1	0.283571	0.253173	0.276915	0.220524	0.746576	0.410896
1.56e-25	0.757278	0.772	0.515	5.23e-21	4	IFI27	2.04525	2.25787	2.34344	2.27	4.41158	1.31086
3.34e-24	0.567186	0.494	0.257	1.12e-19	4	TAP1	0.445731	0.40319	0.39994	0.388179	1.09347	0.261486
5.97e-24	0.563282	0.535	0.3	2e-19	4	APOL6	0.525915	0.549898	0.570062	0.502749	1.27568	0.417474
2.56e-22	0.541569	0.491	0.273	8.59e-18	4	PSMB9	0.511233	0.518912	0.439096	0.38952	1.1528	0.555778
6.43e-22	0.55624	0.494	0.27	2.16e-17	4	RARRES3	0.434383	0.583701	0.540418	0.632499	1.24319	0.31645
5.64e-21	0.485081	0.652	0.415	1.89e-16	4	PSMB8	0.85319	0.837991	0.71633	0.703268	1.50941	0.804418
1.9e-20	0.348192	0.342	0.153	6.37e-16	4	SP110	0.234201	0.247236	0.248418	0.220846	0.577327	0.170291
1.56e-19	0.582702	0.687	0.469	5.23e-15	4	IFITM1	1.25431	1.08282	0.992567	1.11797	2.18354	1.63555
2.55e-19	0.362	0.386	0.188	8.54e-15	4	TRIM22	0.313074	0.245516	0.316171	0.235838	0.653274	0.289448
4.58e-19	0.496062	0.639	0.435	1.54e-14	4	UBE2L6	0.91613	0.971628	0.781984	0.786412	1.64591	0.734797
2.78e-18	0.547782	0.434	0.238	9.31e-14	4	GBP2	0.440989	0.461323	0.47389	0.422354	1.12039	0.223946
8e-18	0.480447	0.554	0.34	2.68e-13	4	RNF213	0.604237	0.530874	0.749427	0.571523	1.26455	0.84454
9.68e-18	0.493672	0.769	0.585	3.25e-13	4	PSME2	1.63005	1.63606	1.39961	1.24447	2.56321	2.48014
2.49e-17	0.554211	0.892	0.773	8.36e-13	4	HLA-B	3.68796	3.95159	3.33433	3.24707	5.76438	3.74851
8.96e-17	0.303183	0.278	0.125	3e-12	4	SAMD9L	0.207895	0.148062	0.170262	0.102042	0.441744	0.172688
1.11e-16	0.692223	0.753	0.595	3.72e-12	4	IRF1	1.4868	2.08776	1.69299	2.44427	3.56282	1.93349
4.04e-16	0.462817	0.598	0.405	1.35e-11	4	EIF2AK2	0.817983	0.724025	0.740813	0.683047	1.42171	0.945696
5.96e-16	0.386667	0.297	0.142	2e-11	4	APOL2	0.231078	0.228388	0.263165	0.237152	0.619586	0.138811
1.02e-15	0.491174	0.481	0.292	3.44e-11	4	LAP3	0.51015	0.507975	0.456259	0.446368	1.09084	0.555188
1.32e-15	0.479885	0.551	0.355	4.41e-11	4	SP100	0.663456	0.631454	0.667088	0.57135	1.29332	0.641827
1.37e-14	0.499285	0.861	0.72	4.6e-10	4	IFI16	2.46319	2.56851	2.39507	2.35065	3.88109	2.00955
4.01e-14	0.413866	0.5	0.319	1.35e-09	4	TYMP	0.582451	0.599734	0.558215	0.524101	1.09511	0.535239
4.8e-14	0.495464	0.778	0.629	1.61e-09	4	HLA-E	1.72715	1.80029	1.6822	1.80335	2.86146	1.3284
5.91e-14	0.403081	0.902	0.806	1.98e-09	4	HLA-C	3.75356	3.94479	3.29369	3.47309	5.14514	4.05845
9.07e-13	0.375355	0.421	0.249	3.04e-08	4	APOL1	0.496136	0.569248	0.582549	0.626495	1.01605	0.431847
1.42e-12	0.425662	0.934	0.843	4.77e-08	4	SOD2	5.11768	8.39357	8.15442	9.50845	10.1934	4.10287
2.21e-12	0.259692	0.307	0.161	7.41e-08	4	PSMB10	0.235087	0.213741	0.182357	0.176966	0.445936	0.215684
2.67e-12	0.252285	0.354	0.195	8.94e-08	4	DTX3L	0.325814	0.278053	0.286903	0.24727	0.540679	0.370976
2.87e-12	0.41909	0.842	0.733	9.63e-08	4	LY6E	2.87789	2.67475	2.27252	2.20976	3.7925	3.50141
4.83e-12	0.604221	0.674	0.503	1.62e-07	4	TNFAIP2	1.11721	1.58889	1.24995	1.37222	2.50361	0.80143
1.12e-11	0.926916	0.269	0.141	3.77e-07	4	CCL2	0.346055	0.624803	0.267558	0.575764	1.71691	0.603042
6.55e-11	0.443617	0.867	0.721	2.2e-06	4	TGM2	4.8932	5.32463	3.61833	3.32803	6.41609	3.79845
1.37e-10	0.262894	0.411	0.252	4.59e-06	4	OPTN	0.430145	0.441112	0.391173	0.352025	0.69508	0.428641
2.22e-10	0.317334	0.873	0.762	7.46e-06	4	PSME1	2.92272	2.88745	2.60541	2.52714	3.70412	2.66854
2.13e-09	0.302726	0.541	0.386	7.13e-05	4	NCOA7	0.819601	1.15586	0.887725	0.911144	1.39393	1.1219
2.33e-09	0.263754	0.494	0.328	7.81e-05	4	TAPBP	0.580541	0.554893	0.575481	0.533995	0.8805	0.547154
7.62e-09	0.288944	0.266	0.151	0.000255401	4	SLFN5	0.279972	0.242915	0.27341	0.200607	0.53677	0.209331
6.5e-08	0.309083	0.902	0.849	0.00218039	4	HLA-A	4.27137	4.16321	3.91608	3.66185	5.28255	4.28446
7.84e-08	0.344466	0.709	0.582	0.00262816	4	LITAF	1.70956	1.84883	1.21417	1.20626	2.23301	1.48156
1.38e-07	0.297246	0.541	0.4	0.00462301	4	TWIST1	0.883097	1.28203	0.733529	1.05308	1.4195	0.980788
2.19e-07	0.627694	0.497	0.375	0.007357	4	RARRES1	1.16462	1.16103	0.913175	1.01073	2.20453	0.964308
6.38e-07	0.341862	0.921	0.856	0.0214074	4	LUM	11.4633	10.7035	8.61536	5.86123	12.641	8.61939
4.08e-06	0.336539	0.449	0.34	0.136749	4	NNMT	0.893868	1.1158	0.710002	0.69821	1.36751	0.650717
5.38e-06	0.271913	0.839	0.751	0.180409	4	RND3	4.25651	7.10809	5.3919	6.62039	6.98007	4.69186
2.76e-05	0.271016	0.696	0.595	0.924731	4	NFKBIZ	1.79166	2.88928	2.16739	3.06289	3.03019	1.90405
0.000215186	0.401995	0.354	0.264	1	4	C3	0.475671	0.833747	0.824211	0.931833	1.27433	0.526353
0.00372126	0.320974	0.282	0.22	1	4	IGF2.1	0.384984	0.474847	0.428592	0.543636	0.796654	0.227348
0	2.56179	0.65	0.026	0	5	TOP2A	0.040298	0.0267783	0.0582117	0.0396171	0.0301537	5.14862
0	2.21057	0.734	0.022	0	5	PCLAF	0.0407938	0.0266296	0.0579912	0.0286257	0.0447177	3.81522
0	2.19661	0.537	0.01	0	5	MKI67	0.0181373	0.0124884	0.0333238	0.00228045	0.0101212	3.66962
0	2.02371	0.631	0.035	0	5	NUSAP1	0.0425265	0.0457219	0.0711711	0.0563283	0.0545382	3.2818
0	1.85174	0.66	0.021	0	5	TYMS	0.0264223	0.0248797	0.0355882	0.0253095	0.0196997	2.71129
0	1.66644	0.517	0.009	0	5	ASPM	0.0112654	0.00720131	0.0231942	0.00672549	0.00325505	2.21472
0	1.61351	0.537	0.01	0	5	UBE2C	0.0116378	0.0100985	0.0293321	0.00994844	0.0248596	2.10901
0	1.5367	0.512	0.022	0	5	TPX2	0.0261215	0.0296408	0.036425	0.0262302	0.0179636	1.98744
0	1.49509	0.517	0.009	0	5	BIRC5	0.0148655	0.009837	0.0283258	0.00292152	0.00941354	1.86286
0	1.16428	0.542	0.028	0	5	MAD2L1	0.0355757	0.0329293	0.0439037	0.0335686	0.0347602	1.32385
0	1.11645	0.414	0.009	0	5	RRM2	0.0101903	0.009425	0.0232788	0.0096318	0.00505142	1.19711
0	1.08319	0.567	0.008	0	5	TK1	0.011292	0.00888014	0.0166062	0.0125227	0.00267367	1.14436
0	1.08021	0.414	0.012	0	5	CDKN3	0.0146716	0.0107436	0.0300586	0.012129	0.0125164	1.15125
0	1.07776	0.409	0.006	0	5	KNL1	0.00576139	0.00600227	0.0115374	0.00433696	0.00956809	1.12611
0	1.06069	0.369	0.004	0	5	DLGAP5	0.004534	0.00356622	0.00927692	0.0012985	0.00417656	1.09669
0	1.05862	0.429	0.016	0	5	GTSE1	0.0163656	0.0156801	0.0411623	0.0174112	0.0135815	1.13077
0	1.05461	0.542	0.022	0	5	LMNB1	0.0259888	0.0253421	0.0376296	0.0197325	0.0332751	1.13598
0	1.04317	0.502	0.009	0	5	CLSPN	0.0125933	0.00948084	0.0170522	0.00674965	0.0137351	1.08607
0	1.03467	0.527	0.015	0	5	CENPU	0.0214736	0.0168298	0.0291431	0.0156184	0.0206259	1.09289
0	1.00565	0.409	0.006	0	5	HMMR	0.00818025	0.00674117	0.0207221	0.00715635	0.00807926	1.03006
0	0.943877	0.443	0.019	0	5	KIF11	0.0236462	0.0231134	0.0327308	0.0228699	0.0160163	0.973193
0	0.930311	0.3	0.008	0	5	CDC20	0.00757672	0.0130917	0.0150629	0.00550446	0.00717058	0.926208
0	0.916916	0.512	0.019	0	5	ZWINT	0.0204154	0.0231785	0.0329054	0.0211634	0.0171374	0.934411
0	0.889246	0.512	0.019	0	5	CENPK	0.0245518	0.0225624	0.0325204	0.0291233	0.0297358	0.901922
0	0.876019	0.424	0.01	0	5	ANLN	0.0126208	0.00916516	0.0218873	0.0106222	0.0205292	0.861209
0	0.867389	0.433	0.009	0	5	DIAPH3	0.0103662	0.0106124	0.0171946	0.00620477	0.00459467	0.84563
0	0.846993	0.409	0.018	0	5	PRC1	0.0177301	0.021811	0.0302735	0.0287723	0.0267962	0.841374
0	0.839655	0.399	0.006	0	5	ESCO2	0.00490014	0.00609672	0.0191498	0.00413989	0.00378762	0.805631
0	0.838689	0.404	0.004	0	5	CEP55	0.00582821	0.00284406	0.00780957	0.00226745	0	0.79745
0	0.804344	0.34	0.005	0	5	KIF20A	0.00507774	0.00424529	0.0129548	0.00229139	0.00267367	0.757882
0	0.799398	0.433	0.019	0	5	NDC80	0.0228083	0.0236134	0.0321557	0.0259027	0.0392031	0.785986
0	0.795235	0.414	0.007	0	5	NUF2	0.00676245	0.00566765	0.0161119	0.00459523	0.0286079	0.751175
0	0.776369	0.409	0.005	0	5	PBK	0.00546395	0.00505378	0.0141411	0.00530557	0.00224415	0.725874
0	0.768943	0.365	0.011	0	5	CCNA2	0.0122074	0.0120046	0.0236706	0.0121815	0.00566719	0.729808
0	0.710972	0.389	0.004	0	5	NCAPG	0.00481337	0.00330226	0.00828574	0.00400673	0.00314318	0.645467
0	0.699028	0.419	0.01	0	5	RAD51AP1	0.0126089	0.0111801	0.0231939	0.0101449	0.00080478	0.647091
0	0.677935	0.365	0.002	0	5	KIF4A	0.00366213	0.00175615	0.00441128	0.00209101	0.0010735	0.604856
0	0.676217	0.296	0.007	0	5	CDCA3	0.00777018	0.00498681	0.0144302	0.0104651	0.00990243	0.612668
0	0.673816	0.399	0.013	0	5	TACC3	0.0149603	0.00957629	0.0217306	0.0183636	0.00781301	0.620309
0	0.669548	0.325	0.002	0	5	SPC25	0.00288443	0.000970228	0.00353198	0.00406757	0	0.594802
0	0.650672	0.335	0.003	0	5	FAM111B	0.00302731	0.00325843	0.00569385	0.0035408	0	0.575894
0	0.642418	0.414	0.017	0	5	GINS2	0.02365	0.0195991	0.0295055	0.0230966	0.0103547	0.598218
0	0.640221	0.419	0.018	0	5	CENPM	0.030349	0.0305877	0.0554389	0.035594	0.0360464	0.617687
0	0.628032	0.394	0.004	0	5	SGO1	0.00456934	0.0041687	0.0131304	0.00616745	0.0046803	0.556236
0	0.617534	0.355	0.006	0	5	KIFC1	0.00527834	0.00704747	0.0163216	0.00666169	0	0.54775
0	0.603398	0.369	0.008	0	5	CIT	0.0082777	0.00830752	0.0139317	0.00847164	0.00817111	0.534232
0	0.601272	0.32	0.005	0	5	CDCA8	0.00519353	0.00761539	0.0140845	0.00403511	0.0117583	0.529485
0	0.581602	0.34	0.004	0	5	KIF15	0.00441766	0.00288515	0.00687278	0.00551537	0.00488238	0.503732
0	0.578192	0.33	0.001	0	5	BUB1B	0.00170453	0.00156354	0.00160376	0.00208128	0.00392479	0.495554
0	0.570272	0.365	0.01	0	5	SPC24	0.0117816	0.00794632	0.0148086	0.0123102	0.00656869	0.501993
0	0.569497	0.286	0.003	0	5	DEPDC1	0.00337637	0.00172718	0.00953495	0.00347315	0.00446593	0.490893
0	0.565123	0.32	0.003	0	5	ASF1B	0.00311295	0.00321212	0.0112131	0.00344858	0	0.487375
0	0.5511	0.281	0.002	0	5	PIMREG	0.000790104	0.00173877	0.00478619	0	0.00202415	0.46819
0	0.548067	0.286	0.003	0	5	AURKB	0.00226138	0.000962099	0.0142666	0.00530751	0.00189042	0.470218
0	0.539239	0.355	0.005	0	5	SHCBP1	0.00519637	0.00271904	0.0133926	0.00442719	0	0.462769
0	0.538864	0.325	0.006	0	5	TTK	0.00497816	0.00744711	0.0120584	0.0125125	0.00630643	0.465155
0	0.534557	0.32	0.003	0	5	MYBL2	0.00310981	0.00232182	0.00856737	0.00398184	0	0.454917
0	0.525505	0.325	0.004	0	5	CKAP2L	0.00448648	0.00383757	0.0104034	0.00506878	0.00605513	0.448095
0	0.497499	0.286	0.004	0	5	TROAP	0.00351174	0.00282759	0.0102457	0.00275425	0	0.41882
0	0.483167	0.34	0.01	0	5	FOXM1	0.00852343	0.00984362	0.021016	0.0159688	0.00153619	0.416033
0	0.466052	0.291	0.004	0	5	BUB1	0.00822211	0.00314117	0.00654439	0.0016244	0.00323839	0.388987
0	0.460535	0.32	0.006	0	5	CDCA5	0.00583617	0.0048982	0.0122782	0.0110381	0.00478693	0.386999
0	0.451165	0.325	0.009	0	5	UHRF1	0.0103332	0.0112637	0.0179862	0.012546	0.00183198	0.384598
0	0.443692	0.291	0.004	0	5	MELK	0.00400905	0.00308534	0.00667922	0.00610765	0.0153504	0.366807
0	0.438902	0.31	0.005	0	5	MND1	0.00805433	0.00520369	0.011264	0.00434653	0.00245543	0.365909
0	0.428693	0.261	0.002	0	5	HJURP	0.00148699	0.00179523	0.00567387	0.00502745	0.0122776	0.350485
0	0.419437	0.291	0.006	0	5	NRGN	0.00913438	0.00520676	0.00840999	0.00637779	0.00312425	0.3474
0	0.411752	0.276	0.002	0	5	MCM10	0.00398661	0.000616987	0.00508322	0.000806735	0	0.334218
0	0.394276	0.296	0.002	0	5	PKMYT1	0.0030662	0.00133632	0.00566885	0.00154874	0	0.31833
0	0.387252	0.276	0.004	0	5	KIF2C	0.00580052	0.00435293	0.00623078	0.003986	0.0027948	0.314785
0	0.382317	0.296	0.006	0	5	BRIP1	0.00698968	0.00509622	0.0177877	0.00649975	0.0139325	0.315781
0	0.366828	0.261	0.003	0	5	CDCA2	0.00359919	0.00222881	0.00261896	0.00311164	0.00449674	0.293297
0	0.355688	0.296	0.005	0	5	DTL	0.00588596	0.00475163	0.0112749	0.00687828	0.00676616	0.288788
0	0.326796	0.286	0.008	0	5	FANCD2	0.0091659	0.00744652	0.0155747	0.0085252	0.00658382	0.267175
0	0.318001	0.271	0.003	0	5	SKA3	0.00282417	0.00374343	0.00712319	0.00202995	0	0.251684
8.52e-307	1.19311	0.448	0.022	2.86e-302	5	CENPE	0.0351378	0.0243876	0.0409973	0.0193158	0.0287505	1.3593
3.91e-306	0.600362	0.33	0.011	1.31e-301	5	ARHGAP11A	0.0170765	0.00902962	0.0202365	0.0138109	0.00462667	0.53917
1.29e-290	0.776146	0.345	0.013	4.31e-286	5	CCNB2	0.0151155	0.0145872	0.0260542	0.0166354	0.029924	0.744019
2.07e-290	0.826958	0.394	0.018	6.95e-286	5	MXD3	0.0193271	0.0164249	0.0383383	0.0300704	0.0464459	0.81918
1.27e-287	0.587504	0.276	0.008	4.25e-283	5	KIF14	0.00870096	0.0094106	0.0165215	0.0148579	0.00563161	0.520232
3.85e-283	0.782773	0.374	0.017	1.29e-278	5	KIF23	0.0190964	0.0231583	0.0263961	0.0198263	0.0218196	0.758732
4.34e-283	1.11794	0.473	0.028	1.46e-278	5	CDK1	0.0386577	0.0347148	0.0450339	0.0266983	0.059071	1.25335
1.36e-282	0.380295	0.276	0.008	4.58e-278	5	TCF19	0.00997131	0.0131103	0.0171667	0.0120675	0.0115683	0.31855
1.62e-276	1.83571	0.522	0.035	5.42e-272	5	PTTG1	0.0456732	0.0462938	0.0832133	0.0469959	0.0568679	2.77053
1.75e-269	2.50961	0.616	0.052	5.88e-265	5	CENPF	0.0871465	0.0691347	0.138926	0.0641385	0.065193	5.22554
1.49e-250	0.527424	0.345	0.016	4.99e-246	5	CDC6	0.0160039	0.0213757	0.0227169	0.0170447	0.0127588	0.46915
6.68e-241	0.598837	0.414	0.024	2.24e-236	5	CENPN	0.0321317	0.0274462	0.0318479	0.025184	0.0463073	0.560272
3.29e-226	0.331811	0.251	0.009	1.11e-221	5	XRCC2	0.0112804	0.0076349	0.0143167	0.00823978	0.0100137	0.272129
5.52e-221	0.961447	0.468	0.035	1.85e-216	5	TMSB15A	0.0543517	0.0399613	0.0552806	0.0473026	0.0204832	1.04347
9.39e-220	0.500715	0.374	0.022	3.15e-215	5	FANCI	0.0259714	0.0203232	0.0387949	0.0297982	0.0689604	0.456207
5.03e-217	0.455375	0.33	0.017	1.69e-212	5	CIP2A	0.0210622	0.0163329	0.0218775	0.0238931	0.0152156	0.398975
3.73e-211	0.582854	0.369	0.022	1.25e-206	5	WDR76	0.0305752	0.0226211	0.0357258	0.0340275	0.0314467	0.543253
4.42e-206	0.758916	0.522	0.046	1.48e-201	5	ORC6	0.0686939	0.0499617	0.0640122	0.0625538	0.0390696	0.795934
1.16e-203	0.7042	0.429	0.031	3.89e-199	5	SGO2	0.0474575	0.0315825	0.0455131	0.035336	0.0194263	0.695753
3.83e-195	0.842371	0.532	0.051	1.29e-190	5	DHFR	0.077994	0.055658	0.0742021	0.04485	0.0358757	0.911947
2.54e-194	1.04651	0.493	0.045	8.51e-190	5	UBE2T	0.0594584	0.0499981	0.0653891	0.0418383	0.0154221	1.1805
1.16e-186	0.604009	0.448	0.037	3.89e-182	5	CENPH	0.0547377	0.0438396	0.0474709	0.042003	0.0465429	0.593239
4.72e-181	0.661744	0.433	0.036	1.58e-176	5	BRCA2	0.0482172	0.0459928	0.0620512	0.0496105	0.0789178	0.664381
1.33e-179	0.755243	0.424	0.035	4.46e-175	5	TMEM106C	0.0514433	0.0452582	0.0527337	0.0375749	0.0463523	0.769584
1.47e-175	0.533414	0.394	0.03	4.94e-171	5	NCAPG2	0.0425911	0.033201	0.04579	0.0319785	0.0228971	0.504321
1.75e-174	0.625326	0.424	0.036	5.86e-170	5	BRCA1	0.0526255	0.0414949	0.0547969	0.0401961	0.031001	0.617234
1.85e-174	0.463275	0.3	0.018	6.21e-170	5	RACGAP1	0.0295411	0.0220832	0.0202503	0.022239	0.0071782	0.411487
3.88e-167	0.349739	0.266	0.014	1.3e-162	5	MYBL1	0.0183136	0.0138848	0.0166496	0.0288391	0.0183406	0.297284
2.44e-162	0.912895	0.3	0.019	8.18e-158	5	HIST1H1A	0.0187938	0.0201361	0.0453792	0.0212238	0.0224396	0.933061
4.21e-159	0.735717	0.433	0.041	1.41e-154	5	ECT2	0.0575058	0.0458677	0.0689432	0.0413592	0.0393543	0.757247
1.35e-156	1.20265	0.429	0.041	4.53e-152	5	CCNB1	0.0525781	0.0532893	0.0578451	0.0462302	0.0379257	1.42395
3.06e-155	0.38423	0.315	0.022	1.03e-150	5	FANCA	0.025075	0.0258046	0.0386745	0.0218439	0.0173078	0.342234
2.15e-148	0.720782	0.478	0.053	7.21e-144	5	ATAD5	0.0741634	0.0609632	0.091159	0.0712211	0.0326495	0.770425
3.52e-148	0.547217	0.409	0.039	1.18e-143	5	FEN1	0.0546252	0.0455002	0.0488289	0.0376216	0.0582555	0.532358
3.17e-146	0.628991	0.483	0.054	1.06e-141	5	RFC3	0.0744714	0.0679404	0.083065	0.0797145	0.0428107	0.662767
3.38e-138	0.698839	0.453	0.051	1.13e-133	5	MCM4	0.0680227	0.0655714	0.0764331	0.0725675	0.0631891	0.737039
4.32e-138	0.780373	0.576	0.082	1.45e-133	5	GGH	0.110287	0.111177	0.0907249	0.0931728	0.0839262	0.893913
1.01e-131	1.00272	0.542	0.078	3.39e-127	5	KIF20B	0.121325	0.101045	0.129536	0.0981685	0.0662458	1.23312
1.16e-131	0.429418	0.296	0.023	3.89e-127	5	PSRC1	0.035623	0.0188301	0.0275823	0.0231338	0.0151183	0.383307
1.93e-130	0.364584	0.315	0.026	6.48e-126	5	KNTC1	0.0354882	0.0271623	0.0451688	0.0351948	0.0290278	0.33359
1.14e-126	1.1915	0.567	0.089	3.83e-122	5	HELLS	0.136505	0.100171	0.166558	0.127098	0.140922	1.59015
7.99e-126	1.59857	0.724	0.158	2.68e-121	5	SMC4	0.24191	0.218911	0.276925	0.216331	0.209925	2.76033
2.28e-125	0.740098	0.399	0.044	7.65e-121	5	NCAPD2	0.0621232	0.0475389	0.0696853	0.0518017	0.043861	0.768475
8.64e-125	0.391277	0.33	0.03	2.9e-120	5	CHAF1A	0.040738	0.0358951	0.0413152	0.0379464	0.0296314	0.362833
3.15e-123	0.692661	0.399	0.044	1.06e-118	5	C21orf58	0.0596035	0.0529629	0.0783885	0.061076	0.0468195	0.717941
1.09e-121	0.464684	0.35	0.034	3.65e-117	5	LIG1	0.0417295	0.0372025	0.0609891	0.0523167	0.04721	0.44509
1.1e-121	0.565326	0.291	0.024	3.69e-117	5	HIST1H1D	0.0303565	0.0288863	0.0386611	0.043742	0.0183384	0.529531
1.2e-121	0.35063	0.31	0.027	4.01e-117	5	MCM5	0.035992	0.0383639	0.0435629	0.0442156	0.0313134	0.325595
5.3e-120	0.35288	0.32	0.029	1.78e-115	5	PHGDH	0.0364915	0.0383144	0.0422543	0.0393422	0.0243446	0.326483
7.69e-118	1.07787	0.601	0.106	2.58e-113	5	ATAD2	0.162366	0.13768	0.16962	0.126924	0.216685	1.43701
1.1e-115	1.25246	0.606	0.11	3.7e-111	5	CKAP2	0.160781	0.144171	0.148116	0.138237	0.123564	1.73893
1.42e-106	1.06938	0.616	0.119	4.77e-102	5	HMGB3	0.182448	0.168285	0.208699	0.167892	0.222903	1.48625
5.51e-104	1.17074	0.64	0.138	1.85e-99	5	SMC2	0.21203	0.175539	0.236539	0.195861	0.272596	1.72002
3.08e-103	0.26834	0.261	0.022	1.03e-98	5	CEP128	0.0303605	0.0240761	0.0331221	0.0281439	0.0122476	0.239211
4.07e-102	1.14695	0.685	0.161	1.37e-97	5	CENPW	0.267614	0.263679	0.21018	0.170778	0.301843	1.7453
9.06e-102	0.580447	0.463	0.069	3.04e-97	5	PHF19	0.0967737	0.0880471	0.0733008	0.0712038	0.0957405	0.622405
1.16e-101	0.342228	0.34	0.037	3.89e-97	5	MASTL	0.047898	0.0502773	0.0642595	0.0559697	0.0712565	0.336594
4.46e-99	0.829544	0.547	0.1	1.49e-94	5	RRM1	0.141486	0.129726	0.158055	0.137318	0.13718	1.03003
1.12e-98	2.459	0.897	0.393	3.76e-94	5	STMN1	0.994356	0.908104	1.06	0.786946	0.862585	9.7865
1.92e-95	1.31091	0.714	0.188	6.44e-91	5	TMPO	0.307587	0.272086	0.30501	0.292583	0.26941	2.21325
8.03e-94	0.266504	0.261	0.024	2.69e-89	5	ZGRF1	0.0279612	0.0225213	0.0450894	0.0248391	0.0200305	0.239756
5.27e-93	0.751585	0.552	0.107	1.77e-88	5	LMNB2	0.154226	0.133567	0.13855	0.108496	0.162114	0.917862
1.6e-92	0.329998	0.261	0.025	5.37e-88	5	MCM2	0.0327844	0.0265978	0.0400571	0.0268936	0.048084	0.298088
2.08e-92	0.611095	0.433	0.066	6.98e-88	5	CDCA4	0.0939165	0.0785148	0.0836278	0.0873007	0.127606	0.660155
4.56e-91	0.352906	0.291	0.031	1.53e-86	5	PRIM1	0.039563	0.0379096	0.0417437	0.0296699	0.0424004	0.326364
6.45e-87	0.383207	0.256	0.025	2.16e-82	5	NAV2	0.0432359	0.0467021	0.0459744	0.0437842	0.0469587	0.36294
5.59e-86	0.463216	0.389	0.057	1.87e-81	5	CHEK1	0.075385	0.0698541	0.0881181	0.0673049	0.0953363	0.484397
1.3e-85	1.25194	0.601	0.144	4.38e-81	5	PCNA	0.22235	0.182407	0.228551	0.214682	0.171429	1.88607
2.36e-85	1.02751	0.655	0.169	7.93e-81	5	CKS1B	0.242699	0.235108	0.271727	0.259885	0.332632	1.55271
3.83e-83	0.351514	0.33	0.042	1.28e-78	5	PSMC3IP	0.0612785	0.0539639	0.0674077	0.0507979	0.0538697	0.351956
1.74e-82	0.547718	0.478	0.085	5.83e-78	5	CCDC34	0.147086	0.105311	0.146923	0.137985	0.11514	0.65839
1.98e-81	2.54291	0.833	0.346	6.65e-77	5	HMGB2	0.607663	0.600567	0.703225	0.726836	0.688374	8.60241
4.99e-79	0.276403	0.256	0.028	1.67e-74	5	TIMELESS	0.0360717	0.0292796	0.0412645	0.0204708	0.0317611	0.251997
5.13e-79	0.666338	0.438	0.077	1.72e-74	5	NSD2	0.111541	0.083217	0.150749	0.0951023	0.0614566	0.764578
9.16e-79	0.643772	0.512	0.104	3.07e-74	5	DNAJC9	0.148387	0.125022	0.148411	0.136257	0.150276	0.782484
1.01e-77	1.93107	0.941	0.685	3.37e-73	5	H2AFZ	2.0965	2.45692	2.19715	2.61472	1.95269	11.5034
1.88e-77	0.627987	0.443	0.08	6.3e-73	5	BARD1	0.120254	0.112451	0.129708	0.115992	0.133096	0.73159
2.82e-77	0.581341	0.429	0.075	9.45e-73	5	FBXO5	0.109326	0.10347	0.106436	0.124925	0.0864258	0.658659
4.99e-77	0.510604	0.365	0.056	1.67e-72	5	CCDC18	0.0697415	0.0669407	0.0801051	0.0863194	0.11135	0.530896
1.22e-75	0.483961	0.399	0.067	4.08e-71	5	MCM6	0.0948676	0.0842213	0.092793	0.0768196	0.0785281	0.523093
2.22e-75	0.55291	0.271	0.033	7.44e-71	5	GAS2L3	0.0345286	0.0615937	0.0525517	0.053784	0.0543183	0.539146
6.06e-74	0.785229	0.621	0.158	2.03e-69	5	ITGB3BP	0.246968	0.224042	0.258442	0.266235	0.25595	1.14842
1.65e-73	0.834028	0.522	0.116	5.53e-69	5	MCM3	0.183616	0.141807	0.172793	0.139068	0.198029	1.07604
1.14e-71	2.04192	0.941	0.664	3.81e-67	5	TUBA1B	2.28813	2.23299	1.8714	1.93781	1.93928	11.815
4.95e-71	1.47668	1	0.977	1.66e-66	5	HMGB1	12.136	10.8217	11.6299	10.3473	10.7803	33.5475
5.41e-71	0.307277	0.34	0.051	1.81e-66	5	ZWILCH	0.073358	0.0596243	0.0734122	0.0462749	0.0562992	0.319239
2.92e-69	0.636566	0.458	0.092	9.8e-65	5	NCAPD3	0.125837	0.110352	0.140152	0.104482	0.12237	0.745814
8.25e-69	0.295067	0.261	0.032	2.77e-64	5	CHTF18	0.0393272	0.0332175	0.0614406	0.0393009	0.0359051	0.280495
8.8e-67	0.480383	0.36	0.06	2.95e-62	5	SPDL1	0.0845565	0.0815606	0.0838778	0.0750851	0.0556719	0.509408
7.96e-66	0.328676	0.276	0.037	2.67e-61	5	CEP152	0.0541082	0.0494914	0.0513955	0.0379309	0.0262978	0.318272
1.46e-65	0.30905	0.325	0.05	4.91e-61	5	CDK2	0.0688355	0.0567392	0.0723171	0.0755124	0.055855	0.322184
5.09e-65	0.830967	0.473	0.107	1.71e-60	5	EZH2	0.149349	0.154319	0.160334	0.161776	0.160019	1.05518
1.05e-63	0.263499	0.251	0.032	3.52e-59	5	HIST1H2AG	0.041849	0.0472351	0.0493234	0.0505532	0.0357179	0.255887
4.57e-63	0.938109	0.69	0.22	1.53e-58	5	SKA2	0.359016	0.308069	0.330815	0.275227	0.31009	1.54249
5.96e-62	0.579313	0.498	0.118	2e-57	5	MCM7	0.15611	0.152827	0.207197	0.202815	0.120238	0.754408
7.35e-62	0.480251	0.409	0.08	2.46e-57	5	PARPBP	0.141072	0.10205	0.133652	0.0977706	0.0868997	0.56607
1.38e-61	0.318648	0.291	0.043	4.62e-57	5	DSN1	0.0635996	0.0482863	0.0602031	0.0550915	0.0522756	0.318818
5.69e-60	0.408026	0.345	0.061	1.91e-55	5	VRK1	0.0908273	0.0749396	0.0836579	0.0800854	0.0737694	0.437185
2.01e-58	1.39605	0.941	0.741	6.76e-54	5	TUBB	2.95651	2.69665	2.33983	2.26767	2.63329	8.55824
3.35e-58	0.251994	0.305	0.049	1.12e-53	5	ACOT7	0.0666022	0.0588223	0.0556	0.0495219	0.0526914	0.261422
1.45e-57	0.747171	0.601	0.181	4.88e-53	5	DTYMK	0.274115	0.246937	0.25055	0.207673	0.24361	1.10141
3.24e-57	0.403849	0.256	0.037	1.09e-52	5	KNSTRN	0.0500009	0.041675	0.0499276	0.040413	0.0135342	0.383895
1.86e-55	1.3689	0.911	0.635	6.23e-51	5	DEK	1.77255	1.69065	1.71224	1.61352	1.6473	6.00741
2.22e-55	0.322897	0.271	0.041	7.46e-51	5	MMS22L	0.0575389	0.0477226	0.0842478	0.0478546	0.0502097	0.326987
2.12e-54	0.317582	0.36	0.07	7.1e-50	5	NRM	0.0975655	0.0885768	0.0851302	0.105046	0.056741	0.361004
1.25e-53	0.551825	0.483	0.124	4.18e-49	5	POLD3	0.193093	0.171221	0.175505	0.161034	0.177759	0.727515
4.73e-51	1.1974	0.828	0.423	1.59e-46	5	H2AFV	0.806994	0.783869	0.839791	0.815423	0.843602	3.15427
2.31e-49	0.288889	0.305	0.056	7.76e-45	5	RFC4	0.0738966	0.0701667	0.071878	0.0823031	0.0705324	0.311325
2.58e-49	0.403854	0.424	0.101	8.65e-45	5	PARP2	0.149934	0.114031	0.146794	0.13402	0.145193	0.50523
2.74e-49	0.629645	0.601	0.192	9.2e-45	5	PLP2	0.298314	0.29288	0.258326	0.252142	0.305896	0.981226
2.77e-49	1.84799	0.956	0.791	9.29e-45	5	HMGN2	3.36886	2.90615	3.16958	2.90053	2.77915	13.8563
2.05e-48	0.390825	0.419	0.099	6.88e-44	5	LRRCC1	0.149719	0.11603	0.141073	0.111975	0.162796	0.487093
2.5e-48	0.373093	0.281	0.05	8.37e-44	5	CDKN2A	0.0759822	0.0692701	0.0680418	0.0630549	0.098812	0.386943
8.27e-48	1.20025	0.951	0.87	2.77e-43	5	NUCKS1	4.95899	4.25754	4.56479	3.93676	4.4853	11.7202
2.56e-47	1.13529	0.754	0.34	8.59e-43	5	CKS2	0.576394	0.779965	0.718456	0.773305	0.592676	2.71724
3.24e-47	0.675977	0.33	0.069	1.09e-42	5	KRT17	0.14402	0.139852	0.141206	0.138001	0.139791	0.823527
7e-47	0.829253	0.685	0.27	2.35e-42	5	DNMT1	0.45653	0.43604	0.460897	0.379222	0.362189	1.56068
2.98e-46	0.447559	0.409	0.099	1e-41	5	CENPJ	0.160258	0.108657	0.167672	0.11128	0.121605	0.55756
5.06e-46	0.272871	0.296	0.056	1.7e-41	5	MNS1	0.0866185	0.0781601	0.0968112	0.070079	0.105921	0.311469
6.22e-46	0.516611	0.419	0.106	2.09e-41	5	SAC3D1	0.145105	0.137268	0.136511	0.131027	0.178549	0.630287
6.99e-46	0.331638	0.296	0.056	2.34e-41	5	RHNO1	0.0826257	0.0746114	0.0664153	0.0550973	0.0857677	0.350083
1.7e-45	0.318146	0.286	0.054	5.69e-41	5	DCK	0.0826724	0.0530211	0.0739338	0.0713984	0.0481629	0.334767
1.82e-45	0.605702	0.488	0.141	6.1e-41	5	MZT1	0.190109	0.175449	0.199374	0.196662	0.21893	0.811012
1.08e-44	1.07154	0.778	0.368	3.61e-40	5	ANP32E	0.701851	0.663904	0.634841	0.637065	0.576379	2.4966
5.12e-44	0.274224	0.36	0.08	1.72e-39	5	SLF1	0.121129	0.0944099	0.116941	0.0998456	0.0852008	0.342134
1.13e-43	0.562998	0.571	0.186	3.8e-39	5	NUDT1	0.269028	0.273298	0.232469	0.253901	0.267944	0.859051
5.59e-43	0.83424	0.749	0.346	1.87e-38	5	LSM4	0.608342	0.598176	0.620803	0.531065	0.60542	1.85173
7.99e-43	1.40608	0.852	0.567	2.68e-38	5	DUT	1.38497	1.25745	1.31523	1.27259	1.28485	5.14146
1.03e-42	0.352006	0.419	0.107	3.44e-38	5	TUBG1	0.146483	0.132548	0.131873	0.128032	0.160093	0.451032
1.47e-42	0.279762	0.355	0.08	4.94e-38	5	HMGN5	0.124873	0.116517	0.133529	0.104603	0.0856797	0.361928
3.94e-42	1.40103	0.759	0.39	1.32e-37	5	UBE2S	0.629906	0.775393	0.649487	1.0167	0.667062	3.54605
4.86e-42	0.507545	0.463	0.133	1.63e-37	5	CDK5RAP2	0.196547	0.171486	0.226784	0.159194	0.115618	0.694843
4.98e-42	0.954718	0.729	0.351	1.67e-37	5	CBX5	0.690607	0.562918	0.629239	0.488574	0.638695	2.13021
5.07e-42	0.724793	0.601	0.224	1.7e-37	5	USP1	0.364629	0.316564	0.345393	0.354531	0.325637	1.22287
5.94e-42	0.405744	0.468	0.131	1.99e-37	5	KIF22	0.185482	0.201131	0.21871	0.210709	0.197922	0.592178
7.67e-42	0.327223	0.36	0.084	2.57e-37	5	MSH2	0.116039	0.110795	0.12472	0.132432	0.126788	0.404181
8.62e-42	0.389055	0.493	0.142	2.89e-37	5	HAUS1	0.212852	0.1903	0.195875	0.196394	0.161597	0.570769
1.09e-41	1.0785	0.857	0.582	3.66e-37	5	RANBP1	1.45298	1.41804	1.35711	1.30865	1.48561	4.07002
2.87e-41	0.458401	0.419	0.112	9.63e-37	5	TMEM97	0.166643	0.148629	0.160518	0.162477	0.139876	0.592939
3.74e-41	0.537556	0.404	0.11	1.25e-36	5	ENDOG	0.155889	0.148608	0.169093	0.14328	0.141021	0.677581
1.29e-39	0.43133	0.256	0.049	4.31e-35	5	APOLD1	0.063071	0.0728888	0.0823102	0.0891863	0.134688	0.449993
5.82e-39	0.956019	0.867	0.588	1.95e-34	5	NASP	1.45962	1.48306	1.55586	1.61489	1.52215	3.87305
1.08e-38	0.319843	0.345	0.083	3.62e-34	5	NUDT8	0.122374	0.113956	0.112282	0.121101	0.1251	0.394672
1.54e-38	0.43461	0.488	0.149	5.16e-34	5	CSE1L	0.212429	0.191142	0.221662	0.187267	0.28312	0.632002
2.54e-38	2.14646	0.714	0.389	8.52e-34	5	HIST1H4C	0.764489	0.779813	0.744947	0.864857	0.640015	6.85167
3.46e-38	0.842388	0.734	0.367	1.16e-33	5	PSIP1	0.749613	0.612841	0.696277	0.677311	0.625752	2.02767
3.5e-38	0.347833	0.448	0.129	1.18e-33	5	TOPBP1	0.187229	0.165668	0.188081	0.1534	0.176962	0.498544
9.96e-38	0.854117	0.803	0.433	3.34e-33	5	YWHAH	0.894404	0.886849	0.800554	0.832948	0.800255	2.3584
1.16e-37	0.310467	0.345	0.084	3.87e-33	5	HIRIP3	0.133078	0.109088	0.119959	0.0904533	0.103138	0.385846
1.6e-37	0.550509	0.419	0.121	5.35e-33	5	OLFM1	0.239949	0.194863	0.255484	0.1549	0.209548	0.788864
1.8e-37	0.406314	0.522	0.165	6.05e-33	5	GMNN	0.329357	0.330749	0.369377	0.437424	0.375035	0.79532
2.4e-37	0.297095	0.379	0.099	8.04e-33	5	MIS18A	0.151935	0.131643	0.135487	0.115994	0.165995	0.398257
1.17e-36	0.293673	0.34	0.085	3.93e-32	5	SCARA3	0.120054	0.102595	0.107904	0.0950926	0.0969004	0.359061
1.28e-36	0.964208	0.581	0.242	4.28e-32	5	H2AFX	0.340733	0.448785	0.36609	0.701557	0.360605	1.77148
4.39e-36	0.270113	0.335	0.082	1.47e-31	5	TEX30	0.101686	0.120132	0.0947037	0.0834196	0.133596	0.329981
4.82e-36	0.256376	0.291	0.065	1.62e-31	5	DDX11	0.0844367	0.0700588	0.104698	0.0869199	0.0787873	0.297652
6.23e-36	0.340521	0.36	0.094	2.09e-31	5	PAFAH1B3	0.1422	0.118684	0.132214	0.130626	0.118605	0.432789
8.56e-36	0.652508	0.67	0.296	2.87e-31	5	COMMD4	0.499473	0.482239	0.458193	0.427959	0.442472	1.31703
1.79e-35	0.768496	0.65	0.29	6e-31	5	MIS18BP1	0.532033	0.448956	0.593265	0.488123	0.512467	1.59138
3.63e-35	0.771204	0.586	0.238	1.22e-30	5	CENPX	0.373729	0.372998	0.35017	0.336959	0.375768	1.32567
7.29e-35	0.701867	0.798	0.416	2.45e-30	5	PKM	0.890986	0.793324	0.765107	0.645248	0.78536	1.927
1.57e-34	0.894984	0.7	0.323	5.27e-30	5	SYNE2	0.649596	0.667476	0.96193	0.790504	0.708381	2.26727
1.12e-33	0.544342	1	0.999	3.75e-29	5	PTMA	37.4825	38.0857	35.6477	34.5742	40.6235	54.1832
2.32e-33	0.283443	0.271	0.061	7.77e-29	5	NR2C2AP	0.087838	0.0843248	0.0833172	0.0702899	0.0949251	0.318919
1.2e-32	0.373222	0.404	0.122	4.02e-28	5	RPL39L	0.16562	0.159335	0.147648	0.135258	0.115122	0.495371
2.16e-32	0.729877	0.916	0.664	7.23e-28	5	ANP32B	2.03778	1.93761	1.79136	1.69404	1.86597	3.80931
4.32e-32	0.299358	0.384	0.11	1.45e-27	5	XRCC1	0.153827	0.146415	0.154287	0.141588	0.127823	0.415264
4.72e-32	0.491312	0.547	0.205	1.58e-27	5	EMP2	0.33405	0.368117	0.369325	0.402223	0.392438	0.914393
6.21e-32	0.551267	0.581	0.233	2.08e-27	5	RPA3	0.376166	0.395369	0.363537	0.407097	0.295887	1.02247
2.9e-31	0.912496	0.512	0.199	9.72e-27	5	CRABP2	0.771035	0.514327	0.441869	0.389415	0.473152	1.94234
3.11e-31	0.401906	0.433	0.139	1.04e-26	5	RBBP8	0.191158	0.199276	0.222636	0.20928	0.165725	0.590211
1.28e-30	0.929886	0.788	0.463	4.3e-26	5	RAD21	0.991749	0.867081	1.02511	0.857629	0.902607	2.71547
1.31e-30	0.309635	0.369	0.108	4.4e-26	5	CEP295	0.167638	0.141455	0.194073	0.126662	0.159001	0.44112
1.61e-30	0.365446	0.404	0.125	5.4e-26	5	RPA1	0.187052	0.159338	0.191442	0.158371	0.184168	0.516877
2.29e-30	0.355554	0.433	0.142	7.67e-26	5	WDR34	0.223059	0.184567	0.221807	0.189744	0.179107	0.545406
2.34e-30	0.531988	0.448	0.155	7.84e-26	5	CKAP5	0.236046	0.199875	0.244317	0.20817	0.204923	0.771104
4.48e-30	0.298627	0.335	0.093	1.5e-25	5	MPHOSPH9	0.13179	0.102693	0.158725	0.110358	0.135714	0.388544
7.07e-30	0.482764	0.596	0.243	2.37e-25	5	MYH10	0.423969	0.366028	0.437706	0.314235	0.448133	0.955674
1.01e-29	0.772985	0.798	0.49	3.39e-25	5	SIVA1	1.02781	0.983327	0.950508	0.962344	0.914745	2.39254
1.53e-29	0.366949	0.433	0.144	5.14e-25	5	CCP110	0.229679	0.179976	0.228046	0.199699	0.218747	0.563576
2.59e-29	0.296593	0.345	0.1	8.69e-25	5	KLHL23	0.146513	0.12122	0.147365	0.117633	0.0872714	0.394761
3.35e-29	0.602653	0.724	0.361	1.12e-24	5	RBBP7	0.663901	0.615131	0.647557	0.557014	0.708154	1.48182
4.43e-29	0.491944	0.581	0.241	1.49e-24	5	CMC2	0.372539	0.3707	0.346919	0.328402	0.495317	0.915186
5.1e-29	0.356856	0.478	0.17	1.71e-24	5	PGP	0.24145	0.231991	0.251211	0.249236	0.205887	0.590508
6.07e-29	0.32503	0.473	0.163	2.04e-24	5	GNB4	0.277951	0.208208	0.21396	0.18865	0.360981	0.54452
6.51e-29	0.754479	0.414	0.141	2.18e-24	5	HIST1H1C	0.188537	0.251659	0.249149	0.244288	0.214183	1.07273
6.84e-29	0.632726	0.724	0.368	2.29e-24	5	HSPB11	0.699383	0.637734	0.652742	0.593742	0.563823	1.56665
1.2e-28	0.64838	0.946	0.768	4.01e-24	5	RAN	3.1542	3.16736	2.65572	2.59731	3.12464	5.19717
1.33e-28	0.311997	0.389	0.123	4.47e-24	5	CEP78	0.181902	0.169035	0.194554	0.170671	0.15585	0.46505
1.82e-28	0.405323	0.557	0.215	6.12e-24	5	DDX39A	0.301083	0.339058	0.332383	0.360183	0.304788	0.757147
2.44e-28	0.357834	0.394	0.125	8.2e-24	5	FANCL	0.195149	0.141358	0.173831	0.139379	0.169294	0.496895
3.58e-28	0.276485	0.261	0.065	1.2e-23	5	CCDC74A	0.0823327	0.0765536	0.0970329	0.0790713	0.0818607	0.313455
4.02e-28	0.323031	0.251	0.059	1.35e-23	5	GEN1	0.0962692	0.0750695	0.104692	0.0853464	0.0556377	0.364768
1.04e-27	0.423917	0.596	0.25	3.49e-23	5	SAE1	0.40839	0.342315	0.346013	0.320993	0.416576	0.829529
1.11e-27	0.696582	0.7	0.354	3.72e-23	5	SMC1A	0.739631	0.59541	0.688368	0.485606	0.751802	1.68569
1.76e-27	0.448467	0.448	0.164	5.9e-23	5	CKLF	0.241462	0.227279	0.236939	0.197232	0.236533	0.679821
2.33e-27	0.370349	0.537	0.208	7.82e-23	5	HPRT1	0.317616	0.304686	0.293008	0.276009	0.312664	0.683553
4.33e-27	0.316222	0.512	0.193	1.45e-22	5	TPGS2	0.320598	0.279319	0.313303	0.250743	0.263015	0.616441
6.05e-27	0.416373	0.557	0.216	2.03e-22	5	HLTF	0.381148	0.290965	0.35439	0.310579	0.336181	0.789647
1.02e-26	0.398979	0.463	0.17	3.43e-22	5	MAD2L2	0.245956	0.24367	0.22006	0.236076	0.271221	0.631852
1.97e-26	0.435229	0.473	0.179	6.61e-22	5	FAM111A	0.277419	0.251217	0.315612	0.241399	0.432821	0.729596
2.02e-26	1.12244	0.66	0.355	6.77e-22	5	ARL6IP1	0.628668	0.633103	0.724648	0.742071	0.728728	2.63904
3.97e-26	0.328438	0.33	0.101	1.33e-21	5	EMC9	0.137395	0.119635	0.131881	0.114117	0.149799	0.41717
4.54e-26	0.432336	0.325	0.1	1.52e-21	5	RBP7	0.18164	0.16869	0.187192	0.147648	0.148414	0.585566
8.04e-26	0.361672	0.581	0.242	2.7e-21	5	CEP57	0.390076	0.326479	0.382426	0.338139	0.326847	0.752589
1.6e-25	0.328164	0.453	0.169	5.38e-21	5	HADH	0.268577	0.224593	0.230277	0.193322	0.177177	0.551604
1.65e-25	0.413584	0.631	0.281	5.52e-21	5	SNX5	0.457224	0.446455	0.478982	0.410628	0.424488	0.936688
2.03e-25	0.505211	0.665	0.331	6.81e-21	5	BCL7C	0.583812	0.56293	0.523601	0.500936	0.498024	1.20054
2.66e-25	0.523361	0.384	0.138	8.92e-21	5	CDKN2C	0.218519	0.170271	0.192748	0.180298	0.209439	0.716344
2.79e-25	0.49256	0.261	0.071	9.37e-21	5	CDKN2D	0.103175	0.108788	0.102058	0.129317	0.126366	0.558835
3.14e-25	0.576214	0.478	0.182	1.05e-20	5	TNC	0.572601	0.467186	0.365278	0.225705	0.550849	1.15592
3.33e-25	0.654554	0.768	0.44	1.12e-20	5	CBX1	0.975275	0.823115	0.86385	0.739356	0.741391	1.9475
3.35e-25	0.400853	0.522	0.21	1.12e-20	5	C19orf48	0.330368	0.312734	0.328891	0.304628	0.366861	0.746533
3.37e-25	0.506737	0.99	0.935	1.13e-20	5	GAPDH	8.41098	7.60342	7.22865	6.65889	6.96395	11.2767
4.07e-25	0.454674	0.552	0.24	1.37e-20	5	SLBP	0.382108	0.376388	0.365499	0.399436	0.417054	0.88972
4.34e-25	0.312989	0.35	0.111	1.45e-20	5	EBP	0.162915	0.150418	0.180949	0.155854	0.181942	0.446006
4.49e-25	0.358584	0.394	0.136	1.51e-20	5	SCLT1	0.193506	0.174846	0.229253	0.190039	0.182915	0.535646
6.04e-25	0.368597	0.517	0.207	2.03e-20	5	PPIH	0.319148	0.303989	0.279266	0.267549	0.294264	0.675376
6.5e-25	0.374656	0.379	0.129	2.18e-20	5	RASSF1	0.17543	0.170884	0.1797	0.181215	0.161307	0.524552
6.52e-25	0.300207	0.399	0.138	2.19e-20	5	PXMP2	0.19445	0.184352	0.196568	0.205518	0.17105	0.469407
7.16e-25	0.261676	0.404	0.138	2.4e-20	5	ACYP1	0.193572	0.209985	0.201906	0.231238	0.188292	0.444215
8.75e-25	0.66085	0.773	0.461	2.93e-20	5	NUCB2	1.06464	0.995303	0.926915	0.841358	1.13798	2.13537
9.56e-25	0.803855	0.68	0.355	3.21e-20	5	TUBA1C	0.664868	0.774317	0.609722	0.652249	0.749931	1.92998
1.01e-24	0.568241	0.754	0.398	3.38e-20	5	LSM5	0.751663	0.764287	0.731391	0.705406	0.652582	1.58295
1.35e-24	0.473074	0.498	0.199	4.54e-20	5	ISOC1	0.331331	0.336891	0.261341	0.284443	0.333499	0.815766
1.75e-24	0.322666	0.429	0.153	5.88e-20	5	NT5DC2	0.255112	0.194848	0.210134	0.193647	0.258827	0.525507
2.31e-24	0.606148	0.448	0.176	7.75e-20	5	ITGA6	0.433683	0.300234	0.395382	0.278023	0.359056	1.08258
2.68e-24	0.254149	0.394	0.132	8.98e-20	5	RASSF2	0.300386	0.162575	0.233352	0.131317	0.193404	0.459475
4.06e-24	0.683622	0.897	0.739	1.36e-19	5	COX8A	2.54843	2.40227	2.24462	2.20409	2.52028	4.43754
4.39e-24	0.455211	0.596	0.269	1.47e-19	5	EIF4EBP1	0.431597	0.449575	0.388039	0.378999	0.377461	0.942789
6.14e-24	0.347038	0.512	0.209	2.06e-19	5	TFDP1	0.31485	0.30084	0.315837	0.284716	0.31364	0.663368
1.55e-23	0.564178	0.576	0.267	5.21e-19	5	TGFBI	0.844173	0.465365	0.402748	0.215524	0.67556	1.28584
2.22e-23	0.251342	0.32	0.1	7.44e-19	5	KCNE4	0.245082	0.117711	0.173697	0.154909	0.124388	0.403951
2.34e-23	0.4626	0.97	0.915	7.85e-19	5	YBX1	7.9706	7.85548	6.70994	6.56492	8.01425	10.6133
3.04e-23	0.557796	0.586	0.282	1.02e-18	5	BUB3	0.468726	0.431342	0.434986	0.383054	0.470293	1.11875
4.3e-23	0.770599	0.714	0.413	1.44e-18	5	JPT1	0.872718	0.810458	0.814624	0.805651	0.816903	2.12468
5.01e-23	0.263126	0.355	0.12	1.68e-18	5	MGME1	0.171843	0.149157	0.183637	0.147237	0.138426	0.398706
6.73e-23	0.435754	0.995	0.977	2.26e-18	5	H3F3A	12.4048	11.5892	10.927	10.5129	11.0163	15.9567
6.85e-23	0.254447	0.433	0.158	2.3e-18	5	CSTF3	0.232125	0.207953	0.216681	0.223627	0.232676	0.456067
8.97e-23	0.266926	0.35	0.117	3.01e-18	5	C3orf14	0.161324	0.157597	0.15573	0.146225	0.159948	0.392099
9.37e-23	0.42956	0.985	0.945	3.14e-18	5	PPIA	9.07905	8.52398	7.68256	7.74194	8.46807	11.636
1.06e-22	0.35785	0.567	0.247	3.55e-18	5	RB1	0.401159	0.35744	0.440921	0.393314	0.357469	0.79259
1.12e-22	0.718243	0.892	0.746	3.75e-18	5	CALM1	2.91293	2.72583	2.36952	2.51494	2.75684	5.0308
1.32e-22	0.4248	0.424	0.165	4.43e-18	5	DBF4	0.249786	0.253353	0.250394	0.241622	0.332315	0.679728
1.32e-22	0.408448	0.596	0.271	4.44e-18	5	CCDC14	0.477355	0.363918	0.59874	0.414591	0.424914	0.953708
1.79e-22	0.254266	0.33	0.108	6e-18	5	RFC2	0.147307	0.13874	0.136923	0.135772	0.147652	0.360735
3.99e-22	0.60955	0.69	0.388	1.34e-17	5	SMC3	0.736675	0.683925	0.742808	0.660354	0.720061	1.61658
4.08e-22	0.389333	0.443	0.177	1.37e-17	5	PIGX	0.279856	0.242863	0.246658	0.222876	0.251502	0.642149
4.66e-22	0.286926	0.32	0.104	1.56e-17	5	GJC1	0.167011	0.174428	0.155745	0.115054	0.142005	0.414084
5.53e-22	0.630244	0.906	0.797	1.85e-17	5	HMGN1	3.30128	3.01508	3.10607	2.81259	3.10536	5.36229
6.46e-22	0.786972	0.941	0.835	2.17e-17	5	CALM2	4.26814	3.92449	3.78788	3.1604	3.95407	7.46671
6.76e-22	0.276201	0.296	0.093	2.27e-17	5	CEP192	0.133592	0.103115	0.158061	0.0913345	0.106672	0.364308
7.76e-22	0.646469	0.729	0.416	2.6e-17	5	CALM3	0.88684	0.780058	0.770829	0.631022	0.784525	1.80885
7.86e-22	0.292142	0.389	0.142	2.64e-17	5	ICMT	0.222626	0.186816	0.196989	0.16804	0.256054	0.46964
9.57e-22	0.277067	0.424	0.159	3.21e-17	5	ANKRD36	0.225123	0.174013	0.311591	0.24234	0.265137	0.500127
9.59e-22	0.299525	0.286	0.089	3.22e-17	5	MEST	0.144108	0.118691	0.12692	0.099121	0.148365	0.387512
1.1e-21	0.48296	0.709	0.393	3.69e-17	5	NAP1L4	0.765114	0.680606	0.765336	0.667794	0.826178	1.42101
1.23e-21	0.526609	0.685	0.375	4.12e-17	5	MAZ	0.693291	0.608248	0.624714	0.581171	0.710716	1.36124
1.54e-21	0.27401	0.512	0.209	5.18e-17	5	MEA1	0.329622	0.317132	0.282494	0.269402	0.209884	0.57692
1.55e-21	0.363851	0.488	0.202	5.21e-17	5	NES	0.428173	0.292103	0.320261	0.263517	0.365204	0.727288
1.62e-21	0.334862	0.429	0.168	5.42e-17	5	NDE1	0.249226	0.23698	0.250705	0.314065	0.256596	0.582341
1.83e-21	0.665285	0.961	0.925	6.12e-17	5	HNRNPA2B1	7.14436	6.41395	7.33499	6.44761	6.83158	11.5516
1.89e-21	0.344872	0.424	0.163	6.35e-17	5	CASP8AP2	0.247391	0.215726	0.27199	0.224132	0.201288	0.577556
2.11e-21	0.403148	0.473	0.192	7.09e-17	5	ANKRD36C	0.293081	0.221601	0.38161	0.290456	0.234322	0.715223
2.4e-21	1.43272	0.773	0.512	8.05e-17	5	SFRP4	6.2447	4.55417	4.29851	3.03034	6.13436	14.8764
2.69e-21	0.288924	0.655	0.301	9.04e-17	5	BOLA3	0.514017	0.502655	0.52178	0.473679	0.553209	0.843417
2.75e-21	0.566046	0.887	0.623	9.24e-17	5	SNRPB	1.57474	1.67177	1.49123	1.50931	1.53915	2.80288
3.89e-21	0.252472	0.493	0.2	1.31e-16	5	RPP30	0.301675	0.281149	0.291741	0.258703	0.35304	0.535807
4.09e-21	0.483611	0.709	0.394	1.37e-16	5	PARP1	0.800422	0.690424	0.709733	0.606553	0.640276	1.40586
4.79e-21	0.533725	0.921	0.732	1.61e-16	5	HNRNPD	2.54413	2.27499	2.34551	2.2225	2.7394	3.89923
6.39e-21	0.591478	0.626	0.32	2.14e-16	5	NREP	0.981222	0.631228	0.763936	0.479734	0.791282	1.66158
7.34e-21	0.284026	0.32	0.108	2.46e-16	5	CEP135	0.156277	0.134682	0.208838	0.122532	0.16585	0.413444
7.7e-21	0.385344	0.453	0.187	2.58e-16	5	IDH2	0.29881	0.271028	0.273937	0.259815	0.318875	0.672432
8.7e-21	0.405294	1	0.99	2.92e-16	5	HSP90AA1	13.707	15.8614	14.0001	19.9325	14.6843	20.364
9.3e-21	0.408198	0.488	0.21	3.12e-16	5	CDCA7	0.341302	0.332844	0.357227	0.326187	0.300965	0.779329
1.29e-20	0.617166	0.729	0.422	4.33e-16	5	HACD3	0.903028	0.807254	0.788307	0.69422	0.98591	1.79595
1.85e-20	0.260186	0.291	0.092	6.22e-16	5	ADAM12	0.223875	0.15242	0.197522	0.105048	0.183238	0.416577
1.86e-20	0.301718	0.557	0.244	6.23e-16	5	HMGXB4	0.404542	0.370259	0.40525	0.319504	0.399732	0.707464
1.98e-20	0.258292	0.266	0.082	6.65e-16	5	FAM161A	0.118765	0.0963626	0.152881	0.113815	0.108774	0.341228
2.3e-20	0.596874	0.611	0.316	7.71e-16	5	KPNA2	0.528876	0.641753	0.608371	0.736238	0.621863	1.43031
3.69e-20	0.292378	0.389	0.15	1.24e-15	5	RPA2	0.229384	0.190987	0.199161	0.190207	0.174059	0.476261
4.35e-20	0.445763	0.621	0.311	1.46e-15	5	SSRP1	0.539031	0.508706	0.499421	0.457854	0.521201	1.05684
4.38e-20	0.454088	0.828	0.515	1.47e-15	5	LSM3	1.11797	1.08912	1.07626	1.09026	0.983096	1.86786
4.54e-20	0.494207	0.473	0.209	1.52e-15	5	LBR	0.35204	0.312381	0.362479	0.358667	0.277315	0.893189
8.07e-20	0.343474	0.31	0.107	2.71e-15	5	LMO7	0.168866	0.16233	0.227042	0.196022	0.225323	0.506337
1.07e-19	0.798306	0.901	0.734	3.6e-15	5	TUBB4B	2.18686	2.59877	2.31753	3.52041	2.27347	5.07858
1.21e-19	0.339951	0.453	0.188	4.06e-15	5	MFAP2	0.418567	0.305995	0.290006	0.255117	0.321466	0.686862
1.5e-19	0.488587	0.616	0.329	5.02e-15	5	ALYREF	0.549588	0.548952	0.494449	0.483393	0.483117	1.13998
1.56e-19	0.573331	0.882	0.708	5.24e-15	5	ERH	2.3468	2.15927	2.06598	1.88417	2.13892	3.7042
1.66e-19	0.675051	1	0.995	5.57e-15	5	LGALS1	36.0246	34.4104	26.9536	26.1253	34.073	51.5299
2.82e-19	0.292749	0.483	0.209	9.46e-15	5	HINT2	0.319287	0.305306	0.325429	0.292919	0.29553	0.609177
2.86e-19	0.555873	0.897	0.721	9.6e-15	5	HNRNPAB	2.62199	2.51511	2.18803	2.16159	2.30827	4.0199
3.43e-19	0.312351	0.463	0.193	1.15e-14	5	TTL	0.32255	0.267713	0.321346	0.245252	0.302632	0.611871
3.44e-19	0.398093	0.276	0.092	1.15e-14	5	HIST2H2AC	0.103601	0.142226	0.120407	0.1521	0.155651	0.482574
3.72e-19	0.539377	0.695	0.405	1.25e-14	5	SMS	0.811971	0.829895	0.74732	0.699237	0.793781	1.59414
4.64e-19	0.280861	0.394	0.152	1.56e-14	5	ARL6IP6	0.223913	0.204116	0.225101	0.211886	0.198861	0.478763
5.48e-19	0.513867	0.828	0.541	1.84e-14	5	PGAM1	1.36299	1.2214	1.08489	1.00827	1.1836	2.14732
6.75e-19	0.731314	0.961	0.888	2.26e-14	5	PTMS	5.79642	5.43598	5.08279	4.8043	5.55958	9.59753
6.8e-19	0.454561	0.601	0.312	2.28e-14	5	IKBIP	0.563327	0.512907	0.481521	0.386837	0.424693	1.06095
8.83e-19	0.529355	0.931	0.793	2.96e-14	5	2022-09-07	3.24901	2.86569	2.85857	2.54358	2.73315	4.698
9.57e-19	0.329505	0.562	0.265	3.21e-14	5	GMPS	0.440417	0.404117	0.405881	0.324597	0.346337	0.766414
1.01e-18	0.408099	0.576	0.272	3.4e-14	5	ZNF704	0.63162	0.50111	0.673449	0.481679	0.608555	1.10994
1.11e-18	0.299362	0.369	0.141	3.72e-14	5	GUCY1A2	0.3448	0.192567	0.294199	0.155999	0.206742	0.557781
1.27e-18	0.3005	0.512	0.226	4.27e-14	5	COPS3	0.334861	0.338647	0.316517	0.300875	0.328476	0.633785
1.46e-18	0.298229	0.424	0.174	4.9e-14	5	LOXL2	0.371296	0.243801	0.229286	0.161544	0.223633	0.563311
1.56e-18	0.697642	0.798	0.588	5.22e-14	5	SLC25A5	1.52339	1.54072	1.35857	1.41641	1.40205	3.00287
1.68e-18	0.261032	0.34	0.124	5.64e-14	5	MFAP4	0.318539	0.185997	0.143236	0.0997716	0.237918	0.448014
2e-18	0.362551	0.448	0.202	6.72e-14	5	KDELC2	0.323099	0.277431	0.270932	0.235464	0.314636	0.653637
2.09e-18	0.258664	0.414	0.169	7e-14	5	LMF2	0.238654	0.23103	0.251065	0.221948	0.246574	0.481224
2.11e-18	0.309113	0.522	0.237	7.08e-14	5	POP7	0.366062	0.353409	0.346922	0.350942	0.297765	0.678221
2.11e-18	0.280974	0.488	0.215	7.09e-14	5	MAGOHB	0.336194	0.316661	0.323107	0.295406	0.316071	0.606492
3.19e-18	0.303756	0.384	0.154	1.07e-13	5	NUDT15	0.227237	0.218824	0.221623	0.188916	0.216722	0.50421
3.72e-18	0.541764	0.97	0.833	1.25e-13	5	MARCKS	5.60373	4.49377	4.39167	3.57848	5.21631	7.34329
4.29e-18	0.556174	0.901	0.749	1.44e-13	5	PTGES3	2.53972	2.44496	2.35599	2.24723	2.52407	4.04203
4.63e-18	0.462128	0.714	0.396	1.55e-13	5	CACYBP	0.735311	0.772045	0.738444	0.844097	0.754735	1.4238
4.79e-18	0.33622	0.571	0.276	1.61e-13	5	NUDT21	0.457635	0.428351	0.45135	0.380133	0.459418	0.816393
4.97e-18	0.279407	0.443	0.186	1.67e-13	5	FH	0.285331	0.246678	0.244799	0.21486	0.270518	0.523655
5.96e-18	0.31638	0.32	0.117	2e-13	5	SUN2	0.171184	0.161704	0.185699	0.180076	0.109633	0.460211
6.6e-18	0.433536	0.67	0.364	2.21e-13	5	SDC2	0.809322	0.72937	0.640208	0.614329	0.567231	1.31565
1.25e-17	0.256326	0.369	0.145	4.18e-13	5	GPSM2	0.242864	0.171724	0.253005	0.171478	0.162027	0.453504
1.41e-17	0.434351	0.749	0.438	4.71e-13	5	PSMC3	0.852123	0.871213	0.786678	0.77108	0.767603	1.47011
1.58e-17	0.606736	0.788	0.502	5.31e-13	5	THY1	1.88269	1.47523	1.03204	0.930577	1.43853	2.68806
1.77e-17	0.507848	0.837	0.571	5.93e-13	5	SRP9	1.4092	1.28404	1.34216	1.20784	1.52557	2.32124
1.78e-17	0.396515	0.665	0.369	5.97e-13	5	GLO1	0.701623	0.623544	0.66659	0.608251	0.722144	1.18602
1.84e-17	0.319467	0.483	0.211	6.19e-13	5	CNTLN	0.340651	0.299446	0.401898	0.302348	0.267435	0.672745
2.25e-17	0.369405	0.567	0.282	7.54e-13	5	TECR	0.462061	0.441765	0.465817	0.459581	0.357651	0.880482
2.89e-17	0.665494	0.719	0.467	9.68e-13	5	MAP1B	1.35854	1.2306	1.18597	1.11249	1.11657	2.55943
2.98e-17	0.295264	0.547	0.26	9.99e-13	5	UFD1	0.428477	0.40024	0.38388	0.373315	0.329357	0.718652
3.82e-17	0.535321	0.847	0.638	1.28e-12	5	BANF1	1.72331	1.63236	1.57815	1.5403	1.69546	2.82229
4.01e-17	0.464807	0.833	0.6	1.35e-12	5	SNRPD1	1.51739	1.53683	1.42317	1.41534	1.47512	2.4278
4.24e-17	0.285059	0.537	0.25	1.42e-12	5	ITGAE	0.418989	0.39684	0.372361	0.354426	0.29327	0.69426
6.61e-17	0.402314	0.68	0.385	2.22e-12	5	GLRX5	0.723467	0.671941	0.641639	0.608794	0.669861	1.21094
8.68e-17	0.434732	0.709	0.421	2.91e-12	5	TUBB6	0.847261	0.88502	0.714808	0.649658	0.753382	1.42662
1.15e-16	0.472907	0.882	0.635	3.86e-12	5	KHDRBS1	1.75147	1.7022	1.57519	1.52695	1.49278	2.69025
1.18e-16	0.775948	0.833	0.612	3.94e-12	5	PGRMC1	3.53977	2.46854	2.71311	2.21943	2.7638	5.61246
1.4e-16	0.3079	0.606	0.306	4.69e-12	5	SMARCA4	0.523658	0.461458	0.563924	0.431636	0.458852	0.864136
1.57e-16	0.257669	0.478	0.215	5.28e-12	5	DCTPP1	0.341727	0.330378	0.344722	0.328916	0.346273	0.599739
1.63e-16	0.315839	0.645	0.344	5.47e-12	5	TRIM28	0.568803	0.576127	0.621584	0.648617	0.554437	0.984806
1.68e-16	0.451842	0.704	0.412	5.63e-12	5	CLEC11A	0.874588	0.761905	0.772037	0.713655	0.813992	1.45749
2.24e-16	0.384559	0.384	0.163	7.5e-12	5	BGN	0.450435	0.296936	0.235786	0.229851	0.260912	0.725907
2.42e-16	0.255761	0.557	0.27	8.11e-12	5	MRPS11	0.436109	0.403508	0.388484	0.354698	0.410022	0.676656
2.69e-16	0.253321	0.281	0.098	9.02e-12	5	LCORL	0.142274	0.128948	0.180098	0.145874	0.113672	0.369514
2.86e-16	0.465858	0.493	0.239	9.6e-12	5	CYTOR	0.579428	0.835473	0.437288	0.394881	0.548541	1.18811
3.08e-16	0.487653	0.626	0.341	1.03e-11	5	CCDC88A	0.664419	0.539414	0.710419	0.532572	0.734603	1.28453
3.13e-16	0.348886	0.547	0.265	1.05e-11	5	GGCT	0.464032	0.44627	0.431142	0.449333	0.347333	0.84248
3.42e-16	0.313937	0.512	0.244	1.15e-11	5	PAXX	0.39443	0.354647	0.382005	0.36124	0.316107	0.709604
4.37e-16	0.316728	0.616	0.324	1.47e-11	5	RALY	0.557632	0.549429	0.505292	0.528994	0.489955	0.913914
4.72e-16	0.457132	0.897	0.678	1.58e-11	5	SNRPG	2.0762	2.07217	1.91655	1.75263	2.08069	3.1077
5.99e-16	0.408591	0.64	0.346	2.01e-11	5	SUZ12	0.655517	0.601115	0.592872	0.551367	0.60582	1.13808
6.13e-16	0.355872	0.36	0.149	2.06e-11	5	SOGA1	0.204721	0.190098	0.27625	0.207595	0.193497	0.561809
6.58e-16	0.391157	0.557	0.287	2.21e-11	5	KMT5A	0.483569	0.470915	0.484526	0.438153	0.46176	0.933797
8.84e-16	0.493596	0.837	0.605	2.97e-11	5	SRSF10	1.44708	1.49675	1.5656	1.4695	1.48258	2.51336
9e-16	0.340263	0.458	0.208	3.02e-11	5	PFKL	0.33995	0.290597	0.368867	0.28695	0.238029	0.679484
9.14e-16	0.570544	0.901	0.704	3.07e-11	5	HP1BP3	2.11439	1.89426	2.31804	2.09892	2.05128	3.61736
9.97e-16	0.387899	0.7	0.408	3.34e-11	5	BAZ1B	0.857757	0.728633	0.804512	0.673716	0.848381	1.33818
1.04e-15	0.468874	0.611	0.34	3.5e-11	5	FGD5-AS1	0.644417	0.541829	0.621201	0.544528	0.58766	1.21191
1.05e-15	0.266197	0.463	0.213	3.51e-11	5	ACTL6A	0.347949	0.310576	0.296734	0.237347	0.281531	0.574972
1.29e-15	0.477256	0.941	0.811	4.34e-11	5	SRSF3	3.25471	3.26562	3.40421	3.7188	3.20046	5.06154
1.45e-15	0.397699	0.729	0.443	4.87e-11	5	UQCC2	0.908086	0.880706	0.80685	0.811934	0.966732	1.45404
1.59e-15	0.274752	0.547	0.275	5.33e-11	5	RABL6	0.45083	0.411575	0.450307	0.377939	0.430864	0.731376
1.96e-15	0.386738	0.98	0.914	6.58e-11	5	CFL1	7.73423	7.15544	6.00392	5.69399	6.91621	9.2641
2.18e-15	0.419401	0.709	0.433	7.3e-11	5	XPO1	0.918135	0.751878	0.940841	0.777363	0.836638	1.49054
2.35e-15	0.343232	0.626	0.34	7.87e-11	5	SUMO3	0.586747	0.58895	0.545548	0.512479	0.54633	0.987034
2.55e-15	0.403935	0.66	0.379	8.57e-11	5	BRD7	0.757782	0.650685	0.740786	0.601639	0.705767	1.25614
2.67e-15	0.270369	0.488	0.229	8.94e-11	5	EXOSC8	0.358168	0.336647	0.382399	0.327786	0.28479	0.633194
2.78e-15	0.453399	0.857	0.637	9.32e-11	5	ANAPC11	1.79847	1.71299	1.56805	1.60743	1.69953	2.68159
3.34e-15	0.279524	0.414	0.184	1.12e-10	5	THUMPD3-AS1	0.273084	0.258045	0.363067	0.318591	0.2968	0.577326
3.51e-15	0.298601	0.606	0.31	1.18e-10	5	ELAVL1	0.517939	0.495216	0.516334	0.45893	0.504971	0.849957
3.69e-15	0.411082	0.645	0.351	1.24e-10	5	PLOD1	0.816711	0.580572	0.663639	0.46315	0.520089	1.21421
4.04e-15	0.465792	0.946	0.87	1.36e-10	5	TPM4	6.35737	5.29234	4.66467	3.84096	5.6254	7.70104
4.75e-15	0.293036	0.522	0.264	1.59e-10	5	AKR7A2	0.42744	0.398768	0.348599	0.344707	0.383362	0.700261
6.66e-15	0.494607	0.734	0.484	2.23e-10	5	MZT2A	1.06201	1.0039	0.988312	0.981379	0.80341	1.83558
6.85e-15	0.338313	0.557	0.268	2.3e-10	5	KCTD12	0.554224	0.467897	0.476624	0.450462	0.582436	0.894539
8.3e-15	0.260882	0.542	0.27	2.79e-10	5	HTATSF1	0.479114	0.431041	0.409515	0.35334	0.366308	0.713856
9.38e-15	0.366028	0.675	0.387	3.15e-10	5	ECM1	1.64867	1.04554	1.17586	0.801477	1.22952	1.9029
1.07e-14	0.35923	0.512	0.253	3.59e-10	5	DCP2	0.415935	0.384016	0.445154	0.404018	0.382711	0.81313
1.07e-14	0.461496	0.877	0.7	3.6e-10	5	SNRPF	2.1634	2.10108	2.04869	1.91592	2.10679	3.24753
1.31e-14	0.330842	0.507	0.265	4.4e-10	5	FDPS	0.438573	0.400076	0.447089	0.398062	0.377426	0.792045
1.51e-14	0.393109	0.768	0.482	5.06e-10	5	XRCC6	1.00484	0.946189	0.944087	0.887979	1.00765	1.57236
1.91e-14	0.337369	0.552	0.287	6.39e-10	5	SNRPA1	0.478514	0.453497	0.457247	0.406693	0.517765	0.842217
2.01e-14	0.335414	0.734	0.436	6.75e-10	5	HNRNPUL1	0.8121	0.848078	0.870138	0.94425	0.906159	1.34061
2.12e-14	0.3308	0.631	0.351	7.12e-10	5	SPATS2L	0.661864	0.6557	0.617209	0.573903	0.753099	1.0613
2.23e-14	0.485039	0.734	0.497	7.48e-10	5	RHEB	1.08311	1.20998	1.01609	1.00627	1.04795	1.92226
2.32e-14	0.486246	0.714	0.443	7.79e-10	5	HDGF	0.894244	0.885937	0.818821	0.788572	0.863756	1.60288
2.57e-14	0.455472	0.833	0.585	8.62e-10	5	PSME2	1.63005	1.63606	1.39961	1.24447	2.56321	2.48014
2.65e-14	0.409787	0.502	0.258	8.87e-10	5	TCEAL7	0.441582	0.533891	0.418694	0.650823	0.438906	0.973044
3.83e-14	0.471945	0.97	0.913	1.28e-09	5	DYNLL1	5.96874	5.98505	5.41948	6.08516	5.66404	8.47828
4.07e-14	0.257184	0.35	0.148	1.37e-09	5	MAP3K1	0.237201	0.207799	0.279536	0.195549	0.156618	0.475346
4.21e-14	0.349811	0.626	0.363	1.41e-09	5	EMILIN1	0.706563	0.613966	0.774602	0.552073	0.653945	1.14211
4.48e-14	0.401326	0.966	0.888	1.5e-09	5	SUMO2	5.05293	4.83591	4.47579	4.49141	4.84792	6.61769
7.85e-14	0.455877	0.773	0.511	2.63e-09	5	NAA38	1.15726	1.21366	1.13746	1.11869	1.08125	1.96337
8.3e-14	0.299418	0.453	0.218	2.78e-09	5	ELP5	0.315472	0.307209	0.299759	0.276649	0.293192	0.604645
8.81e-14	0.262691	0.571	0.294	2.96e-09	5	TPRKB	0.471054	0.489376	0.473994	0.460476	0.330394	0.767018
9.83e-14	0.267511	0.438	0.212	3.3e-09	5	SNRNP40	0.327875	0.294652	0.270819	0.239555	0.293962	0.555632
9.86e-14	0.298769	0.355	0.156	3.31e-09	5	CDC25B	0.220303	0.231128	0.250154	0.195985	0.244789	0.511292
1.01e-13	0.289567	0.611	0.339	3.4e-09	5	TAF15	0.665264	0.572063	0.586057	0.486699	0.631533	0.952002
1.08e-13	0.472313	0.887	0.73	3.61e-09	5	CBX3	2.48676	2.29372	2.31767	2.22949	2.43096	3.65895
1.43e-13	0.574853	0.773	0.55	4.8e-09	5	RARRES2	1.51734	1.61649	1.44014	1.84919	1.31271	2.81271
1.6e-13	0.253421	0.562	0.292	5.37e-09	5	SF3A3	0.52174	0.43881	0.449813	0.399695	0.476921	0.746231
1.72e-13	0.405959	0.773	0.525	5.78e-09	5	AP2S1	1.22364	1.21486	1.01442	1.00542	1.15886	1.8312
2.52e-13	0.464247	0.867	0.662	8.44e-09	5	PHPT1	1.936	1.88235	1.79005	1.74839	1.88879	2.94382
2.54e-13	0.273268	0.542	0.284	8.53e-09	5	CISD2	0.482108	0.458215	0.463047	0.426783	0.42204	0.767952
2.92e-13	0.324706	0.695	0.4	9.78e-09	5	NUTF2	0.779302	0.744678	0.596074	0.551291	0.750637	1.11931
3.3e-13	0.390998	0.931	0.798	1.11e-08	5	TPI1	3.50866	3.41734	3.14395	3.12689	3.21678	4.68352
3.49e-13	0.399261	0.734	0.471	1.17e-08	5	ILF2	0.946147	0.970591	0.868523	0.835022	0.870242	1.52755
4e-13	0.361076	0.586	0.324	1.34e-08	5	2022-09-10	0.587359	0.531831	0.52012	0.502854	0.512253	0.981854
4.02e-13	0.407719	0.335	0.148	1.35e-08	5	MIR503HG	0.286	0.258212	0.424239	0.320483	0.202875	0.749658
4.58e-13	0.456689	0.852	0.68	1.54e-08	5	SRSF2	1.82958	2.05299	1.9084	2.40808	1.98539	3.0939
6.67e-13	0.276263	0.286	0.117	2.24e-08	5	CNN1	0.229905	0.228771	0.142738	0.18584	0.230233	0.45404
6.76e-13	0.380987	0.793	0.556	2.27e-08	5	KPNB1	1.42883	1.25211	1.31766	1.16584	1.4918	2.02314
7.06e-13	0.31662	0.65	0.365	2.37e-08	5	SLC2A4RG	0.658437	0.60728	0.630223	0.593082	0.610367	1.0283
7.92e-13	0.298856	0.483	0.246	2.65e-08	5	SAP30	0.38973	0.38384	0.361513	0.382822	0.371877	0.696917
8.04e-13	0.362167	0.956	0.896	2.7e-08	5	SET	6.10982	5.49324	5.34893	4.9552	5.64329	7.47499
9.2e-13	0.340137	0.744	0.437	3.09e-08	5	ZCRB1	0.901285	0.841412	0.844698	0.844016	0.86205	1.35794
9.36e-13	0.313759	0.507	0.267	3.14e-08	5	CTNNAL1	0.431846	0.668028	0.534921	0.464211	0.50574	0.897149
1.07e-12	0.254618	0.473	0.232	3.58e-08	5	ASAP1	0.404463	0.356533	0.382781	0.293837	0.378989	0.636887
1.08e-12	0.333179	0.645	0.385	3.62e-08	5	LSM2	0.727734	0.65142	0.67479	0.634061	0.764627	1.11982
1.22e-12	0.433774	0.685	0.442	4.08e-08	5	CDK4	0.925307	0.843167	0.747054	0.78167	0.777232	1.47937
1.3e-12	0.279593	0.365	0.169	4.36e-08	5	UPF3B	0.268864	0.246721	0.274009	0.209293	0.181641	0.524152
1.32e-12	0.274306	0.586	0.319	4.44e-08	5	HDGFL3	0.580493	0.495823	0.549643	0.480458	0.504938	0.85826
2.12e-12	0.283874	0.493	0.252	7.11e-08	5	QSER1	0.44079	0.367929	0.453927	0.309566	0.384157	0.714449
2.32e-12	0.310925	0.611	0.337	7.8e-08	5	KHSRP	0.58299	0.577345	0.581954	0.571506	0.531189	0.958664
2.5e-12	0.450549	0.921	0.857	8.4e-08	5	HNRNPA3	4.56445	4.09628	4.18748	3.43375	4.44057	6.1051
2.66e-12	0.371182	0.872	0.66	8.91e-08	5	SNRPD3	1.78105	1.7692	1.75386	1.67858	1.95962	2.57121
2.66e-12	0.284908	0.734	0.45	8.92e-08	5	CAMTA1	0.854753	0.944223	0.855445	0.875026	0.735813	1.2888
3.03e-12	0.362195	0.872	0.671	1.02e-07	5	XRCC5	2.08084	1.90485	1.81387	1.7041	2.05399	2.74823
3.24e-12	0.412184	0.877	0.649	1.09e-07	5	MRPL51	1.84166	1.79621	1.61375	1.67828	1.72442	2.65425
3.9e-12	0.436896	0.828	0.63	1.31e-07	5	PRKDC	1.9354	1.63822	1.79095	1.33601	1.78276	2.71252
4.27e-12	0.323188	0.813	0.542	1.43e-07	5	GNAI2	1.3571	1.2455	1.1247	1.04133	1.30121	1.78418
4.94e-12	0.341099	0.719	0.454	1.66e-07	5	ACTN1	1.30936	1.16944	0.947498	0.902103	1.24469	1.69038
5.32e-12	0.290431	0.512	0.276	1.78e-07	5	UACA	0.588345	0.4423	0.49911	0.371315	0.526017	0.832578
6.8e-12	0.372466	0.887	0.68	2.28e-07	5	YWHAQ	1.97844	1.99084	1.77707	1.8692	1.82012	2.76855
7.87e-12	0.28589	0.517	0.278	2.64e-07	5	COPRS	0.446784	0.42447	0.427244	0.431154	0.428145	0.747615
7.88e-12	0.325217	0.685	0.412	2.64e-07	5	ETFB	0.827149	0.782777	0.658535	0.700605	0.764888	1.19674
8.1e-12	0.252463	0.438	0.223	2.72e-07	5	MSH6	0.330315	0.338378	0.334447	0.407235	0.377103	0.600826
8.48e-12	0.268143	0.562	0.304	2.84e-07	5	SLC25A24	0.543954	0.480607	0.525294	0.436486	0.521242	0.816972
9.99e-12	0.284699	0.433	0.221	3.35e-07	5	NTAN1	0.341807	0.33027	0.312394	0.295933	0.346417	0.614403
1.1e-11	0.460689	0.926	0.835	3.67e-07	5	FUS	3.53012	3.668	4.64575	4.67565	3.69767	5.89682
1.11e-11	0.27002	0.473	0.239	3.71e-07	5	ATF7IP	0.405125	0.323863	0.463546	0.325585	0.37553	0.675429
1.11e-11	0.421451	0.778	0.529	3.72e-07	5	HMGN3	1.23742	1.12791	1.242	1.20202	1.26742	1.9549
1.18e-11	0.443632	0.818	0.594	3.97e-07	5	H1FX	1.64351	1.76705	1.67763	1.9964	1.52444	2.70788
1.38e-11	0.264517	0.601	0.336	4.64e-07	5	SCOC	0.613429	0.568985	0.579951	0.5014	0.484662	0.894076
1.48e-11	0.370281	0.946	0.885	4.97e-07	5	PFN1	6.49378	6.07682	5.06667	4.86548	5.87942	7.77475
1.63e-11	0.258714	0.685	0.404	5.45e-07	5	PIN4	0.789133	0.714817	0.757528	0.679326	0.707375	1.08931
2.25e-11	0.341144	0.857	0.663	7.53e-07	5	CALU	2.36176	1.91527	1.81418	1.40303	1.91	2.76441
2.28e-11	0.371339	0.724	0.49	7.65e-07	5	MINOS1	1.07142	1.06156	0.997264	0.947927	1.08604	1.63088
2.48e-11	0.286144	0.532	0.293	8.32e-07	5	ALDH7A1	0.528036	0.477555	0.501687	0.495447	0.460799	0.832251
2.84e-11	0.339328	0.882	0.671	9.51e-07	5	TRIR	1.86399	1.94173	1.70672	1.7463	1.93706	2.57849
2.91e-11	0.262064	0.552	0.305	9.76e-07	5	GPX7	0.555798	0.467006	0.450603	0.405645	0.46149	0.779779
3.05e-11	0.327787	0.98	0.881	1.02e-06	5	ITGB1	5.4207	4.64074	4.49745	3.57173	4.70114	6.18911
3.09e-11	0.290783	0.591	0.339	1.04e-06	5	UBE2E3	0.61905	0.553881	0.54897	0.528067	0.524364	0.920976
3.14e-11	0.314629	0.714	0.449	1.05e-06	5	VPS29	0.934513	0.858413	0.859867	0.733222	0.812842	1.32274
3.63e-11	0.295453	0.552	0.305	1.22e-06	5	NUDCD2	0.519495	0.445252	0.46521	0.455817	0.517766	0.813477
3.7e-11	0.32891	0.704	0.438	1.24e-06	5	RFC1	0.95018	0.822083	0.937825	0.7476	0.89018	1.37082
3.75e-11	0.278383	0.591	0.336	1.26e-06	5	CAVIN3	0.735083	0.649364	0.556867	0.529407	0.661227	0.986642
5.74e-11	0.39821	0.931	0.835	1.93e-06	5	MZT2B	3.74344	3.72676	3.62397	3.68044	3.59464	5.18937
6.17e-11	0.35883	0.941	0.806	2.07e-06	5	ANXA5	3.77672	3.62855	3.09118	3.01869	3.54241	4.71364
6.64e-11	0.310556	0.744	0.483	2.23e-06	5	RBBP4	1.06363	0.919804	1.08077	0.883248	0.935923	1.4883
7.27e-11	0.284574	0.719	0.461	2.44e-06	5	POLR2K	0.934871	0.900498	0.885351	0.823115	0.901558	1.31209
9.69e-11	0.350688	0.793	0.556	3.25e-06	5	CYCS	1.24686	1.41776	1.24631	1.40398	1.27775	1.94699
1.04e-10	0.785578	0.601	0.393	3.48e-06	5	SFRP1	1.70251	1.4383	1.22271	1.3054	1.49629	3.2262
1.04e-10	0.406699	0.882	0.688	3.49e-06	5	RPS27L	2.12203	2.11262	2.12039	2.05294	2.01043	3.12102
1.17e-10	0.409054	0.847	0.684	3.93e-06	5	HNRNPR	2.18995	1.90911	2.00911	1.71476	2.32538	2.99914
1.25e-10	0.304653	0.768	0.501	4.21e-06	5	PSMA3	1.06124	1.06728	0.986416	0.927104	1.23294	1.50609
1.38e-10	0.47276	0.852	0.681	4.62e-06	5	SRSF7	1.95234	2.08824	2.221	2.79536	1.93368	3.39081
1.44e-10	0.272529	0.695	0.416	4.82e-06	5	UBE2M	0.7723	0.767248	0.736376	0.699979	0.662153	1.11441
1.97e-10	0.263777	0.7	0.43	6.62e-06	5	MDH1	0.882756	0.785144	0.737984	0.703536	0.696344	1.15264
2.04e-10	0.344617	0.975	0.937	6.84e-06	5	NAP1L1	10.2309	9.05278	8.91631	8.50949	8.44839	12.1125
2.06e-10	0.332234	0.842	0.617	6.9e-06	5	KDELR2	1.86821	1.61937	1.49837	1.24511	1.65379	2.30231
2.79e-10	0.305131	0.631	0.402	9.36e-06	5	CARHSP1	0.844935	0.919642	0.833737	0.829833	0.948597	1.29965
2.94e-10	0.286692	0.66	0.401	9.86e-06	5	POLR2J	0.737711	0.707441	0.705392	0.730119	0.829138	1.10028
3.05e-10	0.379199	0.813	0.624	1.02e-05	5	TPR	1.7715	1.60139	1.74514	1.47654	1.65412	2.4879
3.47e-10	0.377525	0.764	0.53	1.16e-05	5	ILF3	1.16228	1.10586	1.22745	1.09955	1.11683	1.80177
3.49e-10	0.41263	0.754	0.514	1.17e-05	5	PRSS23	1.78279	1.28615	1.14598	0.796935	1.38678	2.13237
4.72e-10	0.342248	0.98	0.923	1.58e-05	5	UBB	5.40478	6.09034	5.52166	7.00479	5.8225	7.645
5.51e-10	0.324375	0.901	0.733	1.85e-05	5	LY6E	2.87789	2.67475	2.27252	2.20976	3.7925	3.50141
7.05e-10	0.398413	0.901	0.794	2.37e-05	5	HSPD1	3.25838	3.46848	3.11709	3.41098	3.32724	4.66088
7.55e-10	0.336857	0.857	0.679	2.53e-05	5	TPM3	2.19807	2.06432	1.9226	1.84313	2.1143	2.84415
7.7e-10	0.325256	0.995	0.99	2.58e-05	5	VIM	26.1481	27.2667	20.6186	22.0069	26.3211	30.8705
8.08e-10	0.332588	0.818	0.621	2.71e-05	5	TCEAL9	1.64765	1.7215	1.63982	1.85081	1.61092	2.38639
8.53e-10	0.353262	0.857	0.63	2.86e-05	5	DRAP1	1.58381	1.64587	1.51782	1.54198	1.80424	2.29681
8.85e-10	0.260106	0.64	0.392	2.97e-05	5	OAF	0.877978	0.748738	0.699083	0.559713	0.880902	1.10394
1.01e-09	0.254524	0.581	0.367	3.38e-05	5	VDAC3	0.690103	0.589689	0.593701	0.543349	0.666046	0.931901
1.08e-09	0.653452	0.36	0.194	3.61e-05	5	MMP11	1.24262	0.897631	0.681151	0.511912	0.720063	1.99186
1.1e-09	0.279446	0.778	0.519	3.68e-05	5	NDUFA12	1.13169	1.11587	1.07882	1.04759	1.08815	1.55146
1.13e-09	0.38687	0.803	0.607	3.79e-05	5	NPC2	1.9147	1.96345	1.58833	1.45812	2.00292	2.64077
1.49e-09	0.330432	1	0.976	4.99e-05	5	TXN	16.6866	16.5395	14.4366	13.3096	16.8694	19.9068
1.77e-09	0.303115	0.759	0.514	5.92e-05	5	NDUFA6	1.18355	1.10533	1.06572	0.927844	1.20143	1.59117
1.8e-09	0.295778	0.719	0.469	6.03e-05	5	VKORC1	1.01555	0.946452	0.812245	0.809328	0.925528	1.35159
1.9e-09	0.342896	0.852	0.674	6.37e-05	5	ARPC5	2.45867	2.25651	1.91581	1.73247	2.26786	3.0162
2.03e-09	0.27157	0.493	0.286	6.8e-05	5	CTCF	0.493464	0.432513	0.507816	0.43704	0.447311	0.778973
2.24e-09	0.393121	0.754	0.525	7.52e-05	5	DCTN3	1.1489	1.15421	1.01992	1.06617	1.09079	1.76335
2.85e-09	0.374767	0.695	0.492	9.54e-05	5	KMT2A	1.0784	1.09466	1.20121	1.1427	1.29181	1.75848
3.13e-09	0.391896	0.818	0.64	0.000104991	5	LMNA	2.11355	2.57254	1.87942	2.51979	2.17604	3.22614
3.15e-09	0.279172	0.355	0.186	0.000105755	5	HES4	0.331857	0.327661	0.327549	0.32672	0.353029	0.613147
3.33e-09	0.284057	0.887	0.654	0.000111676	5	RBX1	1.96403	1.89594	1.77925	1.56305	1.67665	2.46041
3.4e-09	0.304939	0.966	0.897	0.000114126	5	HINT1	5.15286	4.97944	4.69599	4.69773	5.0121	6.32055
3.64e-09	0.355043	0.956	0.922	0.000122012	5	COL1A2	11.0092	7.16218	8.31062	6.22499	7.78606	11.3224
3.69e-09	0.305321	0.901	0.76	0.00012369	5	NDUFB11	2.68398	2.59308	2.45046	2.46504	2.56698	3.40926
4.89e-09	0.270504	0.665	0.423	0.00016402	5	PPP1CC	0.871331	0.760435	0.792226	0.703125	0.669311	1.16745
6.85e-09	0.360402	0.764	0.565	0.000229673	5	SUPT16H	1.48239	1.29932	1.37348	1.17741	1.38633	2.03754
8.66e-09	0.261978	0.793	0.534	0.000290375	5	NUDC	1.22061	1.2141	1.07884	1.04769	1.11664	1.58709
8.96e-09	0.370099	0.882	0.747	0.000300447	5	EIF5A	2.94669	2.89944	2.4837	2.39649	3.08705	3.83879
1.02e-08	0.300326	0.946	0.882	0.000343215	5	PPDPF	5.34245	4.99196	4.61889	4.48839	4.77675	6.31558
1.15e-08	0.324134	0.897	0.754	0.000386342	5	RHOA	3.0223	2.67294	2.30415	2.08227	2.79184	3.52887
1.18e-08	0.265515	0.995	0.995	0.000397208	5	ACTB	28.005	25.7054	22.306	21.075	25.3218	30.2135
1.61e-08	0.327645	0.709	0.495	0.000540967	5	CKAP4	1.26609	1.03936	0.978892	0.897242	1.26524	1.61543
1.87e-08	0.255608	0.616	0.395	0.000625848	5	SPIN1	0.953273	0.704087	0.844021	0.687242	0.773955	1.17644
2.49e-08	0.484721	0.788	0.595	0.000836693	5	FN1	3.51479	2.45799	3.24385	1.81267	3.11009	4.52705
2.61e-08	0.298305	0.803	0.608	0.000875289	5	PPIG	1.7059	1.56119	1.51772	1.43548	1.69458	2.17742
3.06e-08	0.286635	0.818	0.589	0.00102659	5	MGST3	1.49628	1.53539	1.38542	1.42525	1.60328	2.0124
3.52e-08	0.294022	0.921	0.806	0.00117967	5	PDIA6	4.60531	4.02724	3.44204	2.76391	4.30248	5.01798
3.55e-08	0.294287	0.567	0.352	0.001191	5	LYRM2	0.655342	0.625058	0.628807	0.603052	0.590918	1.00219
4.31e-08	0.29354	0.798	0.592	0.00144671	5	H2AFY	1.69494	1.38204	1.51253	1.27184	1.54993	2.0759
4.41e-08	0.258459	0.709	0.484	0.00147966	5	GTF2A2	1.00841	0.965684	0.939457	0.9107	0.963625	1.35155
4.61e-08	0.316873	0.877	0.778	0.00154607	5	BEX3	3.63651	3.01253	3.00293	2.58348	3.02874	4.18522
4.82e-08	0.302139	0.833	0.612	0.00161595	5	SLIRP	1.66096	1.56692	1.4779	1.33373	1.63972	2.13955
6.01e-08	0.367378	0.857	0.666	0.00201674	5	DBI	2.11709	2.26496	1.81907	1.8017	2.29952	2.92069
6.46e-08	0.270395	0.852	0.61	0.00216604	5	TAGLN2	1.62534	1.73823	1.43099	1.51256	1.73981	2.12422
7.75e-08	0.307551	0.852	0.718	0.00259784	5	PA2G4	2.48353	2.49616	2.31782	2.27941	2.55137	3.2302
8.06e-08	0.258986	0.931	0.831	0.00270286	5	UQCRH	3.61908	3.70394	3.44613	3.50212	3.56652	4.47951
8.17e-08	0.274239	0.749	0.535	0.00274057	5	CCT5	1.23701	1.19406	1.08634	1.03899	1.16958	1.61167
1.03e-07	0.269241	0.941	0.864	0.00344707	5	PCOLCE	6.1858	5.22102	4.50868	4.42603	5.12089	6.52814
1.03e-07	0.274933	0.892	0.74	0.00345211	5	MORF4L2	2.82058	2.58942	2.36319	2.08114	2.63877	3.28629
1.03e-07	0.289935	0.828	0.632	0.00346674	5	SRSF9	1.77269	1.65356	1.51453	1.42032	1.82008	2.2146
1.47e-07	0.264149	0.837	0.669	0.00493221	5	P4HB	2.28466	2.05387	1.90249	1.69867	2.28222	2.66176
1.52e-07	0.265738	0.818	0.615	0.00510636	5	CNN3	1.86638	1.70288	1.4872	1.32405	1.74023	2.18882
1.57e-07	0.27605	0.754	0.565	0.00526718	5	MLEC	1.57813	1.31831	1.2301	1.08798	1.49231	1.85117
1.82e-07	0.276229	0.803	0.608	0.00609575	5	ENY2	1.49956	1.49192	1.5683	1.45202	1.49426	2.03989
1.88e-07	0.290974	0.916	0.805	0.00630113	5	HSPE1	3.11579	3.35625	3.27918	3.56177	3.05529	4.23204
2e-07	0.314743	0.931	0.806	0.00669998	5	SFPQ	3.35488	3.43987	3.85954	3.56243	3.60344	4.65074
2.08e-07	0.403697	0.837	0.659	0.00698082	5	KIF5B	1.91539	1.88816	1.71116	1.58633	1.78697	2.71776
2.08e-07	0.260251	0.744	0.531	0.00698932	5	SF3B2	1.21307	1.11755	1.14071	1.0417	1.19047	1.57163
2.15e-07	0.271969	0.97	0.99	0.00719395	5	COL1A1	25.9984	18.3798	22.7647	16.4003	21.443	26.6282
2.2e-07	0.301076	0.739	0.537	0.00737737	5	LIMS1	1.38017	1.3756	1.19153	1.08127	1.42573	1.82381
2.57e-07	0.276641	0.759	0.555	0.00863435	5	RDX	1.4132	1.28215	1.2528	1.14311	1.27091	1.78618
2.58e-07	0.274326	0.788	0.585	0.00864887	5	ACTR2	1.6272	1.36872	1.34645	1.16864	1.46554	1.93263
3.4e-07	0.290182	0.803	0.608	0.0114061	5	HNRNPH3	1.56093	1.4476	1.57949	1.42473	1.51859	2.08014
3.86e-07	0.256856	0.828	0.599	0.012942	5	NDUFS6	1.51015	1.48279	1.38924	1.35969	1.53446	1.93012
4.11e-07	0.250478	0.872	0.771	0.0137942	5	ATP5MC3	3.10557	2.92443	2.64214	2.50294	2.89382	3.58627
4.29e-07	0.30161	0.685	0.471	0.0144004	5	IFITM1	1.25431	1.08282	0.992567	1.11797	2.18354	1.63555
4.46e-07	0.352553	0.946	0.936	0.0149542	5	HSP90B1	8.76862	8.2059	7.42731	6.72004	8.69573	10.4991
5.06e-07	0.256309	0.97	0.925	0.0169782	5	GSTP1	6.88479	6.77841	5.98059	5.78099	6.28275	7.9179
5.13e-07	0.372558	0.911	0.807	0.0172057	5	TUBA1A	4.18667	4.69056	3.76719	5.35938	3.74716	5.91538
6.58e-07	0.262581	0.818	0.647	0.0220829	5	HNRNPF	1.77962	1.75189	1.59259	1.67717	2.03305	2.25537
7.4e-07	0.331174	0.882	0.728	0.0248118	5	PRDX2	2.62112	2.40266	2.4341	2.38838	2.22478	3.37576
8.51e-07	0.268472	0.286	0.156	0.0285569	5	SULF1	0.512772	0.231573	0.289376	0.161207	0.318681	0.605164
1.01e-06	0.257517	0.709	0.491	0.0339281	5	DDAH2	1.04085	1.11258	1.03439	1.12715	0.836279	1.46837
1.2e-06	0.257487	0.842	0.674	0.0401392	5	HNRNPA0	1.86163	2.03275	1.76634	2.22767	1.83082	2.49657
1.25e-06	0.254948	0.665	0.465	0.0418492	5	BTG3	0.994729	1.28229	0.949345	1.08778	1.16365	1.47206
1.34e-06	0.261221	0.985	0.924	0.0449432	5	HNRNPA1	8.42016	7.83755	7.47236	7.25486	7.82391	9.61701
1.46e-06	0.311026	0.517	0.342	0.049094	5	PMEPA1	1.05185	1.03269	0.887664	0.887346	0.91469	1.45619
1.6e-06	0.284455	0.813	0.623	0.053826	5	RBMX	1.75004	1.54763	1.66897	1.54691	1.57173	2.22437
2.33e-06	0.283573	0.882	0.779	0.0781771	5	PARK7	3.05346	2.99163	2.73193	2.66679	3.11015	3.75176
2.9e-06	0.267397	0.764	0.551	0.0971487	5	THRAP3	1.39178	1.19989	1.24618	1.05878	1.49901	1.72424
3.49e-06	0.326331	0.941	0.856	0.117181	5	MDK	5.87774	5.66001	5.40446	5.22311	5.81688	7.28963
3.69e-06	0.277446	0.576	0.365	0.123897	5	IFI6	0.895337	0.872876	0.754804	0.738322	3.00304	1.26497
4.68e-06	0.2673	0.877	0.722	0.156995	5	RRBP1	2.65577	2.40338	2.43644	2.01387	2.46096	3.15026
8.43e-06	0.263347	0.897	0.808	0.282844	5	UQCRQ	3.58716	3.39392	3.27899	3.22989	3.41739	4.28917
9.17e-06	0.276783	0.616	0.429	0.3077	5	DIO2	2.35512	1.38941	1.85944	1.20175	1.58348	2.40978
1.27e-05	0.25033	0.729	0.528	0.425623	5	HSPH1	1.2637	1.7789	1.56444	2.23487	1.46725	2.09529
1.77e-05	0.288157	0.872	0.737	0.595297	5	COL6A3	4.7204	2.92173	3.75023	1.91414	3.57063	4.64701
2.12e-05	0.251625	0.842	0.708	0.709665	5	HNRNPM	2.21423	2.13328	2.14744	2.01805	2.30484	2.75321
2.99e-05	0.395733	0.507	0.365	1	5	PTCH1	0.97987	0.781044	1.30098	0.841768	0.78665	1.62398
4.87e-05	0.365387	0.897	0.86	1	5	IGFBP7	9.74646	8.02586	6.20421	6.38794	7.61696	10.4541
0.00168457	0.342323	0.709	0.596	1	5	MGP	4.55901	4.20669	2.6981	2.72794	3.9348	4.9943

## Sheet: ALI-EnAo
(relative to Fig.5c )
p_val	avg_log2FC	pct.1	pct.2	p_val_adj	cluster	gene	1	2	3	4	5	6
8.86e-188	0.950782	0.785	0.369	2.97e-183	0	MFAP4	3.01381	1.06943	0.947862	1.03228	1.42921	1.31034
1.63e-165	0.857444	0.859	0.474	5.46e-161	0	ADRA2C	4.08715	1.4196	2.19907	2.3257	1.94572	2.78363
6.09e-164	0.862074	0.974	0.825	2.04e-159	0	COL3A1	16.5095	6.3593	12.7521	4.54504	7.49067	6.81902
3.28e-162	0.762858	0.994	0.869	1.1e-157	0	LRPAP1	12.9828	7.44184	6.40578	6.62685	8.81261	8.17915
2.19e-150	1.03407	0.851	0.521	7.35e-146	0	CRABP2	5.49801	2.54863	1.42059	2.02221	2.59543	8.93837
5.69e-142	0.537652	1	0.977	1.91e-137	0	CD63	44.2532	36.7347	17.9907	32.2381	37.534	32.724
3.55e-141	0.800385	0.952	0.73	1.19e-136	0	SPARC	6.82087	3.49825	3.5734	2.69932	3.49517	4.2304
2.75e-139	0.493425	0.999	0.942	9.22e-135	0	SERF2	20.5983	16.5232	10.3274	16.2979	16.178	18.1055
9.38e-137	0.863109	0.786	0.449	3.15e-132	0	TGFBI	4.02166	1.45809	2.42956	1.00212	1.37408	1.64618
2.16e-134	0.73996	0.973	0.814	7.24e-130	0	FAM213A	10.7059	6.39561	4.69825	6.87911	7.72763	4.65616
1.23e-127	0.864931	0.901	0.644	4.14e-123	0	IGFBP6	6.08604	3.38857	1.80577	3.1887	3.69059	6.3837
1.02e-122	0.452043	1	0.999	3.41e-118	0	S100A6	73.6	61.0579	39.0633	62.4046	61.0575	56.425
1.1e-115	0.466804	1	0.974	3.69e-111	0	LGALS1	44.7055	40.1674	16.8672	37.5243	40.3879	41.6341
1.02e-112	0.523852	1	0.926	3.41e-108	0	PPIB	21.0182	17.3838	9.09126	13.2799	17.2592	14.4432
4.79e-110	0.634162	0.997	0.951	1.61e-105	0	IGFBP4	26.1408	16.9535	15.4656	16.0932	17.5811	16.594
1.05e-108	0.603529	0.997	0.922	3.52e-104	0	IGFBP7	18.3004	13.1154	9.03263	11.4446	13.563	14.3237
1.08e-108	0.559443	0.997	0.911	3.62e-104	0	VIM	16.3371	11.9054	8.37305	13.5406	11.835	13.8113
1.17e-108	0.720241	0.825	0.549	3.94e-104	0	COL1A1	4.50093	1.57054	3.75549	1.40392	1.67354	3.80009
7.75e-107	0.620053	0.955	0.752	2.6e-102	0	FBLN1	6.70078	3.4183	4.99462	2.29318	4.03048	7.05678
2.77e-106	0.529321	0.991	0.814	9.28e-102	0	EID1	8.70473	6.66434	3.9618	5.92101	6.91971	4.12587
1.75e-104	1.68593	0.685	0.422	5.87e-100	0	IGFBP3	9.25363	1.88373	2.83114	1.20747	1.86419	4.17651
4.49e-104	0.459145	0.992	0.892	1.51e-99	0	COL1A2	11.8575	6.52718	11.8742	5.20827	6.82592	7.73284
2.66e-103	0.58653	0.8	0.498	8.91e-99	0	PPIC	2.45239	1.46942	0.940952	1.22196	1.62432	1.76487
9.6e-101	0.600902	0.939	0.715	3.22e-96	0	CD59	5.24531	3.32074	2.62272	3.16513	3.64619	3.2008
3.11e-100	0.444837	0.999	0.908	1.04e-95	0	CD81	13.38	10.6935	7.1229	9.56482	11.8058	10.1395
8.11e-98	0.604134	0.65	0.34	2.72e-93	0	ISLR	1.92457	0.815311	1.01071	0.978099	1.04834	1.23785
5.58e-97	0.505383	0.917	0.655	1.87e-92	0	CD248	4.35961	2.27194	3.41779	2.81379	2.86848	2.89583
5.83e-96	0.490203	1	0.986	1.95e-91	0	FTL	73.7072	64.48	29.9178	65.8914	61.4859	51.7184
5.36e-93	0.632549	0.416	0.156	1.8e-88	0	APOD	1.11129	0.361875	0.272816	0.344727	0.588112	0.419345
8.84e-93	0.487572	0.4	0.144	2.96e-88	0	PLPP1	0.774178	0.227089	0.259229	0.288084	0.392944	0.577872
3.41e-90	0.372826	1	0.972	1.14e-85	0	RPS8	29.7435	27.2685	15.1754	24.3161	25.4659	30.5003
3.09e-88	0.565526	0.838	0.573	1.04e-83	0	NR2F2	3.30863	1.8708	1.85452	1.90864	2.20411	1.57338
3.46e-86	0.364705	0.999	0.942	1.16e-81	0	RPL6	21.3412	19.7166	11.3065	15.647	17.5717	21.2111
4.06e-85	0.486486	0.989	0.867	1.36e-80	0	CALD1	10.1751	6.9375	6.50116	6.14835	8.5514	7.54065
4.29e-85	0.297428	1	0.997	1.44e-80	0	EEF1A1	45.2663	41.2873	30.8186	33.3077	36.1826	46.7662
1.98e-84	0.357604	1	0.972	6.65e-80	0	RPL10	33.6134	31.4981	17.1275	27.3304	28.8835	33.2241
2.13e-83	0.49154	0.976	0.776	7.16e-79	0	NPC2	6.66648	5.16105	3.02474	4.59411	5.57207	4.2782
3.78e-83	0.378191	0.999	0.905	1.27e-78	0	RPL5	15.8224	14.4782	8.014	11.5062	13.2209	13.7338
8.55e-82	0.483249	0.994	0.868	2.87e-77	0	BSG	10.9705	8.68796	5.46683	8.47511	8.72267	6.14938
7.41e-79	0.471808	0.99	0.816	2.49e-74	0	PCOLCE	7.3611	5.31462	4.35618	5.53505	5.61037	3.85402
1.03e-77	0.451677	0.976	0.809	3.46e-73	0	PTMS	6.71641	4.99854	3.66452	5.824	5.46642	5.09627
1.07e-77	0.449598	0.974	0.744	3.59e-73	0	OST4	5.26903	4.14676	2.59266	4.04561	3.95603	6.07068
3.09e-77	0.449305	0.704	0.413	1.04e-72	0	CNN3	1.69223	1.09503	0.740638	0.945916	1.12347	1.41538
2.65e-76	0.384712	0.992	0.877	8.88e-72	0	ATP5F1E	9.75388	8.07604	5.74329	7.54962	7.92467	9.73065
3.47e-76	0.463712	0.776	0.501	1.16e-71	0	FHL2	2.30627	1.46059	1.24444	1.38733	1.55097	1.90504
3.59e-76	0.444463	0.986	0.816	1.2e-71	0	RABAC1	7.32292	5.93056	3.67895	5.20548	5.88016	5.91575
1.74e-75	0.287853	1	0.997	5.82e-71	0	TPT1	52.2983	49.5147	31.1318	45.5741	46.992	47.7477
2.78e-75	0.334039	1	0.965	9.31e-71	0	RPS4X	24.7501	22.8678	14.1519	19.1766	20.7325	27.0188
1.3e-74	0.412889	0.98	0.827	4.37e-70	0	CALU	7.41868	6.00051	4.08604	4.90236	6.26517	4.92651
1.8e-73	0.782052	0.695	0.431	6.05e-69	0	DPT	4.04531	2.07125	1.23273	3.13396	2.83929	1.45373
2.85e-73	0.447484	0.86	0.595	9.55e-69	0	VKORC1	2.90155	2.3335	1.08966	1.95785	2.13457	2.29995
1.48e-72	0.594516	0.692	0.43	4.95e-68	0	RBP1	2.52464	1.47943	1.04433	1.45583	1.47732	2.71788
1.5e-71	0.436057	0.41	0.176	5.01e-67	0	LXN	0.794111	0.340974	0.268695	0.254881	0.423421	0.890719
6.31e-71	0.4736	0.892	0.655	2.11e-66	0	PRDX4	3.86552	3.09849	1.44651	2.37689	3.13581	3.3906
1.47e-70	0.461991	0.811	0.555	4.94e-66	0	PGRMC1	2.6494	1.7513	1.22607	2.02564	2.22841	1.87935
1.55e-69	0.434843	0.925	0.679	5.19e-65	0	KDELR1	3.81183	3.1202	1.48342	2.79788	3.25883	2.6934
1.52e-68	0.408089	0.546	0.282	5.11e-64	0	COL14A1	1.44867	0.675281	1.15937	0.421289	0.787161	0.629573
2.13e-68	0.440994	0.979	0.798	7.16e-64	0	CTSK	7.2871	5.81773	3.62709	4.50789	6.5743	4.91674
4.82e-68	0.407776	0.83	0.589	1.62e-63	0	COL5A2	3.28798	1.54692	3.34257	1.44696	2.06374	1.80207
2.42e-67	0.419995	0.989	0.855	8.1e-63	0	CALR	9.57847	7.79445	5.21802	6.75669	8.10836	8.29578
5.78e-67	0.314204	1	0.946	1.94e-62	0	RPL15	20.0744	18.8701	11.3118	16.0609	17.3422	22.594
1.2e-66	0.434264	0.932	0.706	4.04e-62	0	OSTC	4.3363	3.56647	1.94943	2.87681	3.29697	5.13863
2.35e-66	0.430385	0.877	0.617	7.87e-62	0	KRT10	3.20619	2.49417	1.54775	2.43492	2.15946	2.77642
2.78e-66	0.446725	0.693	0.431	9.33e-62	0	ECM1	1.75984	1.15291	0.760427	1.23284	1.17461	1.22879
2.78e-65	0.56621	0.687	0.436	9.31e-61	0	CREM	2.50791	1.40804	1.03527	1.04198	2.17532	1.51293
5.61e-65	0.436926	0.614	0.357	1.88e-60	0	VCAN	1.79675	0.799023	1.55349	0.641933	0.906097	0.77987
4.47e-64	0.385042	0.798	0.527	1.5e-59	0	ARL6IP5	2.20246	1.57664	1.11158	1.66357	1.78233	2.2895
5.71e-64	0.600957	0.439	0.212	1.91e-59	0	CPE	1.37673	0.557022	0.583644	0.246393	0.664314	0.606241
1.32e-63	0.422314	0.917	0.694	4.44e-59	0	KDELR2	4.06443	3.28176	1.95306	2.64994	3.18918	2.41615
1.59e-63	0.404354	0.99	0.852	5.34e-59	0	LGALS3	8.85629	7.13469	4.934	7.25847	7.65374	5.49223
3.9e-63	0.446121	0.982	0.79	1.31e-58	0	CD99	6.81688	5.55496	3.06548	5.02803	6.03653	4.84679
1.87e-62	0.412131	0.773	0.518	6.28e-58	0	LITAF	2.29312	1.52185	1.30613	1.63809	1.67774	1.61218
1.89e-62	0.288616	1	0.974	6.35e-58	0	RPS14	28.4217	27.485	15.8976	24.5924	25.33	30.7733
1.91e-62	0.306477	1	0.962	6.39e-58	0	RPL7A	21.7844	20.4231	12.8417	15.9671	18.9187	24.2517
6.04e-62	0.338949	0.378	0.164	2.03e-57	0	HACD4	0.643283	0.30455	0.240662	0.263135	0.421054	0.833884
4e-61	0.409513	0.867	0.638	1.34e-56	0	P4HA2	3.26074	2.17661	2.22911	2.10268	2.29986	2.08367
2.36e-60	0.278286	1	0.999	7.91e-56	0	RPLP1	66.5556	65.3831	36.8161	58.961	60.9789	74.8144
1.96e-59	0.353631	0.997	0.87	6.57e-55	0	SSR4	12.8642	12.3042	5.76731	10.608	11.4573	9.76116
6.84e-59	0.395473	0.922	0.692	2.29e-54	0	BEX3	4.00812	3.27041	2.02055	2.52498	3.22993	4.6189
1.1e-58	0.372889	0.628	0.379	3.68e-54	0	YIF1A	1.35474	0.979383	0.553658	0.843562	0.925061	0.788019
1.12e-58	0.394957	0.585	0.347	3.74e-54	0	FKBP7	1.26477	0.855705	0.467185	0.759564	0.90107	0.524115
1.38e-58	0.360675	0.34	0.14	4.61e-54	0	KCNE4	0.715539	0.292549	0.334581	0.375046	0.478911	0.220645
2.04e-58	0.369653	0.987	0.835	6.84e-54	0	TMEM59	7.83661	6.68995	4.31406	5.71673	6.75768	6.99496
1.04e-57	0.428912	0.892	0.671	3.48e-53	0	MARCKS	4.43184	3.19316	2.53264	2.94652	3.72371	4.71125
1.91e-57	0.33012	0.945	0.789	6.4e-53	0	COL6A3	6.32636	3.55564	7.13521	2.49761	4.2392	2.56952
2.7e-57	0.358952	0.553	0.312	9.07e-53	0	DUSP14	1.13603	0.737812	0.491272	0.91072	0.781627	0.440085
2.74e-57	0.308556	0.996	0.94	9.19e-53	0	RPS15A	19.9624	19.2797	10.3871	16.6526	17.9846	19.821
2.49e-56	0.290778	0.327	0.134	8.36e-52	0	GLT8D2	0.508947	0.266622	0.164022	0.226998	0.291651	0.379629
3.19e-56	0.37484	0.999	0.953	1.07e-51	0	DCN	25.5717	21.6679	14.3766	21.7294	24.4168	11.1606
6.31e-55	0.389585	0.863	0.626	2.12e-50	0	ATRAID	3.11587	2.63387	1.17563	2.53175	2.73276	2.74829
4.43e-54	0.349974	0.989	0.826	1.49e-49	0	CFL1	7.89861	7.20433	3.76597	6.56095	7.03773	9.80678
3.71e-53	0.365189	0.907	0.696	1.24e-48	0	TMED9	3.57419	2.76547	2.16161	2.14532	2.92678	2.66416
1.26e-52	0.444569	0.973	0.83	4.22e-48	0	LUM	10.2321	8.63921	4.63529	7.62499	9.01133	5.70925
2.77e-52	0.294436	0.321	0.138	9.3e-48	0	COPZ2	0.49677	0.256766	0.129283	0.244135	0.300712	0.694641
3.63e-52	0.409062	0.558	0.336	1.22e-47	0	TOB1	1.39958	0.730537	0.813824	1.21846	0.91669	0.759253
1.54e-51	0.380194	0.882	0.669	5.16e-47	0	P4HA1	3.74783	2.83504	2.08048	2.78499	3.40732	1.97061
1.73e-51	0.310188	0.695	0.449	5.8e-47	0	TMEM256	1.55586	1.20811	0.824307	1.16913	1.10265	1.5415
1.74e-51	0.336925	0.96	0.764	5.83e-47	0	DSTN	4.83729	4.05989	2.72896	3.76672	4.30338	3.89755
4.83e-51	0.329881	0.461	0.249	1.62e-46	0	TMEM45A	0.816132	0.534069	0.294503	0.50085	0.501366	0.374903
1.34e-50	0.428811	0.69	0.457	4.49e-46	0	BGN	2.28957	1.50326	1.13844	1.61889	1.94067	1.60901
6.8e-50	0.358837	0.961	0.77	2.28e-45	0	LAPTM4A	5.31132	4.51228	2.6919	3.93228	4.9642	4.41761
8.9e-50	0.318723	0.777	0.531	2.98e-45	0	TMEM14C	2.04303	1.70036	0.969678	1.617	1.65534	1.86281
2.66e-49	0.342569	0.865	0.614	8.91e-45	0	COX7A2L	2.8182	2.41988	1.30282	2.45936	2.23315	2.28181
4.94e-49	0.378596	0.914	0.689	1.66e-44	0	EMP3	4.0095	3.53742	1.56577	3.26417	3.60042	3.04396
6.92e-49	0.35118	0.892	0.665	2.32e-44	0	NDUFB11	3.19583	2.58817	1.74405	2.50838	2.53598	3.06312
9.23e-49	0.304193	0.58	0.352	3.1e-44	0	IFT20	1.13888	0.872312	0.527852	0.60285	0.810043	0.715615
2.27e-48	0.548374	0.723	0.502	7.6e-44	0	RGCC	3.2694	2.14087	1.57006	1.59337	2.12673	2.5037
3.09e-48	0.285384	0.504	0.287	1.04e-43	0	SDC2	0.948347	0.549167	0.647663	0.600294	0.654532	0.29367
2.04e-47	0.504744	0.816	0.59	6.86e-43	0	CAV1	3.92461	2.88269	1.7135	2.06197	3.06156	3.5193
5.75e-47	0.328011	0.974	0.784	1.93e-42	0	SUMO2	5.63128	5.04988	2.74916	5.06036	5.15863	6.88662
9.18e-47	0.27407	0.999	0.944	3.08e-42	0	RPS13	18.8509	18.2054	10.8001	17.0172	16.8431	18.0478
1.09e-46	0.31452	0.893	0.675	3.67e-42	0	2022-09-07	3.24031	2.56568	1.99128	2.72952	2.78442	3.42159
1.2e-46	0.339185	0.982	0.848	4.03e-42	0	LDHA	8.53524	7.58964	4.62365	7.31054	7.47396	6.85154
1.94e-46	0.253314	0.999	0.955	6.51e-42	0	RPS3A	17.8575	16.913	12.0249	13.9858	14.8388	18.5356
2.16e-46	0.270442	0.362	0.176	7.25e-42	0	GPX7	0.565054	0.328361	0.228976	0.305429	0.356856	0.42965
2.19e-46	0.329109	0.999	0.93	7.33e-42	0	LY6E	23.9765	22.7273	9.95495	20.2354	27.6965	17.8841
4.09e-46	0.344158	0.956	0.756	1.37e-41	0	GUK1	4.90331	4.29588	2.46597	3.82615	4.32539	4.55802
5.69e-46	0.323375	0.999	0.931	1.91e-41	0	ITM2B	14.3291	12.4431	8.68474	11.1012	13.7248	9.31912
5.71e-46	0.300641	0.753	0.524	1.91e-41	0	REXO2	1.99357	1.5955	1.07354	1.48118	1.7222	2.07297
6.6e-46	0.292896	0.999	0.889	2.21e-41	0	OAZ1	12.5155	12.1861	6.21052	11.3492	11.7681	11.5058
6.65e-46	0.359171	0.791	0.581	2.23e-41	0	TWIST2	2.71422	1.96304	1.68016	1.69354	2.26118	2.21046
1.4e-45	0.341529	0.328	0.154	4.68e-41	0	RARRES1	0.68427	0.318683	0.353488	0.249421	0.310798	0.918578
1.97e-45	0.33566	0.736	0.506	6.62e-41	0	COX7A1	1.93812	1.62359	0.826651	1.72161	1.43771	1.58708
2.25e-45	0.324075	0.61	0.391	7.54e-41	0	MFAP2	1.35685	0.956648	0.659322	0.8883	1.20524	0.361992
7.09e-45	0.263764	0.999	0.941	2.38e-40	0	RPS9	17.0414	16.44	9.91232	14.9529	15.6627	17.8313
1.99e-44	0.337514	0.93	0.717	6.66e-40	0	DAD1	4.10832	3.59082	1.98919	3.5117	3.62144	4.04553
4.14e-44	0.349514	0.682	0.458	1.39e-39	0	MYL9	1.7327	1.42747	0.635788	1.34684	1.35757	2.03191
6.78e-44	0.295482	1	0.97	2.27e-39	0	GAPDH	26.4985	25.6272	14.1581	22.6177	24.4211	31.1483
8.38e-44	0.316351	0.705	0.478	2.81e-39	0	TMEM179B	1.71579	1.43575	0.666569	1.26973	1.5738	1.0958
1.02e-43	0.257858	1	0.944	3.44e-39	0	RPS6	18.8395	18.3004	11.4351	15.7426	16.5031	21.8782
1.11e-43	0.293345	0.68	0.454	3.73e-39	0	TRAPPC1	1.51738	1.23202	0.773313	1.07518	1.1352	1.31788
1.43e-43	0.283643	0.998	0.912	4.78e-39	0	MYL6	12.2768	10.9585	7.83106	10.7839	11.1494	12.2059
1.45e-43	0.266812	0.551	0.337	4.88e-39	0	CRISPLD2	1.1864	0.637477	1.08128	0.905739	0.743448	0.707472
2.65e-43	0.509111	0.971	0.879	8.88e-39	0	TNFRSF11B	17.3744	14.2735	8.19111	10.5436	13.7087	9.34835
5.42e-43	0.266093	1	0.969	1.82e-38	0	PTMA	24.6961	22.6715	14.9281	27.6414	23.5053	26.612
1.19e-42	0.325732	0.91	0.695	3.98e-38	0	SSR2	3.66814	3.15493	1.96933	2.67895	3.1382	3.4695
1.65e-42	0.257736	0.997	0.941	5.54e-38	0	RPL35A	18.5694	17.9905	10.8476	17.7406	16.7642	20.9679
1.85e-42	0.280957	0.415	0.227	6.22e-38	0	SWI5	0.702538	0.45607	0.292703	0.38157	0.484208	0.648079
2.01e-42	0.322731	0.991	0.862	6.76e-38	0	TXN	9.74696	9.03501	5.30393	7.90569	8.2309	9.67702
3.9e-42	0.294939	0.879	0.651	1.31e-37	0	PHPT1	3.19762	2.72654	1.91652	2.58794	2.56212	3.25314
6.11e-42	0.258175	0.999	0.946	2.05e-37	0	RPL21	19.1423	18.4438	11.3937	16.601	17.6784	20.981
9.65e-42	0.329226	0.994	0.827	3.24e-37	0	CST3	7.82517	7.46319	3.7159	6.36777	6.69645	8.62323
1.75e-41	0.30646	0.876	0.665	5.88e-37	0	SEC11A	3.14686	2.76599	1.61916	2.52172	2.69092	3.43125
2.07e-41	0.282252	0.995	0.902	6.94e-37	0	RPL10A	12.3126	11.6187	7.37066	9.94582	10.604	12.6998
2.13e-41	0.340925	0.471	0.275	7.13e-37	0	SERPINF1	0.996178	0.680843	0.39479	0.643591	0.657427	0.363296
2.14e-41	0.315726	0.938	0.752	7.17e-37	0	MORF4L1	4.59299	4.01817	2.65558	3.41171	3.85192	2.87367
3.75e-41	0.398632	0.335	0.167	1.26e-36	0	ID3	0.890055	0.432439	0.309877	0.835679	0.594597	1.02449
4.87e-41	0.261666	0.454	0.258	1.63e-36	0	PSMG1	0.806674	0.572086	0.362517	0.583455	0.619803	0.550104
7.14e-41	0.291502	0.583	0.377	2.39e-36	0	DYNLT3	1.24122	0.87362	0.7249	0.820116	0.94659	1.11184
2.23e-40	0.540929	0.581	0.377	7.47e-36	0	SPON2	2.26007	1.23226	1.23993	1.08841	1.3397	0.724835
2.76e-40	0.278495	0.633	0.419	9.25e-36	0	SLC39A7	1.36418	1.06169	0.737829	0.891325	1.10514	1.19427
3.28e-40	0.309105	0.848	0.651	1.1e-35	0	PGK1	3.21887	2.63793	1.88468	2.52272	2.86479	2.72126
6.52e-40	0.279453	0.464	0.276	2.19e-35	0	A1BG	0.826038	0.632347	0.294011	0.612846	0.556741	0.585648
7.92e-40	0.261948	0.486	0.29	2.66e-35	0	RTL8C	0.876489	0.616006	0.468253	0.656373	0.602355	0.566402
1.2e-39	0.354358	0.994	0.934	4.01e-35	0	S100A4	18.0948	15.5944	10.5236	17.3988	15.6975	13.3468
1.9e-39	0.335776	0.444	0.254	6.37e-35	0	MUM1L1	1.07747	0.636047	0.650657	0.326717	0.775636	0.619364
3.51e-39	0.366869	0.381	0.205	1.18e-34	0	ANKRD37	0.897868	0.425039	0.500625	0.663109	0.458427	1.54209
3.62e-39	0.25375	0.69	0.461	1.22e-34	0	RCN2	1.54165	1.28142	0.919537	0.877763	1.24173	0.985728
4.8e-39	0.291769	0.749	0.527	1.61e-34	0	GINM1	1.93299	1.71255	0.840387	1.32464	1.72418	1.59271
4.93e-39	0.279045	0.975	0.819	1.65e-34	0	UQCRB	6.30683	5.46902	4.18562	5.81629	5.33257	4.85868
5.86e-39	0.315336	0.821	0.597	1.96e-34	0	FXYD5	2.63188	2.38955	1.01666	2.11149	2.51571	1.69546
9.49e-39	0.29721	0.796	0.591	3.18e-34	0	SERPINH1	2.61346	1.98698	1.96811	1.49794	1.86905	1.71807
1.02e-38	0.269909	0.996	0.902	3.44e-34	0	RPS5	12.6985	12.4477	7.15147	10.5449	11.0491	15.4357
1.17e-38	0.251798	0.343	0.177	3.93e-34	0	CPQ	0.564832	0.367795	0.228346	0.262423	0.368188	0.183561
1.34e-38	0.311869	0.996	0.934	4.49e-34	0	ACTG1	14.5577	12.9358	9.36155	10.5221	12.3975	15.2059
1.71e-38	0.275293	0.798	0.593	5.74e-34	0	NDUFB2	2.37532	1.93211	1.57738	1.83391	1.78388	2.72293
2.2e-38	0.273851	0.981	0.845	7.36e-34	0	GNAS	6.80704	5.77429	4.75192	5.33635	6.11187	7.49776
2.42e-38	0.289593	0.879	0.652	8.11e-34	0	WDR83OS	3.01679	2.69413	1.59754	2.36194	2.60594	1.95686
3.63e-38	0.269562	0.734	0.517	1.22e-33	0	MYL6B	1.77946	1.51117	0.905682	1.3249	1.59217	1.54669
3.86e-38	0.289034	0.994	0.852	1.29e-33	0	PFDN5	9.12117	8.69376	4.84568	8.13015	8.25983	8.41621
6.31e-38	0.275432	0.681	0.46	2.12e-33	0	KRTCAP2	1.54629	1.34364	0.693347	1.18574	1.28377	1.17054
1.36e-37	0.267767	0.632	0.422	4.58e-33	0	TMEM230	1.32811	1.13636	0.59564	0.811183	1.1204	1.2112
1.5e-37	0.281037	0.87	0.672	5.03e-33	0	UQCRQ	3.2128	2.70044	2.11038	2.67554	2.51255	1.97767
1.86e-37	0.28506	0.778	0.558	6.23e-33	0	EMC7	2.10615	1.84745	0.961496	1.80626	1.91882	1.53729
1.88e-37	0.310886	0.906	0.698	6.31e-33	0	C4orf3	3.87489	3.27758	2.11184	2.99869	3.73092	4.03206
2.15e-37	0.272049	0.942	0.742	7.2e-33	0	TMA7	4.10039	3.40574	2.80085	3.75532	3.45179	4.23133
2.26e-37	0.274418	0.728	0.519	7.59e-33	0	TMED3	1.95393	1.60451	1.25543	1.00895	1.50206	1.39802
2.56e-37	0.254935	0.289	0.137	8.59e-33	0	OLFML3	0.484099	0.301287	0.15021	0.22457	0.288867	0.213535
2.7e-37	0.286532	0.76	0.551	9.07e-33	0	NENF	2.08771	1.82373	0.940232	1.78729	1.92427	1.71146
2.88e-37	0.313845	0.937	0.735	9.67e-33	0	ERP29	4.26707	3.69788	2.47011	3.23182	3.56876	3.84526
3.76e-37	0.254205	0.7	0.481	1.26e-32	0	NDUFS8	1.61958	1.42217	0.826285	1.24042	1.32828	1.49495
6.25e-37	0.359467	0.345	0.185	2.09e-32	0	LY6K	0.755358	0.414548	0.284072	0.440657	0.400538	0.261533
7.55e-37	0.292642	0.692	0.488	2.53e-32	0	PKIG	1.78325	1.32398	1.04193	1.3718	1.65394	0.835968
1.34e-36	0.276601	0.742	0.534	4.5e-32	0	NME4	1.95548	1.70112	1.00102	1.69114	1.52658	2.54525
5.98e-36	0.251494	0.722	0.517	2.01e-31	0	SPTSSA	1.88751	1.52763	1.20981	1.51773	1.5909	1.31599
2.43e-35	0.276579	0.893	0.672	8.14e-31	0	MGST3	3.34442	2.97054	1.86308	2.95148	2.93089	3.64527
2.63e-35	0.343481	0.932	0.762	8.82e-31	0	NBL1	5.00932	3.99351	3.23866	3.43294	4.21101	3.54355
3.82e-35	0.330291	0.708	0.499	1.28e-30	0	TIMP3	2.69763	1.77316	2.03153	2.0413	2.26105	1.69964
1.11e-34	0.274885	0.999	0.932	3.73e-30	0	ACTB	15.4307	14.1378	9.82491	12.1805	14.1209	17.7901
1.29e-34	0.304022	0.426	0.252	4.34e-30	0	THY1	0.8954	0.622628	0.336461	0.499968	0.687359	2.26637
1.34e-34	0.263274	0.67	0.466	4.49e-30	0	NBDY	1.50694	1.28904	0.695986	1.3491	1.27255	1.97389
1.42e-34	0.259754	0.83	0.598	4.75e-30	0	SELENOK	2.52221	2.32788	1.18554	2.59408	2.29857	2.06188
4.03e-34	0.276621	0.489	0.311	1.35e-29	0	KDELR3	0.976606	0.745864	0.455348	0.583262	0.682735	1.14428
4.05e-34	0.252364	0.555	0.369	1.36e-29	0	GPX8	1.12277	0.887982	0.589863	0.82178	0.878256	1.10159
8.49e-34	0.273915	0.845	0.635	2.85e-29	0	ATP6V0B	2.7833	2.60174	1.29072	2.48844	2.49238	2.26202
2.26e-33	0.315954	0.945	0.752	7.57e-29	0	MRPS6	5.55073	4.87865	2.74879	5.73483	5.46691	4.07855
2.93e-33	0.263787	0.856	0.646	9.82e-29	0	RBX1	2.80494	2.48783	1.62546	2.20293	2.40535	2.95597
3.33e-33	0.346706	0.47	0.29	1.12e-28	0	TUBA1A	1.32092	0.822115	0.659935	2.21592	0.782509	0.976579
5.02e-33	0.253393	0.762	0.555	1.68e-28	0	SNX3	1.97378	1.82146	0.855871	1.6872	1.90406	1.85179
7.75e-33	0.270711	0.805	0.595	2.6e-28	0	RCN1	2.36143	2.07379	1.32036	1.68666	2.00708	1.7486
8.2e-33	0.264646	0.979	0.816	2.75e-28	0	ELOB	6.07622	5.48946	3.76577	6.00676	5.14939	9.06601
8.49e-33	0.251743	0.999	0.909	2.85e-28	0	RACK1	12.6829	12.4112	7.38373	10.2217	11.675	14.7183
8.99e-33	0.268569	0.864	0.648	3.01e-28	0	COMMD6	2.98977	2.76116	1.52415	2.52686	2.64397	3.42984
1.59e-32	0.259983	0.882	0.675	5.32e-28	0	BZW1	3.27522	2.99568	1.886	2.464	2.86298	2.71063
2.47e-32	0.384835	0.312	0.167	8.27e-28	0	DKK1	0.839617	0.411911	0.333943	0.457371	0.580615	0.0984121
4.34e-32	0.294238	0.967	0.754	1.46e-27	0	SELENOM	5.70131	5.79467	2.2581	5.27238	5.17858	4.75237
5.36e-32	0.251977	0.916	0.736	1.8e-27	0	SLC25A3	3.94188	3.59715	2.50828	3.09844	3.17874	5.19827
1.67e-31	0.512097	0.788	0.633	5.6e-27	0	RAMP1	6.00861	4.99543	2.62345	3.03685	3.71829	4.93373
3.64e-31	0.255001	0.762	0.558	1.22e-26	0	TCEAL9	2.0887	1.81366	1.20272	1.97367	1.66259	1.43789
5.33e-31	0.250263	0.58	0.389	1.79e-26	0	FAM162A	1.28434	1.00201	0.695335	1.12792	1.13708	0.93462
1.31e-30	0.391754	0.959	0.852	4.39e-26	0	RARRES2	13.4492	12.3897	5.69388	9.64839	12.7953	11.421
1.4e-30	0.267711	0.971	0.783	4.69e-26	0	SEC61G	5.94296	5.76298	3.13513	4.85717	5.35531	6.86951
2.85e-30	0.25666	0.984	0.817	9.56e-26	0	BTF3	6.4064	6.12585	3.56773	5.56378	5.9772	5.98034
1.03e-29	0.291711	0.908	0.738	3.44e-25	0	ATP1B3	4.1697	3.31863	2.73765	3.5907	3.99612	3.07999
3.7e-29	0.340559	0.733	0.564	1.24e-24	0	F3	2.79532	1.8717	2.23794	1.25642	2.03659	2.93334
7.71e-29	0.359431	0.286	0.153	2.58e-24	0	HILPDA	0.736905	0.399646	0.302181	0.499768	0.275329	0.459763
8.48e-29	0.254044	0.858	0.657	2.84e-24	0	NUCB2	3.14151	2.9265	1.59308	2.36043	3.14463	3.07417
1.05e-28	0.259206	0.577	0.392	3.52e-24	0	CSRP1	1.36174	1.1772	0.713634	0.40035	1.06721	2.47464
1.75e-28	0.250247	0.97	0.787	5.85e-24	0	ATP5MC2	5.2724	4.97181	3.12541	4.72804	4.59797	4.81636
1.76e-28	0.251225	0.889	0.675	5.91e-24	0	MIF	3.3997	3.14742	1.89459	2.73276	3.11137	3.96651
9.84e-27	0.270244	0.497	0.336	3.3e-22	0	SLC1A2	1.41205	0.788013	1.41272	0.569314	0.831574	1.0294
2.06e-25	0.268496	0.982	0.868	6.92e-21	0	TPI1	8.94646	8.24689	5.23893	8.89055	8.39379	7.28061
1.25e-23	0.251062	0.82	0.657	4.2e-19	0	GJA1	3.32047	2.77712	2.31775	2.4055	3.02945	1.38933
2.72e-23	0.265509	0.873	0.677	9.12e-19	0	GLRX	4.04086	3.82807	1.88874	4.33166	3.89928	3.75852
1.51e-20	0.292927	0.664	0.501	5.06e-16	0	SFRP1	2.68934	2.37715	1.63196	1.14509	1.98849	2.40679
3.38e-06	0.360719	0.742	0.67	0.113351	0	IGFBP2	9.55283	7.83425	7.03651	4.61015	6.42693	7.59854
0.000353501	2.51683	0.387	0.341	1	0	SST	28.6794	2.65924	6.56317	2.37723	4.14545	1.02651
1.48e-293	0.851834	1	1	4.97e-289	1	FTH1	105.738	204.885	91.1864	157.236	178.014	118.72
7.96e-173	1.32166	0.999	0.989	2.67e-168	1	CXCL8	21.4026	78.1434	33.0836	47.5925	50.7179	26.8166
5.15e-149	0.494823	1	0.996	1.73e-144	1	RPL28	51.3748	65.0592	30.4585	57.6602	61.8578	43.7491
1.03e-143	0.779731	0.99	0.863	3.46e-139	1	TMEM158	7.34242	15.6592	8.26302	9.80427	14.0075	10.8878
1.5e-139	1.13825	0.973	0.862	5.03e-135	1	IL11	6.6757	23.1148	11.6994	15.5975	14.9933	7.60024
5.21e-137	1.15478	0.999	0.998	1.75e-132	1	MT2A	66.9403	169.419	65.0191	91.9617	121.171	209.128
7.72e-120	0.720678	0.699	0.359	2.59e-115	1	HSD11B1	0.820144	2.38002	0.94949	1.32942	1.99089	1.32009
1.38e-118	1.27258	0.794	0.504	4.64e-114	1	CSF3	1.25423	9.15128	4.2789	6.59219	5.95256	5.40316
8.46e-107	0.719236	0.937	0.73	2.84e-102	1	TSC22D1	3.36527	7.2264	3.79616	5.01858	6.33585	3.3624
1.19e-102	0.625453	0.888	0.608	3.98e-98	1	GYPC	2.2734	3.91757	1.61156	2.17885	3.34052	2.12461
2.64e-101	0.386778	1	1	8.84e-97	1	B2M	87.9518	103.602	51.4568	101.634	110.233	68.0731
7.94e-101	0.726711	0.999	0.984	2.66e-96	1	IER3	30.2431	51.1688	25.5434	46.405	38.7947	27.1022
1.17e-98	1.33165	0.949	0.826	3.91e-94	1	G0S2	10.1682	36.352	13.6631	14.3295	26.6009	15.1422
3.95e-92	0.856429	0.999	0.959	1.33e-87	1	TIMP1	22.8646	38.4211	15.0792	24.6728	26.3888	26.454
6.05e-92	0.546286	0.911	0.652	2.03e-87	1	GSTO1	2.72759	4.0895	1.66451	2.88034	3.55274	3.26489
8.32e-90	1.19666	0.755	0.507	2.79e-85	1	IL1B	2.31472	7.98407	2.8113	2.92621	5.20142	4.36915
3.05e-89	0.633229	0.835	0.553	1.02e-84	1	PHLDA2	1.86916	3.88337	1.87878	4.08515	3.12115	2.51796
9.63e-89	0.607079	0.957	0.758	3.23e-84	1	GNG11	5.67388	7.77605	3.06865	4.83103	5.77234	7.34141
3.45e-85	0.746274	0.8	0.552	1.16e-80	1	SRGN	2.52803	4.58666	1.26616	3.14942	4.03869	2.54592
4.69e-81	1.2829	0.893	0.716	1.57e-76	1	CXCL1	5.44082	18.1357	6.333	8.7428	12.0575	17.5849
1.03e-77	0.532208	0.991	0.906	3.46e-73	1	IFI6	16.2798	22.8278	8.1012	24.0948	28.5855	7.81012
5.26e-76	0.797938	0.645	0.379	1.76e-71	1	CHI3L1	1.45966	3.73968	1.56926	3.00148	2.58877	2.18883
1.07e-70	0.947558	0.478	0.237	3.6e-66	1	IL6	0.556518	2.54836	1.01428	0.35185	1.5232	1.08829
5.01e-67	0.350855	0.397	0.166	1.68e-62	1	POU2F2	0.222447	0.814843	0.628251	0.559024	0.545494	0.52991
9.09e-67	1.74624	0.978	0.967	3.05e-62	1	TFPI2	23.0515	100.43	31.0117	30.1998	43.4193	91.6783
5.95e-66	0.424007	0.974	0.809	2e-61	1	TPM2	6.3416	7.60995	3.57545	6.12789	6.60367	6.34782
9.9e-65	0.564037	0.921	0.742	3.32e-60	1	FGF2	3.25919	7.0719	5.96447	2.90738	5.41578	1.28823
1.64e-59	1.21111	0.621	0.422	5.49e-55	1	IL24	2.37586	8.28591	2.76692	3.40893	5.6616	2.81455
1.59e-58	0.604847	0.564	0.331	5.34e-54	1	BDKRB1	1.1625	2.17044	0.831045	1.03919	1.46289	1.25016
3.3e-58	0.334192	1	0.979	1.11e-53	1	HLA-B	23.2085	28.687	18.2133	27.835	29.4728	19.9916
1.01e-57	0.441436	0.803	0.571	3.4e-53	1	NINJ1	1.93532	2.88827	1.45204	1.79344	2.6835	1.4449
1.12e-57	0.294069	0.999	0.959	3.75e-53	1	RPL18A	22.0867	23.3535	12.827	20.524	22.2972	22.0755
2.01e-57	0.444955	0.685	0.439	6.75e-53	1	SDC4	1.0099	2.13866	1.55895	1.50002	1.60254	1.72406
1.13e-56	0.367781	0.794	0.54	3.77e-52	1	PDCD5	1.69681	2.28174	1.14944	1.95792	1.85518	1.88484
1.27e-56	0.337391	0.999	0.941	4.27e-52	1	S100A11	13.7971	16.8568	10.5754	16.3747	16.1963	12.9452
5.06e-56	0.39651	0.985	0.882	1.7e-51	1	INHBA	6.45447	12.211	11.6376	7.73505	11.9765	2.9573
6.59e-55	0.531241	0.368	0.168	2.21e-50	1	C15orf48	0.264532	1.13505	0.476746	0.799353	1.07831	1.0564
2.59e-54	0.362435	0.477	0.248	8.67e-50	1	TNFAIP8	0.536778	1.04719	0.611617	0.369604	0.818946	0.268735
4.59e-54	0.259832	1	0.989	1.54e-49	1	RPL41	37.1259	38.4884	22.6021	36.706	36.0132	40.7094
1.04e-53	0.416847	0.709	0.472	3.5e-49	1	TNFRSF12A	1.23021	2.25509	1.65518	1.61157	1.49248	3.064
1.9e-52	0.351743	0.338	0.15	6.38e-48	1	TREM1	0.289517	0.648728	0.231743	0.386787	0.410674	0.557302
2.58e-52	0.2635	1	0.987	8.64e-48	1	RPL13	34.8011	35.8666	20.8526	32.4498	33.4945	32.8091
4.3e-52	0.280385	0.997	0.952	1.44e-47	1	RPL30	20.5572	21.2313	11.7431	18.8827	19.5304	19.1598
5.65e-52	0.392387	0.95	0.771	1.89e-47	1	UBE2S	4.12716	5.54059	3.05536	6.23014	4.96875	6.84943
5.12e-51	0.336832	0.553	0.321	1.72e-46	1	SPOCK1	0.644675	1.34612	1.03883	0.864782	1.14381	0.405225
1.05e-49	0.252841	1	0.986	3.52e-45	1	RPS12	29.4799	31.0231	19.5584	29.5597	27.9461	31.945
1.95e-48	0.274584	1	1	6.55e-44	1	TMSB4X	134.101	136.846	72.5408	125.137	137.523	122.547
2.19e-48	0.331253	0.828	0.587	7.33e-44	1	PSME2	2.01249	2.70968	1.43307	1.94822	2.97033	3.39723
2.81e-48	0.555032	0.916	0.755	9.41e-44	1	SERPINE2	5.00706	8.55548	5.24465	4.86662	8.11099	3.92868
5.49e-48	0.37434	0.732	0.504	1.84e-43	1	PDLIM4	1.48453	2.14309	1.19253	1.40065	1.78304	2.19901
1.45e-47	0.364796	0.847	0.631	4.87e-43	1	MPG	2.3845	3.06689	1.7013	2.09233	2.51918	3.08789
2.58e-47	0.400853	0.773	0.547	8.67e-43	1	ID2	2.05112	3.18202	1.68106	4.54187	2.98736	2.3662
3.04e-47	0.351529	0.453	0.246	1.02e-42	1	PTGES	0.514913	0.960571	0.494027	0.503531	0.719663	0.779571
1.16e-46	0.78558	0.726	0.55	3.9e-42	1	GDF15	2.15728	6.14217	4.02494	5.20583	3.5983	3.74124
1.36e-45	0.288261	0.996	0.937	4.56e-41	1	SOD2	7.95714	12.8819	12.6449	10.7251	12.8323	8.75742
2.72e-45	0.309988	0.505	0.293	9.13e-41	1	UPP1	0.611058	1.02349	0.58216	0.712983	0.805706	0.552197
3.95e-45	0.270966	0.997	0.946	1.32e-40	1	RPL12	18.8935	19.5311	11.2254	17.5987	17.5636	18.5734
6.86e-45	0.297025	0.692	0.457	2.3e-40	1	HMGA1	0.991267	1.86776	1.68916	1.39044	1.55501	2.5716
2.74e-44	0.435111	0.753	0.532	9.17e-40	1	CARD16	2.37047	3.21521	1.24827	2.0562	3.43806	2.4617
3.58e-43	0.347643	0.601	0.387	1.2e-38	1	DNAJB9	0.936434	1.43466	0.733267	1.01164	1.25793	0.742336
4.13e-43	0.556325	0.406	0.218	1.39e-38	1	NEFM	0.582885	1.65003	0.981339	0.732297	1.13448	0.517487
9.96e-43	0.420327	0.869	0.675	3.34e-38	1	FGF7	4.22995	5.47179	2.93596	4.48167	4.629	0.921233
3.68e-42	0.251191	1	0.967	1.24e-37	1	RPL32	23.812	24.2626	14.3499	21.1893	22.1175	27.4901
4.18e-42	0.400615	0.764	0.533	1.4e-37	1	PLIN2	2.29718	3.20724	1.7882	2.82615	2.6306	1.2201
5.14e-42	0.258138	0.748	0.507	1.72e-37	1	PTPN12	1.13715	2.05888	1.88379	1.79444	2.13183	0.582313
2.78e-41	0.273971	0.486	0.283	9.34e-37	1	COTL1	0.607331	0.884104	0.422586	0.637965	0.700111	0.656897
3.03e-41	0.314901	0.904	0.671	1.02e-36	1	PRDX6	3.00058	3.4495	1.69995	2.74411	3.25477	3.01224
5.32e-41	0.316871	0.933	0.736	1.79e-36	1	TOMM7	4.06207	4.55654	2.32229	3.83422	4.11509	3.99092
1.12e-40	0.309441	0.935	0.712	3.77e-36	1	AP2S1	3.88899	4.28141	2.07779	3.42088	4.01316	3.77407
1.5e-40	0.295467	0.855	0.636	5.02e-36	1	PFDN2	2.32147	2.79084	1.66617	2.53289	2.1803	2.80812
1.86e-40	0.50469	0.557	0.357	6.24e-36	1	AKAP12	0.936464	2.07455	1.50416	1.01705	1.15644	1.26539
2.65e-40	0.325486	0.964	0.756	8.88e-36	1	SELENOM	5.70131	5.79467	2.2581	5.27238	5.17858	4.75237
8.46e-40	0.273603	0.797	0.561	2.84e-35	1	PRMT1	1.77613	2.25112	1.47683	1.63416	1.93881	1.84061
3.12e-39	0.471233	0.977	0.942	1.05e-34	1	PTGS2	7.21368	18.2383	19.7737	16.2995	13.9334	9.53114
3.84e-39	0.284523	0.742	0.516	1.29e-34	1	TMEM205	1.54904	1.93876	1.09305	1.51819	1.70553	1.61216
3.89e-39	0.366801	0.667	0.46	1.31e-34	1	ACSL4	1.16719	2.16209	1.7759	1.10714	1.74078	1.11242
5.8e-39	0.328671	0.982	0.865	1.94e-34	1	BTG1	6.80943	8.52006	5.35373	8.00705	8.49238	3.71812
1.44e-38	0.288358	0.619	0.411	4.84e-34	1	CCND1	0.93378	1.57291	1.22016	1.05134	1.40839	1.78859
1.73e-38	0.280477	0.456	0.263	5.79e-34	1	SERINC2	0.529061	0.944242	0.571591	0.820294	0.8282	1.10028
4.47e-38	0.282257	0.883	0.662	1.5e-33	1	DRAP1	2.54246	3.04799	1.90555	2.27065	2.62819	3.74591
7.97e-38	0.270949	0.327	0.162	2.67e-33	1	LIF	0.208153	0.806473	0.981071	0.163616	0.394514	0.172768
1.23e-37	0.269774	0.821	0.609	4.11e-33	1	FAM96B	2.0648	2.43431	1.39384	1.99582	2.18716	2.20554
3.8e-37	0.270088	0.989	0.887	1.27e-32	1	NPM1	9.21335	10.0186	5.85724	9.67587	9.63998	8.68349
4.43e-37	0.279978	0.989	0.878	1.49e-32	1	DNAJA1	9.21362	11.0769	6.22848	14.6695	13.0166	6.57069
7.67e-37	0.287169	0.775	0.556	2.57e-32	1	FKBP1A	2.00394	2.30165	1.14191	1.6334	2.09749	2.43087
1.06e-36	0.312211	0.999	0.977	3.56e-32	1	STC1	24.6267	31.2773	24.2904	24.24	28.643	14.1506
2.1e-36	0.302309	0.768	0.563	7.03e-32	1	MGST1	2.13643	2.47588	1.33051	1.59648	2.00979	2.40389
3.72e-36	0.281687	0.792	0.572	1.25e-31	1	BTG3	1.90043	2.38882	1.40004	2.22267	2.2091	2.35939
3.99e-36	0.310397	0.933	0.749	1.34e-31	1	PNRC1	3.88136	4.75082	2.76087	4.97806	4.61066	1.98164
1.36e-35	0.30503	0.655	0.443	4.57e-31	1	MT1X	1.77617	2.07627	0.883716	1.68909	1.95834	1.65405
1.54e-34	0.347441	0.558	0.367	5.15e-30	1	MT1E	1.45136	1.94784	0.956216	1.38006	1.67837	3.10152
2.83e-34	0.25225	0.9	0.707	9.51e-30	1	CCDC85B	2.57431	3.72642	3.35231	2.96153	3.35208	3.01498
2.95e-34	0.270776	0.666	0.464	9.89e-30	1	NT5E	1.10045	1.76346	1.34839	1.33769	1.75379	2.01973
7.6e-34	0.422561	0.748	0.55	2.55e-29	1	TNFAIP6	2.22217	3.32714	1.58623	2.86538	3.66375	1.6708
4.47e-33	0.256939	0.864	0.653	1.5e-28	1	PSMD8	2.6066	2.87837	1.59983	2.12922	2.64977	2.77489
6.08e-33	0.292104	0.935	0.73	2.04e-28	1	SH3BGRL3	4.60166	4.78232	2.33578	3.81299	4.10905	5.24299
3.37e-32	0.386299	0.887	0.719	1.13e-27	1	CTSC	3.90731	5.30034	3.14411	4.35308	5.10597	1.8258
8.57e-32	0.259379	0.992	0.873	2.88e-27	1	SSR4	12.8642	12.3042	5.76731	10.608	11.4573	9.76116
1.19e-31	0.700913	0.679	0.52	4e-27	1	CCL2	3.81277	7.1753	2.65446	3.04579	8.44438	6.55106
1.31e-31	0.726568	0.739	0.596	4.39e-27	1	SERPINB2	5.18085	9.6546	4.74558	5.97504	7.99358	1.98032
1.31e-31	0.376408	0.849	0.654	4.4e-27	1	CKS2	3.99374	5.05531	2.47824	4.61283	5.08809	6.79016
2.24e-30	0.267792	0.958	0.799	7.53e-26	1	ANXA5	5.04124	5.47949	3.31611	4.13665	4.86475	4.77805
3.87e-30	0.399976	0.298	0.16	1.3e-25	1	CCL7	0.552305	1.03952	0.333755	0.347266	1.08456	1.54479
4.9e-30	0.25128	0.822	0.617	1.64e-25	1	BRI3	2.09015	2.54492	1.60728	2.10393	2.48229	1.98498
7.08e-30	0.265495	0.91	0.718	2.37e-25	1	ARPC2	3.71372	3.99956	2.21608	2.70018	3.74679	4.0719
1.64e-28	0.512237	0.489	0.317	5.48e-24	1	CXCL3	0.952124	2.12511	1.45418	1.29449	1.34025	0.432649
2.87e-27	0.256952	0.786	0.592	9.62e-23	1	LMO4	2.02667	2.60907	1.57148	1.99603	3.11756	2.33825
1.74e-26	0.282395	0.745	0.555	5.85e-22	1	FKBP11	2.1523	2.31785	1.04429	1.83975	1.95784	1.59874
1.03e-25	0.751293	0.974	0.944	3.47e-21	1	MMP3	15.2374	40.6138	28.1289	36.6953	37.1269	29.9398
1.35e-25	0.309453	0.805	0.635	4.54e-21	1	TWIST1	3.59934	4.07855	2.37435	2.89355	3.32049	1.50677
1.52e-24	0.340114	0.601	0.436	5.08e-20	1	IL13RA2	1.81204	2.36919	1.2279	1.40009	2.33413	1.22894
1.57e-24	0.481567	0.665	0.5	5.26e-20	1	CXCL2	1.49792	3.51022	3.08721	2.78832	2.39931	2.25675
1.23e-22	0.534188	0.665	0.51	4.14e-18	1	EREG	3.28451	5.82359	3.93613	3.31009	4.75391	3.38521
5.71e-19	0.330413	0.983	0.947	1.91e-14	1	IFI27	16.2449	22.8714	15.3565	20.1472	29.9462	12.9895
1.08e-15	0.927932	0.869	0.81	3.64e-11	1	MMP1	9.30899	24.4364	13.0584	16.6217	19.8693	6.75427
4.55e-15	0.264226	0.836	0.695	1.53e-10	1	PLAU	4.01024	5.15461	3.67713	4.41188	5.53123	4.32881
0	1.29166	1	1	0	2	MT-CO3	78.8118	69.6313	182.894	82.4633	68.2382	143.483
0	1.28429	1	1	0	2	MT-CO1	89.7745	75.3482	202.035	92.6342	74.77	163.513
0	1.2656	0.999	1	0	2	MT-ATP6	81.5832	70.4754	183.314	86.3369	68.0966	119.041
0	1.18937	0.998	0.998	0	2	MT-CYB	40.1632	35.5933	87.2344	40.9179	34.592	59.1339
0	1.18708	0.999	1	0	2	MT-CO2	85.8362	75.0644	183.336	85.1164	73.1854	129.095
2.3e-289	1.12301	0.997	0.999	7.7e-285	2	MT-ND4	35.0379	31.153	73.2752	39.1939	30.0665	63.8924
3.57e-288	1.63259	0.946	0.939	1.2e-283	2	LCN2	4.43546	4.78845	16.7848	5.81316	4.8503	15.656
5.15e-272	1.20759	0.987	0.998	1.73e-267	2	MT-ND1	21.2351	21.0145	50.1339	22.9352	20.2119	34.0484
5.45e-261	1.07953	0.997	0.999	1.83e-256	2	MT-ND3	27.1325	25.1403	56.0515	28.1827	23.7172	43.2715
1.31e-251	1.61198	0.924	0.935	4.39e-247	2	SLPI	4.25273	4.44811	15.7672	5.93535	4.70479	10.9357
1.08e-233	1.16888	0.967	0.989	3.62e-229	2	MT-ND5	11.532	10.5366	26.3467	13.1867	11.1348	17.9096
2.77e-231	1.13599	0.986	0.996	9.28e-227	2	MT-ND2	19.5771	18.952	43.883	24.192	18.6883	26.1657
3.15e-229	1.52769	0.884	0.873	1.05e-224	2	MMP7	3.02121	3.25944	11.2115	3.92524	3.44745	9.30801
1.1e-178	1.65251	0.803	0.772	3.7e-174	2	CP	2.22594	2.35528	9.71406	3.49973	2.47941	13.1504
7.95e-169	1.53923	0.809	0.783	2.67e-164	2	WFDC2	2.28768	2.52067	9.08788	3.3444	2.5173	5.97725
3.65e-106	1.38019	0.738	0.737	1.22e-101	2	MTRNR2L12	2.00744	2.03224	6.98441	3.08918	2.01955	3.03943
1.53e-85	0.700149	1	1	5.12e-81	2	MALAT1	968.186	745.117	1401.76	1063.26	848.383	453.261
1.5e-79	1.35189	0.658	0.604	5.02e-75	2	TFF3	1.33631	1.4054	5.21757	2.00867	1.69739	1.21221
4.57e-69	1.3198	0.646	0.67	1.53e-64	2	SERPINA1	1.58454	1.72754	5.78966	2.57113	1.68841	7.13164
1.19e-59	0.897989	0.744	0.858	4e-55	2	SON	3.04967	2.99774	6.56101	3.26609	3.24989	2.13977
8.26e-59	0.569266	0.941	0.957	2.77e-54	2	PTGS2	7.21368	18.2383	19.7737	16.2995	13.9334	9.53114
5.27e-55	0.922981	0.739	0.848	1.77e-50	2	XIST	3.66037	3.28696	7.51848	3.91223	3.55635	1.34832
2.58e-43	1.2231	0.497	0.43	8.65e-39	2	AGR2	0.802137	0.837328	3.31274	1.24437	0.883841	1.45433
1.58e-41	1.12128	0.612	0.671	5.3e-37	2	MT-ND6	1.70096	1.89925	5.12435	2.00144	1.87359	1.34835
2.03e-36	0.840693	0.756	0.806	6.8e-32	2	CEMIP	3.74863	6.01538	9.9161	5.03958	6.66275	2.50732
1.18e-35	1.14935	0.565	0.588	3.97e-31	2	COL7A1	1.21907	1.39153	4.15202	1.3869	1.44421	0.62331
3.04e-35	0.662576	0.873	0.98	1.02e-30	2	COL6A2	9.43691	7.68645	14.0309	7.38396	8.47729	6.50491
1.68e-33	1.14331	0.317	0.198	5.63e-29	2	PFKFB4	0.255323	0.32796	1.87864	0.421614	0.348119	0.156931
1.43e-30	0.877255	0.632	0.772	4.8e-26	2	MT-ND4L	2.41018	2.2599	5.17413	3.22483	2.18961	4.21699
1.51e-29	1.07496	0.526	0.561	5.07e-25	2	KRT19	1.15801	1.22557	3.65315	1.46663	1.18893	2.68093
1.9e-29	0.57137	0.98	0.999	6.38e-25	2	NEAT1	72.4221	54.7203	95.1	70.6779	62.9041	36.9648
3.32e-29	1.09853	0.468	0.441	1.11e-24	2	MUC5B	0.797217	0.871308	2.9889	1.17524	0.883101	2.93433
8.21e-28	1.21159	0.482	0.471	2.75e-23	2	PAEP	1.17713	1.13302	4.03713	1.39515	1.04306	6.8684
1e-25	0.501562	0.797	0.944	3.36e-21	2	WNT5A	6.69593	5.46775	8.91208	5.4245	5.75629	2.59273
1.06e-24	1.13032	0.469	0.464	3.56e-20	2	ITGB8	0.871635	1.01524	3.29802	0.967037	1.06347	1.99289
3.23e-23	1.06332	0.46	0.46	1.08e-18	2	SCGB2A1	0.877229	0.922161	3.02243	1.45517	0.922753	0.866735
8.84e-21	0.577387	0.436	0.407	2.96e-16	2	CCL20	0.734148	2.58835	2.76349	0.678503	0.851649	1.76914
1.46e-20	1.05515	0.377	0.326	4.91e-16	2	SPP1	0.679507	0.675825	2.53012	0.868482	0.66704	4.20946
2.64e-20	0.751477	0.648	0.777	8.86e-16	2	THBS2	2.90578	3.03405	5.67557	2.22698	3.24658	0.972461
1.77e-19	0.322464	0.919	0.991	5.92e-15	2	SAT1	9.54321	11.1392	13.554	13.335	11.7231	12.2846
1.08e-18	0.928431	0.48	0.51	3.64e-14	2	C3	0.749672	1.25178	2.88485	1.14154	1.28907	0.936882
8.84e-17	0.485604	0.859	0.975	2.96e-12	2	COL6A1	10.5159	7.55852	12.9923	7.78621	9.21228	5.2546
3.31e-15	0.265186	0.229	0.438	1.11e-10	2	NRDC	0.757151	0.728505	1.11555	0.776236	0.876792	0.684801
1.16e-14	0.264843	0.279	0.504	3.87e-10	2	PLEKHA5	1.22018	0.905501	1.47106	1.16683	0.98359	0.860306
1.48e-14	0.299618	0.28	0.511	4.95e-10	2	LRP10	0.939686	0.937566	1.41164	1.08865	1.04819	1.24496
2.38e-14	0.251436	0.272	0.498	8e-10	2	YME1L1	0.911904	0.918217	1.30254	1.10908	1.00722	0.936275
2.64e-14	0.260445	0.194	0.371	8.86e-10	2	TUBGCP2	0.580326	0.615817	0.90837	0.507747	0.584839	0.689588
2.74e-14	0.284529	0.188	0.365	9.2e-10	2	ODF2L	0.63871	0.515217	0.935396	0.715908	0.644843	0.108409
1.83e-13	0.252705	0.268	0.489	6.13e-09	2	NCOR1	0.929545	0.885147	1.26551	0.803039	0.901474	0.685255
2.66e-13	0.261353	0.18	0.337	8.93e-09	2	ATXN2	0.538436	0.537572	0.840381	0.715268	0.457148	0.572336
2.73e-13	0.25369	0.333	0.595	9.16e-09	2	RNMT	1.37101	1.242	1.72085	1.1986	1.14806	1.1372
2.86e-13	0.478248	0.722	0.927	9.58e-09	2	ANXA2	4.6535	3.50494	6.1144	4.81047	3.98687	6.25093
2.87e-13	0.266717	0.274	0.499	9.62e-09	2	AHCYL1	0.932936	0.949219	1.32547	0.889641	0.867937	1.63664
2.88e-13	0.250419	0.287	0.511	9.65e-09	2	CREB3L2	1.11643	0.929293	1.39859	0.809692	1.05173	0.674096
3.55e-13	0.282932	0.154	0.297	1.19e-08	2	PLCG2	0.47689	0.449011	0.967177	3.10706	0.53214	9.64459
5.33e-13	0.29182	0.216	0.397	1.79e-08	2	ZKSCAN1	0.667151	0.700143	1.0504	0.778618	0.59051	0.400493
6.73e-13	0.288194	0.315	0.562	2.26e-08	2	USP8	1.21942	1.14257	1.6793	1.37147	1.2316	0.995562
7.11e-13	0.254623	0.249	0.444	2.38e-08	2	SCAF11	0.820535	0.794281	1.1509	0.784006	0.788961	0.492156
1.43e-12	0.862904	0.309	0.268	4.81e-08	2	SLC7A2	0.401201	0.497485	1.63227	0.41918	0.417331	1.20785
1.63e-12	0.848777	0.276	0.22	5.46e-08	2	CALB1	0.3233	0.341657	1.43507	0.464279	0.402125	1.71194
4.39e-12	0.922993	0.355	0.343	1.47e-07	2	TACSTD2	0.559959	0.592971	2.01035	0.693447	0.588533	1.78096
8.17e-12	0.277415	0.204	0.367	2.74e-07	2	BAZ1A	0.566315	0.630454	0.953332	0.567413	0.712905	0.724126
9.33e-12	0.254617	0.184	0.336	3.13e-07	2	TAP1	0.429983	0.546436	0.861493	0.593114	1.05098	0.274579
1.35e-11	0.310251	0.232	0.416	4.53e-07	2	NIPBL	0.743875	0.713519	1.1423	0.896422	0.653858	1.06888
1.48e-11	0.322585	0.228	0.403	4.95e-07	2	ADAM10	0.645104	0.702868	1.09115	0.588725	0.697153	0.390832
1.5e-11	0.260501	0.17	0.308	5.04e-07	2	WASHC4	0.475591	0.44641	0.778082	0.419763	0.66691	0.41861
1.67e-11	0.849555	0.496	0.601	5.59e-07	2	KRT18	1.24935	1.42423	3.29802	2.06682	1.44009	2.84487
1.95e-11	0.252484	0.172	0.311	6.56e-07	2	LARP1	0.422136	0.538546	0.772175	0.434057	0.559875	0.362392
2.48e-11	0.252849	0.254	0.443	8.31e-07	2	ZC3HAV1	0.721368	0.835232	1.31089	1.26652	1.87426	2.54329
3.22e-11	0.269857	0.162	0.299	1.08e-06	2	LONP2	0.453197	0.447526	0.742053	0.35444	0.437705	0.433357
3.56e-11	0.254305	0.193	0.342	1.19e-06	2	NR2F6	0.547606	0.50842	0.830463	0.646702	0.534938	0.758305
3.73e-11	0.259247	0.373	0.652	1.25e-06	2	DDX18	1.5671	1.53182	2.02674	1.33504	1.43667	2.00703
3.9e-11	0.298252	0.235	0.414	1.31e-06	2	OSMR	0.698307	0.748636	1.12254	0.55747	0.812918	0.355797
4.43e-11	0.254056	0.228	0.397	1.48e-06	2	MYO1B	0.536467	0.813643	1.02985	0.597967	0.924577	0.620175
4.77e-11	0.268614	0.163	0.299	1.6e-06	2	HMGXB3	0.403946	0.459133	0.740274	0.543019	0.501115	0.453797
5.35e-11	0.505971	0.678	0.879	1.8e-06	2	COL4A2	3.80639	3.45202	5.56859	2.925	3.8523	3.0075
6.43e-11	0.33729	0.206	0.369	2.16e-06	2	MYCBP2	0.551839	0.651954	1.02469	0.396296	0.664136	0.950211
6.86e-11	0.258582	0.356	0.617	2.3e-06	2	GPBP1	1.24138	1.27255	1.77498	1.45725	1.69364	1.53976
7.37e-11	0.299487	0.319	0.558	2.47e-06	2	VCP	1.15387	1.09575	1.60196	0.916497	1.08805	1.67426
8.02e-11	0.294953	0.191	0.337	2.69e-06	2	SBNO1	0.561268	0.523854	0.871341	0.509388	0.419839	0.327052
1.14e-10	0.335333	0.217	0.384	3.82e-06	2	ZNF644	0.617272	0.618275	1.05157	0.638982	0.679721	0.588012
1.25e-10	0.296803	0.19	0.335	4.2e-06	2	PRPF8	0.521378	0.520066	0.872628	0.432418	0.580196	0.521546
1.3e-10	0.271546	0.234	0.405	4.37e-06	2	AL133453.1	0.711645	0.66382	1.05805	0.690452	0.832667	0.536966
1.37e-10	0.260113	0.205	0.359	4.61e-06	2	GNS	0.600111	0.537281	0.880155	0.455884	0.619185	0.484017
1.42e-10	0.272952	0.218	0.378	4.76e-06	2	TMEM259	0.589531	0.625253	0.941027	0.668114	0.575407	0.730396
1.5e-10	0.263108	0.244	0.423	5.03e-06	2	SPAG9	0.76636	0.701015	1.09735	0.825831	0.802974	1.1613
1.54e-10	0.266092	0.25	0.438	5.17e-06	2	MAP2K3	0.73566	0.836018	1.13177	0.598069	0.735656	0.941839
1.6e-10	0.281437	0.215	0.374	5.38e-06	2	TRIM56	0.530485	0.656823	1.05903	0.719535	1.3881	0.18353
1.69e-10	0.28255	0.197	0.344	5.67e-06	2	ZNF451	0.56824	0.532875	0.894404	0.589871	0.600685	0.351373
1.82e-10	0.267334	0.374	0.658	6.1e-06	2	ACADVL	1.31508	1.4612	1.91851	1.51258	1.63495	1.76111
2.01e-10	0.297466	0.285	0.493	6.75e-06	2	EIF4G3	0.928552	0.944359	1.3796	0.83873	0.991677	0.215887
2.05e-10	0.297656	0.239	0.418	6.89e-06	2	FDPS	0.746667	0.690913	1.11351	0.738434	0.669758	2.12607
2.06e-10	0.273966	0.312	0.541	6.9e-06	2	SLC44A1	1.19373	0.98825	1.51877	0.864283	1.11182	0.778455
2.27e-10	0.299636	0.327	0.567	7.62e-06	2	DDX46	1.20651	1.137	1.69414	1.07941	1.30846	2.15705
2.35e-10	0.260132	0.404	0.679	7.89e-06	2	C1S	1.47173	2.00191	2.33616	1.76033	2.17302	0.502325
2.38e-10	0.81293	0.536	0.671	7.98e-06	2	TMEM132A	1.26155	2.04521	3.75188	1.82	2.04315	1.03473
2.42e-10	0.334637	0.254	0.436	8.12e-06	2	SYNJ2	0.771905	0.774537	1.25062	0.839379	0.853717	0.525674
2.57e-10	0.326188	0.252	0.436	8.63e-06	2	JMJD1C	0.781054	0.783163	1.25369	0.921203	0.870443	0.565981
2.66e-10	0.25561	0.152	0.275	8.94e-06	2	USP7	0.395896	0.404593	0.674543	0.467489	0.403379	0.233883
3.05e-10	0.250508	0.181	0.317	1.02e-05	2	WDR1	0.446076	0.530181	0.771605	0.504725	0.476245	0.942155
3.16e-10	0.285754	0.362	0.631	1.06e-05	2	ZRANB2	1.46952	1.35329	1.92653	1.52664	1.27999	1.56072
4.66e-10	0.265677	0.211	0.368	1.56e-05	2	NUP58	0.615755	0.633761	0.944849	0.705953	0.554307	0.221834
4.68e-10	0.273782	0.185	0.322	1.57e-05	2	CCDC88A	0.55326	0.445248	0.836937	0.612053	0.627845	0.459798
4.93e-10	0.353152	0.281	0.486	1.65e-05	2	PRKDC	0.915958	0.926572	1.44019	0.680142	0.871115	2.11419
4.93e-10	0.253515	0.285	0.486	1.65e-05	2	NUFIP2	0.958728	0.978488	1.39881	1.97173	1.00071	0.753044
5.36e-10	0.316139	0.261	0.446	1.8e-05	2	SLC39A14	0.62516	0.959438	1.26889	0.970516	0.991117	0.485874
6.66e-10	0.25047	0.162	0.286	2.23e-05	2	2022-03-06	0.417754	0.443493	0.69384	0.377617	0.392345	0.452641
6.69e-10	0.271306	0.155	0.279	2.24e-05	2	AP2A2	0.391429	0.414169	0.711161	0.511561	0.487538	0.465205
7.06e-10	0.257782	0.285	0.483	2.37e-05	2	THUMPD3-AS1	0.937185	0.923323	1.33791	1.68866	0.87276	1.27207
7.67e-10	0.844366	0.29	0.261	2.57e-05	2	UCA1	0.41314	0.409364	1.5656	0.605802	0.450466	1.60757
7.75e-10	0.25433	0.377	0.627	2.6e-05	2	FAM43A	1.65102	1.67384	2.20707	1.57759	1.92216	1.18244
8.16e-10	0.25124	0.162	0.284	2.74e-05	2	USP47	0.435764	0.420031	0.711306	0.456595	0.49145	0.657403
8.64e-10	0.289421	0.256	0.435	2.9e-05	2	SSC5D	0.827747	0.742016	1.17698	0.642401	0.814211	0.435194
8.92e-10	0.316536	0.328	0.565	2.99e-05	2	BOD1L1	1.2086	1.17097	1.74356	1.4101	1.22201	1.28788
9.36e-10	0.282492	0.241	0.402	3.14e-05	2	MIDN	0.753817	0.718146	1.15841	1.51694	0.792175	0.758994
1.09e-09	0.252609	0.174	0.302	3.65e-05	2	TUT7	0.40657	0.543467	0.77083	0.518035	0.55815	0.361351
1.47e-09	0.266166	0.222	0.382	4.94e-05	2	ANKLE2	0.573605	0.649435	0.963607	0.814036	0.723274	0.476919
1.53e-09	0.312854	0.291	0.489	5.14e-05	2	ZBTB20	1.13976	0.94375	1.53449	1.00024	1.05195	0.798387
2.06e-09	0.351663	0.182	0.319	6.91e-05	2	REV3L	0.543249	0.480659	0.940643	0.644	0.544211	0.410232
2.55e-09	0.254159	0.194	0.332	8.54e-05	2	SH3PXD2B	0.493716	0.577422	0.830754	0.376758	0.597047	0.157884
2.68e-09	0.276215	0.174	0.298	8.99e-05	2	EML1	0.417176	0.512191	0.788275	0.418029	0.579022	0.450397
2.78e-09	0.28786	0.232	0.395	9.32e-05	2	POLR2B	0.6666	0.638621	1.02998	0.577086	0.761039	0.645025
2.89e-09	0.252887	0.232	0.389	9.69e-05	2	TNRC6B	0.628714	0.694424	0.988703	0.825073	0.661157	0.861882
3.3e-09	0.321858	0.211	0.354	0.000110688	2	MAN2A1	0.786465	0.439308	1.01002	0.444289	0.635349	0.409893
3.36e-09	0.25607	0.161	0.277	0.000112579	2	PAG1	0.500972	0.498332	0.78779	0.462578	0.49381	0.40316
3.37e-09	0.299333	0.244	0.406	0.000112986	2	ARIH1	0.690522	0.690999	1.12215	1.2482	0.79731	0.250584
3.39e-09	0.332331	0.242	0.411	0.000113674	2	SGIP1	0.818028	0.630018	1.1838	0.849375	0.772501	0.577568
3.42e-09	0.313871	0.269	0.458	0.000114629	2	IQGAP1	0.802358	0.802362	1.2534	1.01967	0.807651	1.04355
3.5e-09	0.299948	0.242	0.41	0.000117426	2	PCM1	0.69782	0.7478	1.11441	0.723466	0.683727	0.592875
3.54e-09	0.255899	0.177	0.299	0.000118836	2	PTBP3	0.485177	0.438023	0.75479	0.544045	0.499955	0.444716
3.56e-09	0.260341	0.163	0.281	0.000119338	2	TOP2B	0.40979	0.432075	0.69832	0.300001	0.433935	0.49131
4.32e-09	0.289361	0.179	0.303	0.000144963	2	GNAQ	0.478917	0.460319	0.802146	0.472378	0.504369	0.624227
4.36e-09	0.306264	0.262	0.442	0.000146256	2	SH3PXD2A	0.950885	0.739238	1.27602	0.728497	0.863055	0.383717
5.29e-09	0.328265	0.29	0.492	0.000177461	2	CHD4	0.89413	0.950594	1.42802	0.916985	1.01197	1.12035
5.63e-09	0.780674	0.301	0.277	0.000188976	2	CLDN10	0.440113	0.484296	1.53785	0.674276	0.493346	1.10537
6.84e-09	0.304369	0.356	0.6	0.000229498	2	BPTF	1.36962	1.37853	1.937	1.36721	1.43729	0.620503
7e-09	0.260347	0.15	0.261	0.000234754	2	ITGB5	0.405301	0.364648	0.666866	0.456685	0.403904	0.728446
7.06e-09	0.265909	0.237	0.391	0.000236909	2	PDS5B	0.767104	0.655344	1.05768	0.732532	0.709645	0.563189
7.81e-09	0.303013	0.319	0.527	0.000261985	2	LINC00473	1.59984	1.09624	1.8661	1.0778	1.25617	0.647107
8.98e-09	0.319647	0.238	0.404	0.000301216	2	CD276	0.676051	0.64345	1.07588	0.694955	0.689069	0.315837
9.07e-09	0.456136	0.667	0.893	0.000304313	2	PSAP	3.49772	3.37256	5.04973	3.51108	3.26165	1.71629
9.54e-09	0.25255	0.147	0.255	0.000319892	2	ANO6	0.381072	0.369343	0.627254	0.262506	0.343405	0.177839
1.07e-08	0.32933	0.232	0.388	0.000358265	2	SPHK1	0.542034	0.844408	1.11236	0.490664	0.676172	0.316196
1.25e-08	0.402833	0.823	0.955	0.000418101	2	COL1A2	11.8575	6.52718	11.8742	5.20827	6.82592	7.73284
1.28e-08	0.276026	0.338	0.56	0.00042807	2	ARHGAP21	1.61761	0.937598	1.75679	1.08328	1.34642	0.873415
1.53e-08	0.355347	0.268	0.448	0.000514543	2	GLG1	0.800938	0.782015	1.2898	0.676862	0.819408	0.703843
1.7e-08	0.257641	0.179	0.305	0.000570132	2	DPP4	0.512806	0.46495	0.78232	0.285721	0.579972	0.254769
1.77e-08	0.26304	0.188	0.311	0.000592127	2	FAM120A	0.493543	0.459777	0.786171	0.551257	0.533088	0.92576
1.82e-08	0.310259	0.205	0.341	0.000611412	2	MYO10	0.672491	0.516694	0.976633	0.541115	0.616084	0.363054
1.83e-08	0.865327	0.435	0.506	0.000615386	2	COL18A1	1.09709	0.979391	2.76303	1.79278	0.968642	2.30236
1.85e-08	0.363196	0.252	0.421	0.000620339	2	ASH1L	0.729998	0.756871	1.25996	0.896754	0.795555	0.977403
2.02e-08	0.478094	0.705	0.897	0.000676588	2	ATP2B1	3.74797	5.31524	6.67324	4.04326	4.59955	1.97051
2.13e-08	0.84905	0.308	0.292	0.00071517	2	SPINT2	0.450401	0.501541	1.66778	0.523406	0.447292	2.06803
2.18e-08	0.292869	0.178	0.298	0.000729529	2	GPATCH2	0.482393	0.451497	0.797245	0.522057	0.454844	0.309421
2.55e-08	0.845203	0.305	0.292	0.000855796	2	CD24	0.443676	0.499495	1.67197	0.746699	0.472677	1.54104
2.56e-08	0.336472	0.262	0.441	0.000858983	2	COPA	0.842642	0.715135	1.24432	0.826464	0.75855	0.555428
2.82e-08	0.837962	0.279	0.253	0.000944227	2	EPCAM	0.393495	0.381669	1.51488	0.726648	0.386465	1.75762
3.19e-08	0.3092	0.173	0.292	0.00106955	2	PCNX4	0.520483	0.435128	0.827017	0.552874	0.422887	0.573891
3.26e-08	0.316564	0.232	0.384	0.00109368	2	ITGA11	0.680073	0.71873	1.13013	0.659719	0.824823	0.0632918
3.35e-08	0.292382	0.171	0.289	0.00112348	2	SNX13	0.430599	0.476296	0.766677	0.358651	0.401663	0.29208
3.66e-08	0.828259	0.288	0.264	0.00122664	2	BIRC3	0.366599	0.51715	1.60281	0.663678	0.531735	1.43264
4.76e-08	0.305371	0.211	0.348	0.00159635	2	EPAS1	0.542607	0.64381	0.979538	0.87298	0.558618	0.985942
4.87e-08	0.805093	0.49	0.612	0.00163188	2	MRC2	1.47868	1.26896	3.14573	1.24173	1.44218	0.366943
5.08e-08	0.295349	0.174	0.291	0.00170238	2	PDS5A	0.41452	0.429632	0.758435	0.432773	0.506683	0.435844
5.21e-08	0.27141	0.157	0.265	0.00174644	2	STAG1	0.392165	0.385107	0.685443	0.448425	0.432156	0.39459
5.71e-08	0.310875	0.22	0.36	0.00191404	2	EIF3B	0.563616	0.593666	0.964385	0.712881	0.572824	0.636085
5.72e-08	0.321131	0.31	0.523	0.00191942	2	CTNNA1	1.00663	0.981793	1.51166	1.02649	1.11916	0.905878
6.02e-08	0.373177	0.299	0.496	0.0020195	2	XAF1	0.783766	1.09766	1.7582	1.11363	2.42769	0.981881
6.04e-08	0.295628	0.193	0.32	0.00202443	2	YAP1	0.454618	0.552246	0.846447	0.533291	0.513147	0.154658
6.09e-08	0.302198	0.246	0.405	0.00204101	2	MAPKAPK2	0.717682	0.664455	1.09784	0.686617	0.783986	0.478382
6.2e-08	0.822024	0.251	0.22	0.0020792	2	MUC16	0.355536	0.351257	1.42325	0.715902	0.338923	1.4066
6.5e-08	0.330238	0.203	0.34	0.00217981	2	WDR26	0.530603	0.539325	0.93845	0.57138	0.58589	0.341477
6.61e-08	0.342918	0.366	0.613	0.00221561	2	ACTN1	1.3754	1.32597	2.01276	1.52796	1.48015	1.75343
6.8e-08	0.329466	0.26	0.428	0.0022791	2	CEMIP2	0.69361	0.817765	1.24789	1.30521	0.851786	0.589357
7.38e-08	0.256364	0.155	0.26	0.00247447	2	RPS6KA3	0.379279	0.392799	0.658316	0.303565	0.439412	0.174304
7.73e-08	0.353497	0.31	0.518	0.00259219	2	GTF2I	1.05629	0.971422	1.56411	0.905699	0.96261	1.88563
8.38e-08	0.817092	0.293	0.278	0.00280883	2	MUC1	0.432366	0.478867	1.582	0.59967	0.46418	1.18024
8.77e-08	0.311121	0.285	0.474	0.00294289	2	PHF3	0.848963	0.881228	1.32324	1.05134	0.886902	0.214349
8.86e-08	0.273132	0.181	0.301	0.00297125	2	AKAP11	0.476233	0.475146	0.77955	0.295291	0.516664	0.289291
8.97e-08	0.293334	0.413	0.699	0.00300747	2	FSTL1	1.96727	1.53252	2.33788	1.37528	1.69038	0.825324
9.07e-08	0.290605	0.188	0.31	0.00304219	2	SPG7	0.524857	0.455487	0.818171	0.578916	0.431229	0.460337
9.53e-08	0.306693	0.249	0.41	0.00319519	2	MAP3K5	0.609428	0.806149	1.14982	0.914371	0.891914	0.595731
9.59e-08	0.501261	0.703	0.88	0.00321626	2	COL6A3	6.32636	3.55564	7.13521	2.49761	4.2392	2.56952
9.82e-08	0.273458	0.194	0.319	0.00329412	2	ERN1	0.4564	0.575904	0.839405	0.554605	0.549873	0.520481
1e-07	0.29562	0.233	0.383	0.00336184	2	ACSL3	0.668251	0.61978	1.02257	0.538824	0.715647	0.475765
1.01e-07	0.337428	0.173	0.29	0.00338372	2	MEIS1	0.438166	0.452615	0.844739	0.795992	0.457538	0.19522
1.04e-07	0.307861	0.167	0.276	0.0035023	2	CRK	0.414607	0.390281	0.740595	0.347747	0.432835	0.920434
1.07e-07	0.299551	0.349	0.578	0.00360225	2	ELL2	1.19547	1.35315	1.80865	1.22335	1.37347	0.733934
1.17e-07	0.306187	0.386	0.639	0.00393026	2	FGFR1	1.57838	1.45734	2.10119	1.4176	1.49601	0.798471
1.4e-07	0.282224	0.172	0.282	0.00470992	2	DUSP5	0.38313	0.470532	0.764706	0.753818	0.522807	0.279891
1.46e-07	0.273628	0.199	0.324	0.00488948	2	C16orf72	0.537207	0.514346	0.849248	0.654888	0.528752	0.14038
1.71e-07	0.274732	0.165	0.273	0.00573702	2	ZBTB21	0.418528	0.435919	0.738547	0.548876	0.474226	0.235887
2.26e-07	0.309181	0.184	0.302	0.00756813	2	STARD13	0.502734	0.481124	0.835674	0.35557	0.458789	0.302414
2.34e-07	0.252604	0.187	0.301	0.00783516	2	ANKRD10	0.465187	0.46532	0.754845	0.558371	0.503099	0.305345
2.41e-07	0.791927	0.29	0.272	0.0080699	2	ASRGL1	0.421976	0.447976	1.5213	0.603059	0.497208	2.07438
2.5e-07	0.281241	0.155	0.253	0.00836939	2	ARMCX2	0.371994	0.376161	0.670362	0.412625	0.359404	0.534207
2.56e-07	0.260574	0.191	0.31	0.00858164	2	EP300	0.487745	0.490709	0.790356	0.655289	0.471393	0.666396
2.69e-07	0.290245	0.254	0.415	0.00901577	2	NDRG1	0.704369	0.741322	1.11859	0.873857	0.73586	1.19434
3.34e-07	0.33486	0.226	0.363	0.011199	2	SMAD2	0.637332	0.618188	1.05603	0.681444	0.624156	0.781204
3.42e-07	0.398835	0.241	0.396	0.0114741	2	STAT2	0.595562	0.634181	1.23404	0.640229	1.25907	0.569625
3.91e-07	0.367175	0.285	0.467	0.0131292	2	DCBLD2	0.879335	0.845456	1.39777	0.986721	0.765613	1.6714
4.36e-07	0.345779	0.224	0.363	0.0146059	2	RIF1	0.558185	0.69359	1.05335	0.617616	0.552287	0.444521
4.44e-07	0.334849	0.24	0.388	0.0148803	2	PPP4R3A	0.677661	0.699363	1.1206	0.589693	0.661667	0.721249
4.58e-07	0.294777	0.179	0.29	0.0153696	2	ADNP	0.435669	0.415244	0.762035	0.575106	0.471365	0.251161
5.38e-07	0.289223	0.215	0.34	0.018039	2	SEC24A	0.571541	0.578147	0.916337	0.633599	0.487361	0.980515
5.51e-07	0.326353	0.174	0.286	0.018469	2	CDC42BPA	0.418504	0.453484	0.80571	0.475998	0.450879	0.60921
6.05e-07	0.317761	0.169	0.275	0.0202941	2	MIR222HG	0.462281	0.398382	0.806148	0.92581	0.414235	0.58499
6.14e-07	0.320722	0.185	0.305	0.0205956	2	PDE4DIP	0.422688	0.589035	0.883552	0.469836	0.546846	0.207596
6.82e-07	0.319602	0.341	0.562	0.0228806	2	LRRFIP1	1.14745	1.31681	1.77841	1.23376	1.19263	0.99594
8.49e-07	0.32962	0.215	0.348	0.0284838	2	TAOK1	0.597876	0.552712	0.981552	0.662427	0.571221	0.209348
8.79e-07	0.353201	0.234	0.379	0.029484	2	WNK1	0.647124	0.621163	1.09312	0.685681	0.655157	0.581409
8.93e-07	0.377921	0.189	0.304	0.0299484	2	CHD9	0.539198	0.412008	0.929335	0.614921	0.493269	0.776501
9.19e-07	0.372542	0.233	0.373	0.0308294	2	AGO2	0.632356	0.660061	1.12921	0.592451	0.638318	1.02615
9.25e-07	0.349317	0.235	0.371	0.0310351	2	IPO7	0.590372	0.620289	1.0622	0.65167	0.708429	0.350543
9.53e-07	0.595528	0.592	0.743	0.0319701	2	ITGA2	1.83914	3.41571	4.71261	3.00973	3.81668	0.937441
9.91e-07	0.84639	0.39	0.437	0.0332228	2	KRT8	0.791825	0.779161	2.21443	0.947167	0.742996	1.0092
1.03e-06	0.360834	0.22	0.354	0.0345144	2	NF1	0.540233	0.565716	1.00885	0.626519	0.608102	0.945029
1.05e-06	0.312327	0.235	0.373	0.0353105	2	ZNF638	0.618835	0.657049	1.05037	0.858932	0.685807	0.284886
1.05e-06	0.324933	0.179	0.291	0.0353494	2	LYST	0.394079	0.500012	0.828316	0.568656	0.519071	0.178191
1.09e-06	0.390115	0.271	0.438	0.0364243	2	FBN1	1.00023	0.667042	1.3817	0.551329	0.816919	0.142513
1.13e-06	0.335759	0.222	0.352	0.0379085	2	FAM53C	0.528216	0.641273	1.0426	1.19994	0.647531	0.871877
1.14e-06	0.323477	0.309	0.512	0.0382388	2	CTNNB1	1.04526	1.09579	1.58173	1.01661	1.01998	1.31628
1.26e-06	0.313495	0.18	0.288	0.0423222	2	EFHD2	0.415834	0.455363	0.802984	0.584888	0.484764	1.20242
1.26e-06	0.28341	0.166	0.266	0.0424221	2	JMY	0.427003	0.412075	0.728832	0.390079	0.445972	0.157606
1.41e-06	0.31022	0.166	0.266	0.0474495	2	UBA1	0.390311	0.410533	0.725963	0.366669	0.337972	0.546278
1.5e-06	0.274429	0.174	0.278	0.0501534	2	LRPPRC	0.381336	0.44436	0.711388	0.479761	0.407742	0.419757
1.56e-06	0.774564	0.292	0.286	0.0522537	2	KRT7	0.426654	0.481984	1.50086	0.632638	0.438574	1.01056
1.64e-06	0.633984	0.597	0.767	0.0550556	2	SLC5A3	2.94773	2.90944	5.17591	3.66018	3.15706	1.38897
1.87e-06	0.27706	0.196	0.307	0.0626534	2	TRIM28	0.489844	0.478059	0.789394	0.463368	0.429447	0.550112
1.99e-06	0.519292	0.576	0.763	0.0666696	2	SLC38A2	2.44293	2.51619	4.08473	3.82672	2.60293	2.12786
2.14e-06	0.369143	0.288	0.466	0.0716544	2	SMCHD1	0.849902	0.847107	1.41983	0.863269	1.05487	0.658054
2.31e-06	0.349404	0.34	0.55	0.0774408	2	IL6ST	1.13871	1.19689	1.76639	0.849133	1.31299	0.866148
2.49e-06	0.406642	0.312	0.508	0.0834923	2	NR3C1	0.883862	1.10814	1.67341	1.07536	1.15435	0.582906
2.52e-06	0.275031	0.428	0.714	0.0846028	2	VASN	1.7228	1.81497	2.38314	2.29658	1.85452	0.633322
3.02e-06	0.568624	0.601	0.782	0.101327	2	COL4A1	2.97675	2.70124	4.70076	2.06285	3.17452	1.66473
3.15e-06	0.267456	0.188	0.294	0.1055	2	CRIM1	0.409589	0.492546	0.752966	0.491564	0.489148	0.213014
3.27e-06	0.377887	0.226	0.356	0.109788	2	HECTD1	0.589044	0.577678	1.04054	0.380004	0.551436	0.367404
3.31e-06	0.310795	0.162	0.26	0.110923	2	ATM	0.374548	0.368684	0.716458	0.440328	0.450957	0.300855
3.43e-06	0.336773	0.184	0.293	0.114999	2	SBF2	0.433776	0.452619	0.818832	0.393336	0.441599	0.250549
3.69e-06	0.316899	0.191	0.299	0.123617	2	NR1D2	0.473369	0.470138	0.825695	0.474104	0.411715	0.746012
3.7e-06	0.388969	0.711	0.926	0.124134	2	MMP2	4.75782	4.6873	6.49915	4.03572	5.07936	1.97459
3.75e-06	0.307222	0.233	0.365	0.125848	2	EGR3	0.635089	0.776545	1.12963	0.931625	0.755245	0.757437
4.11e-06	0.325933	0.236	0.362	0.137927	2	NRG1	0.57592	1.25527	1.38769	0.564459	0.962103	0.451606
4.16e-06	0.34668	0.248	0.393	0.139563	2	AKAP13	0.696731	0.641192	1.13025	0.745372	0.691806	0.751471
4.27e-06	0.290094	0.169	0.268	0.143357	2	CAMSAP2	0.415949	0.379804	0.709168	0.407375	0.401351	0.192398
4.31e-06	0.357253	0.257	0.406	0.144439	2	ADAM9	0.76138	0.597588	1.16983	0.729137	0.780929	0.658741
5.21e-06	0.320944	0.241	0.376	0.174824	2	FOSL2	0.670926	0.614532	1.05292	0.63819	0.660741	0.329003
5.66e-06	0.368128	0.298	0.469	0.189912	2	SLCO4A1	0.752631	1.10827	1.57604	1.17634	1.40107	0.470292
6.4e-06	0.396042	0.211	0.332	0.214477	2	ITGA5	0.497277	0.565958	1.02478	0.725671	0.523976	0.578884
6.57e-06	0.322338	0.165	0.26	0.220238	2	PAPSS1	0.36845	0.39392	0.714453	0.269011	0.338069	0.336014
7.01e-06	0.347703	0.244	0.379	0.235221	2	FGD4	0.742795	0.740065	1.22055	0.54739	0.854685	0.157991
7.71e-06	0.417552	0.272	0.432	0.258679	2	LAMB1	0.885202	0.675957	1.37423	0.679397	0.796282	0.562519
8.05e-06	0.266823	0.431	0.711	0.270087	2	SRSF11	1.84925	1.6923	2.32568	1.8409	1.68787	1.91206
8.57e-06	0.385005	0.238	0.378	0.287339	2	TTC37	0.709491	0.546626	1.12034	0.569495	0.612584	0.59167
9.5e-06	0.380079	0.344	0.568	0.318469	2	WSB1	1.27807	1.09175	1.8465	1.10916	1.23354	1.03509
1e-05	0.329011	0.221	0.343	0.335232	2	INTS6	0.544523	0.607828	1.01974	1.25681	0.614125	0.463166
1e-05	0.349047	0.171	0.268	0.336801	2	ADGRA3	0.441994	0.379091	0.787356	0.441687	0.344396	0.294669
1.02e-05	0.373329	0.333	0.544	0.340568	2	RNASET2	1.05836	1.09732	1.71495	1.183	1.17966	1.41378
1.02e-05	0.327915	0.203	0.313	0.340958	2	MED13	0.484837	0.489276	0.877548	0.595683	0.535176	0.123951
1.14e-05	0.312658	0.201	0.311	0.383014	2	INSIG1	0.441728	0.615828	0.905616	0.630449	0.554004	0.148336
1.2e-05	0.325037	0.263	0.408	0.403691	2	FN1	0.683784	0.860429	1.24207	0.97165	0.840088	1.09957
1.42e-05	0.346788	0.175	0.272	0.474606	2	TMEM245	0.426432	0.394237	0.79327	0.413366	0.409655	0.343519
1.53e-05	0.296351	0.17	0.262	0.512774	2	CAB39	0.390531	0.423837	0.719105	0.334434	0.367315	0.534627
1.58e-05	0.459776	0.309	0.493	0.528479	2	CEP350	0.848553	1.08668	1.73507	0.906142	1.17736	0.487179
1.71e-05	0.348753	0.22	0.337	0.572209	2	NPEPPS	0.554993	0.517305	0.954071	0.535386	0.530258	0.307847
1.71e-05	0.305797	0.195	0.303	0.574501	2	MAP3K2	0.488429	0.47306	0.833697	0.472088	0.49972	0.655794
1.77e-05	0.371987	0.192	0.297	0.592338	2	NKTR	0.517109	0.442545	0.912273	0.522699	0.450865	0.382967
1.77e-05	0.405761	0.243	0.38	0.594425	2	CAND1	0.621851	0.624759	1.15131	0.5266	0.665039	0.479021
1.91e-05	0.321864	0.378	0.583	0.640451	2	CDH11	2.00713	1.37899	2.30606	1.12748	1.52781	0.438905
2.2e-05	0.339666	0.197	0.303	0.73756	2	ZSWIM6	0.540196	0.448547	0.894226	0.571145	0.492933	0.380043
2.22e-05	0.416299	0.382	0.625	0.745319	2	VMP1	1.40049	1.5088	2.25543	1.27388	1.39443	1.33855
2.72e-05	0.302405	0.161	0.25	0.91278	2	MON2	0.430167	0.303513	0.691608	0.465822	0.376372	0.285843
2.77e-05	0.296525	0.168	0.259	0.928151	2	SH2B3	0.289673	0.542767	0.758169	0.46287	0.534947	0.176073
2.96e-05	0.372971	0.426	0.684	0.992758	2	SLC16A3	1.46011	1.8464	2.47003	1.72056	1.85155	1.52264
3e-05	0.39085	0.228	0.351	1	2	USP9X	0.526575	0.553048	1.02088	0.422318	0.593326	0.467125
3.14e-05	0.347798	0.342	0.54	1	2	GLIS3	0.957675	1.29926	1.74372	1.22145	1.33942	0.668113
3.21e-05	0.35487	0.208	0.318	1	2	TRIM25	0.451733	0.521352	0.96462	0.556704	0.883678	0.0813321
3.28e-05	0.378685	0.213	0.33	1	2	UBR4	0.504398	0.496028	0.973603	0.800689	0.556148	0.201762
3.89e-05	0.399939	0.284	0.443	1	2	ATP1A1	0.78092	0.760861	1.34534	0.854254	0.794699	0.848686
4.45e-05	0.390811	0.283	0.442	1	2	EWSR1	0.77327	0.792313	1.3489	1.01365	0.776108	0.828827
4.61e-05	0.385107	0.281	0.442	1	2	ZFYVE16	0.771062	0.791287	1.35319	1.05957	0.864644	0.600808
4.82e-05	0.456076	0.289	0.454	1	2	HUWE1	0.73743	0.867824	1.48418	0.696074	0.887298	1.3467
5.16e-05	0.354212	0.325	0.513	1	2	FNIP1	0.972427	0.972167	1.54239	1.20792	1.03078	0.95193
5.25e-05	0.348717	0.354	0.559	1	2	GLS	1.05834	1.24902	1.7965	1.68258	1.33033	1.01561
5.53e-05	0.429049	0.274	0.426	1	2	COL5A1	1.03437	0.570503	1.38065	0.57561	0.604148	0.572109
5.85e-05	0.372607	0.188	0.287	1	2	CHD6	0.426617	0.429779	0.8432	0.432267	0.388338	0.469585
6e-05	0.359773	0.204	0.313	1	2	RERE	0.477727	0.502566	0.911321	0.566284	0.464375	0.346267
6.09e-05	0.347257	0.189	0.287	1	2	EPB41L2	0.441356	0.458146	0.85046	0.332848	0.520627	0.672106
6.21e-05	0.395458	0.226	0.335	1	2	ADAMTS5	0.624422	0.736163	1.22528	0.614143	0.810967	0.254125
6.23e-05	0.312638	0.17	0.256	1	2	SALL1	0.382759	0.396488	0.740484	0.417222	0.481646	0.24523
6.7e-05	0.434613	0.3	0.468	1	2	MKLN1	0.901533	0.899567	1.57163	0.884276	0.932335	0.650314
8.85e-05	0.381623	0.213	0.32	1	2	DDB1	0.500792	0.500532	0.953409	0.544144	0.48344	0.277694
9.23e-05	0.805773	0.374	0.431	1	2	MT-ATP8	0.753221	0.754652	2.08714	0.934574	0.781929	1.07504
9.43e-05	0.367559	0.338	0.529	1	2	MAP4K4	1.05155	1.23576	1.76148	1.04608	1.13556	1.56526
9.57e-05	0.36096	0.201	0.303	1	2	ZMYM2	0.470395	0.450201	0.884811	0.623926	0.473849	0.224088
0.000100967	0.339303	0.167	0.25	1	2	ARFGEF1	0.337639	0.376132	0.716472	0.344821	0.354342	0.516666
0.000103202	0.267151	0.437	0.68	1	2	MME	1.67203	2.06362	2.50255	1.75745	2.26864	1.45343
0.000106725	0.380369	0.241	0.368	1	2	PSD3	0.69329	0.584143	1.14093	0.59568	0.714447	0.273751
0.000117638	0.456351	0.241	0.371	1	2	BDP1	0.695907	0.617186	1.27225	0.628269	0.669482	0.432407
0.000120575	0.4004	0.207	0.308	1	2	LAPTM4B	0.501225	0.440483	0.950372	0.628723	0.443193	1.38173
0.000130909	0.31599	0.424	0.68	1	2	SF3B1	1.70367	1.51573	2.27548	1.78756	1.7079	2.13837
0.000133763	0.433096	0.165	0.251	1	2	MEG8	0.390912	0.412246	0.895355	0.689001	0.328589	0.293646
0.00014843	0.277594	0.401	0.636	1	2	TGM2	1.53861	1.65781	2.22207	1.86341	1.9908	1.88618
0.000154431	0.703953	0.502	0.65	1	2	PDGFRB	2.09963	1.40112	3.4315	1.16154	1.73123	0.788082
0.000185683	0.421189	0.356	0.543	1	2	ICAM1	0.968224	1.64758	2.14447	1.25723	1.67683	0.74128
0.000186101	0.317362	0.225	0.333	1	2	NRIP1	0.550036	0.565071	0.964143	0.747871	0.644575	0.653966
0.000206972	0.399488	0.2	0.296	1	2	RNF19A	0.488105	0.448335	0.949315	0.772403	0.448141	0.40392
0.000211444	0.422268	0.22	0.329	1	2	SLC4A7	0.489321	0.567061	1.04392	0.461227	0.532623	0.356827
0.000249964	0.396507	0.23	0.344	1	2	ALCAM	0.667157	0.517021	1.09693	0.637371	0.547446	1.66968
0.000262925	0.332732	0.687	0.921	1	2	CTSB	4.52312	4.02046	5.55654	3.44643	4.01177	4.10931
0.000266072	0.333601	0.428	0.679	1	2	ANKRD11	1.76845	1.79462	2.49718	1.7794	1.75564	1.04538
0.000281849	0.446506	0.228	0.342	1	2	RANBP2	0.595947	0.506074	1.12305	0.492275	0.616194	0.860258
0.000333536	0.33044	0.176	0.26	1	2	ARHGAP29	0.520032	0.323547	0.778958	0.48382	0.346692	0.325473
0.000333694	0.404442	0.217	0.319	1	2	LAMB2	0.513746	0.49755	1.01282	0.693037	0.568537	0.461002
0.00037624	0.435581	0.259	0.391	1	2	ZNF292	0.778693	0.644313	1.31755	1.0251	0.618082	0.892883
0.000376504	0.393124	0.187	0.277	1	2	HIPK3	0.451479	0.373131	0.854265	0.569979	0.358034	0.388268
0.000394427	0.361988	0.389	0.6	1	2	SLFN5	1.08409	1.62189	2.32428	1.64602	3.17636	1.12118
0.000401727	0.396771	0.213	0.317	1	2	CHD2	0.483644	0.501648	0.984815	0.759927	0.530325	0.375509
0.000411235	0.3739	0.205	0.3	1	2	ARHGEF12	0.448876	0.474186	0.896275	0.25242	0.53461	0.785752
0.000430093	0.358539	0.179	0.265	1	2	KIAA1109	0.423405	0.385753	0.805198	0.433211	0.408793	0.812077
0.000435171	0.399271	0.35	0.543	1	2	AHNAK	1.1516	1.11583	1.8085	1.20535	1.07035	1.28668
0.000436192	0.379885	0.188	0.274	1	2	FLRT2	0.453828	0.465753	0.899924	0.239057	0.530816	0.59331
0.000444292	0.407722	0.218	0.324	1	2	SETX	0.492189	0.523044	1.01691	0.583979	0.588995	0.442538
0.000462258	0.379438	0.348	0.538	1	2	NFAT5	1.20476	1.04896	1.79052	1.34169	1.21417	0.859155
0.000490061	0.860288	0.384	0.455	1	2	TLE4	0.832608	0.835562	2.40049	1.2007	1.04032	0.592337
0.000511215	0.436148	0.25	0.375	1	2	CLSTN1	0.624581	0.602521	1.20018	0.667185	0.667373	1.53613
0.00057449	0.412951	0.214	0.316	1	2	PRRC2B	0.490899	0.460261	0.97413	0.585648	0.504608	0.270302
0.00064661	0.260435	0.52	0.82	1	2	FNDC3A	3.0084	2.72245	3.577	1.91378	2.83911	2.20959
0.000650676	0.429967	0.188	0.279	1	2	PCNX1	0.423224	0.477434	0.943101	0.314515	0.44465	0.0217528
0.000677828	0.450159	0.291	0.443	1	2	MYH9	0.82315	0.807414	1.45911	0.765955	0.708083	0.765045
0.000694367	0.335075	0.334	0.518	1	2	CPEB4	1.16514	1.15323	1.70992	1.03008	1.12574	0.775876
0.000822308	0.422873	0.283	0.417	1	2	SEC24D	0.735169	0.741094	1.33071	0.883321	0.700623	0.5326
0.000828536	0.411588	0.323	0.496	1	2	BACH1	0.980512	1.03237	1.70533	1.28382	1.1517	0.634468
0.000882338	0.387969	0.207	0.301	1	2	RICTOR	0.396634	0.504703	0.925708	0.448628	0.630457	0.238026
0.000937741	0.362706	0.187	0.273	1	2	SMG1	0.377579	0.442097	0.819616	0.385786	0.463311	0.349243
0.000939617	0.364566	0.184	0.265	1	2	IGF1R	0.436221	0.369483	0.813952	0.318036	0.468698	0.739345
0.000994043	0.438374	0.367	0.57	1	2	AKAP9	1.30251	1.15625	2.055	1.40673	1.37043	1.37837
0.00104008	0.499308	0.245	0.36	1	2	LINC01705	0.788386	0.847768	1.57269	0.702207	0.893006	0.22432
0.00111175	0.451135	0.274	0.411	1	2	VPS13C	0.712496	0.754223	1.36026	0.637642	0.725428	0.243733
0.00127385	0.395308	0.241	0.355	1	2	SEMA5A	0.684377	0.568358	1.11178	0.570149	0.487623	0.259834
0.00137472	0.428292	0.318	0.484	1	2	LRP1	0.935828	0.908386	1.57004	0.765046	0.866146	1.15709
0.00147592	0.600614	0.472	0.607	1	2	MMP14	1.20317	1.76326	2.87602	1.76506	2.00912	0.867624
0.00148573	0.376366	0.297	0.441	1	2	NID2	0.830967	0.837332	1.36864	0.623257	0.848318	0.212558
0.00175291	0.420663	0.291	0.423	1	2	PTGS1	0.695246	0.941952	1.48025	0.869274	1.07623	1.0336
0.00184602	0.432114	0.336	0.506	1	2	FNDC3B	1.01546	1.00337	1.73244	1.19923	1.0949	0.450345
0.00185336	0.383256	0.188	0.269	1	2	FTX	0.400347	0.418524	0.841364	0.451911	0.423168	0.159593
0.00190527	0.480268	0.344	0.526	1	2	EGFR	0.876543	1.25308	1.89102	0.822031	1.23194	0.382507
0.00192501	0.410335	0.353	0.536	1	2	C6orf62	0.972461	1.18397	1.8458	1.67004	1.40021	1.04425
0.00208103	0.542637	0.527	0.714	1	2	GOLGB1	2.07977	2.02634	3.46411	2.33262	2.0654	1.75983
0.00218187	0.444821	0.319	0.473	1	2	SPTBN1	0.895729	0.864468	1.56217	0.694219	0.941499	1.42423
0.00246399	0.405689	0.232	0.333	1	2	PPP2R1A	0.565081	0.498715	1.02988	0.562736	0.527884	0.442133
0.00256574	0.435365	0.262	0.384	1	2	EIF4G1	0.621032	0.645336	1.21006	0.62596	0.64766	0.561948
0.00280244	0.370175	0.185	0.261	1	2	FOXO1	0.473761	0.367434	0.834308	0.405452	0.4147	0.391546
0.00291575	0.373478	0.446	0.712	1	2	TCF25	1.85307	1.65968	2.56558	2.00257	1.64821	1.55139
0.00298592	0.344942	0.179	0.252	1	2	AFDN	0.338478	0.40161	0.75498	0.599389	0.393158	0.282442
0.00312672	0.443819	0.338	0.511	1	2	LPP	0.965716	1.06642	1.75118	0.994043	1.06451	1.39282
0.00321241	0.386227	0.221	0.319	1	2	H6PD	0.493656	0.528105	0.964461	0.463729	0.474154	0.174958
0.00345472	0.410828	0.294	0.436	1	2	USP53	0.706283	1.02052	1.47863	0.913588	0.866104	0.56779
0.0035147	0.516628	0.259	0.383	1	2	SACS	0.711393	0.636562	1.40215	0.45242	0.781433	0.898285
0.00354162	0.429491	0.232	0.333	1	2	DOCK5	0.485307	0.630764	1.11159	0.591317	0.626396	0.61064
0.00355713	0.486222	0.334	0.521	1	2	PPP1CB	1.08847	1.03364	1.87177	1.04476	0.968199	1.31731
0.00356287	0.448619	0.302	0.45	1	2	GPATCH2L	0.780053	0.936303	1.52639	1.01227	0.765877	0.410485
0.00359607	0.39668	0.181	0.257	1	2	PCDH7	0.45623	0.363971	0.859295	0.47118	0.402742	0.558082
0.003782	0.40231	0.212	0.301	1	2	CDK13	0.469284	0.451985	0.952284	0.644963	0.537522	0.384794
0.00393237	0.399598	0.221	0.319	1	2	GOLGA3	0.554135	0.470765	0.990035	0.615425	0.458371	0.164154
0.00395653	0.38709	0.188	0.268	1	2	DGKH	0.46831	0.397328	0.870484	0.386505	0.436055	0.178375
0.00395765	0.432558	0.321	0.482	1	2	ATP2A2	1.00992	0.815556	1.5789	0.869725	0.910204	0.928074
0.00399444	0.438312	0.198	0.285	1	2	SMTN	0.300531	0.600949	0.972746	0.428181	0.500756	0.464554
0.00421267	0.431458	0.339	0.512	1	2	AFF4	1.03584	1.01007	1.72267	1.04821	0.992468	0.695566
0.00421677	0.682989	0.425	0.543	1	2	PRPF4B	1.07243	1.06064	2.37355	1.45107	1.21511	1.31023
0.0043567	0.39427	0.423	0.642	1	2	ITGA1	1.7511	1.88732	2.73274	1.49133	2.11884	1.25311
0.00534527	0.687312	0.421	0.514	1	2	TNFAIP3	0.951146	1.52683	2.70101	2.06863	1.45508	1.14064
0.00565845	0.740771	0.409	0.515	1	2	AHI1	0.995796	1.09111	2.48102	1.37177	1.25365	1.21181
0.00576787	0.37586	0.447	0.701	1	2	CCNL1	1.70655	1.87091	2.77142	3.42958	2.23466	1.02326
0.00625742	0.414411	0.367	0.555	1	2	HERC4	1.3719	1.22296	2.07236	1.26515	1.39388	0.650882
0.00690485	0.709766	0.444	0.561	1	2	COL12A1	1.25149	1.57293	3.01748	1.72877	1.68376	0.997272
0.0069724	0.273271	0.511	0.748	1	2	TENT5A	3.06802	2.25372	3.65913	3.07833	4.15999	1.17517
0.00799906	0.318811	0.5	0.767	1	2	C1R	2.13168	2.65297	3.29655	2.4826	2.83789	1.05818
0.0085453	0.464769	0.205	0.29	1	2	DMXL2	0.366909	0.537087	1.0201	0.516303	0.535573	0.20881
0.00881985	0.451855	0.251	0.365	1	2	TPCN1	0.523912	0.636279	1.18247	0.615559	0.705488	0.291012
0.00920915	0.258789	0.803	0.949	1	2	INHBA	6.45447	12.211	11.6376	7.73505	11.9765	2.9573
2.94e-56	1.94366	0.871	0.428	9.85e-52	3	IER2	1.36536	1.2645	1.39684	8.18493	1.77688	3.82457
6.18e-51	2.15039	0.948	0.706	2.07e-46	3	JUN	2.93743	3.10083	3.54707	17.6474	3.49265	5.43399
6.53e-51	1.74525	0.935	0.508	2.19e-46	3	JUNB	1.7272	2.38453	2.38483	9.66775	2.50044	3.23571
8.14e-50	1.59065	0.948	0.552	2.73e-45	3	EGR1	1.91545	2.02754	3.01196	8.78195	2.20157	2.80833
1.29e-49	2.78131	0.839	0.434	4.33e-45	3	FOS	1.50735	1.55876	1.99708	17.6285	2.11764	3.97552
2.1e-43	1.59996	0.852	0.455	7.05e-39	3	DUSP1	1.14916	1.53922	1.88385	6.47671	1.26064	1.37184
9.85e-39	1.12939	0.684	0.276	3.3e-34	3	IER5L	0.608963	0.538695	0.638346	2.50626	0.691268	1.16625
4.14e-38	1.49689	0.632	0.244	1.39e-33	3	HSPA1B	0.484881	0.583539	0.730874	3.47684	0.582533	0.49238
1.04e-37	1.34272	0.929	0.731	3.49e-33	3	FOSB	3.54529	3.60996	4.35714	11.1968	4.03579	3.1884
7.57e-34	1.10016	0.374	0.091	2.54e-29	3	KLF2	0.15274	0.23321	0.187209	1.5487	0.165391	0.189205
7.72e-34	1.16029	0.865	0.57	2.59e-29	3	DNAJB1	1.83644	2.16509	1.59207	5.51919	2.14175	2.38642
1.82e-31	1.28618	0.91	0.612	6.1e-27	3	ATF3	2.10858	2.11009	2.1927	6.78668	2.71003	3.71218
1.92e-31	1.81792	0.755	0.44	6.43e-27	3	HSPA1A	1.19458	1.62035	1.78786	7.78071	1.31551	1.44469
2.62e-30	1.23292	0.568	0.222	8.79e-26	3	GADD45B	0.46053	0.411184	0.434732	2.3881	0.499033	0.367937
2.54e-29	1.25025	0.523	0.193	8.5e-25	3	ID1	0.488957	0.373007	0.232428	2.27891	0.380166	0.501908
3.9e-28	0.856121	0.439	0.136	1.31e-23	3	ZFP36	0.192408	0.250509	0.354992	1.28061	0.271646	0.627343
2.74e-23	0.622357	0.368	0.114	9.2e-19	3	SNHG12	0.160809	0.187578	0.262207	0.843855	0.178353	0.759753
5.37e-23	1.14435	0.613	0.311	1.8e-18	3	RGS2	0.844972	0.705374	0.450441	2.762	0.819859	1.02256
1.87e-20	1.08323	0.929	0.808	6.29e-16	3	PPP1R15A	3.74051	4.47163	3.60474	9.65314	4.54591	4.334
3.85e-20	0.67604	1	0.975	1.29e-15	3	HSP90AA1	15.1109	17.2282	15.2474	26.3562	18.0259	15.0389
1.16e-19	0.867087	0.619	0.317	3.88e-15	3	TXNIP	0.59277	0.816811	0.810423	2.23862	1.17529	0.667939
2.6e-18	1.04041	0.832	0.625	8.72e-14	3	KCNQ1OT1	3.1793	2.96382	5.333	8.46854	2.91957	3.14479
4.52e-18	0.714354	0.981	0.964	1.51e-13	3	RND3	16.2068	16.7664	13.3339	27.0773	20.6522	12.0074
5.47e-18	1.33437	0.477	0.221	1.84e-13	3	RRAD	0.785553	1.26295	0.997206	4.10429	1.09175	1.05296
1.09e-17	0.638049	0.91	0.781	3.67e-13	3	SAP18	3.64273	3.64045	2.13467	5.68918	3.82726	4.50753
3.24e-17	0.614162	0.968	0.91	1.09e-12	3	JUND	9.16097	8.15597	5.92046	12.6853	8.12187	7.22555
3.69e-17	0.913135	0.806	0.591	1.24e-12	3	SGK1	2.07266	2.16432	2.09767	4.88907	2.30721	0.787646
8.88e-17	0.737108	0.542	0.276	2.98e-12	3	IER5	0.499541	0.535207	0.62105	1.57732	0.535022	1.16021
4.05e-16	0.783024	0.516	0.251	1.36e-11	3	KLF4	0.514883	0.48316	0.743769	1.69641	0.595443	0.358801
6.6e-16	0.527039	0.31	0.108	2.21e-11	3	OSR2	0.243093	0.173453	0.172615	0.726542	0.193998	0.17215
2.92e-15	0.58251	0.935	0.913	9.79e-11	3	DNAJA1	9.21362	11.0769	6.22848	14.6695	13.0166	6.57069
8.46e-15	0.51936	0.987	0.956	2.84e-10	3	HSP90AB1	11.4776	13.1425	10.5765	17.5621	12.926	12.3587
1.47e-14	0.615687	0.477	0.235	4.94e-10	3	DUSP6	0.428003	0.478042	0.534401	1.26285	0.502379	0.253946
1.78e-14	0.448964	0.348	0.139	5.98e-10	3	TUBA4A	0.217465	0.238605	0.242924	0.679789	0.212522	0.359541
8.78e-14	0.669679	0.794	0.585	2.94e-09	3	GEM	1.68989	1.92402	1.48535	3.38702	2.11976	1.3434
1.29e-13	0.506678	0.948	0.891	4.32e-09	3	H2AFZ	7.93386	7.93661	4.72192	10.6377	7.99642	15.8811
4.53e-13	0.634014	0.774	0.57	1.52e-08	3	SERTAD1	1.70411	1.94969	1.07018	3.14312	2.07783	2.27853
5.68e-13	0.45612	0.961	0.906	1.91e-08	3	UBB	8.69107	8.60605	5.68188	11.2263	8.40765	9.75594
5.76e-13	0.620471	0.406	0.188	1.93e-08	3	DDIT4	0.448515	0.473849	0.413281	1.22279	0.410705	0.797424
1.36e-12	0.562983	0.252	0.087	4.56e-08	3	MAFB	0.115656	0.187737	0.217119	0.727895	0.148445	0.892911
2.21e-12	0.61561	0.665	0.453	7.42e-08	3	RSRC2	1.07836	1.06007	1.06623	2.16449	1.02705	1.33848
2.67e-12	0.766298	0.806	0.618	8.94e-08	3	PMAIP1	1.71412	2.3389	1.71403	4.30363	3.57356	7.4168
3.6e-12	0.632469	0.561	0.349	1.21e-07	3	MYADM	0.892836	0.799042	0.688043	1.79373	0.802062	0.414012
4.19e-12	0.555346	0.497	0.273	1.4e-07	3	PNP	0.520672	0.586112	0.400812	1.24484	0.672508	0.425055
4.57e-12	0.55966	0.89	0.747	1.53e-07	3	TUBB4B	3.00714	3.34069	2.53325	4.97706	3.52673	3.8028
7.27e-12	0.672465	0.742	0.568	2.44e-07	3	ZFP36L1	1.69268	1.92992	1.92938	3.54507	1.96789	0.856248
2.55e-11	0.515712	0.516	0.29	8.54e-07	3	TRIB1	0.544913	0.557906	0.869753	1.33984	0.643791	0.357395
2.65e-11	0.726204	0.561	0.34	8.88e-07	3	TUBA1A	1.32092	0.822115	0.659935	2.21592	0.782509	0.976579
5.07e-11	0.722373	0.871	0.747	1.7e-06	3	NFKBIZ	2.59205	3.79907	4.13179	6.40232	3.89237	2.54271
9.11e-11	0.50305	0.897	0.821	3.06e-06	3	HSPA8	4.29848	4.73146	3.77126	6.62009	4.91967	5.29214
1.22e-10	0.832462	0.748	0.626	4.1e-06	3	HSPH1	2.16497	2.36157	2.32837	4.8561	2.35534	2.49793
2.62e-10	0.641656	0.845	0.673	8.79e-06	3	ADM	3.0083	3.29099	2.40522	5.19767	3.18334	3.02539
3.1e-10	0.468729	0.852	0.702	1.04e-05	3	MCL1	2.06801	2.32709	3.11649	3.77455	2.47595	3.32484
3.85e-10	0.344232	0.994	0.979	1.29e-05	3	PTMA	24.6961	22.6715	14.9281	27.6414	23.5053	26.612
4.99e-10	0.454569	0.955	0.881	1.67e-05	3	PHLDA1	6.15127	6.59381	5.38802	8.79622	6.60744	3.74516
6.39e-10	0.808045	0.858	0.716	2.14e-05	3	HES1	4.23871	3.99362	4.37265	8.0839	4.24266	3.47703
1.52e-09	0.510053	0.503	0.311	5.1e-05	3	MYLIP	0.593942	0.592487	0.775469	1.34329	0.68114	0.504507
2.31e-09	0.596096	0.71	0.535	7.75e-05	3	RHOB	1.4575	1.39507	1.53731	2.71655	1.50083	0.918155
2.72e-09	0.694177	0.761	0.615	9.13e-05	3	ID2	2.05112	3.18202	1.68106	4.54187	2.98736	2.3662
3.38e-09	0.414809	0.903	0.826	0.000113428	3	UBE2S	4.12716	5.54059	3.05536	6.23014	4.96875	6.84943
3.78e-09	0.502146	0.452	0.255	0.000126738	3	DDIT3	0.464686	0.506123	0.509314	1.11621	0.481825	1.49692
4.91e-09	0.449184	0.535	0.359	0.000164719	3	MIDN	0.753817	0.718146	1.15841	1.51694	0.792175	0.758994
5.38e-09	0.448291	0.432	0.248	0.000180353	3	H2AFX	0.430387	0.492567	0.406581	0.983329	0.505177	0.819912
1.15e-08	0.499753	0.8	0.697	0.000385562	3	EIF4A2	2.07143	2.30177	2.51457	3.63228	2.30654	1.79845
1.34e-08	0.587909	0.684	0.528	0.000449426	3	BRD2	1.23565	1.34771	1.67449	2.58857	1.35405	0.48698
1.52e-08	0.447605	0.335	0.172	0.000510755	3	FBXO32	0.271751	0.299316	0.414164	0.814347	0.434063	0.113888
2.08e-08	0.592167	0.748	0.581	0.000697966	3	CYR61	2.25162	2.18029	2.65612	3.98495	2.04431	2.52378
4.23e-08	0.287729	0.303	0.148	0.00141793	3	TNFRSF10D	0.248968	0.26125	0.234919	0.51904	0.201268	0.0607315
4.84e-08	0.47326	0.774	0.604	0.00162252	3	CITED2	2.65634	2.73457	1.73085	3.81546	2.76397	2.61442
6.04e-08	0.406146	0.845	0.728	0.00202569	3	SRSF3	2.84794	2.95398	1.86363	3.85878	3.04885	3.50562
1.02e-07	0.360632	0.871	0.739	0.00340767	3	ATF4	2.72686	2.78325	2.46778	3.76473	3.0471	1.85399
1.13e-07	0.465089	0.89	0.796	0.00380505	3	DDX3X	3.63155	3.7149	3.66122	5.47381	3.88873	3.2715
1.39e-07	0.412224	0.819	0.746	0.00464632	3	ZFAS1	3.0783	3.40839	1.96327	4.2956	3.67337	4.42346
1.62e-07	0.600393	0.374	0.211	0.00542631	3	SOCS1	0.497882	0.367894	0.221498	1.10539	0.495544	0.659216
1.8e-07	0.409965	0.871	0.795	0.0060407	3	HSPE1	3.85631	3.94034	2.96849	5.18781	3.7044	4.58849
1.82e-07	0.508316	0.845	0.733	0.00611006	3	FUS	2.40911	2.54383	2.91764	4.08518	2.42148	1.68988
2.05e-07	0.654676	0.723	0.566	0.0068794	3	MEG3	1.87676	1.74895	2.70875	3.73291	1.60498	0.962889
2.09e-07	0.388913	0.929	0.849	0.00700883	3	DYNLL1	6.11605	5.68367	3.60363	7.27253	5.55629	7.62866
2.34e-07	0.625382	0.852	0.747	0.00783242	3	NFKBIA	2.63533	4.22807	4.1695	6.13223	3.5911	3.00829
2.59e-07	0.418623	0.587	0.424	0.00867956	3	MARCKSL1	1.08555	0.998997	0.644779	1.58468	0.919466	0.828292
2.76e-07	0.374881	0.884	0.786	0.00926756	3	LMNA	3.85452	3.47981	4.46407	5.27654	3.48533	3.07503
3e-07	0.475574	0.774	0.639	0.010046	3	PHLDA2	1.86916	3.88337	1.87878	4.08515	3.12115	2.51796
3.3e-07	0.530508	0.755	0.638	0.0110707	3	CCNL1	1.70655	1.87091	2.77142	3.42958	2.23466	1.02326
6.43e-07	0.44722	0.503	0.343	0.0215781	3	CHORDC1	0.753043	0.726118	0.625109	1.33486	0.758728	0.354316
7.29e-07	0.430615	0.974	0.932	0.0244411	3	IFI6	16.2798	22.8278	8.1012	24.0948	28.5855	7.81012
1.05e-06	0.518247	0.581	0.434	0.0350506	3	NUFIP2	0.958728	0.978488	1.39881	1.97173	1.00071	0.753044
1.79e-06	0.405777	0.716	0.625	0.0601332	3	EIF4A3	1.97086	2.02209	1.49257	2.85962	2.39798	1.94694
1.99e-06	0.461428	0.923	0.881	0.0666142	3	S100A10	7.44806	7.35696	5.29434	9.86088	7.35945	7.04746
2.01e-06	0.42016	0.465	0.31	0.0675632	3	INTS6	0.544523	0.607828	1.01974	1.25681	0.614125	0.463166
2.59e-06	0.415174	0.361	0.222	0.087022	3	ARL4A	0.446951	0.466054	0.298195	0.889913	0.443164	0.55876
4.2e-06	0.358343	0.342	0.205	0.140995	3	ODC1	0.442131	0.523612	0.43937	0.881473	0.429078	0.641297
4.31e-06	0.410282	0.323	0.188	0.144543	3	HMGCS1	0.295787	0.294958	0.428974	0.767379	0.317451	0.334056
4.93e-06	0.324037	0.355	0.217	0.165221	3	CBX4	0.436168	0.359059	0.348308	0.737822	0.423948	0.384391
5.58e-06	0.342992	0.252	0.134	0.18701	3	ZFAND2A	0.217927	0.224166	0.15938	0.529694	0.223888	0.0988362
7.01e-06	0.369391	0.781	0.658	0.235255	3	H1FX	2.61426	2.55531	1.73806	3.37021	2.62052	2.3789
7.44e-06	0.522491	0.439	0.302	0.249672	3	HIST1H2AC	0.517072	0.823557	0.756625	1.44888	0.816288	0.567251
1.06e-05	0.429912	0.31	0.185	0.35569	3	SOCS3	0.334012	0.373205	0.417641	0.837411	0.299534	0.378434
1.69e-05	0.373883	0.561	0.443	0.567213	3	RSRP1	1.00023	0.961941	1.34883	1.67508	0.929903	0.792661
1.82e-05	0.364144	0.329	0.2	0.610271	3	MKNK2	0.297751	0.354423	0.367331	0.724419	0.367601	0.237376
1.95e-05	0.287265	0.91	0.867	0.653642	3	CALM1	6.46823	6.12989	3.98771	7.24554	6.45691	6.54369
2.02e-05	0.28162	0.813	0.776	0.678441	3	SOD1	3.50898	3.40648	2.62688	4.1589	3.27391	4.90365
2.08e-05	1.34052	0.394	0.259	0.698968	3	PLCG2	0.47689	0.449011	0.967177	3.10706	0.53214	9.64459
2.13e-05	0.260898	0.348	0.213	0.71568	3	RGS3	0.454371	0.353366	0.314882	0.656918	0.394855	0.791446
2.31e-05	0.253068	0.31	0.18	0.774879	3	HMGB2	0.279779	0.333543	0.318071	0.573988	0.364312	2.05551
2.48e-05	0.300896	0.826	0.765	0.832163	3	MAP1LC3B	3.46298	3.46108	2.17877	4.09636	3.32831	2.81601
2.81e-05	0.39251	0.394	0.269	0.942612	3	IFRD1	0.449202	0.506368	0.656611	0.99111	0.439282	0.352312
2.93e-05	0.314749	0.297	0.176	0.982847	3	CCDC174	0.29398	0.28498	0.261792	0.599381	0.326086	0.15523
4.48e-05	0.436016	0.639	0.547	1	3	PPP1R10	1.32274	1.46631	1.4554	2.26083	1.41433	1.15834
5.79e-05	0.32983	0.323	0.198	1	3	MLF1	0.465814	0.36308	0.269716	0.72885	0.377785	0.279708
6.25e-05	0.264108	0.355	0.231	1	3	ZC3H12A	0.285575	0.516384	0.613575	0.759516	0.531472	0.490012
8.01e-05	0.444778	0.703	0.653	1	3	KLF6	2.24872	2.02251	3.29723	3.71035	2.60746	1.76411
8.71e-05	0.255645	0.335	0.213	1	3	BAG3	0.368247	0.401172	0.418839	0.658504	0.346063	0.3769
9.59e-05	0.274236	0.903	0.87	1	3	CEBPB	5.03855	5.49564	4.51992	6.42036	5.76855	5.53935
0.000102228	0.286938	0.361	0.237	1	3	KLF10	0.5025	0.412011	0.401109	0.753724	0.392031	0.459041
0.000103343	0.36179	0.406	0.277	1	3	ING1	0.552043	0.486273	0.464384	0.954881	0.685883	0.285538
0.000105904	0.574462	0.794	0.712	1	3	ANXA1	3.81992	2.82845	4.3267	5.80803	3.35011	4.12615
0.000133436	0.38316	0.645	0.559	1	3	RBBP6	1.48892	1.47552	1.68898	2.32055	1.64251	0.994448
0.000133848	0.335221	0.794	0.725	1	3	NASP	2.77104	2.71507	1.87741	3.49276	3.00539	3.33323
0.000151789	0.334336	0.439	0.319	1	3	ZFHX3	0.612457	0.640093	0.866547	1.12315	0.625822	0.536743
0.000156601	0.369946	0.439	0.318	1	3	FAM53C	0.528216	0.641273	1.0426	1.19994	0.647531	0.871877
0.000165905	0.326227	0.523	0.414	1	3	HBP1	0.82111	0.963703	0.893239	1.3736	0.920125	0.283365
0.000170394	0.297403	0.484	0.368	1	3	CREBRF	0.727346	0.77272	1.10839	1.26949	0.854646	0.756184
0.00017252	0.314398	0.477	0.354	1	3	PRDM1	0.889217	0.84162	1.04903	1.38613	0.978155	0.322133
0.000188579	0.302262	0.755	0.687	1	3	HNRNPDL	2.42401	2.45418	2.05712	3.12742	2.45248	2.18191
0.000198085	0.424017	0.445	0.333	1	3	HEXIM1	0.572618	0.696011	0.91184	1.29169	0.654461	2.09767
0.000217831	0.317715	0.471	0.365	1	3	ARIH1	0.690522	0.690999	1.12215	1.2482	0.79731	0.250584
0.000218459	0.348097	0.658	0.579	1	3	FAM133B	1.67411	1.64209	1.76584	2.42231	1.70702	1.58885
0.000256893	0.290976	0.594	0.484	1	3	TAF1D	1.16022	1.16085	1.20225	1.66521	1.24719	0.985901
0.000294972	0.2878	0.574	0.455	1	3	ARID4B	0.990922	0.966396	1.32719	1.55378	1.28532	0.804869
0.000323547	0.273496	0.671	0.55	1	3	DNAJB6	1.39083	1.41213	1.33363	1.89062	1.47376	1.21288
0.000348145	0.3157	0.832	0.715	1	3	SLC38A2	2.44293	2.51619	4.08473	3.82672	2.60293	2.12786
0.00035508	0.280099	0.716	0.607	1	3	TUBA1B	2.06497	1.83405	1.35964	2.40609	1.69091	8.89572
0.000355583	0.291636	0.497	0.385	1	3	CEMIP2	0.69361	0.817765	1.24789	1.30521	0.851786	0.589357
0.000371814	0.282105	0.613	0.491	1	3	IRF1	0.983542	1.43535	1.46622	1.9096	2.4596	1.41414
0.000416292	0.277302	0.49	0.386	1	3	SPTY2D1	0.90002	0.853474	0.840008	1.24428	0.721121	0.569077
0.000496525	0.438783	0.639	0.567	1	3	EMP1	1.85982	1.84062	1.58103	2.77852	1.89003	1.42285
0.000583389	0.366694	0.639	0.541	1	3	CSRP2	1.53245	1.61363	0.997468	2.14895	1.6784	0.98173
0.000662723	0.304478	0.439	0.32	1	3	CTGF	0.776747	0.715282	0.846106	1.17751	0.68368	0.448776
0.000777262	0.294014	0.484	0.375	1	3	GLUL	0.890921	0.791474	0.854536	1.26572	0.832233	2.17464
0.000777993	0.310838	0.574	0.476	1	3	TUBA1C	1.18671	1.2106	0.85471	1.61875	1.08811	3.10328
0.00079581	0.313664	0.497	0.408	1	3	MRPL18	0.902868	0.941994	0.561082	1.27342	0.861351	0.912666
0.000829214	0.310391	0.31	0.208	1	3	SLC20A1	0.316464	0.410044	0.532263	0.73693	0.324457	0.482662
0.000929848	0.306187	0.645	0.574	1	3	EIF5	1.57422	1.66074	1.55034	2.21419	1.61973	1.0456
0.00113067	0.289573	0.49	0.39	1	3	ATG12	0.831469	0.770438	0.692711	1.17703	0.867799	0.752067
0.00114459	0.515346	0.6	0.533	1	3	SRSF7	1.40817	1.37039	1.09523	2.33084	1.49204	2.04104
0.00115058	0.327524	0.703	0.593	1	3	CSF3	1.25423	9.15128	4.2789	6.59219	5.95256	5.40316
0.00120078	0.283831	0.477	0.372	1	3	TGIF1	0.846326	0.814876	0.599334	1.17261	0.933301	0.808845
0.00130667	0.326395	1	0.988	1	3	IER3	30.2431	51.1688	25.5434	46.405	38.7947	27.1022
0.00135732	0.409454	0.523	0.434	1	3	THUMPD3-AS1	0.937185	0.923323	1.33791	1.68866	0.87276	1.27207
0.00162302	0.282765	0.645	0.558	1	3	CDKN1A	1.59875	1.88876	1.64957	2.29886	1.67383	1.0032
0.00162415	0.253874	0.381	0.277	1	3	RBM33	0.468285	0.492498	0.609708	0.802887	0.486621	0.404313
0.00217483	0.25373	0.529	0.425	1	3	SRSF2	0.862873	0.895722	0.899849	1.26995	1.03814	2.16911
0.00237183	0.265913	0.542	0.461	1	3	CCDC59	1.06093	1.1643	0.717544	1.42226	1.08226	1.20896
0.00269187	0.476853	0.484	0.389	1	3	PLK2	0.822801	0.98757	1.07856	1.72087	0.947259	2.10992
0.00280902	0.269089	0.845	0.806	1	3	PNRC1	3.88136	4.75082	2.76087	4.97806	4.61066	1.98164
0.00292004	0.3241	0.781	0.743	1	3	HSPD1	3.10561	3.23708	2.35568	3.95592	3.01944	2.92839
0.00352845	0.261416	0.723	0.659	1	3	ADAMTS1	2.95567	2.5658	4.52245	4.0907	3.39613	2.50448
0.00467176	0.314953	0.613	0.537	1	3	AMD1	1.33956	1.44014	1.25408	1.93853	1.45865	0.95056
0.00470845	0.311285	0.497	0.425	1	3	CACYBP	0.922666	0.980657	0.721568	1.35832	0.985936	1.33226
0.00475623	0.372875	0.31	0.238	1	3	ZFP36L2	0.495858	0.374598	0.534077	0.902163	0.474785	2.23964
0.00505936	0.341301	0.335	0.248	1	3	MIR222HG	0.462281	0.398382	0.806148	0.92581	0.414235	0.58499
0.00516459	0.255999	0.871	0.812	1	3	MRPS6	5.55073	4.87865	2.74879	5.73483	5.46691	4.07855
0.00630567	0.295062	0.529	0.456	1	3	LRIF1	1.08755	1.27448	0.69455	1.54936	1.34795	0.653764
0.00777961	0.303309	0.29	0.216	1	3	STRN3	0.35962	0.355472	0.414879	0.693295	0.372864	0.16179
0.00792777	0.538853	0.652	0.577	1	3	TCIM	1.77415	2.27773	2.28343	3.54182	2.40139	2.61353
1.55e-227	1.67454	0.583	0.078	5.19e-223	4	RSAD2	0.0832687	0.186792	0.324582	0.351874	2.83873	3.29851
1.93e-211	2.38233	0.964	0.43	6.47e-207	4	IFIT3	1.10207	1.96848	1.51978	5.75623	13.0124	4.9741
6.09e-202	1.67833	0.654	0.123	2.04e-197	4	OASL	0.148901	0.362982	0.411481	1.4646	3.31692	3.48249
3.67e-198	2.11077	0.987	0.513	1.23e-193	4	IFIT1	1.58797	2.21827	2.00744	2.6663	11.7673	1.89171
2.13e-166	1.58665	0.998	0.883	7.14e-162	4	ISG15	8.18958	11.3514	7.19839	11.0062	29.4806	10.0312
4.38e-161	1.29176	0.85	0.29	1.47e-156	4	MX2	0.519574	0.795518	1.18207	0.739246	3.39299	0.261139
1.52e-159	1.45091	0.987	0.646	5.11e-155	4	MX1	2.17051	3.28025	3.31867	2.29959	9.5514	1.57204
1.86e-156	1.23706	0.778	0.24	6.24e-152	4	HERC5	0.362315	0.570631	0.845957	0.535788	2.72377	4.13664
6.77e-141	0.747891	0.432	0.066	2.27e-136	4	CMPK2	0.071172	0.146136	0.201315	0.192721	0.907687	0.261206
4.08e-125	1.31841	0.793	0.328	1.37e-120	4	DDX58	0.583621	0.928867	1.05127	1.07614	3.60732	1.93222
2.7e-123	0.967207	0.677	0.203	9.05e-119	4	IFI44L	0.273541	0.594537	0.760422	0.413682	1.96656	0.390368
1.19e-103	1.05848	0.765	0.323	3.99e-99	4	SAMD9	0.679283	0.767836	1.10325	0.582068	2.78041	0.258917
2.61e-95	0.957192	0.733	0.303	8.75e-91	4	OAS1	0.521052	0.888112	0.770164	0.857574	2.35108	0.525177
1.72e-90	0.915027	0.652	0.25	5.78e-86	4	PNPT1	0.35273	0.585782	0.692365	0.520105	1.87965	0.0828222
7.19e-89	0.653338	0.4	0.09	2.41e-84	4	USP18	0.112298	0.198709	0.241986	0.189294	0.854714	0.232838
4.74e-88	0.641972	1	0.97	1.59e-83	4	IFITM3	23.4662	22.2082	12.8268	24.3949	32.21	16.2589
8.48e-88	1.03655	0.932	0.637	2.84e-83	4	IFI16	1.97275	2.25715	2.17525	2.50731	5.45313	2.67846
1.07e-81	0.812764	0.726	0.32	3.59e-77	4	OAS3	0.52382	0.814541	1.1072	0.702116	2.13343	0.807774
1.52e-80	1.34885	0.697	0.324	5.1e-76	4	GBP1	0.711828	0.950424	0.998039	1.06908	3.793	0.678555
2.17e-79	0.923249	0.895	0.579	7.26e-75	4	STAT1	1.50551	2.14964	2.17107	1.8555	4.52719	1.13796
2.09e-78	0.856148	0.739	0.355	7.01e-74	4	EPSTI1	0.761419	0.902745	0.74742	0.957296	2.28202	0.440609
3.56e-78	0.932135	0.656	0.272	1.19e-73	4	IFIH1	0.450623	0.60893	0.799355	0.973542	2.08185	0.702139
7.25e-78	0.684692	0.382	0.094	2.43e-73	4	GBP4	0.139602	0.166819	0.184109	0.502728	0.890587	1.02151
2.12e-77	0.84303	0.917	0.63	7.1e-73	4	PLSCR1	1.85497	2.35551	1.89563	2.27826	4.47927	1.44775
1.96e-76	0.721166	0.496	0.16	6.57e-72	4	SP110	0.21576	0.388872	0.242856	0.330414	1.12341	0.363411
1.66e-69	0.780073	0.904	0.598	5.57e-65	4	PARP14	1.40718	1.90455	3.2479	1.94676	4.28701	2.21731
6.88e-69	0.760656	0.739	0.381	2.31e-64	4	LAP3	0.728353	1.01818	0.758379	0.842645	2.12125	0.815502
2.3e-67	0.740524	1	0.926	7.72e-63	4	IFI6	16.2798	22.8278	8.1012	24.0948	28.5855	7.81012
8.93e-67	0.764383	0.915	0.603	2.99e-62	4	IFITM1	2.09783	2.22958	0.933049	2.28405	3.8366	1.42944
8.89e-66	0.720438	0.863	0.554	2.98e-61	4	SP100	1.24433	1.75177	1.84798	1.47882	3.26145	1.13766
3.53e-64	0.695419	0.673	0.311	1.19e-59	4	IFI35	0.539722	0.817477	0.745333	0.783227	1.75198	0.709025
7.63e-63	0.601876	0.581	0.235	2.56e-58	4	IFI44	0.364307	0.490004	0.73404	0.608829	1.2948	0.269362
3.44e-57	0.62259	0.395	0.128	1.16e-52	4	APOL6	0.177544	0.222126	0.365355	0.184375	0.912827	0.298092
7.18e-57	0.573078	0.361	0.108	2.41e-52	4	RTP4	0.173673	0.229794	0.169708	0.356107	0.783531	0.23869
9.45e-57	0.659308	0.915	0.697	3.17e-52	4	EIF2AK2	2.11941	2.66674	3.33378	2.54962	4.74368	1.14118
1.4e-56	0.560241	0.515	0.203	4.68e-52	4	SAMHD1	0.327994	0.374742	0.582568	0.283464	1.07771	0.446172
1.24e-55	0.667667	0.754	0.419	4.16e-51	4	XAF1	0.783766	1.09766	1.7582	1.11363	2.42769	0.981881
2.45e-55	0.616694	0.5	0.202	8.23e-51	4	PPM1K	0.331268	0.359963	0.472049	0.513697	1.12441	0.756636
3.14e-51	0.54341	0.466	0.179	1.05e-46	4	OAS2	0.217543	0.403796	0.620363	0.298418	1.02588	0.274963
3.34e-51	0.64587	0.699	0.39	1.12e-46	4	UBE2L6	0.866211	1.01426	0.46043	0.639818	1.82456	0.716669
6.12e-49	0.655523	0.976	0.873	2.05e-44	4	IFITM2	7.1783	7.29545	4.30913	7.89703	10.8034	4.42911
1.19e-48	0.601718	0.489	0.203	4.01e-44	4	DDX60L	0.272427	0.443367	0.69619	0.488501	1.20155	0.660916
1.17e-44	0.611773	0.739	0.453	3.94e-40	4	PSMB8	1.00835	1.21031	0.696347	1.07292	2.05996	1.40942
1.11e-43	0.676604	0.793	0.526	3.71e-39	4	SLFN5	1.08409	1.62189	2.32428	1.64602	3.17636	1.12118
1.6e-43	0.408435	0.327	0.106	5.37e-39	4	SAMD9L	0.160758	0.184817	0.271823	0.247344	0.594157	0.227289
1.46e-42	0.380817	1	1	4.89e-38	4	B2M	87.9518	103.602	51.4568	101.634	110.233	68.0731
1.63e-41	0.550193	0.59	0.313	5.48e-37	4	C19orf66	0.598095	0.667042	0.551318	0.742432	1.36348	0.284429
9.06e-41	0.395847	0.361	0.13	3.04e-36	4	HERC6	0.165191	0.243643	0.440682	0.215093	0.665921	0.315727
1.64e-40	0.529791	0.476	0.219	5.5e-36	4	TRIM38	0.326853	0.387629	0.671753	0.529905	1.08498	0.303491
2.52e-39	0.554769	0.876	0.652	8.47e-35	4	CHMP5	1.93033	2.28772	1.57609	2.07465	3.36393	2.31517
1.23e-38	0.466634	0.996	0.948	4.14e-34	4	LY6E	23.9765	22.7273	9.95495	20.2354	27.6965	17.8841
1.36e-38	0.472058	0.464	0.21	4.55e-34	4	DTX3L	0.320038	0.413449	0.517925	0.470639	0.953762	0.14649
5.53e-36	0.459109	0.588	0.312	1.85e-31	4	PARP9	0.582258	0.687498	0.785295	0.73424	1.30736	1.01967
1.2e-34	0.476775	0.382	0.162	4.02e-30	4	GBP3	0.228001	0.357865	0.317205	0.34085	0.810514	0.350971
1.58e-34	0.421921	0.404	0.174	5.3e-30	4	ZNFX1	0.241784	0.288259	0.606047	0.343323	0.817232	0.455123
3.8e-34	0.482414	0.515	0.26	1.27e-29	4	IRF7	0.40444	0.644193	0.523596	0.765391	1.14019	0.412712
7.53e-34	0.432204	0.37	0.153	2.52e-29	4	TRIM22	0.217972	0.297907	0.376467	0.259807	0.738135	0.142513
1.45e-33	0.568056	0.632	0.374	4.86e-29	4	ZC3HAV1	0.721368	0.835232	1.31089	1.26652	1.87426	2.54329
6.06e-33	0.317287	0.447	0.2	2.03e-28	4	HELZ2	0.267194	0.367598	0.894384	0.351765	0.828613	0.32919
2.37e-32	0.419301	0.748	0.503	7.94e-28	4	RNF213	0.958674	1.15835	2.6128	1.06918	2.28872	0.777786
7.48e-32	0.447974	0.994	0.905	2.51e-27	4	DNAJA1	9.21362	11.0769	6.22848	14.6695	13.0166	6.57069
8.48e-32	0.47625	0.56	0.314	2.84e-27	4	TRIM56	0.530485	0.656823	1.05903	0.719535	1.3881	0.18353
3.69e-31	0.738215	0.581	0.34	1.24e-26	4	BST2	0.853921	1.38633	0.882402	1.4057	2.4471	0.59625
4.16e-29	0.588787	0.694	0.474	1.4e-24	4	IRF1	0.983542	1.43535	1.46622	1.9096	2.4596	1.41414
2.85e-28	0.369631	0.515	0.278	9.55e-24	4	TAP1	0.429983	0.546436	0.861493	0.593114	1.05098	0.274579
2.87e-28	0.668679	0.983	0.956	9.61e-24	4	IFI27	16.2449	22.8714	15.3565	20.1472	29.9462	12.9895
1.06e-27	0.35822	1	1	3.56e-23	4	FTH1	105.738	204.885	91.1864	157.236	178.014	118.72
1.56e-27	0.392417	0.333	0.146	5.22e-23	4	SLC25A28	0.223914	0.266536	0.201865	0.251659	0.619347	0.0953543
6.04e-27	0.347518	0.579	0.337	2.03e-22	4	STAT2	0.595562	0.634181	1.23404	0.640229	1.25907	0.569625
3.81e-26	0.33991	0.389	0.187	1.28e-21	4	CNP	0.311948	0.331645	0.357753	0.348531	0.686017	0.354206
9.58e-26	0.513315	0.472	0.264	3.21e-21	4	ISG20	0.4364	0.552801	0.730955	0.446833	1.22117	1.11782
2.5e-25	0.317512	0.331	0.148	8.37e-21	4	PML	0.193405	0.247065	0.457364	0.256194	0.59938	0.428027
2.72e-24	0.385408	0.406	0.214	9.11e-20	4	IRF2	0.351053	0.421198	0.255243	0.487739	0.770401	0.266676
1.69e-23	0.430508	0.765	0.561	5.65e-19	4	NCOA7	1.2387	1.5728	2.32556	1.7691	2.57747	1.07855
5.93e-23	0.403039	0.838	0.635	1.99e-18	4	LMO4	2.02667	2.60907	1.57148	1.99603	3.11756	2.33825
9.78e-23	0.364486	0.363	0.184	3.28e-18	4	IFIT5	0.280876	0.384779	0.203462	0.384054	0.67713	0.777303
2.58e-22	0.33499	0.515	0.305	8.66e-18	4	RBCK1	0.497339	0.686566	0.599379	0.553824	1.00884	0.616503
1.4e-21	0.336564	0.526	0.312	4.68e-17	4	TYMP	0.537175	0.703696	0.886421	0.775217	1.13768	0.198401
6.13e-21	0.351945	0.908	0.766	2.05e-16	4	HLA-E	2.57595	3.0412	3.31253	2.99283	4.03809	3.54289
6.88e-21	0.348272	0.536	0.339	2.31e-16	4	SPATS2L	0.710353	0.716115	0.78039	0.498202	1.19321	0.600588
2.57e-20	0.393573	0.861	0.675	8.61e-16	4	TENT5A	3.06802	2.25372	3.65913	3.07833	4.15999	1.17517
4.54e-20	0.322012	0.771	0.566	1.52e-15	4	ADAR	1.2198	1.52198	2.49377	1.67373	2.33919	1.38005
4.63e-20	0.385283	0.682	0.482	1.55e-15	4	GTF2B	1.12873	1.4234	0.735736	1.65874	1.80432	0.587133
5.13e-20	0.286066	1	0.985	1.72e-15	4	HLA-B	23.2085	28.687	18.2133	27.835	29.4728	19.9916
1.37e-19	0.35202	0.842	0.645	4.59e-15	4	PSME2	2.01249	2.70968	1.43307	1.94822	2.97033	3.39723
2.2e-19	0.303701	0.432	0.248	7.39e-15	4	PHF11	0.446412	0.54105	0.354822	0.459217	0.796859	0.245173
3.37e-19	0.274332	1	0.997	1.13e-14	4	RPL28	51.3748	65.0592	30.4585	57.6602	61.8578	43.7491
1.58e-18	0.369722	0.675	0.476	5.31e-14	4	CD68	1.15639	1.389	0.627701	1.1018	1.70994	0.457623
1.66e-18	0.274698	1	0.962	5.57e-14	4	H3F3B	14.4409	14.262	10.377	16.0715	16.3991	13.9784
2.48e-18	0.328223	0.573	0.382	8.32e-14	4	RNF114	0.763274	0.876648	0.573791	0.670212	1.19717	0.498318
4.2e-18	0.347395	1	0.961	1.41e-13	4	RND3	16.2068	16.7664	13.3339	27.0773	20.6522	12.0074
9.49e-18	0.37136	0.979	0.896	3.18e-13	4	TMEM158	7.34242	15.6592	8.26302	9.80427	14.0075	10.8878
1.37e-17	0.588037	0.799	0.606	4.61e-13	4	PMAIP1	1.71412	2.3389	1.71403	4.30363	3.57356	7.4168
5.83e-17	0.267059	0.312	0.162	1.95e-12	4	ZCCHC2	0.186121	0.317668	0.424407	0.283345	0.561231	0.22879
1.28e-16	0.3409	0.618	0.429	4.31e-12	4	LIMA1	1.04863	1.01422	1.12322	0.825477	1.5951	1.27366
1.78e-16	0.277693	0.66	0.47	5.98e-12	4	SHISA5	1.01388	1.07949	1.20758	1.24675	1.53876	0.814994
2.39e-16	0.277087	0.321	0.174	8.03e-12	4	TRIM5	0.278865	0.27971	0.360794	0.242066	0.574116	0.274332
3.93e-16	0.304056	0.432	0.263	1.32e-11	4	PSMB9	0.459863	0.576164	0.412143	0.427277	0.83887	1.05793
1.1e-15	0.364453	0.568	0.418	3.7e-11	4	OPTN	0.970316	0.882976	0.8169	0.669395	1.42995	0.351989
2.4e-15	0.290608	0.848	0.702	8.04e-11	4	PSME1	2.35379	2.78188	1.92148	2.46629	3.1562	2.75194
5.35e-15	0.312581	0.673	0.515	1.79e-10	4	PSMA3	1.21938	1.34221	1.01829	1.09295	1.74585	2.53526
5.39e-15	0.276582	0.425	0.266	1.81e-10	4	CASP4	0.386694	0.614301	0.486342	0.461517	0.811672	0.552596
5.68e-15	0.278464	0.295	0.157	1.91e-10	4	BLZF1	0.25865	0.246603	0.281061	0.276483	0.528228	0.0217528
6.57e-15	0.298238	0.868	0.709	2.2e-10	4	TMEM50A	2.60146	2.87093	1.59874	2.37923	3.21497	2.0827
6.83e-15	0.282154	0.718	0.549	2.29e-10	4	SNX6	1.42656	1.48403	1.08566	1.17307	1.85733	1.34617
1.81e-14	0.287137	0.607	0.432	6.07e-10	4	HLA-F	0.876095	1.29537	0.7839	1.20532	1.45216	0.484561
2.2e-14	0.398354	0.756	0.586	7.37e-10	4	CARD16	2.37047	3.21521	1.24827	2.0562	3.43806	2.4617
2.8e-14	0.427989	0.756	0.598	9.4e-10	4	TNFAIP6	2.22217	3.32714	1.58623	2.86538	3.66375	1.6708
3.6e-13	0.257858	0.803	0.625	1.21e-08	4	RBM8A	1.87059	1.98495	1.1694	1.77045	2.26639	3.427
6.22e-13	0.285807	0.472	0.311	2.09e-08	4	TXNIP	0.59277	0.816811	0.810423	2.23862	1.17529	0.667939
2.79e-11	0.352156	0.771	0.616	9.37e-07	4	SRGN	2.52803	4.58666	1.26616	3.14942	4.03869	2.54592
6.83e-11	0.274769	1	0.968	2.29e-06	4	C11orf96	22.0714	21.7018	17.874	21.5935	25.3782	11.5418
8.96e-11	0.260686	0.739	0.593	3.01e-06	4	SMARCA5	1.70735	1.60198	1.78547	1.3896	2.21261	2.25602
3.97e-10	0.304807	0.605	0.454	1.33e-05	4	HSD11B1	0.820144	2.38002	0.94949	1.32942	1.99089	1.32009
1.25e-09	0.282134	0.838	0.704	4.18e-05	4	CKS2	3.99374	5.05531	2.47824	4.61283	5.08809	6.79016
2.89e-09	0.270533	0.959	0.895	9.69e-05	4	PLAT	7.51749	10.7867	10.6732	9.91353	11.727	3.75864
3.78e-09	0.258353	0.962	0.91	0.000126892	4	INHBA	6.45447	12.211	11.6376	7.73505	11.9765	2.9573
4.53e-09	0.316474	0.902	0.785	0.00015189	4	TSC22D1	3.36527	7.2264	3.79616	5.01858	6.33585	3.3624
8.96e-09	0.318204	0.893	0.798	0.000300587	4	SERPINE2	5.00706	8.55548	5.24465	4.86662	8.11099	3.92868
8.99e-09	0.256516	0.78	0.657	0.000301604	4	YBX3	2.12292	2.25429	1.83835	2.34717	2.70791	2.30141
9.68e-09	0.325366	0.303	0.194	0.000324508	4	CCL7	0.552305	1.03952	0.333755	0.347266	1.08456	1.54479
2.3e-08	0.733695	0.662	0.561	0.000769709	4	CCL2	3.81277	7.1753	2.65446	3.04579	8.44438	6.55106
1.1e-07	0.255602	0.786	0.674	0.00368179	4	CCDC71L	3.12828	3.69959	2.49622	2.57445	3.94454	1.64023
3.13e-07	0.290111	0.823	0.731	0.0105036	4	PLAU	4.01024	5.15461	3.67713	4.41188	5.53123	4.32881
1.15e-06	0.364512	0.934	0.858	0.0386082	4	G0S2	10.1682	36.352	13.6631	14.3295	26.6009	15.1422
1.55e-06	0.381047	0.966	0.952	0.0518863	4	MMP3	15.2374	40.6138	28.1289	36.6953	37.1269	29.9398
2.55e-06	0.335953	0.316	0.223	0.0854319	4	C15orf48	0.264532	1.13505	0.476746	0.799353	1.07831	1.0564
9.92e-05	0.252489	0.579	0.476	1	4	IL24	2.37586	8.28591	2.76692	3.40893	5.6616	2.81455
0.00885882	0.309643	0.863	0.825	1	4	MMP1	9.30899	24.4364	13.0584	16.6217	19.8693	6.75427
3.35e-185	1.02719	0.438	0.002	1.12e-180	5	NCAPH	0.00194217	0.00634724	0.006189	0.0084678	0.00464761	1.04784
2.68e-105	1.35737	0.5	0.007	8.97e-101	5	DEPDC1	0.0114505	0.00710382	0.0307778	0.058651	0.0153128	1.60427
2.27e-87	0.537878	0.375	0.004	7.61e-83	5	E2F1	0.00770853	0.00706096	0.00431748	0.00762512	0	0.460516
3.51e-85	0.360676	0.312	0.003	1.18e-80	5	CDT1	0.00587869	0.00152685	0.0115044	0	0.00401268	0.291026
3.1e-77	0.330189	0.312	0.003	1.04e-72	5	ESCO2	0.00287963	0.00240369	0.0134467	0.0251918	0.0128481	0.265777
7.62e-65	0.507724	0.438	0.009	2.55e-60	5	RAD51AP1	0.013796	0.00938162	0.0170001	0.00445215	0.00752899	0.439233
5.11e-61	0.499994	0.312	0.005	1.72e-56	5	SGO1	0.00446691	0.00773573	0.016976	0	0.00573917	0.42613
1.66e-55	0.549312	0.375	0.008	5.58e-51	5	GINS2	0.00596148	0.0155488	0.0260722	0.00776835	0.00200183	0.483047
8.34e-52	0.629962	0.375	0.008	2.8e-47	5	RRM2	0.00871548	0.0123624	0.0479928	0.0079571	0.00571677	0.576619
2.16e-50	0.370284	0.375	0.008	7.26e-46	5	BUB1	0.0138257	0.00413147	0.0558971	0.0188854	0.00886485	0.318844
6.27e-50	1.24606	0.5	0.016	2.1e-45	5	ASPM	0.0185074	0.0218066	0.110813	0	0.0196118	1.46862
7.06e-49	0.972774	0.375	0.009	2.37e-44	5	GTSE1	0.0113163	0.00845367	0.0278196	0.035316	0.0133812	0.992476
1.36e-47	0.737532	0.562	0.021	4.58e-43	5	CENPM	0.028049	0.0358226	0.0573397	0.0273983	0.0193067	0.728298
4.92e-47	0.317519	0.312	0.006	1.65e-42	5	MND1	0.00716968	0.0099123	0.0232987	0	0.0137753	0.261429
8.98e-45	0.957347	0.375	0.01	3.01e-40	5	NCAPG	0.019528	0.0090701	0.0190464	0.0196219	0.0105349	0.971307
1.95e-44	1.25611	0.688	0.034	6.54e-40	5	TYMS	0.0460297	0.0574132	0.0897196	0.0221611	0.0264392	1.52548
1.18e-40	0.326653	0.25	0.005	3.94e-36	5	TTK	0.0118724	0.00499882	0.00886065	0	0	0.263484
1.82e-38	0.953338	0.5	0.021	6.1e-34	5	UBE2C	0.0279018	0.030519	0.0563201	0.0708077	0.0450133	1.01062
2.7e-35	1.39729	0.375	0.013	9.07e-31	5	DLGAP5	0.0136893	0.013594	0.0825573	0	0.0182507	1.71266
5.91e-35	0.679322	0.375	0.013	1.98e-30	5	KIF4A	0.0212094	0.0199192	0.028574	0.0237645	0.0134765	0.636424
1.83e-34	0.784253	0.25	0.006	6.14e-30	5	SHCBP1	0.00787662	0.00508612	0.0108978	0.0079571	0	0.734181
4.19e-32	0.468047	0.375	0.014	1.41e-27	5	CCNB2	0.0220405	0.0173713	0.0504016	0.0656709	0.0155709	0.421908
1.53e-31	0.854141	0.5	0.025	5.14e-27	5	TPX2	0.0260919	0.0387144	0.0579164	0.0431483	0.0478213	0.880304
1.99e-30	0.697354	0.25	0.006	6.67e-26	5	SPC24	0.01043	0.0082827	0.0449869	0	0.00246966	0.648749
2.07e-30	0.251475	0.25	0.006	6.94e-26	5	ASF1B	0.0108574	0.00961475	0.00683652	0.010226	0.00773842	0.201379
1.26e-29	0.3803	0.312	0.01	4.24e-25	5	CEP55	0.0198667	0.0137336	0.0430391	0.00726369	0.0175833	0.331212
1.31e-29	0.375933	0.438	0.02	4.38e-25	5	PARPBP	0.0346921	0.0300673	0.0225859	0.00241029	0.0233836	0.334408
2.22e-29	1.09708	0.438	0.021	7.45e-25	5	MKI67	0.029244	0.0305404	0.121017	0.0380515	0.0221148	1.24791
2.24e-28	1.20896	0.625	0.046	7.51e-24	5	PCLAF	0.0634578	0.0595014	0.190639	0.0950175	0.0597113	1.52599
5.84e-28	1.12927	0.375	0.016	1.96e-23	5	HMMR	0.0171967	0.0306731	0.0571136	0.0359131	0.0248588	1.25788
7.63e-27	0.379883	0.312	0.012	2.56e-22	5	NUF2	0.013507	0.0172242	0.0617161	0.0706786	0.013248	0.337374
1.81e-26	1.12719	0.562	0.039	6.06e-22	5	KIF23	0.0460381	0.0694571	0.0713829	0.0597042	0.0574171	1.31752
6.85e-26	0.339191	0.312	0.012	2.3e-21	5	PBK	0.0206993	0.0148077	0.0481693	0.00854518	0.0160178	0.295976
8.23e-25	0.754491	0.438	0.025	2.76e-20	5	TK1	0.0351608	0.0352882	0.0903322	0.0150065	0.0312332	0.766601
1.63e-24	0.483237	0.438	0.025	5.48e-20	5	ANLN	0.0416945	0.0275983	0.108326	0.00566975	0.0398423	0.469923
1.24e-23	0.642247	0.312	0.013	4.15e-19	5	MCM5	0.022991	0.014867	0.0312826	0.0147254	0.0237837	0.595341
1.41e-23	0.285142	0.312	0.013	4.74e-19	5	ZWINT	0.0233785	0.0116744	0.058628	0.0236818	0.0228558	0.252496
1.82e-23	0.377276	0.25	0.009	6.1e-19	5	FANCD2	0.0127067	0.0104448	0.0396543	0	0.0055285	0.321283
8.75e-23	1.49339	0.562	0.047	2.93e-18	5	NUSAP1	0.0627741	0.0635223	0.14782	0.0792851	0.0876435	2.05716
1.26e-22	0.302981	0.312	0.014	4.23e-18	5	PAQR8	0.0199392	0.0153564	0.0464166	0.0382805	0.0226952	0.265177
1.57e-22	0.405152	0.25	0.009	5.26e-18	5	CLSPN	0.0177312	0.0113386	0.0200158	0	0.00382177	0.343252
2.68e-22	0.893027	0.562	0.047	9e-18	5	FEN1	0.0781423	0.0661298	0.0612438	0.0663013	0.0682572	0.985273
5.25e-22	0.587305	0.375	0.021	1.76e-17	5	ATAD5	0.0278543	0.0196169	0.0788581	0.0315558	0.0183916	0.557163
1.22e-21	1.92124	0.75	0.088	4.1e-17	5	TOP2A	0.122513	0.113811	0.402804	0.0750586	0.143688	3.49221
1.74e-21	0.481418	0.312	0.015	5.82e-17	5	BIRC5	0.0218473	0.0196238	0.0406708	0.0184087	0.0247449	0.432026
2.11e-21	1.02434	0.625	0.06	7.08e-17	5	UBE2T	0.0839951	0.0956673	0.140551	0.133498	0.102597	1.24617
4.63e-21	0.254561	0.25	0.01	1.55e-16	5	PRC1	0.00911278	0.0132037	0.0381114	0.00933393	0.00966224	0.213598
3e-20	0.66481	0.438	0.031	1.01e-15	5	CDK1	0.0381187	0.0436001	0.142751	0.0134503	0.0505682	0.688163
1.08e-19	1.00881	0.688	0.079	3.61e-15	5	MAD2L1	0.128888	0.111427	0.16697	0.0659248	0.115588	1.2719
1.14e-19	0.447615	0.25	0.01	3.83e-15	5	CDC6	0.0161676	0.0175926	0.0156695	0	0.0131809	0.385226
1.7e-19	0.455073	0.438	0.031	5.7e-15	5	KNSTRN	0.0561842	0.043705	0.0602955	0.0261115	0.0428612	0.440728
2.56e-19	0.3159	0.25	0.011	8.6e-15	5	FOXM1	0.0115519	0.017915	0.0263613	0.0220069	0.00751209	0.265962
8.48e-19	1.54542	0.625	0.067	2.84e-14	5	KIF20B	0.10604	0.108483	0.167583	0.172321	0.102124	2.27782
3.65e-18	0.436766	0.312	0.018	1.22e-13	5	CHAF1A	0.0276063	0.0249703	0.0503718	0	0.0148363	0.394243
4.26e-18	0.376167	0.25	0.011	1.43e-13	5	CDC20	0.0132206	0.0155985	0.0460836	0.0107652	0.0208885	0.326887
1.41e-17	2.34831	0.562	0.063	4.72e-13	5	CENPF	0.102688	0.0752874	0.255002	0.114406	0.115707	4.7608
1.08e-16	0.547689	0.375	0.028	3.62e-12	5	CENPK	0.0299342	0.0479698	0.0809189	0.071124	0.0275891	0.532981
1.67e-16	0.587435	0.438	0.038	5.6e-12	5	CENPH	0.0572545	0.0481779	0.0447182	0.0634132	0.0556433	0.579878
2.65e-16	0.67037	0.375	0.028	8.9e-12	5	HIP1R	0.0331371	0.0375691	0.0725538	0.0592248	0.0666056	0.667501
9.85e-15	1.19953	0.625	0.084	3.3e-10	5	RPA2	0.128512	0.129775	0.0748156	0.102508	0.161477	1.56901
2.64e-14	0.468835	0.375	0.032	8.84e-10	5	VRK1	0.0365693	0.0496078	0.0656315	0.061167	0.0330521	0.450421
6.48e-14	0.880997	0.438	0.046	2.17e-09	5	CENPQ	0.0864717	0.0685357	0.0448847	0.0334976	0.0501578	0.963032
6.85e-14	0.325943	0.312	0.023	2.3e-09	5	SLX4IP	0.0312548	0.0325015	0.0345916	0.0458998	0.0340475	0.295043
9.53e-14	1.12764	0.75	0.135	3.2e-09	5	SMC4	0.202194	0.192859	0.302751	0.478813	0.205533	1.69138
1.5e-13	0.787575	0.438	0.046	5.04e-09	5	CENPE	0.0680269	0.0708677	0.165559	0.0414842	0.0842153	0.885902
1.14e-12	0.564551	0.25	0.017	3.83e-08	5	PSMC3IP	0.0222112	0.0235889	0.0371665	0.0131317	0.0219119	0.517162
1.72e-12	0.497899	0.25	0.017	5.77e-08	5	TEDC1	0.0191896	0.0248066	0.0525967	0.0125796	0.038814	0.455182
2.38e-12	0.572568	0.438	0.051	7.97e-08	5	CENPN	0.0904565	0.0673901	0.0749766	0.0775006	0.0708977	0.601985
7.73e-12	0.349991	0.312	0.027	2.59e-07	5	CDH3	0.032445	0.0344304	0.127746	0.0292808	0.0272598	0.344494
2.81e-11	0.520381	0.375	0.041	9.44e-07	5	HAUS8	0.0623591	0.0578872	0.0809661	0.126575	0.0587849	0.530379
7.24e-11	0.362595	0.312	0.03	2.43e-06	5	FANCI	0.0392641	0.0257003	0.129576	0.0191076	0.0657966	0.360311
1.07e-10	0.705871	0.375	0.043	3.6e-06	5	RFC4	0.0579661	0.075147	0.055982	0.0661466	0.0686691	0.735935
1.11e-10	0.894973	0.688	0.137	3.72e-06	5	PCNA	0.245998	0.1991	0.244869	0.233291	0.24298	1.28739
1.55e-10	0.474201	0.438	0.057	5.21e-06	5	HMGB3	0.079587	0.0896713	0.138669	0.0809646	0.100739	0.526281
7.26e-10	0.280772	0.25	0.021	2.43e-05	5	FANCG	0.0299196	0.0322031	0.0656495	0.0329339	0.00609871	0.259669
8.79e-10	0.398616	0.25	0.022	2.95e-05	5	CABLES1	0.0245157	0.0258863	0.116186	0.0391007	0.0254276	0.380229
1.1e-09	0.362321	0.312	0.033	3.69e-05	5	CDKN3	0.0532133	0.048303	0.0669228	0.0572635	0.05915	0.356897
1.39e-09	0.798055	0.438	0.066	4.67e-05	5	CCNB1	0.091314	0.0890882	0.218747	0.128902	0.0924771	0.95055
1.9e-09	0.400528	0.312	0.034	6.37e-05	5	GSTCD	0.0541124	0.0477457	0.0556321	0.00296	0.0418675	0.385583
4.34e-09	0.577048	0.312	0.037	0.000145666	5	ORC6	0.0551102	0.0500966	0.0563457	0.052388	0.065743	0.573412
4.52e-09	0.610128	0.25	0.024	0.000151717	5	RACGAP1	0.0305176	0.0368098	0.053425	0.0249967	0.0448296	0.586049
5.52e-09	1.02452	0.688	0.17	0.000184991	5	DTYMK	0.321418	0.273848	0.227483	0.255372	0.282719	1.60075
6.71e-09	0.359016	0.375	0.05	0.000225041	5	BARD1	0.0756328	0.0716922	0.111909	0.055319	0.0771638	0.388238
7.63e-09	0.726581	0.5	0.088	0.000256033	5	CKAP2	0.141492	0.135337	0.126049	0.137997	0.131522	0.877855
7.79e-09	0.414188	0.25	0.024	0.00026135	5	MCM6	0.0424385	0.0299829	0.0331127	0.0194836	0.0370481	0.379248
8.14e-09	0.434875	0.312	0.037	0.000272969	5	THAP9-AS1	0.0421065	0.0532436	0.0576749	0.111641	0.0484079	0.422194
9.07e-09	0.771861	0.688	0.163	0.000304231	5	TMEM106C	0.295125	0.255511	0.274292	0.21448	0.251968	1.1702
1.07e-08	0.260086	0.375	0.05	0.000357424	5	CEP192	0.0672648	0.0791915	0.0956752	0.0960031	0.0554076	0.290397
1.13e-08	1.92499	0.875	0.303	0.000377356	5	PTTG1	0.535228	0.709377	0.499492	0.576169	0.656462	5.05743
1.48e-08	0.579049	0.375	0.054	0.000495558	5	CTPS1	0.0646752	0.0837541	0.14449	0.127539	0.0582658	0.629617
1.63e-08	0.486474	0.375	0.054	0.000545346	5	MCM3	0.0776052	0.0706343	0.0781988	0.130766	0.087376	0.510419
2.07e-08	0.261034	0.25	0.025	0.000695483	5	SAMD12	0.0272299	0.0397142	0.088727	0.0339458	0.0367867	0.254384
2.16e-08	0.423645	0.5	0.087	0.00072308	5	PHF19	0.155539	0.124375	0.0910728	0.15694	0.171912	0.518387
3.43e-08	0.818405	0.5	0.102	0.00115117	5	GMNN	0.172438	0.148682	0.191874	0.125466	0.207339	1.0654
4.41e-08	0.296876	0.312	0.039	0.0014775	5	FANCB	0.0523051	0.0634306	0.0911119	0.0665603	0.0636378	0.310156
6.95e-08	0.650851	0.562	0.119	0.00233031	5	C19orf48	0.215879	0.184768	0.173116	0.187828	0.192844	0.87289
7.12e-08	0.372678	0.312	0.041	0.00238767	5	CDCA2	0.0542209	0.0811665	0.0876318	0.0726715	0.0517547	0.386715
9.31e-08	0.52734	0.312	0.042	0.00312386	5	RNF123	0.0665794	0.0577936	0.0786172	0.0314909	0.0394427	0.532006
1.06e-07	1.48296	0.75	0.274	0.00356526	5	CKS1B	0.467715	0.530256	0.485926	0.553733	0.578019	3.20689
1.83e-07	0.725742	0.25	0.029	0.00612942	5	CCDC61	0.0332093	0.0486993	0.0706651	0.0534591	0.038857	0.733328
2.26e-07	0.82695	0.75	0.212	0.00758781	5	NUDT1	0.421488	0.34533	0.227959	0.445879	0.323028	1.38274
2.34e-07	0.307001	0.438	0.076	0.00785561	5	HELLS	0.129368	0.10529	0.135959	0.149999	0.114409	0.388625
2.69e-07	0.329376	0.375	0.059	0.00900546	5	ELP4	0.10382	0.0778098	0.116467	0.120884	0.0953955	0.379872
2.79e-07	0.410661	0.312	0.044	0.00936313	5	STRADB	0.0728995	0.0587107	0.0835971	0.0736126	0.0621333	0.422194
3.04e-07	1.14121	0.938	0.519	0.0101817	5	SLC25A5	1.27939	1.33688	1.08784	1.11778	1.33807	3.96993
3.22e-07	0.417318	0.562	0.119	0.0108113	5	CENPW	0.2305	0.192396	0.191689	0.153522	0.167576	0.603728
3.75e-07	1.02938	1	0.893	0.0125853	5	H2AFZ	7.93386	7.93661	4.72192	10.6377	7.99642	15.8811
3.79e-07	1.53238	0.875	0.436	0.0127048	5	STMN1	1.00297	0.991417	0.984126	1.0728	1.10884	4.80541
4.81e-07	0.328679	0.375	0.061	0.0161206	5	WDR34	0.100786	0.0889358	0.131303	0.0280836	0.0767103	0.380997
5.04e-07	0.431708	0.438	0.082	0.0168934	5	CHEK1	0.130643	0.124321	0.0910823	0.151311	0.0808726	0.504348
5.19e-07	0.384712	0.312	0.045	0.0174177	5	NCAPD3	0.0604654	0.0613216	0.119767	0.114599	0.0602588	0.405256
6e-07	0.351003	0.562	0.121	0.0201337	5	GSK3A	0.193168	0.1687	0.162755	0.246525	0.208014	0.506631
6.6e-07	0.421563	0.562	0.121	0.0221379	5	RAD1	0.189395	0.206876	0.190545	0.186147	0.217799	0.604336
6.72e-07	0.714138	0.688	0.199	0.0225439	5	DNMT1	0.316995	0.318761	0.491786	0.333099	0.320218	1.23012
8.01e-07	0.703686	0.312	0.046	0.0268574	5	EFNA1	0.0600364	0.0611359	0.239601	0.113779	0.0645193	0.799102
8.97e-07	0.541814	0.25	0.031	0.0300795	5	UBXN11	0.037375	0.0486729	0.0587278	0.0323083	0.0396668	0.522856
1.06e-06	1.82088	0.875	0.609	0.0356251	5	TUBA1B	2.06497	1.83405	1.35964	2.40609	1.69091	8.89572
1.18e-06	0.431898	0.312	0.048	0.0396589	5	RHNO1	0.0723274	0.0696939	0.0745521	0.0633246	0.0644184	0.444766
1.18e-06	0.73262	0.375	0.066	0.0397129	5	PRSS22	0.075139	0.0914192	0.298123	0.0698393	0.0620264	0.879853
1.3e-06	0.574369	0.375	0.068	0.0437662	5	ATAD2	0.0978035	0.105776	0.148906	0.0710472	0.0923832	0.654326
1.53e-06	0.605379	0.312	0.049	0.0513376	5	RARRES3	0.0670397	0.081649	0.136009	0.115587	0.0665662	0.65735
1.56e-06	0.258852	0.25	0.032	0.0521817	5	MYRF	0.0421539	0.0392309	0.130471	0.0643373	0.050474	0.272424
1.62e-06	0.279064	0.438	0.084	0.0544307	5	GNPAT	0.13691	0.133193	0.162445	0.0718235	0.118779	0.380845
1.66e-06	0.879339	0.375	0.07	0.0557674	5	PORCN	0.0983188	0.102584	0.221029	0.0787296	0.0982769	1.07479
1.96e-06	0.317445	0.312	0.049	0.0656372	5	FAIM	0.087582	0.0709265	0.0792765	0.0489453	0.0468557	0.339928
1.96e-06	0.729762	0.25	0.034	0.0658926	5	MSH2	0.0452888	0.050799	0.0470087	0.0780534	0.0464245	0.73893
2.19e-06	0.343995	0.25	0.033	0.0735415	5	SCNN1A	0.0376986	0.0393568	0.138749	0.0673825	0.0443265	0.349872
3.84e-06	0.416044	0.375	0.072	0.12895	5	CRYL1	0.0958391	0.102553	0.188297	0.117246	0.0989136	0.495248
3.88e-06	0.558232	0.625	0.166	0.130248	5	MLPH	0.268508	0.286094	0.373713	0.224342	0.220315	0.903803
5.41e-06	0.667822	0.625	0.193	0.181308	5	SKA2	0.378735	0.306385	0.301841	0.347109	0.289332	1.11001
5.66e-06	0.284884	0.25	0.036	0.189902	5	PRIM2	0.0617382	0.0479856	0.037558	0.0410859	0.058829	0.280137
5.99e-06	1.49599	0.625	0.204	0.201048	5	CLDN3	0.299279	0.297372	0.976089	0.544551	0.327476	3.1403
6.94e-06	0.378834	0.5	0.114	0.232744	5	ADAMTS12	0.196327	0.168312	0.239628	0.0816885	0.177818	0.550249
7.67e-06	0.358912	0.438	0.096	0.257343	5	CYB5R2	0.136113	0.162241	0.133349	0.0816447	0.181502	0.470195
9.16e-06	0.560225	0.5	0.126	0.307357	5	RBFA	0.213561	0.217255	0.130214	0.213855	0.176536	0.75716
1.22e-05	0.955309	1	0.829	0.409221	5	HINT1	4.49632	4.1298	3.58724	3.99374	3.9491	8.88614
1.27e-05	0.443236	0.5	0.128	0.424479	5	ANAPC15	0.224746	0.199347	0.170574	0.188873	0.188224	0.630704
1.28e-05	0.36529	0.375	0.075	0.428069	5	APOL1	0.0899344	0.0972392	0.288957	0.101161	0.142353	0.473998
1.44e-05	0.523934	0.75	0.248	0.482607	5	CEP57	0.447758	0.427481	0.340012	0.674136	0.488406	1.0516
1.45e-05	0.597925	0.312	0.055	0.487165	5	RAB25	0.0536891	0.0733462	0.359106	0.0872882	0.0620956	0.715649
1.46e-05	0.26841	0.312	0.056	0.490461	5	MTRR	0.0748035	0.0802671	0.0811097	0.110717	0.0784879	0.30023
1.46e-05	0.977315	0.812	0.35	0.490483	5	LSM5	0.685703	0.670415	0.650989	0.65145	0.673494	2.28878
1.47e-05	0.356327	0.375	0.077	0.494537	5	ITGB3BP	0.119066	0.116447	0.150834	0.182672	0.143207	0.446502
1.63e-05	0.503814	0.5	0.131	0.545604	5	GGH	0.220467	0.231306	0.136869	0.156297	0.249861	0.70873
1.67e-05	0.355613	0.25	0.039	0.561571	5	TTC38	0.0532845	0.0558814	0.0847428	0	0.0952902	0.361151
1.69e-05	1.03168	0.375	0.077	0.566568	5	ITGA6	0.104987	0.0857914	0.341517	0.118257	0.106479	1.36119
1.82e-05	0.526659	1	0.986	0.609952	5	RPS2	25.8105	25.4761	17.2848	22.7726	24.0251	34.2067
1.82e-05	0.945849	0.312	0.059	0.610467	5	EPS8L2	0.0956824	0.0609547	0.23784	0.0484949	0.064216	1.14503
2.18e-05	0.449035	0.312	0.061	0.732466	5	MCM4	0.0934369	0.085082	0.13304	0.0694511	0.0746731	0.498304
2.28e-05	0.299286	0.312	0.058	0.763061	5	ABHD10	0.0896482	0.0784175	0.0988722	0.112005	0.0836384	0.339258
2.31e-05	0.718217	0.25	0.04	0.773233	5	CDCA4	0.0564889	0.059611	0.0341039	0.0701181	0.0621911	0.732653
2.32e-05	0.313347	0.438	0.1	0.778097	5	DYNC2LI1	0.177348	0.159198	0.125816	0.162092	0.12414	0.433908
2.47e-05	0.392512	0.312	0.061	0.827016	5	LIAS	0.10077	0.0847117	0.0917951	0.118552	0.0980106	0.435835
2.8e-05	1.25448	0.812	0.531	0.938822	5	TUBB	1.52177	1.43458	1.18971	1.72614	1.17223	4.70075
2.9e-05	0.781309	0.688	0.231	0.971424	5	SCD	0.397409	0.337266	0.933762	0.404086	0.35772	1.5791
2.92e-05	0.720509	0.312	0.06	0.977797	5	PIGO	0.0938114	0.0851031	0.125162	0.0940616	0.0827024	0.808179
3.13e-05	0.596641	0.5	0.129	1	5	EPM2AIP1	0.195594	0.188105	0.282666	0.241329	0.171504	0.833998
3.22e-05	0.396833	0.625	0.18	1	5	RBM42	0.303606	0.301211	0.360625	0.268579	0.257611	0.725845
3.29e-05	0.348454	0.312	0.059	1	5	BANP	0.077672	0.0830002	0.120625	0.0990328	0.106647	0.391411
3.41e-05	0.395227	0.438	0.108	1	5	EXOSC9	0.175246	0.174809	0.134535	0.120324	0.206797	0.534517
3.57e-05	0.790345	0.875	0.374	1	5	FDPS	0.746667	0.690913	1.11351	0.738434	0.669758	2.12607
3.61e-05	0.428167	0.562	0.157	1	5	ISCA2	0.248895	0.274929	0.168583	0.237247	0.28703	0.670572
3.84e-05	0.40945	0.312	0.063	1	5	LRR1	0.0924792	0.101617	0.0730461	0.0863319	0.0940807	0.448773
4.05e-05	0.709708	0.375	0.084	1	5	LSR	0.131755	0.12102	0.168841	0.184557	0.145529	0.864388
4.84e-05	1.20754	0.562	0.183	1	5	HMGB2	0.279779	0.333543	0.318071	0.573988	0.364312	2.05551
5.21e-05	0.42549	0.688	0.218	1	5	SLC39A10	0.415385	0.348158	0.436903	0.339711	0.38592	0.87194
5.7e-05	0.619174	0.25	0.042	1	5	SGSM2	0.0546294	0.0508561	0.139915	0.0926429	0.0518941	0.650239
5.98e-05	0.307639	0.375	0.085	1	5	DCTPP1	0.125648	0.134833	0.123652	0.157881	0.112692	0.395982
6.18e-05	0.40113	0.625	0.189	1	5	EXTL2	0.371085	0.291263	0.246595	0.198192	0.322628	0.725149
7.08e-05	0.290307	0.25	0.043	1	5	C8orf34	0.105071	0.0360188	0.0828644	0.0535449	0.0644959	0.311392
7.51e-05	0.26442	0.25	0.044	1	5	PRR34-AS1	0.0619211	0.0664054	0.0887412	0.0580888	0.0760791	0.286272
7.55e-05	0.366522	0.312	0.063	1	5	PPP2R3B	0.0930928	0.10248	0.133501	0.0666132	0.105156	0.425763
7.93e-05	0.682004	0.312	0.064	1	5	FARS2	0.107105	0.0935653	0.080788	0.0415994	0.0904459	0.75356
8.62e-05	1.48405	0.812	0.318	1	5	HIST1H4C	0.647269	0.664911	0.387867	0.567361	0.653569	3.44802
8.79e-05	0.32753	0.375	0.086	1	5	PRMT5	0.107804	0.139869	0.148521	0.116186	0.160206	0.421512
9.15e-05	0.251775	0.438	0.109	1	5	RABL3	0.174296	0.144874	0.209215	0.0927964	0.175717	0.393903
9.6e-05	0.589798	0.438	0.122	1	5	PDGFRL	0.251166	0.172351	0.122844	0.220822	0.254023	0.798749
9.66e-05	0.809808	0.438	0.119	1	5	THOC3	0.178575	0.1726	0.199162	0.204282	0.23304	1.08151
9.82e-05	0.270106	0.25	0.045	1	5	CEP250	0.0616806	0.0590398	0.0966795	0.104419	0.0578951	0.290345
9.86e-05	0.257139	0.312	0.064	1	5	REEP4	0.118025	0.0946831	0.0496537	0.104679	0.104701	0.306058
9.87e-05	0.327771	0.5	0.137	1	5	SMC2	0.218358	0.249582	0.256329	0.146647	0.200583	0.547954
0.000107297	0.746873	0.312	0.068	1	5	POLD3	0.118981	0.104455	0.0671295	0.0634605	0.120281	0.846897
0.000115512	0.801125	0.625	0.232	1	5	TMEM160	0.414136	0.416134	0.454432	0.390493	0.348329	1.46962
0.000115954	0.298531	0.25	0.045	1	5	RPTOR	0.0554911	0.0650121	0.115983	0.0610962	0.0577847	0.319836
0.000117272	0.311762	0.5	0.142	1	5	RUVBL2	0.201921	0.21811	0.30776	0.375501	0.2443	0.540773
0.000117385	0.341161	0.375	0.091	1	5	CHCHD6	0.165656	0.123027	0.133595	0.0805354	0.125444	0.44168
0.00011764	0.577732	0.688	0.263	1	5	SLBP	0.470712	0.517619	0.372171	0.42593	0.589447	1.19745
0.000120649	0.269384	0.438	0.112	1	5	GUCD1	0.159126	0.170229	0.215546	0.21518	0.198523	0.423899
0.000121943	0.768237	0.562	0.176	1	5	GPN3	0.305946	0.309978	0.207905	0.223169	0.257493	1.17511
0.000135906	0.322003	0.438	0.116	1	5	ELP6	0.219888	0.16417	0.11745	0.113469	0.171543	0.46278
0.000140613	0.251941	0.375	0.09	1	5	DPYSL3	0.144984	0.15034	0.18281	0.0838435	0.136961	0.372911
0.000140668	0.328624	0.312	0.067	1	5	THOP1	0.0876512	0.103944	0.175835	0.114191	0.0919168	0.399978
0.000146169	0.256725	0.438	0.115	1	5	RBBP8	0.160687	0.161493	0.455513	0.0978679	0.22486	0.474645
0.000146986	0.437078	0.438	0.124	1	5	PHGDH	0.223475	0.180146	0.238628	0.218647	0.169825	0.635447
0.0001502	0.389582	0.562	0.175	1	5	TUBG1	0.298155	0.334236	0.211014	0.161119	0.298503	0.683363
0.000151753	0.432059	0.438	0.12	1	5	TMEM161A	0.218839	0.183243	0.196962	0.143212	0.167547	0.612443
0.000151899	0.33836	0.5	0.145	1	5	TMPO	0.211873	0.238504	0.2474	0.348777	0.284473	0.567516
0.000155277	0.391115	0.75	0.265	1	5	ISYNA1	0.623803	0.444593	0.500164	0.513295	0.428972	0.987731
0.000163664	0.280853	0.25	0.046	1	5	HOXB4	0.0543039	0.0533796	0.219873	0.109715	0.0657979	0.331174
0.000164482	0.440843	0.438	0.122	1	5	SLC6A8	0.17196	0.189581	0.312664	0.117019	0.164186	0.640005
0.000166166	0.858079	0.688	0.3	1	5	CKLF	0.585947	0.572117	0.467156	0.529075	0.487904	1.79624
0.000170785	0.487975	0.438	0.124	1	5	POLR3K	0.199466	0.212227	0.155743	0.167554	0.199794	0.672194
0.000181032	0.301387	0.438	0.115	1	5	SLC7A5	0.12368	0.212209	0.42002	0.217236	0.17632	0.51507
0.00018601	0.759504	0.938	0.914	1	5	RPSA	9.07869	8.57968	6.16034	6.55885	8.08089	14.3405
0.000189655	0.321134	0.5	0.145	1	5	EBP	0.227952	0.191464	0.495299	0.405929	0.227512	0.604824
0.000203208	1.23694	0.938	0.625	1	5	CRABP2	5.49801	2.54863	1.42059	2.02221	2.59543	8.93837
0.00021493	0.289022	0.25	0.048	1	5	PJA1	0.0713645	0.0755149	0.0642987	0.0525336	0.102168	0.311419
0.000219293	0.257979	0.25	0.048	1	5	DHFR	0.0834506	0.0682421	0.0794433	0.0802011	0.0375983	0.283381
0.000225679	0.811816	1	0.871	1	5	HMGB1	5.9194	5.11729	4.48762	6.13874	5.29825	10.0155
0.000240227	0.39034	0.562	0.186	1	5	HSD17B10	0.327336	0.327378	0.246734	0.289263	0.317635	0.712202
0.000244174	0.260743	0.25	0.049	1	5	DSN1	0.0749884	0.0624759	0.0785536	0.116011	0.0683273	0.284928
0.000249463	0.533134	0.438	0.121	1	5	SNHG12	0.160809	0.187578	0.262207	0.843855	0.178353	0.759753
0.000252245	0.698506	0.438	0.125	1	5	GPS1	0.190377	0.204572	0.167121	0.231438	0.265735	0.943836
0.000275369	0.345635	0.25	0.049	1	5	GPRIN3	0.0700066	0.0662111	0.147894	0.131051	0.067267	0.383455
0.000283296	0.668572	0.25	0.05	1	5	LRIG1	0.0713314	0.0694141	0.20381	0.145741	0.0598369	0.753322
0.000293251	0.648669	0.625	0.215	1	5	UBXN6	0.359942	0.344101	0.491347	0.332929	0.35541	1.17046
0.000309077	0.629725	0.312	0.074	1	5	INO80E	0.130319	0.101768	0.10575	0.134473	0.0874186	0.71982
0.000316239	0.512353	0.375	0.103	1	5	GPX3	0.137159	0.153092	0.466904	0.203671	0.1129	0.73944
0.000327205	0.408033	0.312	0.074	1	5	SUSD3	0.108784	0.141105	0.0661929	0.0966671	0.168985	0.478663
0.000335314	0.422141	0.438	0.127	1	5	UCHL3	0.191065	0.217807	0.230058	0.187329	0.199237	0.620526
0.000336101	0.750791	0.375	0.098	1	5	USB1	0.156916	0.162947	0.135919	0.156922	0.108424	0.934043
0.000341641	0.441798	0.25	0.053	1	5	MCM7	0.0660826	0.0815669	0.159923	0.076723	0.0810832	0.487079
0.000351467	0.318256	0.375	0.098	1	5	RRM1	0.160661	0.133235	0.164842	0.119168	0.191057	0.439378
0.000355407	0.684087	0.5	0.161	1	5	KANSL1	0.250547	0.23018	0.4056	0.311768	0.284627	1.06548
0.000357707	0.397628	0.688	0.252	1	5	TPGS1	0.456077	0.464105	0.409393	0.30858	0.388518	0.892681
0.000359147	0.344737	0.625	0.217	1	5	NDUFA9	0.392755	0.355708	0.273914	0.349904	0.427562	0.72066
0.000363882	0.362023	0.375	0.098	1	5	METTL6	0.137859	0.160825	0.115206	0.191228	0.133768	0.466648
0.000369245	0.394647	0.375	0.1	1	5	MARS	0.159837	0.135666	0.206852	0.135635	0.114392	0.522499
0.000386587	0.330069	0.438	0.123	1	5	CETN3	0.192534	0.193917	0.229261	0.165214	0.219976	0.512673
0.000403322	0.370028	0.562	0.187	1	5	SMARCC1	0.316526	0.268083	0.471271	0.208046	0.311291	0.7234
0.000406768	0.729609	0.875	0.427	1	5	SRSF2	0.862873	0.895722	0.899849	1.26995	1.03814	2.16911
0.000410666	0.547598	0.75	0.315	1	5	TXN2	0.666739	0.596941	0.458203	0.487731	0.488797	1.29941
0.000420481	0.438683	0.312	0.075	1	5	R3HDM4	0.104665	0.117525	0.0933524	0.185337	0.145583	0.50781
0.000423009	0.739007	0.875	0.474	1	5	SNRPF	1.11795	1.0421	0.865608	1.18403	1.02275	2.38404
0.000430355	0.316694	0.25	0.051	1	5	SPATA2L	0.0696481	0.0852573	0.0964096	0.0729102	0.111459	0.35128
0.000443567	0.274943	0.5	0.153	1	5	RALB	0.237921	0.256547	0.187601	0.159203	0.290738	0.493765
0.000455666	0.514691	0.375	0.107	1	5	HSPA14.1	0.149123	0.192408	0.099769	0.226773	0.157846	0.649575
0.000468246	1.04007	0.938	0.615	1	5	C12orf75	1.88919	1.6463	1.75471	1.63875	1.64367	4.65305
0.000473061	0.46178	1	0.97	1	5	RPS3	18.6547	18.6873	11.942	15.1276	16.5023	23.4829
0.000475732	0.804596	0.812	0.511	1	5	ANP32B	1.23609	1.30971	0.880202	1.25129	1.16767	2.79041
0.000479704	0.607355	0.875	0.482	1	5	PA2G4	1.09937	1.13998	0.906321	1.02565	1.14041	2.15141
0.000495946	0.628892	0.438	0.124	1	5	PLGRKT	0.212934	0.186406	0.203955	0.138117	0.182672	0.85128
0.000518072	0.307231	0.375	0.099	1	5	MICALL2	0.142192	0.146938	0.306122	0.161803	0.16577	0.466278
0.000520998	0.279964	0.5	0.156	1	5	VPS4A	0.239145	0.249963	0.267575	0.211923	0.216975	0.513275
0.000540774	0.867898	0.812	0.456	1	5	DUT	1.02352	1.04174	0.705319	1.19027	1.08703	2.58754
0.000542611	0.318919	0.438	0.126	1	5	APEH	0.19577	0.19054	0.288415	0.144177	0.188662	0.513816
0.000551099	0.543007	0.562	0.203	1	5	BECN1	0.364552	0.321946	0.298573	0.234868	0.321885	0.934017
0.000571266	0.267153	0.312	0.074	1	5	IL17RC	0.10448	0.0971948	0.231793	0.098895	0.126693	0.364645
0.000598819	0.437596	0.25	0.054	1	5	APOL2	0.0619306	0.0708709	0.104516	0.299288	0.157113	0.477749
0.000601638	0.488403	1	0.998	1	5	TMSB10	39.8224	35.8896	29.0666	39.5016	35.3186	50.3541
0.000614027	0.36848	0.438	0.133	1	5	GSS	0.203885	0.210057	0.265037	0.195383	0.210779	0.575788
0.000614488	0.290038	0.375	0.102	1	5	TEX30	0.149311	0.176766	0.137755	0.187678	0.15772	0.415071
0.000628432	0.307924	0.375	0.103	1	5	RFC2	0.176475	0.182713	0.119122	0.203164	0.11058	0.435548
0.000635713	0.356423	0.438	0.129	1	5	KDELC2	0.201241	0.180744	0.230474	0.0814794	0.259618	0.540535
0.000668582	0.428162	0.5	0.173	1	5	NUP98	0.261076	0.271596	0.405571	0.385069	0.249123	0.750665
0.000675412	0.382379	0.312	0.079	1	5	TRAFD1	0.12245	0.104615	0.12603	0.154983	0.167788	0.463635
0.000681679	0.565583	0.688	0.289	1	5	XPO1	0.515816	0.512055	0.581263	0.477349	0.624153	1.27764
0.000686856	0.643866	0.938	0.656	1	5	SNRPB	1.92147	2.09158	1.38647	1.9372	2.16078	3.48939
0.000695327	0.296631	0.375	0.105	1	5	MGME1	0.163341	0.170832	0.170968	0.196171	0.158839	0.434777
0.000708748	0.299579	0.438	0.133	1	5	RANGRF	0.224713	0.207935	0.259825	0.160955	0.194572	0.504978
0.000755767	0.523354	0.5	0.183	1	5	TMEM107	0.345336	0.330153	0.193101	0.513423	0.305772	0.877453
0.000782834	0.429756	0.562	0.203	1	5	NCOR2	0.330669	0.275375	0.574593	0.282402	0.303642	0.840323
0.000796299	0.361739	0.562	0.204	1	5	ITGAE	0.427877	0.304574	0.218208	0.454979	0.325702	0.709601
0.000814716	0.275856	0.562	0.192	1	5	ACAA1	0.343486	0.314781	0.342635	0.385054	0.329392	0.615184
0.000820361	0.25657	0.438	0.129	1	5	TMEM220	0.217199	0.237305	0.0573452	0.257557	0.186355	0.41498
0.000828596	0.616726	0.75	0.437	1	5	PRKDC	0.915958	0.926572	1.44019	0.680142	0.871115	2.11419
0.000838938	0.750621	0.625	0.284	1	5	KPNA2	0.551667	0.543884	0.584687	0.59478	0.542035	1.6203
0.000847285	0.30361	0.438	0.135	1	5	METTL2B	0.230242	0.203258	0.203526	0.186662	0.197362	0.494521
0.000859011	0.262862	0.25	0.055	1	5	RPUSD1	0.0895601	0.0775318	0.119478	0.0995997	0.0881386	0.311346
0.00086041	0.556782	1	0.959	1	5	RPL35	12.9636	13.2343	9.58839	12.5074	12.6664	18.4397
0.000867787	0.657794	0.625	0.249	1	5	CD320	0.482612	0.480154	0.311705	0.253219	0.511283	1.2675
0.000891236	0.369886	0.5	0.167	1	5	COPS3	0.296912	0.252328	0.259031	0.258492	0.254402	0.639313
0.000897756	0.388028	0.25	0.057	1	5	HOXA10	0.109548	0.0755366	0.0543173	0.136338	0.0726584	0.41731
0.000912365	0.686317	0.875	0.484	1	5	LSM3	1.19467	1.08247	0.846154	1.25012	1.01841	2.31829
0.000929685	0.285398	0.562	0.192	1	5	POP5	0.388761	0.288226	0.264784	0.204862	0.353819	0.606911
0.000934936	0.707472	0.312	0.081	1	5	CCHCR1	0.0970644	0.11814	0.353279	0.213591	0.0825405	0.904392
0.00094727	0.62917	0.938	0.546	1	5	NUDC	1.39176	1.3624	1.15219	1.60693	1.39614	2.60873
0.000960175	0.483043	0.5	0.184	1	5	MZT1	0.268791	0.340617	0.312842	0.318329	0.252465	0.819944
0.000970668	0.497294	0.438	0.136	1	5	MIS18BP1	0.194048	0.225178	0.30096	0.300218	0.286682	0.751913
0.000976532	0.473136	0.688	0.267	1	5	GMPS	0.47119	0.491984	0.352567	0.446063	0.538917	1.0205
0.00102	0.320527	0.375	0.105	1	5	LRRC42	0.176612	0.161158	0.124511	0.205795	0.147645	0.445623
0.00105922	0.998247	0.562	0.221	1	5	CLU	0.337489	0.346959	1.04966	0.68193	0.33775	2.03333
0.00106817	0.348651	0.5	0.166	1	5	POLR2C	0.315806	0.243264	0.19805	0.111071	0.267146	0.596825
0.0010781	0.335461	0.438	0.134	1	5	RASSF1	0.272594	0.180817	0.17959	0.241269	0.258508	0.538248
0.00108053	0.282696	0.438	0.137	1	5	CBY1	0.256408	0.2179	0.198291	0.210808	0.219738	0.49088
0.00108698	0.711557	0.438	0.136	1	5	HAUS1	0.241194	0.201566	0.166866	0.315049	0.224946	0.984472
0.0010894	0.563056	0.438	0.133	1	5	ECPAS	0.170094	0.188809	0.420302	0.194546	0.241816	0.835422
0.00110165	0.521342	0.562	0.233	1	5	MRPL12	0.435186	0.391862	0.303538	0.31532	0.443608	0.991433
0.00114675	0.40462	0.5	0.179	1	5	TNFRSF10B	0.267437	0.312595	0.400167	0.244179	0.278476	0.738548
0.00116537	0.285822	0.562	0.19	1	5	UBAC1	0.348278	0.297304	0.291302	0.278975	0.30393	0.599802
0.00116839	0.686	1	0.868	1	5	ELOB	6.07622	5.48946	3.76577	6.00676	5.14939	9.06601
0.00117056	0.291685	0.25	0.056	1	5	TMEM206	0.0938827	0.0788353	0.0577686	0.0736425	0.0826059	0.32065
0.00118528	0.360352	0.25	0.058	1	5	RALGAPA2	0.0728975	0.0759689	0.231105	0.0403732	0.103854	0.428712
0.00118847	0.723033	0.875	0.518	1	5	RAB34	1.28568	1.35297	0.802631	1.10185	1.22791	2.60271
0.0012166	0.311676	0.438	0.137	1	5	BRD8	0.218727	0.210509	0.298872	0.233978	0.259478	0.53806
0.00121979	0.490576	0.938	0.926	1	5	PPIA	7.78877	7.1889	6.85628	7.33944	7.13449	10.6651
0.00122293	0.768274	0.688	0.348	1	5	RPA3	0.739605	0.650244	0.606857	0.599734	0.615077	1.83385
0.00127081	0.254633	0.625	0.226	1	5	COMMD1	0.453797	0.369192	0.297319	0.276106	0.40854	0.646643
0.00127785	0.269698	0.562	0.197	1	5	TMEM203	0.342552	0.319072	0.273616	0.299923	0.34605	0.58875
0.00127833	0.371302	0.75	0.324	1	5	THOC7	0.647825	0.614318	0.488059	0.566405	0.612184	1.06149
0.00130466	0.269653	0.438	0.138	1	5	ZYG11B	0.200104	0.202484	0.345978	0.257331	0.18028	0.488863
0.00132922	0.642741	0.938	0.857	1	5	EEF1B2	5.84365	5.62363	3.72622	4.67106	5.05624	8.62628
0.00132942	0.528225	0.75	0.348	1	5	VAMP5	0.726838	0.780004	0.251087	0.708748	0.867359	1.37198
0.00136514	0.700196	0.812	0.473	1	5	BANF1	1.11342	1.04928	0.718206	1.01533	1.06675	2.23752
0.00137522	0.530199	0.562	0.191	1	5	GIPC1	0.329595	0.296431	0.433729	0.297518	0.313864	0.936534
0.00137625	0.374689	0.375	0.117	1	5	NR1D1	0.157865	0.194359	0.269701	0.311094	0.163892	0.557339
0.00143963	0.382988	0.75	0.331	1	5	ECI2	0.628918	0.673551	0.411196	0.57734	0.682365	1.08056
0.00146415	0.524495	0.625	0.262	1	5	EFHD2	0.415834	0.455363	0.802984	0.584888	0.484764	1.20242
0.00147401	0.611042	1	0.629	1	5	C9orf16	1.84413	2.15355	1.36151	1.65108	1.97628	3.3318
0.00147668	0.435021	0.562	0.221	1	5	FBL	0.38394	0.36703	0.289465	0.360493	0.459225	0.842261
0.00150271	0.58187	0.688	0.336	1	5	NTMT1	0.653375	0.695346	0.506104	0.603138	0.678605	1.44428
0.00151439	0.423128	0.562	0.219	1	5	PDHA1	0.406472	0.366557	0.324754	0.29799	0.357013	0.832242
0.001515	0.296047	0.438	0.144	1	5	WSB2	0.216641	0.207622	0.262765	0.317207	0.224228	0.508237
0.00155257	0.295678	0.625	0.241	1	5	PGP	0.448458	0.408581	0.391283	0.263988	0.401858	0.733376
0.00158861	0.658397	0.625	0.259	1	5	WEE1	0.515569	0.436051	0.763638	0.72977	0.509629	1.45352
0.00164468	0.647438	0.875	0.529	1	5	PSMA3	1.21938	1.34221	1.01829	1.09295	1.74585	2.53526
0.0016499	0.282555	0.562	0.206	1	5	STK25	0.344996	0.367572	0.41975	0.34216	0.331715	0.664491
0.00184082	0.428955	0.312	0.088	1	5	HIST1H1D	0.173614	0.156704	0.0852377	0.065096	0.137309	0.53563
0.00186138	0.389377	0.5	0.192	1	5	JMJD8	0.369231	0.294778	0.358452	0.258852	0.253663	0.74024
0.00189593	0.871379	0.688	0.39	1	5	HMGN2	0.904946	0.731419	0.995044	0.926526	0.688062	2.38609
0.00193796	0.349282	0.438	0.151	1	5	DTD1	0.259066	0.235978	0.148759	0.17825	0.218631	0.55351
0.00198137	0.650238	0.5	0.186	1	5	PDZK1IP1	0.257801	0.265247	1.0467	0.308968	0.331942	1.28196
0.00198761	0.254373	0.562	0.202	1	5	MCRIP1	0.351025	0.392962	0.211615	0.349802	0.34974	0.588279
0.00205062	0.372654	0.25	0.062	1	5	TAPBPL	0.0857668	0.116199	0.0920887	0.0331985	0.0884143	0.418503
0.00211301	0.447518	0.875	0.502	1	5	CARHSP1	1.26861	1.15275	1.06175	1.22476	1.14045	1.95863
0.00218047	0.676118	0.375	0.122	1	5	FURIN	0.164293	0.192819	0.353596	0.230271	0.189764	0.953059
0.00219366	0.367565	0.625	0.266	1	5	WBP11	0.505438	0.478798	0.406181	0.42479	0.516617	0.89933
0.00222465	0.729837	0.562	0.258	1	5	EPCAM	0.393495	0.381669	1.51488	0.726648	0.386465	1.75762
0.00225037	0.576372	0.75	0.404	1	5	FKBP3	0.959525	0.843287	0.670161	0.675578	0.834844	1.73445
0.00228546	0.402885	0.5	0.193	1	5	GSDMD	0.29439	0.316828	0.577184	0.435943	0.429848	0.831317
0.00239786	0.358243	0.5	0.181	1	5	STX5	0.329685	0.311954	0.186962	0.152358	0.313439	0.645215
0.00241254	0.421349	1	0.979	1	5	GAPDH	26.4985	25.6272	14.1581	22.6177	24.4211	31.1483
0.00243155	0.266594	0.375	0.113	1	5	MYO1E	0.168196	0.170961	0.257651	0.190746	0.153752	0.430846
0.00245372	0.338814	0.5	0.194	1	5	UTP6	0.348598	0.338327	0.30128	0.24186	0.309557	0.678549
0.00254407	0.535049	0.812	0.424	1	5	PSMC5	0.947926	0.889467	0.68532	0.738831	0.900307	1.69017
0.00254872	0.310196	0.312	0.088	1	5	CEP70	0.132913	0.130386	0.16085	0.121177	0.131353	0.41117
0.00256062	0.309557	0.312	0.092	1	5	NABP2	0.159973	0.150972	0.0930523	0.104906	0.0993595	0.405362
0.00256894	0.283467	0.312	0.092	1	5	RANGAP1	0.114799	0.12923	0.23727	0.200356	0.140435	0.403633
0.00269107	0.485671	0.375	0.121	1	5	TGFBR3L	0.188126	0.200798	0.149298	0.2467	0.203796	0.661177
0.00270854	0.682405	0.562	0.226	1	5	APMAP	0.434815	0.376549	0.322867	0.368352	0.302757	1.20729
0.00274466	0.611344	1	0.715	1	5	CKS2	3.99374	5.05531	2.47824	4.61283	5.08809	6.79016
0.00276357	0.327262	0.438	0.153	1	5	NFATC2IP	0.221598	0.226038	0.412402	0.203744	0.275985	0.596367
0.00282975	0.577229	0.75	0.363	1	5	ARPC1B	0.686112	0.732914	0.684257	0.535882	0.735012	1.53721
0.00284603	0.588204	0.375	0.121	1	5	INPPL1	0.166272	0.179748	0.443946	0.219064	0.166964	0.860424
0.00295913	0.382164	0.562	0.239	1	5	RRP36	0.459679	0.397722	0.303783	0.399475	0.437091	0.823651
0.00300005	0.633151	0.812	0.461	1	5	ARL2	1.13251	1.08031	0.648912	0.949755	0.998622	2.07706
0.00303036	0.533264	0.375	0.117	1	5	SEMA3B	0.15071	0.16425	0.445145	0.409213	0.121158	0.779263
0.00307455	0.296751	0.625	0.262	1	5	SUCLG1	0.542369	0.436539	0.331294	0.448676	0.419795	0.774425
0.00321023	0.70393	0.438	0.158	1	5	TMEM8A	0.24836	0.244368	0.365152	0.199727	0.233245	1.07132
0.00322853	0.32607	0.688	0.293	1	5	NAA50	0.542647	0.531903	0.613215	0.494223	0.507775	0.944326
0.00330112	0.295643	0.375	0.123	1	5	USP1	0.198624	0.192798	0.277057	0.170747	0.215973	0.492487
0.00330412	1.07551	0.5	0.212	1	5	RIMKLB	0.315439	0.320971	1.20217	0.383252	0.346311	2.22541
0.00334542	0.541438	0.812	0.383	1	5	TERF2IP	0.81869	0.80507	0.518075	0.653684	0.706948	1.51513
0.00336832	0.318076	0.625	0.256	1	5	SYNGR1	0.541771	0.502193	0.336665	0.412833	0.467298	0.832527
0.00341172	0.465987	0.812	0.522	1	5	MRPL14	1.30935	1.33152	0.89744	1.2753	1.27457	2.06002
0.00344098	0.444468	0.75	0.385	1	5	NHP2	0.815969	0.78868	0.592222	0.528223	0.780374	1.37108
0.00345991	0.39508	0.688	0.32	1	5	TRAPPC4	0.691561	0.578804	0.511391	0.528092	0.57265	1.1
0.00346161	0.359571	0.5	0.188	1	5	GID8	0.308997	0.317263	0.266418	0.414798	0.300544	0.673267
0.00353057	0.338869	0.375	0.125	1	5	CCND3	0.185762	0.190864	0.199494	0.208852	0.298973	0.520211
0.00357318	0.974861	0.375	0.124	1	5	CDKN2AIP	0.192425	0.181852	0.292602	0.269095	0.164614	1.3828
0.00359173	0.403014	0.438	0.165	1	5	IFT22	0.322331	0.24763	0.185572	0.222677	0.243511	0.660535
0.00371994	0.427358	0.625	0.286	1	5	EBNA1BP2	0.511515	0.588135	0.433223	0.466717	0.526405	1.04087
0.00372031	0.543185	0.312	0.089	1	5	PHKG1	0.148032	0.131827	0.196247	0.0612538	0.0963666	0.670839
0.00382366	0.369606	0.688	0.305	1	5	CCAR1	0.593327	0.551204	0.620814	0.517552	0.527786	1.03852
0.00396474	0.419191	0.5	0.207	1	5	PARP1	0.362352	0.312521	0.438544	0.349963	0.329365	0.819668
0.00403506	0.31107	0.688	0.314	1	5	USP14	0.604936	0.58756	0.659812	0.474704	0.493879	0.982254
0.00414125	0.374456	0.5	0.202	1	5	PTN	0.411528	0.41755	0.223749	0.296173	0.484312	0.779374
0.00417296	0.253669	0.438	0.15	1	5	UVRAG	0.225418	0.233876	0.270473	0.263881	0.242325	0.480146
0.00450088	0.444708	0.938	0.903	1	5	GSTP1	7.01996	6.36167	5.62166	5.64097	6.08571	9.00421
0.00451852	0.466837	0.938	0.844	1	5	SUMO2	5.63128	5.04988	2.74916	5.06036	5.15863	6.88662
0.00467019	0.565277	0.875	0.643	1	5	RTRAF	2.09981	1.92063	1.27624	1.79246	1.85085	3.16698
0.00470677	0.527608	0.875	0.548	1	5	RHOC	1.48239	1.48928	1.04265	1.26103	1.42143	2.41458
0.00474909	0.486315	0.938	0.827	1	5	UQCRH	4.49416	4.4405	2.82522	4.03809	4.09519	6.05109
0.00475207	0.283016	0.375	0.124	1	5	CPM	0.135676	0.196532	0.590082	0.277782	0.178848	0.545652
0.00479611	0.403604	0.312	0.099	1	5	ECT2	0.150807	0.154797	0.22054	0.184148	0.155911	0.547654
0.00480396	0.660598	0.5	0.213	1	5	PCBD1	0.346531	0.360563	0.468791	0.289065	0.353217	1.17916
0.00481145	0.541542	0.812	0.502	1	5	ETFB	1.36728	1.11149	0.83538	1.15507	1.07299	2.09493
0.00495764	0.463851	0.688	0.36	1	5	TMEM101	0.711075	0.67003	0.783509	0.748891	0.639939	1.35771
0.00500576	0.755679	0.5	0.232	1	5	DEFB1	0.406343	0.393759	1.3164	0.546176	0.328256	1.72353
0.00502105	0.517755	0.938	0.624	1	5	TPM3	1.79401	1.80054	1.46449	2.1079	2.0116	2.93569
0.00519143	0.431002	0.812	0.504	1	5	PSMB2	1.23622	1.20113	0.835997	1.05772	1.14634	1.85409
0.00526195	0.442244	0.75	0.446	1	5	LSM4	1.06443	0.898961	0.915932	0.856549	0.95039	1.66236
0.00526785	0.367425	0.75	0.363	1	5	CYC1	0.766353	0.722605	0.569176	0.587864	0.668682	1.1819
0.00530876	0.64688	0.938	0.632	1	5	GADD45GIP1	1.92876	1.91526	1.16563	1.63399	1.7637	3.25978
0.00531927	0.35865	0.875	0.436	1	5	C1orf122	1.11448	0.953995	0.665632	0.887406	0.918115	1.47757
0.00536335	0.713172	0.438	0.175	1	5	PEMT	0.442191	0.25023	0.143888	0.264731	0.2272	1.1067
0.00540328	0.561733	0.875	0.797	1	5	PARK7	3.88985	3.76737	2.55721	2.97451	3.40696	5.58888
0.00563451	0.35739	0.625	0.284	1	5	TXNDC15	0.608088	0.491853	0.319541	0.458517	0.519142	0.909038
0.00572299	0.557625	0.75	0.386	1	5	TMEM14B	0.836141	0.810566	0.573237	0.706568	0.783737	1.58642
0.00575258	0.26092	0.5	0.19	1	5	ZDHHC5	0.304744	0.313327	0.329484	0.280879	0.342053	0.57696
0.00576588	0.313942	0.562	0.22	1	5	GTF2F2	0.36096	0.363064	0.403107	0.398622	0.371458	0.707632
0.0057664	0.391272	0.75	0.397	1	5	CYB5A	0.830358	0.802738	0.864989	1.06582	0.880951	1.41553
0.00589639	0.279513	0.25	0.071	1	5	CCNA1	0.0815866	0.0900666	0.454038	0.154593	0.0738261	0.424145
0.00591108	0.254574	0.375	0.131	1	5	FAM120AOS	0.218237	0.220796	0.16646	0.158236	0.194356	0.434903
0.00597121	0.352473	0.438	0.173	1	5	UBE2F	0.313957	0.264118	0.183828	0.27629	0.250805	0.609156
0.00598055	0.402497	0.688	0.333	1	5	DECR1	0.687732	0.673488	0.458348	0.645634	0.674742	1.15026
0.0060425	0.439656	0.625	0.299	1	5	PIN4	0.609654	0.559028	0.438454	0.507749	0.559631	1.09598
0.00631445	0.609792	0.562	0.244	1	5	HPF1	0.440719	0.459635	0.334884	0.473563	0.378303	1.16251
0.00632532	0.953178	0.438	0.191	1	5	CLDN4	0.248715	0.303605	1.01878	0.271216	0.302587	1.81296
0.00636628	0.289498	0.625	0.276	1	5	ATP6V0D1	0.542671	0.482008	0.508011	0.569382	0.420126	0.838766
0.00637608	0.253289	0.438	0.161	1	5	TBC1D9B	0.219678	0.218761	0.529435	0.261854	0.322928	0.553242
0.00643986	0.459028	0.562	0.266	1	5	CBX5	0.546307	0.459546	0.525169	0.410294	0.386174	1.05413
0.006462	0.581159	0.375	0.129	1	5	FUOM	0.237754	0.231639	0.198509	0.202019	0.144809	0.820304
0.00659148	0.344832	0.688	0.329	1	5	UFD1	0.655582	0.693782	0.412459	0.536492	0.554556	1.02884
0.00661255	0.30119	0.375	0.135	1	5	SIGMAR1	0.233753	0.210653	0.201395	0.181439	0.208153	0.496749
0.0066228	0.332452	0.938	0.975	1	5	RPL3	17.0544	16.0177	13.1744	13.8386	14.9771	19.7968
0.00670736	0.47616	0.938	0.814	1	5	ATP5MC3	4.23982	3.93078	2.80228	3.61334	3.69777	5.58377
0.006769	0.505903	0.625	0.305	1	5	UCHL1	0.727816	0.707862	0.42037	0.779416	0.64726	1.33346
0.00678608	0.468517	1	0.977	1	5	RPS27A	24.2508	24.1666	15.0802	20.3797	21.6583	30.4183
0.00683047	0.539377	0.875	0.474	1	5	CYB5R3	1.28288	0.9457	0.937245	0.910075	1.01517	1.98975
0.00689372	0.306747	0.375	0.131	1	5	SPATC1L	0.228216	0.236018	0.134295	0.170537	0.205752	0.490173
0.00695108	0.758103	0.25	0.076	1	5	RALGDS	0.10165	0.10992	0.23128	0.117507	0.117413	0.92248
0.00696684	0.344409	0.625	0.29	1	5	MRPS10	0.575216	0.506265	0.436464	0.587625	0.497649	0.921819
0.00700726	0.301955	0.375	0.135	1	5	ACBD5	0.180496	0.218593	0.254907	0.266224	0.238913	0.501946
0.00705938	0.574552	0.375	0.128	1	5	ASMTL	0.200296	0.223522	0.22311	0.136686	0.208574	0.804748
0.00711978	0.311084	0.562	0.217	1	5	SMAD3	0.337475	0.419203	0.58452	0.229826	0.330548	0.758762
0.00718552	0.806147	0.562	0.295	1	5	SPINT2	0.450401	0.501541	1.66778	0.523406	0.447292	2.06803
0.00722905	0.330529	0.25	0.073	1	5	RNF113A	0.11601	0.113027	0.101993	0.109037	0.136174	0.400125
0.00729166	0.510983	1	0.877	1	5	CFL1	7.89861	7.20433	3.76597	6.56095	7.03773	9.80678
0.00732486	0.573751	0.25	0.071	1	5	THADA	0.0971194	0.0906258	0.222219	0.134833	0.107528	0.676778
0.00735448	0.668361	0.75	0.385	1	5	NDUFB5	0.888155	0.757868	0.490175	0.58076	0.69641	1.74221
0.00741979	0.570911	0.375	0.13	1	5	FAM104A	0.196559	0.215888	0.187048	0.257324	0.22389	0.789927
0.00745632	0.581435	0.812	0.509	1	5	CCT4	1.17215	1.24328	1.03869	1.38574	1.22984	2.25545
0.00752442	0.355696	0.625	0.305	1	5	GCSH	0.642684	0.562307	0.440255	0.431052	0.515298	0.984527
0.00762347	0.865494	0.562	0.225	1	5	MKRN1	0.37893	0.393041	0.45905	0.286799	0.384465	1.55059
0.00766247	0.460739	0.75	0.473	1	5	HNRNPR	1.11584	1.1077	0.946945	1.06103	1.0363	1.84112
0.00768718	0.59782	0.438	0.17	1	5	GRAMD1A	0.26489	0.279261	0.283403	0.308369	0.329395	0.939072
0.00787849	0.7254	1	0.866	1	5	CALM2	5.44833	5.27997	3.80156	5.54495	5.15945	8.89308
0.00798092	0.364041	0.312	0.111	1	5	S100A3	0.203216	0.187521	0.069914	0.292021	0.230131	0.50863
0.0079835	0.514182	0.812	0.531	1	5	HMGA1	0.991267	1.86776	1.68916	1.39044	1.55501	2.5716
0.00813639	0.338059	0.312	0.104	1	5	GALE	0.168942	0.152657	0.195128	0.243541	0.145219	0.478915
0.00815613	0.584024	0.5	0.214	1	5	ZMYND8	0.341072	0.364933	0.725373	0.378169	0.373319	1.1633
0.00816458	0.267536	0.438	0.173	1	5	ACTA2	0.35659	0.279456	0.162044	0.211937	0.270613	0.53317
0.00818369	0.58023	0.375	0.135	1	5	IFT74	0.230722	0.225357	0.216273	0.214947	0.232003	0.831845
0.00824673	0.291085	0.562	0.237	1	5	NEU1	0.430966	0.395174	0.459175	0.585733	0.388957	0.746039
0.00828655	0.291706	0.312	0.102	1	5	B4GALT2	0.170003	0.162391	0.16475	0.0472303	0.16012	0.421883
0.00841259	0.33788	0.75	0.352	1	5	SELENOT	0.793524	0.698241	0.477972	0.514199	0.613326	1.10228
0.00842428	0.27008	0.562	0.242	1	5	MRPL23	0.446443	0.450053	0.311757	0.349019	0.40769	0.699434
0.00846314	1.29867	0.562	0.337	1	5	SPP1	0.679507	0.675825	2.53012	0.868482	0.66704	4.20946
0.00847925	0.486707	0.312	0.104	1	5	RHOT2	0.153886	0.137785	0.301631	0.209007	0.16126	0.661653
0.0085252	0.65961	0.5	0.225	1	5	HAT1	0.412561	0.374758	0.348236	0.379873	0.402384	1.18529
0.00853315	0.604754	0.5	0.204	1	5	CXCL5	0.286738	0.29752	1.0855	0.562424	0.328335	1.26626
0.00853547	0.27084	0.75	0.366	1	5	MRPL22	0.73646	0.741797	0.510182	0.796404	0.771024	1.03917
0.00867806	0.496279	0.875	0.485	1	5	NDUFB1	1.18097	1.0313	1.15439	1.12477	0.972665	1.97004
0.008735	0.580972	0.938	0.807	1	5	NDUFA4	4.19645	4.01574	2.95633	3.9482	3.66444	6.16475
0.00874672	0.296712	0.562	0.246	1	5	WDR61	0.462249	0.427261	0.381297	0.34747	0.439042	0.751982
0.00875962	0.570982	0.438	0.171	1	5	NUDT16L1	0.342743	0.287322	0.212534	0.3707	0.194467	0.90354
0.00880885	0.98954	0.5	0.307	1	5	THY1	0.8954	0.622628	0.336461	0.499968	0.687359	2.26637
0.0090578	0.461457	0.562	0.292	1	5	EIF4EBP1	0.553182	0.608907	0.395457	0.490385	0.542753	1.10812
0.00917833	0.305846	0.5	0.204	1	5	TMEM11	0.385674	0.35253	0.262715	0.244391	0.330888	0.6523
0.00920264	0.259687	0.25	0.073	1	5	STYXL1	0.107688	0.112046	0.0986401	0.150201	0.122638	0.328534
0.00922929	0.482866	0.562	0.242	1	5	TSSC4	0.443318	0.441154	0.450461	0.419435	0.382873	1.00946
0.009248	0.844252	0.375	0.147	1	5	ELF3	0.200859	0.214725	0.77953	0.414696	0.202074	1.42003
0.00930351	0.389298	0.812	0.429	1	5	SRP72	0.866609	0.985508	0.820415	0.73491	0.955717	1.48598
0.00950189	0.549679	0.312	0.102	1	5	NOA1	0.133072	0.169243	0.198842	0.194545	0.215919	0.712274
0.00959927	0.332309	0.562	0.249	1	5	NSMCE1	0.4151	0.51408	0.302299	0.418406	0.469356	0.79469
0.00972549	0.52314	0.875	0.653	1	5	DEK	2.10505	2.14618	1.64582	2.05102	2.52667	3.38062
0.0098328	0.491908	0.562	0.268	1	5	BIRC3	0.366599	0.51715	1.60281	0.663678	0.531735	1.43264
0.00985351	0.274408	0.562	0.246	1	5	PRAF2	0.462711	0.429237	0.2412	0.282974	0.45089	0.685175
