# Supplementary material for: Generation of Human Endometrial Assembloids with a Luminal Epithelium using Air–Liquid Interface Culture Methods
Source: Adv Sci (Weinh). 2023 Aug 27;10(30):2301868. doi: 10.1002/advs.202301868 (PMC10602567; doi:10.1002/advs.202301868)
Supplement: Supplementary file 7 — Supplemental Table 6 [file ADVS-10-2301868-s002.xlsx]

## Sheet: in vivo
X	p_val	avg_log2FC	pct.1	pct.2	p_val_adj	cluster	gene	UnCiliate1	UnCiliate2	UnCiliate3	UnCiliate4	UnCiliate5
RCAN1	0	1.35137	0.728	0.467	0	UnCiliate1	RCAN1	7.74902	1.6115	3.12326	4.52884	3.36304
IL6	0	1.31329	0.566	0.275	0	UnCiliate1	IL6	4.77799	1.04317	1.6581	1.79458	1.72601
LEFTY1	0	1.05179	0.461	0.177	0	UnCiliate1	LEFTY1	2.51545	0.550586	0.757	1.05996	0.990095
PTGS1	0	0.941702	0.528	0.235	0	UnCiliate1	PTGS1	2.50416	0.68437	1.09851	1.01579	0.85592
S100A6	0	0.874762	0.958	0.852	0	UnCiliate1	S100A6	11.7919	5.04464	5.30202	8.63582	9.5929
TMSB4X	9.66e-295	0.747024	1	0.993	3.24e-290	UnCiliate1	TMSB4X	66.7811	40.7761	29.4812	47.7432	42.4778
VTCN1	9.12e-290	0.731015	0.405	0.137	3.06e-285	UnCiliate1	VTCN1	1.15438	0.19384	0.409862	0.514568	0.423573
MT2A	1.11e-279	0.946476	0.974	0.907	3.73e-275	UnCiliate1	MT2A	56.7149	29.9898	21.7975	24.4254	41.7169
GSTP1	2e-277	0.450892	0.988	0.947	6.7e-273	UnCiliate1	GSTP1	13.5267	8.80209	5.92918	13.1344	17.6421
TNNC1	1.97e-276	0.836275	0.46	0.195	6.6e-272	UnCiliate1	TNNC1	1.69786	0.318264	0.441728	0.99546	1.19162
MT1H	1.01e-274	1.37921	0.754	0.547	3.38e-270	UnCiliate1	MT1H	25.7841	9.07286	7.22702	8.98703	14.8081
WLS	4.1e-261	0.736447	0.741	0.501	1.37e-256	UnCiliate1	WLS	3.08683	1.36483	1.72947	1.32824	1.52245
MT1M	3.58e-258	1.02744	0.789	0.578	1.2e-253	UnCiliate1	MT1M	15.6609	7.89996	4.85622	4.82374	10.113
MT1X	9.48e-257	1.10506	0.869	0.715	3.18e-252	UnCiliate1	MT1X	24.8795	12.3204	7.93697	8.49234	12.6227
MT1E	8.65e-256	0.856299	0.908	0.757	2.9e-251	UnCiliate1	MT1E	20.4677	12.0664	7.86484	7.57048	13.4558
MT1F	1.45e-252	0.749464	0.912	0.766	4.85e-248	UnCiliate1	MT1F	11.5275	7.23387	4.44327	4.62005	7.96791
CRISP3	3.54e-250	1.10497	0.676	0.441	1.19e-245	UnCiliate1	CRISP3	7.64216	2.84766	3.64428	2.75034	3.0005
S100A11	2.64e-247	0.423751	0.994	0.956	8.85e-243	UnCiliate1	S100A11	18.3787	14.3725	8.24896	12.8201	19.1089
RRAD	2.72e-235	0.817647	0.692	0.468	9.11e-231	UnCiliate1	RRAD	3.45046	1.39361	1.69713	1.39653	2.03313
MT1G	5.33e-234	1.14707	0.879	0.759	1.79e-229	UnCiliate1	MT1G	110.067	53.1902	35.6444	35.5824	67.2107
LGR5	8.09e-234	0.537526	0.429	0.177	2.71e-229	UnCiliate1	LGR5	1.0091	0.282009	0.682561	0.413014	0.330698
KRT7	5.02e-231	0.609094	0.76	0.536	1.68e-226	UnCiliate1	KRT7	3.30281	1.57961	1.81116	1.83596	3.12657
CLDN22	1.32e-227	0.636985	0.324	0.101	4.42e-223	UnCiliate1	CLDN22	0.93187	0.131165	0.37587	0.393609	0.430347
GSTM3	3.66e-222	0.655318	0.557	0.336	1.23e-217	UnCiliate1	GSTM3	1.42554	0.461757	0.444938	0.792861	0.888624
KRT19	5.73e-218	0.431249	0.982	0.929	1.92e-213	UnCiliate1	KRT19	12.3082	8.79945	6.02241	9.64929	13.9439
HSPB1	1.67e-215	0.46766	0.992	0.959	5.61e-211	UnCiliate1	HSPB1	15.9164	10.3741	9.17377	12.8947	18.1435
MSLN	1.97e-211	0.515296	0.322	0.107	6.59e-207	UnCiliate1	MSLN	0.726686	0.141517	0.270967	0.29254	0.359932
C19orf33	3.88e-210	0.459795	0.86	0.713	1.3e-205	UnCiliate1	C19orf33	3.40185	2.45196	1.48237	1.9209	2.51328
WFDC2	6.38e-204	0.674704	0.979	0.95	2.14e-199	UnCiliate1	WFDC2	63.1972	42.8233	26.9649	42.1854	40.3616
RAB27B	2.81e-202	0.607122	0.356	0.142	9.41e-198	UnCiliate1	RAB27B	0.975464	0.215029	0.377028	0.392738	0.486582
TXNDC16	4.73e-193	0.649989	0.533	0.323	1.59e-188	UnCiliate1	TXNDC16	1.67316	0.621324	0.867641	0.801434	0.731316
LGALS3	1.26e-191	0.3854	0.982	0.926	4.24e-187	UnCiliate1	LGALS3	9.9242	8.32825	5.3401	5.70118	7.74869
S100A10	2.8e-188	0.386565	0.988	0.936	9.39e-184	UnCiliate1	S100A10	14.9994	12.1918	7.09048	12.4503	12.8618
SRP14	1.49e-178	0.459411	0.996	0.957	5e-174	UnCiliate1	SRP14	18.9193	14.4395	9.38564	13.9165	15.8178
PSAT1	1.64e-169	0.642095	0.555	0.367	5.51e-165	UnCiliate1	PSAT1	1.94704	0.913361	0.854088	0.948708	0.758602
CDKN2AIP	2.67e-164	0.449717	0.874	0.762	8.96e-160	UnCiliate1	CDKN2AIP	3.9936	2.59665	2.90933	2.94098	2.20004
BHLHE40	1.01e-162	0.417658	0.9	0.782	3.38e-158	UnCiliate1	BHLHE40	4.06231	2.85595	3.22841	2.16723	2.22135
FOS	3.63e-161	0.609285	0.988	0.963	1.22e-156	UnCiliate1	FOS	44.6848	30.6226	24.2137	25.6973	32.3429
S100A13	6.53e-161	0.338703	0.965	0.882	2.19e-156	UnCiliate1	S100A13	6.92853	5.35245	3.96053	4.71538	7.9094
SLC39A14	3.83e-159	0.579875	0.658	0.463	1.28e-154	UnCiliate1	SLC39A14	2.95846	1.79953	1.83733	1.02062	1.10679
SLC26A7	9.04e-157	0.518963	0.25	0.082	3.03e-152	UnCiliate1	SLC26A7	0.712324	0.117364	0.335437	0.320564	0.215163
MYLK	1.16e-156	0.4773	0.312	0.129	3.9e-152	UnCiliate1	MYLK	0.725077	0.173847	0.355149	0.328278	0.277187
SERPINA5	4.45e-156	0.803835	0.632	0.489	1.49e-151	UnCiliate1	SERPINA5	4.53013	2.1374	2.04389	2.83194	1.89476
FGFBP1	2.66e-155	0.560272	0.367	0.181	8.93e-151	UnCiliate1	FGFBP1	0.980033	0.24312	0.331894	0.800503	0.435849
CEBPB	8.54e-155	0.422415	0.928	0.828	2.86e-150	UnCiliate1	CEBPB	4.86993	3.5377	3.28005	2.82775	3.28385
PHLDA2	1.23e-153	0.482129	0.715	0.539	4.12e-149	UnCiliate1	PHLDA2	2.29161	1.42108	1.06675	1.54648	1.3736
MT-CO1	3.18e-150	0.279335	1	0.994	1.07e-145	UnCiliate1	MT-CO1	131.579	120.855	108.829	112.163	35.0735
NLGN4X	5.2e-148	0.337401	0.272	0.103	1.74e-143	UnCiliate1	NLGN4X	0.442695	0.0978722	0.219672	0.240578	0.128532
ZFP36L1	6.63e-148	0.393478	0.956	0.884	2.22e-143	UnCiliate1	ZFP36L1	7.14519	5.35964	5.15763	4.87583	4.75853
GADD45B	1.69e-147	0.445141	0.984	0.932	5.67e-143	UnCiliate1	GADD45B	13.1502	10.104	8.22297	6.66221	10.597
CXCL2	7.15e-146	0.492486	0.929	0.837	2.4e-141	UnCiliate1	CXCL2	15.4612	9.60745	10.3493	9.67196	18.3222
PAX2	1.59e-144	0.57276	0.722	0.568	5.33e-140	UnCiliate1	PAX2	2.73253	1.48738	1.9383	1.28414	1.03147
GDA	1.44e-143	0.327072	0.623	0.423	4.82e-139	UnCiliate1	GDA	1.52334	0.710061	2.14035	0.97616	0.497245
CD9	1.22e-142	0.302162	0.976	0.928	4.08e-138	UnCiliate1	CD9	8.25383	6.91929	4.70456	6.63187	7.61361
NR4A1	2.03e-140	0.405052	0.949	0.87	6.8e-136	UnCiliate1	NR4A1	7.94016	5.68474	6.6657	5.34973	4.75988
DUSP4	1.2e-137	0.415997	0.658	0.494	4.02e-133	UnCiliate1	DUSP4	1.67537	0.956832	1.27774	0.894815	0.852982
ARL4C	1.58e-136	0.416325	0.71	0.541	5.29e-132	UnCiliate1	ARL4C	2.0723	1.27798	1.45831	1.52799	0.901825
BAALC	1.41e-135	0.368805	0.272	0.109	4.75e-131	UnCiliate1	BAALC	0.534496	0.176686	0.17966	0.190236	0.266107
CCDC6	3.84e-135	0.432852	0.68	0.534	1.29e-130	UnCiliate1	CCDC6	1.70829	0.897506	1.15805	1.12598	1.17877
TMSB10	3.98e-134	0.253413	1	0.999	1.34e-129	UnCiliate1	TMSB10	75.0954	69.454	40.2415	69.5204	63.9003
IFI27	5.2e-134	0.553648	0.932	0.843	1.74e-129	UnCiliate1	IFI27	11.4632	7.71156	5.09124	7.13383	11.292
CXCL1	5.67e-134	0.826709	0.393	0.217	1.9e-129	UnCiliate1	CXCL1	2.97804	0.59181	1.05002	2.56408	3.78243
KRT17	1.06e-133	0.928823	0.317	0.149	3.56e-129	UnCiliate1	KRT17	2.02698	0.335663	0.611656	1.18491	1.3152
DUSP1	8.15e-131	0.30012	0.98	0.924	2.73e-126	UnCiliate1	DUSP1	11.3691	8.68359	7.44057	6.41367	16.7748
AC025580.1	7.29e-130	0.548096	0.627	0.479	2.45e-125	UnCiliate1	AC025580.1	2.45475	1.50082	0.852329	1.67811	1.28123
AKR1C3	1.61e-127	0.543846	0.395	0.225	5.41e-123	UnCiliate1	AKR1C3	1.1219	0.338419	0.389959	0.832979	0.829281
MIR4435-2HG	7.7e-126	0.459012	0.698	0.541	2.58e-121	UnCiliate1	MIR4435-2HG	2.39015	1.09299	2.21276	2.04621	1.45078
GBP2	1.59e-125	0.415111	0.677	0.513	5.34e-121	UnCiliate1	GBP2	1.8164	1.15809	1.26104	0.843949	0.850596
SLC3A1	9.62e-125	0.410427	0.563	0.369	3.23e-120	UnCiliate1	SLC3A1	1.58885	0.863735	1.22138	0.723896	1.10222
ID1	2.03e-123	0.484379	0.909	0.813	6.81e-119	UnCiliate1	ID1	8.28016	6.43385	4.00152	4.45651	5.65985
ATF3	2.85e-122	0.345341	0.991	0.958	9.57e-118	UnCiliate1	ATF3	17.4335	13.3212	12.997	13.2794	15.7467
BCAT1	5.23e-122	0.44994	0.415	0.241	1.76e-117	UnCiliate1	BCAT1	1.07117	0.46146	0.672289	0.559343	0.467123
CLDN10	2.15e-121	0.387689	0.711	0.538	7.2e-117	UnCiliate1	CLDN10	2.80404	1.77854	1.31306	2.12443	3.52961
IFIT2	5.56e-121	0.506816	0.321	0.16	1.86e-116	UnCiliate1	IFIT2	0.880648	0.234407	0.480438	0.466684	0.356342
AGR2	3.13e-120	0.349665	0.833	0.69	1.05e-115	UnCiliate1	AGR2	4.58957	3.25467	2.67436	3.28785	5.57099
MT-CO2	3.07e-119	0.256123	1	0.99	1.03e-114	UnCiliate1	MT-CO2	102.512	96.1762	78.9213	98.6066	28.8762
TSPO	8.51e-119	0.316783	0.902	0.818	2.85e-114	UnCiliate1	TSPO	3.69142	2.93754	1.92949	2.46414	3.76552
CAPS	1.92e-118	0.353659	0.883	0.777	6.42e-114	UnCiliate1	CAPS	4.0857	3.06034	2.13063	2.30804	4.86835
ELOB	1.77e-117	0.290911	0.962	0.892	5.93e-113	UnCiliate1	ELOB	6.53668	5.40827	3.44929	5.50935	6.76664
PLA2G10	1.45e-116	0.432323	0.277	0.125	4.87e-112	UnCiliate1	PLA2G10	0.719439	0.295848	0.254085	0.157618	0.315032
TACSTD2	2.33e-115	0.351028	0.949	0.891	7.82e-111	UnCiliate1	TACSTD2	7.13572	5.26625	4.90074	6.2818	5.98687
LIF	3.01e-113	0.442239	0.633	0.472	1.01e-108	UnCiliate1	LIF	2.04799	0.983423	2.05159	1.38602	0.941693
CXCL3	3.34e-113	0.589795	0.491	0.326	1.12e-108	UnCiliate1	CXCL3	2.25873	0.943215	0.948639	1.46506	2.47527
NFKBIA	8.69e-113	0.295384	0.994	0.976	2.91e-108	UnCiliate1	NFKBIA	16.0503	12.7541	12.2463	12.9692	14.8161
IGFBP2	1.74e-112	0.487931	0.637	0.498	5.84e-108	UnCiliate1	IGFBP2	2.28301	1.06491	1.13802	2.64678	1.89229
SPON1	2.11e-112	0.307317	0.377	0.21	7.07e-108	UnCiliate1	SPON1	0.66358	0.246335	0.610281	0.397555	0.306861
UPP1	1.11e-110	0.419725	0.513	0.348	3.72e-106	UnCiliate1	UPP1	1.14188	0.544986	0.630533	0.620531	0.828213
ANXA4	2.83e-110	0.310618	0.89	0.779	9.51e-106	UnCiliate1	ANXA4	5.51913	4.45276	2.92524	3.31226	6.72375
NR4A2	2.88e-110	0.484936	0.815	0.697	9.66e-106	UnCiliate1	NR4A2	3.97241	2.48269	3.28623	2.18277	1.89486
CD47	7.64e-110	0.392466	0.624	0.488	2.56e-105	UnCiliate1	CD47	1.53674	0.663737	1.09123	1.46543	1.53454
LPAR3	2.14e-109	0.363958	0.364	0.208	7.19e-105	UnCiliate1	LPAR3	0.675777	0.288751	0.338348	0.358383	0.247224
PNRC1	2.96e-107	0.261477	0.986	0.949	9.94e-103	UnCiliate1	PNRC1	10.6956	9.45765	8.1542	7.01706	7.90893
TNFAIP3	1.35e-106	0.31048	0.985	0.953	4.52e-102	UnCiliate1	TNFAIP3	15.4095	12.1655	14.8828	11.1715	8.56133
COA3	2.54e-106	0.353018	0.752	0.637	8.52e-102	UnCiliate1	COA3	1.98604	1.37753	0.716493	1.49476	2.16253
FOSB	3.49e-105	0.335064	0.989	0.956	1.17e-100	UnCiliate1	FOSB	15.5856	12.6678	13.6354	10.0216	8.64209
CLDN3	9.17e-105	0.258666	0.997	0.974	3.08e-100	UnCiliate1	CLDN3	18.0289	15.8602	11.5475	13.6304	17.5269
QSOX1	1.33e-103	0.279727	0.491	0.327	4.45e-99	UnCiliate1	QSOX1	0.822794	0.377874	0.82794	0.639908	0.398446
ENPP3	2.83e-102	0.489489	0.618	0.465	9.49e-98	UnCiliate1	ENPP3	3.98986	2.95911	2.69738	1.2653	1.40514
ACSL4	8.12e-102	0.420155	0.712	0.583	2.72e-97	UnCiliate1	ACSL4	2.61584	1.63819	1.80795	1.80654	1.73818
ITM2C	9.91e-102	0.351004	0.345	0.199	3.32e-97	UnCiliate1	ITM2C	0.62976	0.176622	0.262432	0.649687	0.474744
UCP2	2.36e-101	0.353832	0.612	0.471	7.91e-97	UnCiliate1	UCP2	1.2492	0.766772	0.57169	0.711305	1.13614
CAPG	1.51e-100	0.314008	0.525	0.377	5.06e-96	UnCiliate1	CAPG	0.850958	0.45306	0.380519	0.656363	0.720933
SOD3	6.47e-100	0.253112	0.448	0.277	2.17e-95	UnCiliate1	SOD3	1.22063	0.564034	0.501275	0.694936	3.34697
SLC38A1	4.19e-99	0.297142	0.611	0.452	1.4e-94	UnCiliate1	SLC38A1	1.26292	0.7523	1.25529	0.766916	0.602848
RNASET2	1.03e-98	0.367622	0.958	0.89	3.44e-94	UnCiliate1	RNASET2	8.69321	7.58729	4.76228	4.95042	5.68105
CRIP1	3.8e-98	0.300562	0.877	0.758	1.27e-93	UnCiliate1	CRIP1	5.38396	4.91913	2.80481	3.82018	3.24136
UCA1	2.01e-97	0.275802	0.967	0.917	6.74e-93	UnCiliate1	UCA1	8.39916	7.06643	6.82745	5.58848	6.20295
ZFP36	2.39e-97	0.313142	0.982	0.938	8.02e-93	UnCiliate1	ZFP36	11.4567	9.52074	8.33607	7.15184	9.59628
ITGB4	5.06e-97	0.269833	0.388	0.232	1.7e-92	UnCiliate1	ITGB4	0.610067	0.300852	0.513518	0.297386	0.21721
TPM1	4.52e-95	0.302859	0.766	0.641	1.51e-90	UnCiliate1	TPM1	2.61066	1.66727	1.88299	2.07835	3.2586
SMIM5	1.2e-94	0.319572	0.442	0.282	4.02e-90	UnCiliate1	SMIM5	0.845115	0.537742	0.397091	0.32081	0.476367
AP1S2	5.72e-94	0.415093	0.49	0.355	1.92e-89	UnCiliate1	AP1S2	1.05584	0.514142	0.503999	0.742198	0.560125
SCNN1A	1.69e-93	0.314383	0.755	0.629	5.67e-89	UnCiliate1	SCNN1A	1.99827	1.44711	1.8001	1.05674	0.828427
CYSTM1	2.43e-93	0.293018	0.828	0.744	8.15e-89	UnCiliate1	CYSTM1	2.6202	1.9958	1.32668	2.38639	2.50519
C9orf16	1.15e-92	0.323138	0.697	0.589	3.86e-88	UnCiliate1	C9orf16	1.57402	1.0061	0.780034	1.50548	1.41374
CDKN1C	3.8e-92	0.318456	0.431	0.279	1.27e-87	UnCiliate1	CDKN1C	0.771968	0.411327	0.440528	0.35047	0.50722
LIMCH1	2.68e-90	0.293279	0.36	0.221	9e-86	UnCiliate1	LIMCH1	0.558076	0.244039	0.349386	0.33721	0.202251
EIF4A3	6.11e-90	0.327828	0.821	0.722	2.05e-85	UnCiliate1	EIF4A3	2.94508	2.13908	1.94329	2.25962	2.43222
SLC26A2	7.2e-90	0.440188	0.76	0.64	2.41e-85	UnCiliate1	SLC26A2	7.07563	5.88212	5.39807	2.00032	2.07864
ATP6V1F	2.44e-88	0.2894	0.73	0.622	8.18e-84	UnCiliate1	ATP6V1F	1.60169	1.15049	0.737445	1.30876	1.58321
S100A4	2.5e-87	0.346981	0.323	0.182	8.38e-83	UnCiliate1	S100A4	0.624446	0.206622	0.35423	0.339639	0.445758
SOCS3	2.98e-87	0.333492	0.699	0.572	9.98e-83	UnCiliate1	SOCS3	1.92278	1.29722	1.46976	1.1535	1.31946
NR4A3	4.92e-86	0.351703	0.582	0.445	1.65e-81	UnCiliate1	NR4A3	1.387	0.851842	1.01659	0.890935	0.669613
AVPI1	7.93e-85	0.282138	0.422	0.276	2.66e-80	UnCiliate1	AVPI1	0.707114	0.415991	0.365497	0.392382	0.424264
RAB11FIP4	4.67e-84	0.311234	0.351	0.219	1.57e-79	UnCiliate1	RAB11FIP4	0.577175	0.233792	0.405136	0.291204	0.193766
IGFBP5	1.33e-83	0.334454	0.36	0.213	4.48e-79	UnCiliate1	IGFBP5	1.55116	1.24728	0.909629	0.573988	0.49126
SMOC2	1.85e-82	0.302308	0.391	0.252	6.21e-78	UnCiliate1	SMOC2	0.698936	0.38374	0.40251	0.384941	0.290465
SYNJ2BP	5.45e-81	0.372614	0.496	0.372	1.83e-76	UnCiliate1	SYNJ2BP	1.02397	0.541902	0.657561	0.509902	0.551118
ID2	3.53e-80	0.31994	0.922	0.843	1.18e-75	UnCiliate1	ID2	6.95778	6.09105	4.64085	4.05283	4.27299
NUAK2	5.46e-80	0.255831	0.397	0.252	1.83e-75	UnCiliate1	NUAK2	0.634873	0.324218	0.492495	0.369147	0.374352
LINC00645	2e-78	0.365316	0.252	0.133	6.71e-74	UnCiliate1	LINC00645	0.588209	0.241653	0.210475	0.220017	0.242255
MUC1	2.22e-78	0.268282	0.804	0.676	7.44e-74	UnCiliate1	MUC1	2.68497	2.15685	2.46609	1.63438	1.18459
HMOX1	3.81e-77	0.313135	0.357	0.218	1.28e-72	UnCiliate1	HMOX1	0.81771	0.497406	0.464335	0.224493	0.518086
ORAI2	1.01e-75	0.3201	0.439	0.314	3.37e-71	UnCiliate1	ORAI2	0.837137	0.433295	0.690607	0.424111	0.304111
PLAUR	4.84e-75	0.356989	0.851	0.769	1.62e-70	UnCiliate1	PLAUR	5.7522	4.06886	4.87869	4.7493	3.7132
SFN	3.33e-74	0.349689	0.734	0.624	1.12e-69	UnCiliate1	SFN	2.98846	1.91862	1.68283	2.76012	3.49074
LBH	4.13e-73	0.251537	0.367	0.236	1.38e-68	UnCiliate1	LBH	0.550688	0.266204	0.305346	0.421406	0.372555
IMP3	1.95e-72	0.301867	0.537	0.419	6.52e-68	UnCiliate1	IMP3	0.923718	0.562319	0.458672	0.597441	0.709624
EMP1	1.58e-71	0.303606	0.577	0.442	5.3e-67	UnCiliate1	EMP1	1.6675	0.980837	1.77524	1.40875	0.699199
FAM96B	1.78e-71	0.278667	0.779	0.696	5.97e-67	UnCiliate1	FAM96B	2.19943	1.67368	1.07081	1.92312	2.24373
NRARP	4.45e-70	0.263929	0.376	0.252	1.49e-65	UnCiliate1	NRARP	0.575927	0.298302	0.272387	0.40738	0.369476
TSPAN12	1.1e-69	0.279684	0.555	0.423	3.7e-65	UnCiliate1	TSPAN12	1.07807	0.767827	0.589467	0.58956	0.770302
MEF2A	4.78e-68	0.270711	0.624	0.512	1.6e-63	UnCiliate1	MEF2A	1.36007	0.876902	1.48476	0.77555	0.54965
CRYAB	3.7e-67	0.394932	0.724	0.576	1.24e-62	UnCiliate1	CRYAB	12.6165	8.48594	7.09238	5.66034	22.1717
GATA2	4.8e-66	0.327199	0.557	0.445	1.61e-61	UnCiliate1	GATA2	1.3167	0.822485	0.861479	1.02585	0.765585
GPRC5A	4.87e-66	0.255039	0.754	0.652	1.63e-61	UnCiliate1	GPRC5A	2.76565	1.88684	3.36115	2.33107	1.10165
PAPOLA	1.08e-65	0.317459	0.865	0.809	3.62e-61	UnCiliate1	PAPOLA	4.12325	2.82975	3.48428	3.6243	3.38921
ISG20	1.01e-64	0.257579	0.801	0.717	3.4e-60	UnCiliate1	ISG20	2.86784	2.46665	1.61492	1.72898	2.69952
PLLP	1.89e-64	0.273611	0.686	0.578	6.33e-60	UnCiliate1	PLLP	1.55887	1.24333	0.7991	1.04981	1.11499
LGR4	4.56e-62	0.261497	0.642	0.535	1.53e-57	UnCiliate1	LGR4	1.42178	1.01952	1.40362	0.725833	0.585197
PTGS2	1.51e-60	0.342668	0.381	0.261	5.05e-56	UnCiliate1	PTGS2	1.07442	0.564346	0.853161	0.831111	0.403923
LCN2	1.09e-58	0.58923	0.265	0.157	3.65e-54	UnCiliate1	LCN2	1.06521	0.309249	0.163555	0.951023	0.530041
DDIT4	3.23e-58	0.250765	0.453	0.339	1.08e-53	UnCiliate1	DDIT4	0.802362	0.447075	0.502102	0.654102	0.762839
HMGCR	1.36e-56	0.292682	0.777	0.685	4.57e-52	UnCiliate1	HMGCR	2.51798	2.01356	2.04201	1.62227	1.03491
OVOL1	5.53e-56	0.288853	0.566	0.457	1.86e-51	UnCiliate1	OVOL1	1.20608	0.830732	0.947016	0.643311	0.564373
PKM	2.3e-55	0.253086	0.759	0.688	7.7e-51	UnCiliate1	PKM	2.2547	1.46331	1.44274	2.88428	2.5573
CCDC146	4.66e-54	0.362257	0.518	0.428	1.56e-49	UnCiliate1	CCDC146	1.33081	0.762512	0.82285	0.972345	0.906475
F3	3.25e-52	0.264484	0.499	0.39	1.09e-47	UnCiliate1	F3	1.40415	0.719815	1.46653	1.21511	1.40671
GMPR	1.31e-50	0.262721	0.45	0.343	4.39e-46	UnCiliate1	GMPR	0.9453	0.712358	0.423676	0.481816	0.654279
KLF10	4.41e-50	0.26508	0.738	0.646	1.48e-45	UnCiliate1	KLF10	2.06165	1.61294	1.56272	1.40515	1.31244
COX16	2.3e-49	0.300461	0.461	0.373	7.72e-45	UnCiliate1	COX16	0.828098	0.48765	0.393337	0.52684	0.599252
CLU	4.64e-47	0.610286	0.583	0.462	1.56e-42	UnCiliate1	CLU	3.19191	1.77621	1.56937	1.16348	2.51622
TMEM101	7.94e-46	0.289995	0.913	0.853	2.66e-41	UnCiliate1	TMEM101	5.62585	5.15818	3.52912	2.49813	4.10458
APOL4	3.62e-40	0.251721	0.344	0.26	1.22e-35	UnCiliate1	APOL4	0.626146	0.381132	0.400937	0.283559	0.29895
TWISTNB	2.38e-36	0.338105	0.553	0.481	8e-32	UnCiliate1	TWISTNB	1.65546	1.03819	1.02323	1.23753	1.44787
ADAMTS1	1.62e-30	0.258352	0.475	0.395	5.43e-26	UnCiliate1	ADAMTS1	1.5322	1.01894	1.76432	0.990956	0.526614
CCL20	0.00894334	0.308943	0.351	0.339	1	UnCiliate1	CCL20	6.25757	3.78621	5.29342	4.02138	10.6571
PAPSS1	0	0.789037	0.95	0.782	0	UnCiliate2	PAPSS1	3.22384	6.21759	3.50798	2.3665	2.79616
SMAD9	1.65e-289	0.584736	0.63	0.317	5.55e-285	UnCiliate2	SMAD9	0.454189	1.24865	0.810111	0.499608	0.447564
KIAA1324	4.08e-227	0.444086	0.676	0.371	1.37e-222	UnCiliate2	KIAA1324	0.611035	1.23813	0.897705	0.643278	0.57386
MMP26	3.35e-209	1.18251	0.534	0.287	1.12e-204	UnCiliate2	MMP26	0.757693	3.50295	0.894024	2.36257	2.49886
ALDH6A1	2.19e-176	0.421173	0.702	0.457	7.35e-172	UnCiliate2	ALDH6A1	0.729455	1.31194	0.67656	0.69316	0.822394
SGK1	1.34e-171	0.527481	0.928	0.789	4.51e-167	UnCiliate2	SGK1	3.80706	5.98661	4.74591	3.19567	3.26247
FTH1	3.95e-157	0.345831	1	0.998	1.33e-152	UnCiliate2	FTH1	79.418	98.3232	47.7308	63.02	120.778
PLCB1	6.84e-148	0.348369	0.592	0.358	2.29e-143	UnCiliate2	PLCB1	0.513755	1.05074	1.23477	0.828162	0.363972
SLC34A2	8.85e-141	0.540583	0.837	0.638	2.97e-136	UnCiliate2	SLC34A2	1.90049	3.12104	2.09658	1.09762	1.25756
ECI2	3.82e-136	0.497407	0.523	0.327	1.28e-131	UnCiliate2	ECI2	0.4713	1.12185	0.354657	0.831704	0.840172
CST3	4.63e-135	0.394344	0.966	0.916	1.55e-130	UnCiliate2	CST3	6.10417	8.48081	4.85657	7.25602	9.0921
RPS6KA5	7.25e-133	0.388487	0.752	0.524	2.43e-128	UnCiliate2	RPS6KA5	1.02702	1.83867	2.55445	0.823305	0.564929
CD36	1.03e-132	0.398807	0.345	0.158	3.46e-128	UnCiliate2	CD36	0.231839	0.656869	0.34199	0.266812	0.383741
HSP90B1	1.8e-132	0.481189	0.946	0.882	6.03e-128	UnCiliate2	HSP90B1	6.1224	9.52853	6.8343	10.2274	7.32612
P4HA1	3.54e-132	0.544417	0.714	0.508	1.19e-127	UnCiliate2	P4HA1	0.949612	1.86317	1.22517	0.682708	0.908276
LIMS1	1.78e-128	0.411296	0.904	0.809	5.96e-124	UnCiliate2	LIMS1	3.35219	4.95749	3.53541	4.32687	4.05733
XBP1	6.67e-126	0.372993	0.921	0.804	2.24e-121	UnCiliate2	XBP1	2.80293	3.94333	2.67914	2.85916	3.21277
ERLEC1	3.86e-123	0.531429	0.663	0.474	1.29e-118	UnCiliate2	ERLEC1	0.8048	1.66033	0.815405	1.03486	1.12582
LINC01320	1.06e-122	0.552101	0.678	0.48	3.54e-118	UnCiliate2	LINC01320	1.1823	2.28645	2.0523	0.75501	0.890813
HSD17B2	1.51e-122	0.307982	0.417	0.219	5.07e-118	UnCiliate2	HSD17B2	0.280556	0.619669	0.466942	0.18258	0.467307
NME4	1.9e-121	0.417167	0.542	0.344	6.38e-117	UnCiliate2	NME4	0.455455	1.01219	0.490129	0.953942	0.708626
TPD52L1	1.98e-121	0.544725	0.799	0.635	6.64e-117	UnCiliate2	TPD52L1	1.59454	2.6762	1.06802	1.2092	1.80531
SCGB2A1	1.99e-117	1.06654	0.977	0.919	6.68e-113	UnCiliate2	SCGB2A1	18.9126	37.4913	15.5997	7.78293	11.9578
LINC01541	2.82e-117	0.353916	0.982	0.892	9.46e-113	UnCiliate2	LINC01541	5.16494	7.47292	11.0835	3.24806	3.17749
SLC38A2	1.38e-115	0.376229	0.932	0.847	4.61e-111	UnCiliate2	SLC38A2	3.60367	5.375	6.65157	3.68335	2.59741
BCAP29	2.1e-115	0.329477	0.719	0.53	7.03e-111	UnCiliate2	BCAP29	0.885888	1.40103	0.886424	1.25099	0.913851
COL1A2	5.67e-111	0.917984	0.704	0.554	1.9e-106	UnCiliate2	COL1A2	2.76131	6.57341	5.66594	2.44858	1.44929
DHRS7	2.67e-110	0.498915	0.72	0.545	8.96e-106	UnCiliate2	DHRS7	0.961156	1.77846	0.835796	1.04455	1.19818
TMED3	4.75e-109	0.331864	0.625	0.436	1.59e-104	UnCiliate2	TMED3	0.596047	1.01732	0.43876	0.665826	0.936551
TSHZ2	1.35e-107	0.312659	0.463	0.276	4.52e-103	UnCiliate2	TSHZ2	0.385995	0.808801	1.12464	0.321554	0.158955
DNAJC10	1.44e-106	0.426062	0.663	0.486	4.84e-102	UnCiliate2	DNAJC10	0.830356	1.71235	1.76405	1.47079	1.40771
PLPP2	1.34e-104	0.30949	0.677	0.491	4.5e-100	UnCiliate2	PLPP2	0.795291	1.23945	0.646762	0.984373	1.07865
PMM1	5.97e-103	0.268867	0.514	0.319	2e-98	UnCiliate2	PMM1	0.436659	0.722115	0.39879	0.390923	0.437988
SPDEF	5.63e-102	0.279383	0.271	0.126	1.89e-97	UnCiliate2	SPDEF	0.129756	0.40437	0.133357	0.352076	0.336516
ASRGL1	1.21e-100	0.467928	0.896	0.799	4.06e-96	UnCiliate2	ASRGL1	4.2458	5.96526	2.86452	4.34486	3.4334
ADAMTS8	1.27e-100	0.448192	0.257	0.117	4.28e-96	UnCiliate2	ADAMTS8	0.185326	0.646937	0.418267	0.182282	0.0900484
IDH1	2.6e-100	0.699606	0.577	0.403	8.71e-96	UnCiliate2	IDH1	0.779116	1.96275	0.84042	1.32066	0.835957
DLG5	5.86e-100	0.274737	0.679	0.482	1.97e-95	UnCiliate2	DLG5	0.827515	1.3694	2.29232	0.573392	0.368741
TM9SF3	6.59e-100	0.305472	0.85	0.714	2.21e-95	UnCiliate2	TM9SF3	1.73712	2.41653	2.12978	1.63855	1.52187
MIA2	2.28e-98	0.309002	0.676	0.498	7.65e-94	UnCiliate2	MIA2	0.791469	1.2925	1.0222	1.26837	0.810473
NT5E	5.17e-97	0.269066	0.471	0.275	1.73e-92	UnCiliate2	NT5E	0.465835	0.753902	0.506906	0.232292	0.457968
BASP1	3.64e-96	0.370561	0.744	0.578	1.22e-91	UnCiliate2	BASP1	1.41899	2.19385	1.36962	2.22827	1.51679
USP53	4.33e-96	0.257186	0.939	0.815	1.45e-91	UnCiliate2	USP53	4.00938	5.69698	10.6017	3.14651	1.72987
ATP6V1C2	1.19e-95	0.30303	0.517	0.32	4e-91	UnCiliate2	ATP6V1C2	0.550467	0.904208	0.746035	0.263546	0.352665
DYNLT3	2.23e-95	0.429585	0.863	0.696	7.49e-91	UnCiliate2	DYNLT3	2.30419	3.45436	1.96899	1.51739	3.8004
GOLGB1	2.02e-94	0.32203	0.851	0.724	6.78e-90	UnCiliate2	GOLGB1	2.19832	3.22398	4.16217	2.37742	1.13401
RHOU	2.04e-94	0.290302	0.627	0.436	6.85e-90	UnCiliate2	RHOU	0.679033	1.0691	0.914632	0.541076	0.573116
PPM1H	3.01e-94	0.325536	0.573	0.381	1.01e-89	UnCiliate2	PPM1H	0.593269	1.01821	0.896121	0.441362	0.441627
TMEM165	1.02e-93	0.275021	0.821	0.655	3.41e-89	UnCiliate2	TMEM165	1.47271	2.08205	2.15652	1.45237	1.37143
IL6ST	1.32e-93	0.382301	0.873	0.71	4.42e-89	UnCiliate2	IL6ST	4.99911	7.20281	7.96966	3.74253	5.28084
SPATS2	8.1e-93	0.262363	0.498	0.323	2.72e-88	UnCiliate2	SPATS2	0.365543	0.671009	0.463512	0.542625	0.440372
PDK4	1.89e-91	0.552724	0.788	0.614	6.33e-87	UnCiliate2	PDK4	2.50339	4.15988	4.00933	1.13304	1.22411
SLC16A1	6.4e-91	0.269976	0.344	0.184	2.15e-86	UnCiliate2	SLC16A1	0.225855	0.491663	0.364171	0.245272	0.120007
CPM	9.29e-89	0.534465	0.667	0.5	3.12e-84	UnCiliate2	CPM	1.50838	3.36465	4.22657	3.82354	2.03146
ANAPC4	1.18e-85	0.261911	0.572	0.39	3.95e-81	UnCiliate2	ANAPC4	0.604053	0.979053	1.03062	0.606472	0.525877
PAM	2.22e-85	0.275561	0.604	0.428	7.46e-81	UnCiliate2	PAM	0.646117	1.01778	0.798183	0.85205	0.47821
GOLPH3	3.63e-85	0.256713	0.619	0.442	1.22e-80	UnCiliate2	GOLPH3	0.620225	0.931992	0.585027	0.646387	0.610617
SEC14L1	4.36e-85	0.341556	0.847	0.721	1.46e-80	UnCiliate2	SEC14L1	1.9465	2.78492	2.58471	1.86972	1.44579
ARID5B	2.63e-84	0.346155	0.926	0.811	8.84e-80	UnCiliate2	ARID5B	3.95282	5.39136	4.73267	3.8333	3.7787
ERRFI1	1.26e-83	0.380012	0.866	0.76	4.21e-79	UnCiliate2	ERRFI1	2.74562	4.05125	3.80298	3.29242	2.33584
CALD1	1.06e-79	0.360809	0.755	0.609	3.57e-75	UnCiliate2	CALD1	1.58002	2.55653	2.87201	2.44763	1.25355
SSR4	1.87e-79	0.261809	0.951	0.871	6.27e-75	UnCiliate2	SSR4	4.39545	5.5305	3.48433	4.60842	6.75913
MGST2	8.85e-78	0.377445	0.799	0.652	2.97e-73	UnCiliate2	MGST2	1.49865	2.19149	1.14332	1.53446	1.47455
SLC7A1	4.13e-76	0.290279	0.532	0.37	1.39e-71	UnCiliate2	SLC7A1	0.480113	0.871865	0.908133	0.690007	0.254719
ST6GALNAC1	1.44e-75	0.291777	0.615	0.446	4.83e-71	UnCiliate2	ST6GALNAC1	0.696136	1.08426	0.778516	0.648451	0.690118
UGDH	1.68e-75	0.250285	0.594	0.424	5.62e-71	UnCiliate2	UGDH	0.582139	0.907563	0.636213	0.711174	0.693939
HLA-DMB	1.92e-75	0.356145	0.367	0.218	6.44e-71	UnCiliate2	HLA-DMB	0.259214	0.609416	0.247248	0.193192	0.319593
CANX	3.05e-75	0.273822	0.88	0.765	1.02e-70	UnCiliate2	CANX	2.35119	3.14586	2.77893	2.75024	2.37379
NFIA	1.01e-71	0.31002	0.514	0.36	3.39e-67	UnCiliate2	NFIA	0.55852	0.959989	0.612489	0.857282	0.511624
MXRA7	2.44e-71	0.2538	0.594	0.426	8.17e-67	UnCiliate2	MXRA7	0.594208	0.917263	0.521972	0.544896	1.00504
HPGD	3.05e-71	0.389004	0.263	0.138	1.02e-66	UnCiliate2	HPGD	0.265207	0.743521	0.301482	1.12158	0.388751
STEAP4	9.99e-71	0.336205	0.384	0.245	3.35e-66	UnCiliate2	STEAP4	0.390016	0.780904	0.568274	0.439307	0.328629
HSPA5	2.04e-70	0.287184	0.931	0.852	6.85e-66	UnCiliate2	HSPA5	4.36128	5.71941	5.26815	5.19019	4.10494
GNG11	2e-69	0.703791	0.695	0.563	6.72e-65	UnCiliate2	GNG11	2.11161	3.86673	1.32142	2.46959	1.28281
RCN1	1.38e-68	0.349445	0.663	0.513	4.63e-64	UnCiliate2	RCN1	0.956954	1.5938	0.938735	2.12018	1.07647
BNIP3	8.58e-68	0.282293	0.646	0.483	2.88e-63	UnCiliate2	BNIP3	0.889574	1.28055	0.611782	0.747533	1.33954
NPDC1	1.08e-67	0.258107	0.689	0.547	3.63e-63	UnCiliate2	NPDC1	0.916345	1.37254	0.977308	1.17068	1.62572
FRMD4B	3.34e-67	0.282645	0.829	0.719	1.12e-62	UnCiliate2	FRMD4B	2.37778	3.2492	3.22126	3.32121	1.64705
CYB5A	1.6e-66	0.586035	0.874	0.782	5.38e-62	UnCiliate2	CYB5A	3.12429	4.95795	1.89381	3.14631	2.9777
RXFP1	5.01e-66	0.378903	0.716	0.575	1.68e-61	UnCiliate2	RXFP1	1.40313	2.07408	1.77313	0.74352	0.732607
TCIM	2.5e-65	0.293242	0.879	0.753	8.39e-61	UnCiliate2	TCIM	3.70461	5.20066	6.79834	2.82677	4.34955
ATP6V1G1	1.27e-64	0.395068	0.968	0.912	4.27e-60	UnCiliate2	ATP6V1G1	5.87097	7.49684	3.38808	4.16466	5.81039
MPHOSPH10	9.43e-64	0.264565	0.535	0.39	3.16e-59	UnCiliate2	MPHOSPH10	0.536003	0.867441	0.73238	0.597866	0.39264
PART1	3.54e-62	0.330797	0.292	0.172	1.19e-57	UnCiliate2	PART1	0.255393	0.580495	0.224756	0.382018	0.205754
TMEM154	5.17e-61	0.309408	0.474	0.331	1.73e-56	UnCiliate2	TMEM154	0.560956	0.912833	0.671775	0.225492	0.409745
C2CD4A	3.5e-60	0.324502	0.464	0.315	1.17e-55	UnCiliate2	C2CD4A	0.862685	1.37785	1.07732	0.456951	1.44379
SMS	2.47e-59	0.295805	0.815	0.691	8.3e-55	UnCiliate2	SMS	1.90263	2.71113	1.67535	3.50462	2.64807
IFI6	7.35e-59	0.28799	0.563	0.404	2.47e-54	UnCiliate2	IFI6	0.829864	1.23758	0.694269	0.868616	1.09701
HERPUD1	1.27e-58	0.255255	0.869	0.773	4.27e-54	UnCiliate2	HERPUD1	2.52711	3.2351	2.36161	2.58	3.13354
GNAS	1.81e-58	0.279368	0.971	0.93	6.07e-54	UnCiliate2	GNAS	6.40898	8.25311	5.96571	8.66495	8.4263
CITED4	8.09e-58	0.368951	0.785	0.662	2.71e-53	UnCiliate2	CITED4	1.91809	2.66518	1.23872	1.89928	1.96112
DEGS1	1.54e-57	0.279284	0.726	0.579	5.18e-53	UnCiliate2	DEGS1	1.31084	1.83094	1.46501	1.06197	1.61832
MUC15	5.64e-56	0.318385	0.374	0.245	1.89e-51	UnCiliate2	MUC15	0.440287	0.811898	0.533801	0.327105	0.580903
ACSL5	8.04e-56	0.306625	0.832	0.726	2.7e-51	UnCiliate2	ACSL5	2.5808	3.44875	3.0664	2.28772	2.20253
ACSL3	1.03e-55	0.256779	0.623	0.479	3.47e-51	UnCiliate2	ACSL3	0.745293	1.2182	1.63657	1.06602	0.48902
VCAN	2.51e-55	0.251124	0.626	0.442	8.42e-51	UnCiliate2	VCAN	2.29619	3.19336	4.46862	1.87652	2.18848
PKHD1L1	3.28e-55	0.301863	0.313	0.198	1.1e-50	UnCiliate2	PKHD1L1	0.31782	0.655405	0.659596	0.270486	0.109838
SLC18A2	1.26e-52	0.292139	0.467	0.314	4.23e-48	UnCiliate2	SLC18A2	0.857549	1.44068	1.88073	0.689662	1.23798
FAM84B	2.12e-51	0.269568	0.782	0.633	7.1e-47	UnCiliate2	FAM84B	1.54242	2.16598	2.67698	0.99537	1.26185
SLC40A1	1.19e-49	0.334188	0.574	0.43	4e-45	UnCiliate2	SLC40A1	1.1724	1.75274	1.17326	0.525835	2.00809
TNFSF10	1.5e-48	0.2746	0.611	0.455	5.02e-44	UnCiliate2	TNFSF10	1.29024	1.62516	0.95492	0.534811	0.77517
PLIN2	2.26e-48	0.502788	0.752	0.63	7.58e-44	UnCiliate2	PLIN2	1.99883	3.0653	1.70806	1.03893	1.44991
SPP1	2.13e-46	0.655434	0.431	0.309	7.14e-42	UnCiliate2	SPP1	1.12801	2.3983	1.21885	0.547803	2.01784
APOPT1	6.38e-46	0.262032	0.597	0.479	2.14e-41	UnCiliate2	APOPT1	0.791047	1.13833	0.663636	0.793774	0.907442
PCCA	1.76e-45	0.281277	0.46	0.328	5.89e-41	UnCiliate2	PCCA	0.555272	0.90766	0.554761	0.503641	0.841411
PHYHIPL	2.1e-45	0.275448	0.455	0.335	7.03e-41	UnCiliate2	PHYHIPL	0.632616	1.00755	0.599628	0.320106	1.43243
SERPINA1	5.2e-45	0.328136	0.36	0.245	1.75e-40	UnCiliate2	SERPINA1	0.463522	0.863373	0.333144	0.773961	0.732946
DUSP23	1.37e-44	0.329801	0.705	0.565	4.61e-40	UnCiliate2	DUSP23	1.27438	1.75859	0.72676	0.786772	1.54795
HSPD1	7.55e-44	0.262062	0.914	0.818	2.53e-39	UnCiliate2	HSPD1	4.06608	5.45096	5.20652	6.70539	4.21904
C2CD4B	9.66e-42	0.273185	0.559	0.431	3.24e-37	UnCiliate2	C2CD4B	1.16945	1.70075	1.13923	0.503927	2.9563
MRPL3	4.47e-41	0.271228	0.539	0.418	1.5e-36	UnCiliate2	MRPL3	0.615444	0.958799	0.436008	0.961416	0.73216
CSRP2	3.01e-39	0.479652	0.416	0.32	1.01e-34	UnCiliate2	CSRP2	0.755918	1.41575	0.558213	0.987155	0.524555
FXYD3	4.49e-39	0.259034	0.774	0.642	1.5e-34	UnCiliate2	FXYD3	1.84605	2.25224	1.32178	0.896354	1.76025
HGD	6.41e-39	0.300398	0.625	0.521	2.15e-34	UnCiliate2	HGD	1.13184	1.50907	0.806963	0.544281	0.83848
MAGED1	4.31e-38	0.274339	0.449	0.346	1.45e-33	UnCiliate2	MAGED1	0.468154	0.784987	0.502612	0.572218	0.420021
ZFP36L2	7.38e-37	0.255187	0.84	0.749	2.48e-32	UnCiliate2	ZFP36L2	2.70414	3.39463	2.35834	3.10034	2.61421
HPRT1	4.2e-36	0.292912	0.408	0.302	1.41e-31	UnCiliate2	HPRT1	0.349307	0.691476	0.280097	0.804991	0.523242
TXNIP	5.3e-35	0.32046	0.886	0.805	1.78e-30	UnCiliate2	TXNIP	4.62814	5.71489	3.80654	2.07812	4.77584
BIRC3	1.4e-34	0.476588	0.727	0.653	4.7e-30	UnCiliate2	BIRC3	2.48256	3.93662	3.12079	3.16748	1.60444
SH3BGRL3	1.56e-33	0.451782	0.915	0.81	5.23e-29	UnCiliate2	SH3BGRL3	3.0274	4.38094	2.20548	2.20009	3.9558
PGR	5.41e-31	0.252703	0.448	0.349	1.82e-26	UnCiliate2	PGR	0.604573	1.04752	0.918565	1.48702	0.933303
CD81	1.21e-30	0.307322	0.949	0.896	4.07e-26	UnCiliate2	CD81	4.56104	5.72041	3.44843	4.66464	4.51049
CREB3L1	3.15e-29	0.29791	0.538	0.445	1.06e-24	UnCiliate2	CREB3L1	1.07817	1.45157	0.787114	0.777624	0.594865
ANXA1	1.01e-27	0.263264	0.978	0.961	3.37e-23	UnCiliate2	ANXA1	17.0684	21.9376	23.7261	22.3001	15.6804
TMEM141	6.55e-27	0.355626	0.721	0.642	2.2e-22	UnCiliate2	TMEM141	1.48842	2.16828	0.872838	1.75151	2.20938
SCGB2A2	1.18e-25	0.657379	0.297	0.221	3.94e-21	UnCiliate2	SCGB2A2	0.954069	1.96318	0.971228	0.112889	0.56603
S100P	1.11e-23	0.709212	0.343	0.269	3.74e-19	UnCiliate2	S100P	1.40827	2.73312	1.42974	0.271879	0.51549
VIM	4.22e-20	0.535774	0.741	0.65	1.41e-15	UnCiliate2	VIM	5.69588	11.0346	6.0313	19.6617	16.6465
GSN	3.91e-13	0.26989	0.732	0.679	1.31e-08	UnCiliate2	GSN	1.97935	2.4489	1.54491	1.44662	1.44765
SCGB1D2	4.75e-12	0.612001	0.792	0.722	1.59e-07	UnCiliate2	SCGB1D2	31.9996	43.2979	16.8288	12.1927	16.84
CKB	5.92e-10	0.457941	0.824	0.788	1.99e-05	UnCiliate2	CKB	3.81424	5.35381	3.23593	2.89968	2.82919
TFPI2	1.65e-08	0.272987	0.839	0.806	0.000553007	UnCiliate2	TFPI2	5.61817	6.57526	3.77973	5.30348	3.87419
SOX4	3.88e-06	0.279253	0.868	0.844	0.130005	UnCiliate2	SOX4	5.74704	7.34267	6.41376	6.19577	6.05418
LINC01480	0.000310712	0.310789	0.439	0.422	1	UnCiliate2	LINC01480	1.24678	1.92318	1.58336	1.71319	1.88989
SCGB1D4	0.00549237	0.933829	0.481	0.444	1	UnCiliate2	SCGB1D4	3.05578	6.22731	2.42695	1.46078	1.51008
XIST	0	1.94291	0.929	0.761	0	UnCiliate3	XIST	2.42542	3.35084	12.8451	2.63626	0.650194
NEAT1	0	1.80842	0.998	0.968	0	UnCiliate3	NEAT1	47.2291	48.6516	161.34	38.7163	11.4687
MALAT1	0	1.32481	1	1	0	UnCiliate3	MALAT1	562.07	638.341	1388.17	333.024	217.329
VMP1	1.38e-264	1.43804	0.946	0.899	4.61e-260	UnCiliate3	VMP1	4.65339	6.70689	15.5312	4.51678	2.46501
SPAG9	1.79e-153	1.17363	0.824	0.781	6.02e-149	UnCiliate3	SPAG9	2.55912	2.80221	7.00191	2.37322	1.20576
LINC015411	1.06e-135	0.872388	0.889	0.917	3.56e-131	UnCiliate3	LINC01541	5.16494	7.47292	11.0835	3.24806	3.17749
ITGB8	1.54e-134	0.94095	0.878	0.871	5.16e-130	UnCiliate3	ITGB8	4.38797	4.60846	9.17303	3.97331	1.88226
USP531	4.93e-119	1.12656	0.868	0.844	1.65e-114	UnCiliate3	USP53	4.00938	5.69698	10.6017	3.14651	1.72987
NABP1	9.39e-116	1.32921	0.701	0.607	3.15e-111	UnCiliate3	NABP1	1.27122	1.81748	5.09114	1.48306	1.09839
AKAP13	1.01e-93	0.960314	0.784	0.773	3.4e-89	UnCiliate3	AKAP13	2.2733	3.0205	5.62036	2.10877	0.9349
TSIX	3.1e-91	1.3394	0.341	0.16	1.04e-86	UnCiliate3	TSIX	0.124285	0.180529	1.87174	0.132544	0.0193078
RHEX	8.37e-90	0.996807	0.785	0.797	2.81e-85	UnCiliate3	RHEX	2.34488	2.69669	5.73566	1.99064	1.40192
AFDN	2.75e-80	1.10133	0.764	0.755	9.22e-76	UnCiliate3	AFDN	1.88139	2.48263	5.46928	2.13684	0.993802
AP000542.2	7.65e-79	1.75388	0.319	0.152	2.57e-74	UnCiliate3	AP000542.2	0.193838	0.215541	3.01148	0.115622	0.0700213
CHD2	9.15e-78	1.00744	0.691	0.665	3.07e-73	UnCiliate3	CHD2	1.35032	1.77296	3.91792	1.55024	0.742888
SRRM2	3.9e-75	0.738028	0.818	0.859	1.31e-70	UnCiliate3	SRRM2	3.06957	3.62088	5.97422	3.39207	1.95376
FUS	9.03e-75	0.891052	0.785	0.806	3.03e-70	UnCiliate3	FUS	2.43842	2.60014	5.41547	2.97517	1.42899
CCNL1	1.05e-71	0.64765	0.9	0.954	3.53e-67	UnCiliate3	CCNL1	6.44957	6.28608	10.1861	4.59341	3.17648
SHROOM3	7.86e-67	0.847479	0.77	0.789	2.64e-62	UnCiliate3	SHROOM3	2.44595	3.34659	5.4361	1.70044	0.905109
ANKRD11	1.16e-66	0.80346	0.761	0.797	3.88e-62	UnCiliate3	ANKRD11	2.52484	2.52146	5.02936	2.7239	0.968907
KMT2C	1.27e-64	1.01556	0.697	0.683	4.25e-60	UnCiliate3	KMT2C	1.451	1.6845	4.00213	1.49241	0.603457
AFF4	2.78e-64	0.838593	0.723	0.742	9.33e-60	UnCiliate3	AFF4	1.71889	1.8729	3.8416	1.63159	0.751747
AC016831.1	4.95e-64	0.993507	0.622	0.558	1.66e-59	UnCiliate3	AC016831.1	1.09438	1.35542	3.23536	0.882406	0.54392
HNRNPH1	5.26e-64	0.925438	0.742	0.755	1.77e-59	UnCiliate3	HNRNPH1	2.06476	2.28632	4.97054	2.77083	1.69201
ATP13A3	2.57e-63	1.03979	0.648	0.627	8.62e-59	UnCiliate3	ATP13A3	1.27754	1.42874	3.67371	1.13507	0.523452
RRBP1	9.99e-59	0.692929	0.769	0.803	3.35e-54	UnCiliate3	RRBP1	2.66496	3.42066	5.20792	3.12721	1.54253
ANKRD12	1.26e-58	0.953559	0.745	0.767	4.24e-54	UnCiliate3	ANKRD12	2.30944	2.7606	5.53213	2.33301	1.09202
ACTN4	1.62e-55	0.748034	0.794	0.831	5.43e-51	UnCiliate3	ACTN4	2.86319	2.66439	5.28731	3.07909	1.37781
FAM133B	9.6e-48	1.02899	0.737	0.769	3.22e-43	UnCiliate3	FAM133B	2.22065	2.48016	5.69054	2.68926	1.47849
DENND2C	1.18e-47	1.1527	0.619	0.583	3.95e-43	UnCiliate3	DENND2C	1.45265	1.28818	4.1925	1.08307	0.42635
KCNQ1OT1	1.51e-46	1.4955	0.606	0.577	5.07e-42	UnCiliate3	KCNQ1OT1	2.24131	2.07571	7.76205	2.2688	0.492107
RBM39	1.87e-43	0.494745	0.867	0.942	6.27e-39	UnCiliate3	RBM39	4.81723	5.48503	7.36723	4.85707	3.53658
TEAD1	7.71e-43	0.95833	0.595	0.593	2.58e-38	UnCiliate3	TEAD1	1.08267	1.11341	3.01181	1.27255	0.37218
LMO7	4.42e-42	1.24323	0.602	0.565	1.48e-37	UnCiliate3	LMO7	1.93945	2.09303	5.87915	1.64006	0.7607
FNBP4	7.27e-41	0.856059	0.64	0.662	2.44e-36	UnCiliate3	FNBP4	1.25108	1.36742	3.06171	1.18851	0.547367
UBE2H	1.43e-40	0.593903	0.794	0.85	4.8e-36	UnCiliate3	UBE2H	2.99059	3.4487	5.13027	2.7889	2.11219
SMG1	5.53e-40	0.886651	0.594	0.599	1.85e-35	UnCiliate3	SMG1	0.987878	1.05243	2.64689	0.9502	0.377209
RAB11FIP1	6.22e-40	0.455944	0.943	0.967	2.09e-35	UnCiliate3	RAB11FIP1	9.0638	7.99513	11.9644	7.19263	4.76596
TUT7	1.15e-39	0.724045	0.658	0.71	3.86e-35	UnCiliate3	TUT7	1.64708	1.75248	3.29449	1.12844	0.683727
GPBP1	1.24e-38	0.749096	0.726	0.792	4.14e-34	UnCiliate3	GPBP1	2.18453	2.49457	4.50195	2.76196	1.66375
CSNK1A1	1.3e-38	0.674989	0.763	0.82	4.36e-34	UnCiliate3	CSNK1A1	2.39814	2.78364	4.60159	2.9048	1.95936
ATP11A	2.1e-37	0.771471	0.629	0.652	7.05e-33	UnCiliate3	ATP11A	1.39908	1.29253	2.93734	1.01837	0.5534
CEMIP2	4.44e-37	0.88439	0.574	0.569	1.49e-32	UnCiliate3	CEMIP2	0.919233	1.23801	2.65254	0.865769	0.414956
SYNE2	6.33e-37	0.901446	0.697	0.715	2.12e-32	UnCiliate3	SYNE2	2.86077	3.92531	6.55821	2.21127	1.40447
MACF1	7.34e-37	0.815567	0.631	0.661	2.46e-32	UnCiliate3	MACF1	1.33871	1.42294	3.07386	1.29504	0.459677
DNAJB6	1.54e-35	0.66341	0.754	0.819	5.17e-31	UnCiliate3	DNAJB6	2.72637	2.70443	4.84372	2.65142	2.203
JMJD1C	3.85e-35	0.823672	0.662	0.697	1.29e-30	UnCiliate3	JMJD1C	1.57049	1.96173	3.70939	1.92661	0.862654
RIMKLB	1.67e-34	1.04287	0.765	0.847	5.61e-30	UnCiliate3	RIMKLB	8.72914	9.77502	18.9734	5.19847	5.99978
SLC38A21	1.78e-34	0.600822	0.81	0.874	5.98e-30	UnCiliate3	SLC38A2	3.60367	5.375	6.65157	3.68335	2.59741
PNN	1.93e-34	0.724616	0.721	0.762	6.48e-30	UnCiliate3	PNN	2.15107	2.86868	4.61359	3.4597	1.75649
GOLGA8A	3.41e-34	0.913283	0.373	0.285	1.14e-29	UnCiliate3	GOLGA8A	0.244074	0.392415	1.41645	0.28812	0.161175
CD44	8.15e-34	0.970714	0.604	0.597	2.73e-29	UnCiliate3	CD44	1.42594	1.63921	3.84152	1.37189	1.19934
GOLGB11	2.25e-33	0.587119	0.699	0.761	7.54e-29	UnCiliate3	GOLGB1	2.19832	3.22398	4.16217	2.37742	1.13401
HNRNPU	2.4e-33	0.590276	0.793	0.878	8.04e-29	UnCiliate3	HNRNPU	3.69499	4.48604	6.42039	4.86186	2.80819
MET	3.45e-33	0.826208	0.62	0.632	1.16e-28	UnCiliate3	MET	1.28185	1.33378	2.98723	1.02524	0.61755
WWC1	6.35e-33	0.740232	0.597	0.617	2.13e-28	UnCiliate3	WWC1	1.19214	1.3403	2.65166	0.964042	0.505889
WSB1	6.95e-33	0.575674	0.723	0.814	2.33e-28	UnCiliate3	WSB1	2.56343	2.72434	4.26367	1.97277	1.67793
GOLGA4	9.37e-33	0.662706	0.677	0.717	3.14e-28	UnCiliate3	GOLGA4	1.82901	2.38309	3.66216	1.9318	1.00321
FNDC3B	1.54e-32	0.922897	0.637	0.668	5.18e-28	UnCiliate3	FNDC3B	1.28833	1.73668	3.55096	1.4634	0.881602
MYH9	1.34e-31	0.651313	0.654	0.694	4.51e-27	UnCiliate3	MYH9	1.59686	1.72611	3.09939	1.72597	1.02671
RAB3IP	1.85e-30	0.968813	0.544	0.541	6.22e-26	UnCiliate3	RAB3IP	0.915932	0.983525	2.79957	1.50021	0.452435
SOD2	3.29e-30	0.490705	0.869	0.952	1.1e-25	UnCiliate3	SOD2	10.1169	10.5785	14.5458	7.10051	9.65602
ANKLE2	5.96e-29	0.937364	0.539	0.537	2e-24	UnCiliate3	ANKLE2	0.854033	0.942861	2.57647	1.0918	0.397664
DDX5	2.84e-28	0.445686	0.973	0.988	9.54e-24	UnCiliate3	DDX5	11.9963	12.6977	16.7484	11.609	9.29428
HNRNPA2B1	6e-28	0.506605	0.876	0.916	2.01e-23	UnCiliate3	HNRNPA2B1	4.99863	5.98637	8.3128	10.0359	5.41846
WEE1	6.11e-28	0.625446	0.697	0.778	2.05e-23	UnCiliate3	WEE1	2.11789	2.29489	3.7988	1.8647	1.27962
CD46	5.43e-27	0.604376	0.697	0.796	1.82e-22	UnCiliate3	CD46	1.97158	2.34205	3.61618	1.69236	1.5224
PSME4	8.73e-27	0.914754	0.492	0.473	2.93e-22	UnCiliate3	PSME4	0.57647	0.813699	2.07887	0.733807	0.244082
ARIH1	1.34e-26	0.760969	0.585	0.627	4.51e-22	UnCiliate3	ARIH1	1.12743	1.1994	2.58802	1.10616	0.562541
TJP1	1.73e-26	0.555998	0.735	0.816	5.79e-22	UnCiliate3	TJP1	2.52878	2.62999	4.16006	2.67157	1.46662
ELF3	1.88e-26	0.344784	0.921	0.985	6.3e-22	UnCiliate3	ELF3	10.9484	10.51	13.7612	8.42435	9.52945
CCHCR1	7.47e-25	0.972207	0.55	0.545	2.51e-20	UnCiliate3	CCHCR1	1.12053	1.03839	3.01359	0.810328	0.419403
SFPQ	1.54e-24	0.460968	0.758	0.833	5.15e-20	UnCiliate3	SFPQ	2.95676	3.41216	4.68113	4.43579	2.3284
NFAT5	1.73e-24	0.846395	0.578	0.623	5.81e-20	UnCiliate3	NFAT5	1.19591	1.12717	2.83849	1.14231	0.428148
REL	1.29e-23	0.529211	0.706	0.781	4.34e-19	UnCiliate3	REL	2.46975	2.74138	4.06098	2.86959	1.32387
RNF19A	2.03e-23	0.667214	0.668	0.713	6.82e-19	UnCiliate3	RNF19A	2.1077	2.18516	3.85524	1.74787	1.074
NPEPPS	3.53e-22	0.773773	0.592	0.642	1.18e-17	UnCiliate3	NPEPPS	1.22162	1.04922	2.64574	1.1135	0.516838
CFLAR	1.86e-21	0.711638	0.638	0.709	6.23e-17	UnCiliate3	CFLAR	1.81981	1.77025	3.5	1.56221	0.942459
GTF2I	2.41e-21	0.572422	0.749	0.856	8.09e-17	UnCiliate3	GTF2I	2.76495	2.73504	4.50238	2.55211	1.87902
LDLR	1.1e-20	0.585939	0.688	0.738	3.67e-16	UnCiliate3	LDLR	2.23258	2.29612	3.8058	2.57387	0.938911
KIF13B	1.51e-20	1.01209	0.555	0.594	5.06e-16	UnCiliate3	KIF13B	0.996064	1.40379	3.18564	0.888277	0.455862
CDH1	1.97e-20	0.438678	0.748	0.852	6.59e-16	UnCiliate3	CDH1	2.87716	2.81486	4.10642	2.23861	1.72139
RUNX1	3.61e-20	0.640443	0.59	0.631	1.21e-15	UnCiliate3	RUNX1	1.27196	1.43157	2.55758	1.1533	0.732753
EWSR1	8.66e-20	0.692631	0.54	0.577	2.9e-15	UnCiliate3	EWSR1	0.859603	0.950568	2.06062	1.23476	0.653036
ZBTB20	1.4e-19	0.697725	0.584	0.615	4.7e-15	UnCiliate3	ZBTB20	1.48032	1.97466	3.18777	1.37122	0.910549
AGO2	1.43e-19	0.87252	0.533	0.559	4.8e-15	UnCiliate3	AGO2	0.973556	1.05161	2.62804	1.21155	0.467631
ATP2A2	2.96e-19	0.547929	0.667	0.772	9.92e-15	UnCiliate3	ATP2A2	1.9525	2.28318	3.35185	1.67125	0.927167
BOD1L1	3.62e-19	0.753926	0.607	0.676	1.21e-14	UnCiliate3	BOD1L1	1.43679	1.76281	3.21996	1.57336	0.820967
PRRC2C	3.91e-19	0.417365	0.776	0.867	1.31e-14	UnCiliate3	PRRC2C	3.34078	3.72903	4.8874	3.77014	2.13151
PSMD2	8.5e-19	0.275336	0.27	0.471	2.85e-14	UnCiliate3	PSMD2	0.537586	0.546723	0.879675	0.728198	0.597424
AC058791.1	1.18e-18	0.737898	0.354	0.303	3.97e-14	UnCiliate3	AC058791.1	0.343281	0.407378	1.2504	0.272539	0.188411
ARHGEF12	5.08e-18	0.6984	0.546	0.597	1.7e-13	UnCiliate3	ARHGEF12	0.974383	1.30043	2.29729	0.854672	0.462793
ZNF292	5.5e-18	0.643828	0.612	0.692	1.84e-13	UnCiliate3	ZNF292	1.70352	1.55769	3.04769	1.35493	0.63762
ARL5B	7.03e-18	0.482383	0.722	0.811	2.36e-13	UnCiliate3	ARL5B	2.7496	3.2947	4.38425	2.64344	1.95755
MYO6	1.31e-17	1.00442	0.58	0.634	4.41e-13	UnCiliate3	MYO6	1.1983	1.35311	3.44268	1.24202	0.636202
FAM214A	4.64e-17	0.705851	0.527	0.558	1.56e-12	UnCiliate3	FAM214A	0.911332	1.21629	2.20076	0.721747	0.455689
MUC16	1.14e-16	1.02996	0.455	0.441	3.83e-12	UnCiliate3	MUC16	1.38616	1.66273	3.90196	0.857285	0.714607
HNRNPC	2.06e-16	0.27138	0.859	0.945	6.92e-12	UnCiliate3	HNRNPC	5.19599	5.66061	6.62727	6.119	4.16193
CADM1	2.1e-16	0.322005	0.304	0.5	7.03e-12	UnCiliate3	CADM1	1.23213	1.01595	1.69314	1.24373	0.867419
COA1	2.71e-16	0.250279	0.164	0.302	9.08e-12	UnCiliate3	COA1	0.262185	0.287409	0.517647	0.388101	0.266731
YME1L1	2.77e-16	0.590941	0.66	0.758	9.28e-12	UnCiliate3	YME1L1	1.79972	2.24602	3.37377	1.95208	1.27089
PILRB	3.95e-16	0.876457	0.367	0.335	1.32e-11	UnCiliate3	PILRB	0.361599	0.489906	1.54843	0.347977	0.202011
ARGLU1	7.17e-16	0.530143	0.696	0.803	2.4e-11	UnCiliate3	ARGLU1	2.37812	2.97656	4.11693	2.95863	1.78915
FLNB	8.06e-16	0.661486	0.547	0.601	2.7e-11	UnCiliate3	FLNB	1.01385	1.08092	2.1587	0.894858	0.44415
EPN2	1.18e-14	0.261814	0.199	0.348	3.96e-10	UnCiliate3	EPN2	0.374191	0.332576	0.631634	0.433984	0.277012
IL6ST1	1.96e-14	0.452151	0.706	0.756	6.58e-10	UnCiliate3	IL6ST	4.99911	7.20281	7.96966	3.74253	5.28084
TCIM1	3.13e-14	0.611294	0.709	0.792	1.05e-09	UnCiliate3	TCIM	3.70461	5.20066	6.79834	2.82677	4.34955
RB1CC1	6.14e-14	0.620926	0.561	0.614	2.06e-09	UnCiliate3	RB1CC1	1.0887	1.46884	2.3325	1.13073	0.524853
ANXA12	7.69e-14	0.334162	0.948	0.967	2.58e-09	UnCiliate3	ANXA1	17.0684	21.9376	23.7261	22.3001	15.6804
TRA2A	7.99e-14	0.624807	0.61	0.693	2.68e-09	UnCiliate3	TRA2A	1.46608	1.66646	2.88346	1.4585	1.41631
FEZ2	1.05e-13	0.263608	0.282	0.46	3.51e-09	UnCiliate3	FEZ2	0.605977	0.531881	0.891915	0.604934	0.420296
HECTD1	1.84e-13	0.616121	0.523	0.57	6.18e-09	UnCiliate3	HECTD1	0.947566	0.931989	1.92462	0.740184	0.471176
TAF1D	3.62e-13	0.471943	0.681	0.794	1.21e-08	UnCiliate3	TAF1D	2.1589	2.6515	3.55542	2.4234	1.68561
ZNF326	4.67e-13	0.265104	0.239	0.394	1.57e-08	UnCiliate3	ZNF326	0.432857	0.45141	0.734981	0.612506	0.362739
CTBP2	6.28e-13	0.635955	0.596	0.678	2.1e-08	UnCiliate3	CTBP2	1.40594	1.33228	2.65616	1.31284	0.85939
ATXN1	6.51e-13	0.818041	0.413	0.41	2.18e-08	UnCiliate3	ATXN1	0.526311	0.582985	1.70258	0.604914	0.270013
SON	8.02e-13	0.336323	0.759	0.87	2.69e-08	UnCiliate3	SON	3.1054	3.46368	4.2547	3.24482	2.13729
UGCG	1.17e-12	0.48404	0.666	0.704	3.94e-08	UnCiliate3	UGCG	2.42458	2.98099	4.00581	2.96269	1.89348
ANXA11	1.18e-12	0.499353	0.693	0.813	3.95e-08	UnCiliate3	ANXA11	2.40617	2.00494	3.5906	2.06644	1.81544
EBP	1.2e-12	0.270164	0.27	0.437	4.03e-08	UnCiliate3	EBP	0.494667	0.566897	0.85302	0.882471	0.529308
RPS6KA51	1.27e-12	0.681138	0.542	0.585	4.25e-08	UnCiliate3	RPS6KA5	1.02702	1.83867	2.55445	0.823305	0.564929
HERC4	1.7e-12	0.8222	0.411	0.418	5.69e-08	UnCiliate3	HERC4	0.455379	0.638885	1.65523	0.533654	0.29181
MTUS1	1.9e-12	0.673415	0.54	0.615	6.38e-08	UnCiliate3	MTUS1	1.08493	1.2012	2.32752	1.00483	0.568365
NKTR	2.02e-12	0.63005	0.517	0.581	6.77e-08	UnCiliate3	NKTR	0.927606	1.07717	2.01094	0.961233	0.436781
BRAF	2.23e-12	0.781704	0.412	0.416	7.48e-08	UnCiliate3	BRAF	0.481763	0.569916	1.57939	0.635573	0.213499
EML4	3.14e-12	0.771608	0.465	0.494	1.05e-07	UnCiliate3	EML4	0.63333	0.688181	1.80551	0.755081	0.409719
VCL	4.22e-12	0.736125	0.536	0.604	1.41e-07	UnCiliate3	VCL	1.21026	1.12865	2.6361	1.73913	0.578205
KANSL1	4.42e-12	0.675862	0.449	0.479	1.48e-07	UnCiliate3	KANSL1	0.609073	0.712192	1.59976	0.678672	0.338979
YOD1	4.81e-12	0.659914	0.49	0.521	1.61e-07	UnCiliate3	YOD1	1.02475	0.907406	2.07598	0.686793	0.479049
DLG51	6.05e-12	0.762761	0.497	0.535	2.03e-07	UnCiliate3	DLG5	0.827515	1.3694	2.29232	0.573392	0.368741
KHDC4	6.07e-12	0.726867	0.442	0.466	2.04e-07	UnCiliate3	KHDC4	0.58731	0.671553	1.64156	0.5654	0.326384
KDM1A	8.35e-12	0.259311	0.225	0.372	2.8e-07	UnCiliate3	KDM1A	0.391088	0.385949	0.664759	0.487121	0.317085
ATP6V0A1	1.01e-11	0.69606	0.432	0.442	3.39e-07	UnCiliate3	ATP6V0A1	0.599915	0.672604	1.60014	0.542761	0.364428
BTAF1	1.07e-11	0.682702	0.335	0.314	3.6e-07	UnCiliate3	BTAF1	0.260915	0.430829	1.09542	0.324878	0.14939
PHACTR4	1.56e-11	0.589071	0.626	0.712	5.23e-07	UnCiliate3	PHACTR4	1.76502	1.84346	3.15957	2.00383	1.10151
WDR43	1.66e-11	0.276906	0.328	0.507	5.57e-07	UnCiliate3	WDR43	0.730796	0.808991	1.137	1.01901	0.660476
STX12	2.33e-11	0.296276	0.244	0.39	7.83e-07	UnCiliate3	STX12	0.406749	0.481997	0.769053	0.690504	0.374208
PNPLA8	3.79e-11	0.466101	0.656	0.771	1.27e-06	UnCiliate3	PNPLA8	2.03094	2.35521	3.22728	1.6562	1.23492
AC016831.5	3.88e-11	0.499089	0.264	0.22	1.3e-06	UnCiliate3	AC016831.5	0.222169	0.252526	0.722079	0.149786	0.0596341
KDM6B	5.68e-11	0.511936	0.58	0.668	1.91e-06	UnCiliate3	KDM6B	1.51558	1.63506	2.58314	1.60942	0.7209
ILF3	6.14e-11	0.606901	0.537	0.609	2.06e-06	UnCiliate3	ILF3	0.923591	1.06597	2.00619	1.43159	0.621392
ASPH	8.41e-11	0.944391	0.479	0.516	2.82e-06	UnCiliate3	ASPH	0.851126	0.88152	2.60089	1.31607	0.606294
SREK1	1.15e-10	0.686855	0.494	0.56	3.85e-06	UnCiliate3	SREK1	0.801005	0.945124	1.95775	0.978427	0.553735
TRA2B	1.96e-10	0.43542	0.688	0.821	6.57e-06	UnCiliate3	TRA2B	2.40162	2.51938	3.55834	2.0317	1.54037
NPC1	2e-10	0.659581	0.353	0.344	6.72e-06	UnCiliate3	NPC1	0.359545	0.438237	1.17604	0.44772	0.197571
LUC7L3	2.1e-10	0.699601	0.558	0.639	7.03e-06	UnCiliate3	LUC7L3	1.08365	1.46908	2.57157	1.53618	0.801423
PRPF4B	2.72e-10	0.664244	0.524	0.598	9.13e-06	UnCiliate3	PRPF4B	0.922131	1.07193	2.10622	1.00369	0.772756
EHF	4.11e-10	0.3295	0.708	0.825	1.38e-05	UnCiliate3	EHF	2.61988	2.92581	3.61605	2.7385	1.89688
ACOT13	4.13e-10	0.470579	0.183	0.301	1.39e-05	UnCiliate3	ACOT13	0.300118	0.311439	0.81149	0.295757	0.383978
IFRD1	4.24e-10	0.660583	0.58	0.682	1.42e-05	UnCiliate3	IFRD1	1.5712	1.37985	2.89408	1.36912	0.70386
DNMT1	4.42e-10	0.299451	0.274	0.431	1.48e-05	UnCiliate3	DNMT1	0.488274	0.553684	0.901115	1.15122	0.564927
F11R	4.85e-10	0.580636	0.56	0.632	1.63e-05	UnCiliate3	F11R	1.20656	1.37545	2.33537	1.18576	0.7797
AHNAK	6.54e-10	0.452061	0.701	0.826	2.19e-05	UnCiliate3	AHNAK	2.99977	2.9184	4.23425	2.04245	1.02131
TP53BP2	6.69e-10	0.507287	0.557	0.633	2.24e-05	UnCiliate3	TP53BP2	1.39012	1.3171	2.31375	1.35942	0.667096
OGT	6.99e-10	0.66059	0.352	0.344	2.34e-05	UnCiliate3	OGT	0.330469	0.457697	1.14905	0.350031	0.192125
HIF1A	7.56e-10	0.459672	0.691	0.77	2.54e-05	UnCiliate3	HIF1A	2.3162	2.89598	3.78084	2.31319	2.32228
CCNL2	7.6e-10	0.571263	0.38	0.379	2.55e-05	UnCiliate3	CCNL2	0.40748	0.427607	1.08145	0.362709	0.215282
SPEN	7.6e-10	0.556587	0.548	0.631	2.55e-05	UnCiliate3	SPEN	1.21845	1.11905	2.16808	1.15747	0.557245
UBE2D3	7.65e-10	0.3798	0.774	0.883	2.57e-05	UnCiliate3	UBE2D3	3.23658	3.94021	4.78483	3.54864	3.21399
CTNND1	8.6e-10	0.561437	0.555	0.651	2.89e-05	UnCiliate3	CTNND1	1.18206	1.12531	2.14481	1.05024	0.624592
HIVEP2	1.07e-09	0.619536	0.481	0.525	3.57e-05	UnCiliate3	HIVEP2	0.802292	0.914417	1.79056	0.864817	0.407917
RCOR1	1.4e-09	0.301468	0.27	0.417	4.7e-05	UnCiliate3	RCOR1	0.511863	0.537748	0.863373	0.510655	0.37593
USP9X	2.21e-09	0.551097	0.536	0.624	7.42e-05	UnCiliate3	USP9X	1.02868	1.35874	2.06474	0.973052	0.536014
TCF25	2.38e-09	0.528293	0.654	0.775	7.97e-05	UnCiliate3	TCF25	1.76018	1.86602	3.00311	1.68499	1.56812
ABI2	3.57e-09	0.974778	0.387	0.398	0.000119657	UnCiliate3	ABI2	0.461262	0.455155	1.85905	0.488888	0.338616
ANAPC41	4.08e-09	0.253257	0.295	0.45	0.000136671	UnCiliate3	ANAPC4	0.604053	0.979053	1.03062	0.606472	0.525877
ZC3HAV1	4.69e-09	0.351045	0.694	0.841	0.000157303	UnCiliate3	ZC3HAV1	3.30825	3.34225	4.34153	2.46284	1.63214
CNKSR3	4.75e-09	0.718665	0.49	0.557	0.000159413	UnCiliate3	CNKSR3	1.1069	0.976496	2.33683	0.961579	0.409577
MED13L	4.83e-09	0.56353	0.49	0.531	0.000162101	UnCiliate3	MED13L	0.785083	0.942845	1.66563	0.661174	0.423577
EIF4E	6.72e-09	0.283767	0.422	0.629	0.000225479	UnCiliate3	EIF4E	1.06538	1.15698	1.55805	1.29573	1.03868
SESTD1	7.34e-09	0.537446	0.582	0.683	0.000246298	UnCiliate3	SESTD1	1.40042	1.67178	2.54121	1.07749	1.03593
CNOT4	7.83e-09	0.262721	0.251	0.389	0.000262537	UnCiliate3	CNOT4	0.403745	0.444225	0.697127	0.48235	0.317119
DDX52	8.66e-09	0.451652	0.7	0.817	0.000290597	UnCiliate3	DDX52	3.07904	3.87283	4.76154	2.07081	2.43826
SLC20A1	9.85e-09	0.567499	0.552	0.614	0.000330461	UnCiliate3	SLC20A1	1.35848	1.40526	2.4196	0.804502	0.673472
BAZ2B	1.07e-08	0.810089	0.496	0.559	0.000359162	UnCiliate3	BAZ2B	0.842168	1.18918	2.381	1.04046	0.452535
SENP6	1.3e-08	0.272874	0.315	0.481	0.000435381	UnCiliate3	SENP6	0.578193	0.62732	0.922838	0.696917	0.451877
ARRDC3	1.37e-08	0.250446	0.254	0.386	0.000460888	UnCiliate3	ARRDC3	0.458775	0.620065	0.789905	0.454936	0.489318
PPFIA1	1.54e-08	0.270244	0.238	0.37	0.000517912	UnCiliate3	PPFIA1	0.375119	0.39382	0.655595	0.436911	0.165743
AP1G1	1.61e-08	0.622346	0.461	0.515	0.000541285	UnCiliate3	AP1G1	0.651077	0.804251	1.59872	0.69401	0.505835
ALCAM	1.81e-08	0.524661	0.571	0.658	0.000606853	UnCiliate3	ALCAM	1.27435	1.67641	2.38982	1.25677	0.725633
ITGB1	2.37e-08	0.32175	0.78	0.906	0.000794464	UnCiliate3	ITGB1	3.74667	4.39429	5.08482	3.52898	2.85453
RSRP1	2.95e-08	0.539688	0.531	0.634	0.000989902	UnCiliate3	RSRP1	1.07592	1.47906	2.15112	1.06071	0.710716
PARP14	3.3e-08	0.767237	0.504	0.588	0.00110746	UnCiliate3	PARP14	1.15146	1.03432	2.555	1.23586	0.471063
MTCH1	4.51e-08	0.763602	0.611	0.715	0.00151223	UnCiliate3	MTCH1	1.45811	1.37008	3.14267	1.49229	1.54682
PUM3	5.31e-08	0.362662	0.286	0.436	0.00178085	UnCiliate3	PUM3	0.513801	0.487266	0.946329	0.58817	0.579588
MYOF	5.32e-08	0.584812	0.518	0.588	0.00178579	UnCiliate3	MYOF	1.08902	1.23469	2.16195	1.03571	0.73188
SMARCC2	6.58e-08	0.332585	0.209	0.326	0.00220774	UnCiliate3	SMARCC2	0.294608	0.365923	0.655181	0.379161	0.210645
ARHGAP5	8.54e-08	0.623399	0.534	0.625	0.0028657	UnCiliate3	ARHGAP5	1.11111	1.29864	2.27575	0.902321	0.611055
ZNF207	9.28e-08	0.562635	0.556	0.666	0.00311226	UnCiliate3	ZNF207	1.18791	1.33599	2.30058	1.56632	0.918474
FBXO11	9.5e-08	0.271084	0.239	0.366	0.0031874	UnCiliate3	FBXO11	0.40522	0.382484	0.680044	0.444222	0.234637
CPEB4	9.8e-08	0.549412	0.513	0.583	0.00328543	UnCiliate3	CPEB4	1.14185	1.24505	2.10389	0.651536	0.674406
KCNK1	9.84e-08	0.259611	0.336	0.504	0.00329989	UnCiliate3	KCNK1	0.753583	0.775254	1.09173	0.714988	0.552169
LRRFIP1	1.02e-07	0.385147	0.765	0.878	0.00341852	UnCiliate3	LRRFIP1	3.96746	3.12874	5.03809	3.70057	2.03896
VCAN1	1.06e-07	0.637047	0.485	0.489	0.00355598	UnCiliate3	VCAN	2.29619	3.19336	4.46862	1.87652	2.18848
SLC18A21	1.24e-07	0.505497	0.373	0.35	0.00414836	UnCiliate3	SLC18A2	0.857549	1.44068	1.88073	0.689662	1.23798
NPIPB5	1.43e-07	0.46019	0.256	0.228	0.00479663	UnCiliate3	NPIPB5	0.202426	0.254471	0.663741	0.219556	0.0396902
LENG8	1.44e-07	0.631885	0.37	0.385	0.00482899	UnCiliate3	LENG8	0.395093	0.536328	1.2152	0.463659	0.236611
IGF2BP2	1.62e-07	0.976952	0.449	0.496	0.00544125	UnCiliate3	IGF2BP2	0.84337	0.644501	2.47127	0.868031	0.331845
CYLD	1.72e-07	0.262778	0.239	0.362	0.00577278	UnCiliate3	CYLD	0.405661	0.353179	0.654536	0.370281	0.204227
PHACTR2	2.05e-07	0.257416	0.316	0.47	0.00688176	UnCiliate3	PHACTR2	0.609376	0.629091	0.927561	0.650726	0.523343
MARK1	2.24e-07	0.274933	0.17	0.263	0.00751671	UnCiliate3	MARK1	0.252504	0.301983	0.527694	0.272939	0.162513
ITGAV	2.56e-07	0.925763	0.431	0.477	0.00858492	UnCiliate3	ITGAV	0.707243	0.752484	2.25327	0.959666	0.309552
NUP54	3e-07	0.308104	0.212	0.323	0.0100531	UnCiliate3	NUP54	0.296074	0.322712	0.61945	0.40522	0.27504
CHD3	3.07e-07	0.311994	0.315	0.465	0.0103006	UnCiliate3	CHD3	0.632735	0.649141	1.04296	0.954557	0.46928
GLS	3.09e-07	0.827721	0.416	0.454	0.0103784	UnCiliate3	GLS	0.662672	0.548832	1.87281	0.82586	0.249325
PISD	3.3e-07	0.603986	0.436	0.48	0.0110648	UnCiliate3	PISD	0.668517	0.620907	1.4859	0.562365	0.389182
DDX3X	3.8e-07	0.365301	0.701	0.846	0.0127418	UnCiliate3	DDX3X	2.71282	2.94607	3.78994	2.44085	1.84168
CPM1	4.29e-07	0.722249	0.523	0.544	0.0143792	UnCiliate3	CPM	1.50838	3.36465	4.22657	3.82354	2.03146
EIF4G3	4.38e-07	0.250688	0.261	0.392	0.0146828	UnCiliate3	EIF4G3	0.381718	0.502792	0.680883	0.440233	0.275968
CRIM1	4.88e-07	0.590769	0.406	0.434	0.0163746	UnCiliate3	CRIM1	0.580407	0.678554	1.3995	0.52765	0.355471
SERINC5	5.75e-07	0.532545	0.558	0.665	0.0192704	UnCiliate3	SERINC5	1.22833	1.49267	2.27444	0.993255	0.733491
SPAG1	6.69e-07	0.262924	0.226	0.34	0.0224486	UnCiliate3	SPAG1	0.327595	0.367101	0.604737	0.384041	0.248314
SPTAN1	8.78e-07	0.301668	0.354	0.528	0.0294622	UnCiliate3	SPTAN1	0.807601	0.604626	1.1296	0.739352	0.411894
ZBTB43	8.98e-07	0.582252	0.508	0.587	0.0301226	UnCiliate3	ZBTB43	1.03228	1.21282	2.08047	1.09152	0.491108
SOS2	9.15e-07	0.260381	0.172	0.262	0.0306954	UnCiliate3	SOS2	0.233756	0.260744	0.48354	0.268118	0.147064
ADAMTS11	9.7e-07	0.258479	0.317	0.452	0.0325367	UnCiliate3	ADAMTS1	1.5322	1.01894	1.76432	0.990956	0.526614
TSPAN14	9.74e-07	0.253482	0.325	0.482	0.0326747	UnCiliate3	TSPAN14	0.643002	0.634764	0.932822	0.559622	0.34984
CARMIL1	1.2e-06	0.253	0.235	0.35	0.0401073	UnCiliate3	CARMIL1	0.345914	0.361603	0.605404	0.356649	0.274978
ZSWIM6	1.22e-06	0.763318	0.428	0.47	0.0408832	UnCiliate3	ZSWIM6	0.669034	0.770156	1.85758	0.822712	0.250121
SLC12A2	1.35e-06	0.307986	0.189	0.283	0.0454077	UnCiliate3	SLC12A2	0.330613	0.267741	0.626872	0.398332	0.278875
DOCK5	1.38e-06	0.619304	0.34	0.351	0.0461326	UnCiliate3	DOCK5	0.348411	0.568961	1.16734	0.396222	0.331289
SIRT7	1.43e-06	0.259261	0.202	0.302	0.0481178	UnCiliate3	SIRT7	0.300529	0.297726	0.545527	0.226602	0.210751
CAST	1.55e-06	0.442559	0.718	0.861	0.052139	UnCiliate3	CAST	3.03903	3.04089	4.37172	2.56136	1.82724
SPTBN1	1.62e-06	0.731903	0.454	0.505	0.0543889	UnCiliate3	SPTBN1	0.791034	1.13338	2.1239	1.18735	0.297729
TCF7L2	2.16e-06	0.301719	0.267	0.393	0.0725076	UnCiliate3	TCF7L2	0.614243	0.443168	0.902542	0.519877	0.250689
EXOC7	2.16e-06	0.274294	0.209	0.312	0.0725573	UnCiliate3	EXOC7	0.300053	0.295436	0.56366	0.287163	0.19867
HELZ	2.31e-06	0.540314	0.49	0.565	0.0774982	UnCiliate3	HELZ	0.851483	1.26365	1.81629	0.640605	0.504896
MDM4	2.45e-06	0.605058	0.387	0.418	0.0822252	UnCiliate3	MDM4	0.459402	0.593731	1.28115	0.500875	0.480672
UACA	2.59e-06	0.391393	0.248	0.363	0.0866999	UnCiliate3	UACA	0.429152	0.438476	0.878185	0.604681	0.254212
MACC1	3.06e-06	0.982194	0.371	0.392	0.102515	UnCiliate3	MACC1	0.748345	0.558096	2.34404	1.1636	0.266262
KPNA1	3.09e-06	0.263421	0.184	0.275	0.103779	UnCiliate3	KPNA1	0.236137	0.251971	0.491631	0.29194	0.222058
TBL1XR1	3.15e-06	0.819381	0.509	0.596	0.10569	UnCiliate3	TBL1XR1	1.04947	1.06514	2.6057	1.25553	0.634606
NUFIP2	3.31e-06	0.549279	0.565	0.683	0.110987	UnCiliate3	NUFIP2	1.40077	1.39336	2.46915	1.40508	0.848318
FRK	3.35e-06	0.306505	0.167	0.25	0.112436	UnCiliate3	FRK	0.233816	0.268139	0.536673	0.314121	0.137634
NFKB1	3.55e-06	0.47023	0.593	0.689	0.118933	UnCiliate3	NFKB1	1.89104	1.5889	2.82468	1.99489	0.870847
ELF2	3.64e-06	0.257069	0.296	0.429	0.121964	UnCiliate3	ELF2	0.503603	0.532498	0.795829	0.473721	0.360982
DYNC1H1	5.21e-06	0.501051	0.523	0.62	0.174592	UnCiliate3	DYNC1H1	1.06769	1.10704	1.89936	1.09277	0.458128
SREBF2	5.32e-06	0.256486	0.28	0.411	0.178395	UnCiliate3	SREBF2	0.484795	0.460201	0.754286	0.480635	0.304343
HCG18	6e-06	0.567416	0.426	0.471	0.201145	UnCiliate3	HCG18	0.665578	0.696974	1.45553	0.647885	0.347563
SHTN1	6.25e-06	0.288568	0.366	0.532	0.209709	UnCiliate3	SHTN1	0.685272	0.977631	1.15542	0.721816	0.622622
RAF1	6.39e-06	0.301537	0.238	0.351	0.214274	UnCiliate3	RAF1	0.338218	0.349415	0.649496	0.385694	0.232665
TLE4	6.95e-06	0.850535	0.451	0.508	0.233037	UnCiliate3	TLE4	1.23926	0.791003	2.69212	0.729966	0.429525
PRKAG2	7.05e-06	0.321483	0.356	0.517	0.236533	UnCiliate3	PRKAG2	0.91816	0.753349	1.28761	0.567939	0.453399
TMEM259	7.16e-06	0.638921	0.395	0.436	0.240003	UnCiliate3	TMEM259	0.467129	0.514423	1.30622	0.521978	0.428001
INO80	7.72e-06	0.2641	0.186	0.277	0.258761	UnCiliate3	INO80	0.22988	0.266644	0.485917	0.295943	0.110309
PAWR	7.95e-06	0.495772	0.558	0.662	0.266618	UnCiliate3	PAWR	1.28159	1.63582	2.33072	1.24133	0.984858
KPNA4	8.31e-06	0.288655	0.393	0.57	0.278821	UnCiliate3	KPNA4	0.854645	0.955974	1.30393	1.06453	0.709976
KMT2A	8.8e-06	0.271165	0.351	0.512	0.295058	UnCiliate3	KMT2A	0.697093	0.775477	1.06769	0.906614	0.379573
CSNK2A1	8.9e-06	0.288186	0.356	0.529	0.298616	UnCiliate3	CSNK2A1	0.693947	0.726909	1.07784	0.771781	0.586667
CHD9	9.03e-06	0.280156	0.332	0.481	0.30282	UnCiliate3	CHD9	0.63224	0.617728	0.960021	0.60678	0.381559
ZNF644	1.01e-05	0.604156	0.486	0.555	0.338854	UnCiliate3	ZNF644	0.813119	1.10024	1.90205	1.32193	0.622823
UPF1	1.04e-05	0.302701	0.306	0.448	0.349983	UnCiliate3	UPF1	0.527026	0.599161	0.895832	0.525264	0.33487
REV3L	1.1e-05	0.582501	0.464	0.537	0.369687	UnCiliate3	REV3L	0.803761	0.909717	1.73697	1.01644	0.484856
MSH6	1.12e-05	0.31094	0.189	0.278	0.375964	UnCiliate3	MSH6	0.249914	0.287549	0.56529	0.358878	0.168396
USP15	1.14e-05	0.297263	0.229	0.338	0.382507	UnCiliate3	USP15	0.32737	0.360956	0.639877	0.367122	0.245544
NRIP1	1.4e-05	0.627383	0.503	0.572	0.468252	UnCiliate3	NRIP1	0.973484	1.41015	2.25554	1.46138	0.73996
MED13	1.4e-05	0.655861	0.445	0.503	0.470241	UnCiliate3	MED13	0.664167	0.752254	1.64207	0.787134	0.312963
MFSD14C	1.43e-05	0.625321	0.296	0.295	0.47793	UnCiliate3	MFSD14C	0.275865	0.376475	0.998888	0.305982	0.0926459
YAP1	1.46e-05	0.289615	0.37	0.543	0.488888	UnCiliate3	YAP1	0.723577	0.872852	1.14881	0.724156	0.590188
TLK2	1.49e-05	0.26647	0.222	0.325	0.500401	UnCiliate3	TLK2	0.311129	0.332599	0.581466	0.373259	0.202909
HUWE1	1.73e-05	0.25603	0.338	0.491	0.580491	UnCiliate3	HUWE1	0.612762	0.657228	0.934286	0.692438	0.428369
SLC7A11	1.81e-05	0.265271	0.292	0.422	0.607167	UnCiliate3	SLC7A1	0.480113	0.871865	0.908133	0.690007	0.254719
RNF149	1.86e-05	0.305927	0.318	0.461	0.624027	UnCiliate3	RNF149	0.539979	0.577601	0.909029	0.523225	0.437655
POLR2B	1.88e-05	0.279681	0.267	0.385	0.629551	UnCiliate3	POLR2B	0.394888	0.435196	0.713034	0.516928	0.37108
MAP4K5	1.91e-05	0.408077	0.259	0.381	0.640216	UnCiliate3	MAP4K5	0.386678	0.466885	0.866047	0.471435	0.251281
HMGCS1	2.21e-05	0.346173	0.358	0.519	0.742001	UnCiliate3	HMGCS1	0.856217	0.832527	1.34508	1.11383	0.498755
ZFHX3	2.63e-05	0.475035	0.558	0.667	0.882325	UnCiliate3	ZFHX3	1.30301	1.56619	2.25525	1.24746	0.701407
ITCH	2.7e-05	0.355205	0.219	0.321	0.904797	UnCiliate3	ITCH	0.284043	0.374883	0.672734	0.313884	0.225467
NBEAL1	2.83e-05	0.2566	0.352	0.509	0.947557	UnCiliate3	NBEAL1	0.633315	0.694545	0.963574	0.66684	0.470383
DSP	2.92e-05	0.361069	0.749	0.899	0.978531	UnCiliate3	DSP	5.12291	4.83703	6.45563	3.9893	1.60306
ODF2L	3.03e-05	0.358138	0.328	0.47	1	UnCiliate3	ODF2L	0.566157	0.739058	1.0702	0.657584	0.497115
ATP8B1	3.05e-05	0.276536	0.224	0.323	1	UnCiliate3	ATP8B1	0.34601	0.280898	0.596884	0.346681	0.155849
IL1R1	3.19e-05	0.390108	0.691	0.824	1	UnCiliate3	IL1R1	3.15332	3.08436	4.30981	2.5433	2.16143
MAP7D1	3.33e-05	0.284306	0.292	0.416	1	UnCiliate3	MAP7D1	0.515954	0.518192	0.84436	0.575362	0.414457
KIAA1551	3.52e-05	0.260635	0.455	0.625	1	UnCiliate3	KIAA1551	1.33067	1.74839	1.89832	1.11074	1.03284
CRK	3.64e-05	0.287864	0.395	0.573	1	UnCiliate3	CRK	0.833719	0.915997	1.26113	0.849496	0.733466
KDM5C	3.74e-05	0.25229	0.216	0.313	1	UnCiliate3	KDM5C	0.282904	0.316367	0.533506	0.310493	0.163633
CDYL	3.75e-05	0.306374	0.304	0.437	1	UnCiliate3	CDYL	0.515051	0.630266	0.909641	0.523731	0.455761
BIN3	3.84e-05	0.269116	0.173	0.254	1	UnCiliate3	BIN3	0.230449	0.229205	0.485769	0.265353	0.250183
TLE1	3.87e-05	0.578251	0.584	0.684	1	UnCiliate3	TLE1	1.55455	2.19164	3.04847	1.62327	1.11636
HAP1	3.94e-05	0.516677	0.318	0.317	1	UnCiliate3	HAP1	0.437891	0.724636	1.16089	0.296846	0.451989
CDK11B	4.09e-05	0.253985	0.235	0.338	1	UnCiliate3	CDK11B	0.309318	0.353319	0.577149	0.384875	0.253883
USP12	4.36e-05	0.321093	0.324	0.464	1	UnCiliate3	USP12	0.603613	0.664133	1.02334	0.714084	0.477296
AC016831.7	5.35e-05	0.496388	0.299	0.3	1	UnCiliate3	AC016831.7	0.326899	0.346751	0.863692	0.28429	0.150481
RASEF	5.36e-05	0.522526	0.417	0.467	1	UnCiliate3	RASEF	0.690554	0.828863	1.44554	0.521921	0.348826
WDFY1	5.51e-05	0.289073	0.2	0.286	1	UnCiliate3	WDFY1	0.282845	0.306799	0.571249	0.305995	0.190816
ODR4	5.96e-05	0.298167	0.234	0.338	1	UnCiliate3	ODR4	0.304071	0.363906	0.629466	0.466802	0.229001
LRRC1	7.06e-05	0.254768	0.311	0.439	1	UnCiliate3	LRRC1	0.574283	0.862834	0.948789	0.386139	0.362941
VPS37B	7.17e-05	0.417173	0.564	0.677	1	UnCiliate3	VPS37B	1.36782	1.45702	2.13508	1.15476	0.712764
MAFK	7.38e-05	0.48887	0.449	0.511	1	UnCiliate3	MAFK	0.766555	0.803539	1.45951	0.637203	0.426098
DNM1L	7.43e-05	0.35128	0.305	0.44	1	UnCiliate3	DNM1L	0.507474	0.500018	0.920377	0.638792	0.372777
SVIL	7.57e-05	0.273228	0.226	0.321	1	UnCiliate3	SVIL	0.421003	0.255152	0.641372	0.318556	0.192188
ANKRD65	7.6e-05	0.251655	0.32	0.447	1	UnCiliate3	ANKRD65	0.786691	0.744926	1.05853	0.379235	0.299694
COL4A2	7.7e-05	0.364202	0.244	0.343	1	UnCiliate3	COL4A2	0.370544	0.37803	0.792616	0.833483	0.291668
PAN3	8.7e-05	0.278139	0.236	0.335	1	UnCiliate3	PAN3	0.315595	0.392049	0.625585	0.363511	0.342
HGSNAT	8.84e-05	0.25392	0.213	0.304	1	UnCiliate3	HGSNAT	0.301037	0.316474	0.550392	0.246677	0.256348
XRN1	9.02e-05	0.256257	0.185	0.264	1	UnCiliate3	XRN1	0.237827	0.273624	0.48662	0.254458	0.161789
CAMSAP1	9.39e-05	0.264497	0.183	0.261	1	UnCiliate3	CAMSAP1	0.256681	0.243469	0.498629	0.252872	0.154205
VEZT	0.000104635	0.289913	0.29	0.411	1	UnCiliate3	VEZT	0.458559	0.471077	0.780969	0.425876	0.388863
SAMD4B	0.000105757	0.330252	0.283	0.408	1	UnCiliate3	SAMD4B	0.420846	0.508585	0.816007	0.545432	0.281976
GPATCH2L	0.000109105	0.632406	0.325	0.338	1	UnCiliate3	GPATCH2L	0.358204	0.390091	1.12008	0.516997	0.209392
PKN2	0.000114182	0.35628	0.377	0.543	1	UnCiliate3	PKN2	0.752957	0.776491	1.23976	0.791925	0.521664
SNRNP70	0.00011561	0.571835	0.512	0.623	1	UnCiliate3	SNRNP70	0.937638	1.09015	1.95966	1.14549	0.949095
PTPN2	0.0001205	0.301439	0.339	0.49	1	UnCiliate3	PTPN2	0.660757	0.652865	1.03278	0.556388	0.589227
MSI2	0.000120524	0.37164	0.33	0.471	1	UnCiliate3	MSI2	0.620305	0.600961	1.09454	0.738403	0.576632
KAT6A	0.00012403	0.27447	0.257	0.369	1	UnCiliate3	KAT6A	0.383595	0.406154	0.671903	0.378592	0.240746
RNF169	0.00012641	0.295914	0.187	0.268	1	UnCiliate3	RNF169	0.231639	0.259581	0.521498	0.30451	0.157341
SP100	0.000134534	0.31224	0.308	0.44	1	UnCiliate3	SP100	0.546562	0.578144	0.92155	0.434885	0.510065
JUP	0.000139939	0.316101	0.665	0.808	1	UnCiliate3	JUP	2.34912	2.12233	3.01804	1.84314	1.70942
NUP58	0.000140209	0.353788	0.261	0.372	1	UnCiliate3	NUP58	0.411862	0.433708	0.80284	0.418863	0.265552
MBP	0.000144274	0.514919	0.56	0.667	1	UnCiliate3	MBP	1.50817	1.31112	2.43123	1.28513	0.709276
GCNT2	0.000156086	0.546937	0.442	0.509	1	UnCiliate3	GCNT2	0.799472	0.807928	1.60915	0.780094	0.508098
NUP88	0.000164807	0.285982	0.268	0.379	1	UnCiliate3	NUP88	0.38886	0.439426	0.708545	0.471237	0.275757
ARID2	0.000169716	0.336623	0.179	0.254	1	UnCiliate3	ARID2	0.22432	0.228905	0.548021	0.300282	0.152494
UBXN7	0.000186772	0.284109	0.212	0.298	1	UnCiliate3	UBXN7	0.27781	0.325591	0.570263	0.339707	0.187002
FARP1	0.000194678	0.617371	0.469	0.563	1	UnCiliate3	FARP1	0.842686	0.790917	1.77819	0.716468	0.630847
SERPINB9	0.000197517	0.37276	0.28	0.385	1	UnCiliate3	SERPINB9	0.720533	0.803632	1.27535	1.01606	0.689222
NFKBID	0.000198079	0.530221	0.411	0.461	1	UnCiliate3	NFKBID	0.700113	0.485849	1.3304	0.570453	0.298845
EPS8L2	0.000203361	0.446565	0.299	0.43	1	UnCiliate3	EPS8L2	0.520393	0.520689	1.06105	0.394903	0.489782
MIB1	0.000205272	0.339355	0.187	0.264	1	UnCiliate3	MIB1	0.241249	0.258343	0.570194	0.284612	0.101462
ADAM9	0.000214173	0.715014	0.419	0.479	1	UnCiliate3	ADAM9	0.609029	0.652548	1.64395	0.703048	0.311037
SRSF1	0.000221286	0.322929	0.316	0.447	1	UnCiliate3	SRSF1	0.500497	0.574927	0.925618	0.817874	0.536785
MXD1	0.000222861	0.390602	0.337	0.481	1	UnCiliate3	MXD1	0.668213	0.84291	1.25638	0.915137	0.509928
ADNP	0.000226639	0.25803	0.328	0.46	1	UnCiliate3	ADNP	0.535494	0.613725	0.867939	0.680128	0.484777
SIPA1L1	0.000249959	0.359308	0.202	0.286	1	UnCiliate3	SIPA1L1	0.289457	0.275446	0.652771	0.396052	0.235879
TAF8	0.000256067	0.376166	0.211	0.296	1	UnCiliate3	TAF8	0.402833	0.226919	0.733243	0.278539	0.161106
RALGDS	0.000303367	0.256322	0.36	0.494	1	UnCiliate3	RALGDS	0.825166	0.652204	1.07237	0.533572	0.293397
HKDC1	0.000303632	0.454435	0.297	0.293	1	UnCiliate3	HKDC1	0.505083	0.357212	0.970774	0.287891	0.217932
SUPV3L1	0.000327318	0.265118	0.18	0.253	1	UnCiliate3	SUPV3L1	0.225678	0.239509	0.47805	0.284022	0.174814
DYNC1LI2	0.000338657	0.36589	0.38	0.553	1	UnCiliate3	DYNC1LI2	0.743005	0.824407	1.26933	0.77141	0.626155
NDRG1	0.000338843	0.561727	0.539	0.635	1	UnCiliate3	NDRG1	1.48048	1.25089	2.47903	0.918907	0.877545
COBL	0.000340263	0.844137	0.37	0.414	1	UnCiliate3	COBL	0.533513	0.644635	1.79558	0.625844	0.30425
GALNT11	0.000346029	0.991616	0.345	0.375	1	UnCiliate3	GALNT11	0.403537	0.46086	1.8147	0.431013	0.301174
RAB3GAP2	0.000349728	0.288986	0.183	0.256	1	UnCiliate3	RAB3GAP2	0.228866	0.244865	0.502869	0.26703	0.127124
SLC12A7	0.000388638	0.534355	0.347	0.373	1	UnCiliate3	SLC12A7	0.489703	0.458134	1.11791	0.387582	0.229257
DENND4A	0.000389644	0.669655	0.301	0.318	1	UnCiliate3	DENND4A	0.303679	0.364455	1.09877	0.388705	0.196662
SLC45A4	0.000401129	0.498527	0.432	0.491	1	UnCiliate3	SLC45A4	0.811361	0.695612	1.45067	0.449773	0.304692
FEM1C	0.000403431	0.264294	0.222	0.307	1	UnCiliate3	FEM1C	0.311256	0.335023	0.572924	0.238553	0.225175
TNRC6B	0.000411661	0.343199	0.366	0.525	1	UnCiliate3	TNRC6B	0.735716	0.778321	1.19657	0.717637	0.442559
VPS13C	0.000419806	0.427325	0.511	0.608	1	UnCiliate3	VPS13C	1.02533	1.30105	1.78298	0.756815	0.675128
CLIP1	0.000461142	0.599726	0.477	0.563	1	UnCiliate3	CLIP1	0.880248	1.0571	1.9034	1.14913	0.349108
SLC25A37	0.000462799	0.373943	0.259	0.366	1	UnCiliate3	SLC25A37	0.406065	0.416348	0.817458	0.406755	0.279815
FLNA	0.000472126	0.372418	0.247	0.345	1	UnCiliate3	FLNA	0.511088	0.278761	0.871656	0.735694	0.260473
AAK1	0.00048114	0.3658	0.309	0.432	1	UnCiliate3	AAK1	0.569706	0.47392	0.96354	0.469918	0.290501
CORO1C	0.000482878	0.342401	0.212	0.296	1	UnCiliate3	CORO1C	0.309373	0.238226	0.634871	0.416858	0.194791
TRPS1	0.000535106	0.300395	0.308	0.435	1	UnCiliate3	TRPS1	0.542892	0.557117	0.882393	0.462795	0.267556
EXPH5	0.000537803	0.516881	0.426	0.486	1	UnCiliate3	EXPH5	0.750772	0.807392	1.48994	0.630606	0.360456
PELI1	0.000538346	0.40349	0.28	0.391	1	UnCiliate3	PELI1	0.390169	0.610015	0.92441	0.533545	0.323451
SSFA2	0.000543136	0.320297	0.327	0.46	1	UnCiliate3	SSFA2	0.513819	0.741338	0.963951	0.467681	0.488774
NXF1	0.000554304	0.320336	0.268	0.378	1	UnCiliate3	NXF1	0.40411	0.460756	0.759661	0.427624	0.175691
ADAM17	0.000568304	0.296123	0.275	0.384	1	UnCiliate3	ADAM17	0.429111	0.411752	0.74012	0.465498	0.253348
CABLES1	0.000581751	0.550081	0.299	0.305	1	UnCiliate3	CABLES1	0.349906	0.539166	1.03618	0.325812	0.150131
PTK2	0.000606291	0.303218	0.275	0.384	1	UnCiliate3	PTK2	0.372795	0.487489	0.724355	0.359723	0.249985
RNF213	0.000610558	0.50327	0.436	0.506	1	UnCiliate3	RNF213	0.741842	0.804185	1.45926	0.678475	0.336722
CNST	0.000670727	0.509642	0.377	0.415	1	UnCiliate3	CNST	0.509817	0.721432	1.21443	0.419709	0.350932
PLK3	0.000708834	0.275516	0.257	0.359	1	UnCiliate3	PLK3	0.5188	0.449452	0.789424	0.310872	0.313807
MTF2	0.000722555	0.382713	0.222	0.31	1	UnCiliate3	MTF2	0.304301	0.282097	0.694422	0.402107	0.232897
CAPN2	0.000737821	0.34238	0.393	0.551	1	UnCiliate3	CAPN2	0.897952	0.70204	1.31916	0.718315	0.794202
PAFAH1B1	0.000762366	0.276454	0.426	0.606	1	UnCiliate3	PAFAH1B1	0.876874	1.15165	1.36883	0.974183	0.837057
FAM84B1	0.000772003	0.460761	0.574	0.68	1	UnCiliate3	FAM84B	1.54242	2.16598	2.67698	0.99537	1.26185
SLC15A1	0.000778535	0.353189	0.293	0.28	1	UnCiliate3	SLC15A1	0.702667	0.980318	1.29386	0.470714	1.26008
BSDC1	0.000779357	0.264107	0.222	0.309	1	UnCiliate3	BSDC1	0.26637	0.322493	0.534884	0.32624	0.132298
ITGA2	0.00079401	1.01331	0.32	0.334	1	UnCiliate3	ITGA2	0.538796	0.804948	2.25127	0.669824	0.374871
PRPF38B	0.000851957	0.318257	0.403	0.576	1	UnCiliate3	PRPF38B	0.90134	0.915871	1.36944	1.06556	0.637044
SLC22A5	0.000971363	0.251576	0.186	0.254	1	UnCiliate3	SLC22A5	0.219834	0.312436	0.485689	0.195958	0.29399
OTUD4	0.00101148	0.323385	0.249	0.341	1	UnCiliate3	OTUD4	0.358052	0.373239	0.69699	0.377626	0.220434
ELK3	0.00105034	0.373431	0.2	0.278	1	UnCiliate3	ELK3	0.403877	0.3054	0.785787	0.532997	0.308341
DDB1	0.00106989	0.281608	0.292	0.399	1	UnCiliate3	DDB1	0.42931	0.44967	0.737044	0.45673	0.285914
NECTIN4	0.00111856	0.273131	0.218	0.301	1	UnCiliate3	NECTIN4	0.322508	0.351768	0.599038	0.335367	0.165855
ATP9A	0.00113293	0.260038	0.188	0.259	1	UnCiliate3	ATP9A	0.247448	0.270546	0.492763	0.209572	0.143942
DDX42	0.00114891	0.258121	0.343	0.479	1	UnCiliate3	DDX42	0.593135	0.645833	0.91035	0.59552	0.389566
SLMAP	0.00120771	0.639954	0.369	0.412	1	UnCiliate3	SLMAP	0.49116	0.505289	1.30994	0.534176	0.199312
HIVEP1	0.00121238	0.285847	0.283	0.393	1	UnCiliate3	HIVEP1	0.434237	0.532583	0.777352	0.554081	0.243999
SMURF2	0.00121711	0.402536	0.216	0.297	1	UnCiliate3	SMURF2	0.309737	0.308676	0.722536	0.332527	0.16345
ZFAND6	0.00121712	0.285607	0.486	0.666	1	UnCiliate3	ZFAND6	1.25775	1.29135	1.78612	1.33715	1.54236
ATXN2	0.00130514	0.348731	0.273	0.379	1	UnCiliate3	ATXN2	0.437384	0.406291	0.811241	0.421149	0.327268
RBM33	0.00132388	0.335286	0.259	0.361	1	UnCiliate3	RBM33	0.326885	0.444769	0.712418	0.366109	0.245621
LUC7L	0.00137323	0.388419	0.295	0.413	1	UnCiliate3	LUC7L	0.4602	0.47467	0.9191	0.518706	0.438458
MCL1	0.00144245	0.26585	0.723	0.859	1	UnCiliate3	MCL1	3.15936	3.6137	4.13522	3.57473	2.46752
OSBPL3	0.00147371	0.347394	0.188	0.259	1	UnCiliate3	OSBPL3	0.268117	0.240167	0.597398	0.268066	0.173517
TENT2	0.0014794	0.258807	0.201	0.275	1	UnCiliate3	TENT2	0.267857	0.271834	0.513685	0.265949	0.194571
NT5C2	0.00149743	0.263289	0.267	0.37	1	UnCiliate3	NT5C2	0.398476	0.426934	0.679858	0.304323	0.363423
SMCHD1	0.00150152	0.55047	0.4	0.462	1	UnCiliate3	SMCHD1	0.557759	0.708848	1.33125	0.715166	0.24727
SETX	0.00150506	0.606772	0.405	0.466	1	UnCiliate3	SETX	0.668014	0.802592	1.56303	0.607393	0.297608
COL1A21	0.00150845	0.494916	0.471	0.604	1	UnCiliate3	COL1A2	2.76131	6.57341	5.66594	2.44858	1.44929
SH3RF1	0.00154883	0.323601	0.265	0.363	1	UnCiliate3	SH3RF1	0.366829	0.440207	0.735067	0.496949	0.221915
SMG7	0.00160782	0.262395	0.269	0.367	1	UnCiliate3	SMG7	0.389543	0.435973	0.678241	0.391358	0.32507
KIAA0232	0.00161263	0.336874	0.23	0.318	1	UnCiliate3	KIAA0232	0.319076	0.351379	0.665353	0.290581	0.163571
PANK3	0.00166902	0.264202	0.214	0.293	1	UnCiliate3	PANK3	0.278847	0.289962	0.537696	0.313159	0.213871
MAN2A1	0.00168198	0.294098	0.207	0.285	1	UnCiliate3	MAN2A1	0.263595	0.346576	0.573235	0.232227	0.229096
CTNNB1	0.00168996	0.301312	0.418	0.581	1	UnCiliate3	CTNNB1	0.923884	0.890948	1.3692	1.11683	0.880885
YTHDC1	0.00169417	0.283229	0.654	0.803	1	UnCiliate3	YTHDC1	2.38775	2.68364	3.18282	2.50091	1.64338
RNMT	0.00170946	0.633745	0.497	0.599	1	UnCiliate3	RNMT	0.930316	1.08691	2.0672	1.10941	0.811986
ANKRD17	0.00178426	0.290503	0.321	0.446	1	UnCiliate3	ANKRD17	0.530841	0.544234	0.867981	0.591055	0.327971
SF3B1	0.00204208	0.358964	0.594	0.747	1	UnCiliate3	SF3B1	1.61681	1.80381	2.38455	1.55637	1.10345
AC005261.1	0.00222145	0.525311	0.314	0.335	1	UnCiliate3	AC005261.1	0.350486	0.468752	0.976655	0.367038	0.143428
CELF1	0.00231472	0.313067	0.39	0.547	1	UnCiliate3	CELF1	0.75069	0.846714	1.19732	0.819082	0.514838
MDM2	0.00262456	0.989323	0.361	0.41	1	UnCiliate3	MDM2	0.54195	0.536362	2.03988	0.559403	0.344872
DIS3	0.00267674	0.378302	0.271	0.374	1	UnCiliate3	DIS3	0.384685	0.460905	0.826933	0.456637	0.307811
DIDO1	0.00267821	0.30091	0.222	0.301	1	UnCiliate3	DIDO1	0.291185	0.283034	0.582208	0.283408	0.209342
SECISBP2	0.00269735	0.335798	0.274	0.376	1	UnCiliate3	SECISBP2	0.40431	0.485176	0.792586	0.373742	0.312596
SENP5	0.00272297	0.304355	0.188	0.259	1	UnCiliate3	SENP5	0.202599	0.251507	0.505775	0.258603	0.209765
EGR3	0.00283045	0.264938	0.4	0.548	1	UnCiliate3	EGR3	1.08163	1.08816	1.47468	1.00162	0.695735
EPB41L5	0.00297423	0.331039	0.27	0.37	1	UnCiliate3	EPB41L5	0.422329	0.38468	0.765573	0.393537	0.288046
PHKG2	0.00327855	0.341108	0.232	0.322	1	UnCiliate3	PHKG2	0.314965	0.29735	0.654801	0.350226	0.205886
DGKH	0.00330472	0.536965	0.296	0.31	1	UnCiliate3	DGKH	0.339647	0.369451	0.946822	0.380798	0.17881
MYO10	0.00331682	0.307802	0.426	0.597	1	UnCiliate3	MYO10	1.04167	0.981942	1.45736	0.802675	0.503978
CLOCK	0.00334431	0.439271	0.199	0.271	1	UnCiliate3	CLOCK	0.249524	0.282775	0.702907	0.25622	0.188057
ATG13	0.00348937	0.30691	0.267	0.364	1	UnCiliate3	ATG13	0.351481	0.435978	0.692183	0.331306	0.23731
MAP4K3	0.00359402	0.66301	0.35	0.395	1	UnCiliate3	MAP4K3	0.417648	0.590436	1.31022	0.433302	0.278485
FAM102A	0.00361419	0.301592	0.249	0.337	1	UnCiliate3	FAM102A	0.395572	0.347786	0.684144	0.280199	0.201456
JAG1	0.00370488	0.33839	0.367	0.503	1	UnCiliate3	JAG1	0.969045	0.684972	1.34153	0.665477	0.52243
WDR1	0.0038769	0.256068	0.451	0.623	1	UnCiliate3	WDR1	1.01544	1.0608	1.43138	1.19344	0.990593
EPB41L2	0.0039579	0.40532	0.341	0.463	1	UnCiliate3	EPB41L2	0.96951	0.987032	1.64927	1.51995	0.918115
NUP98	0.00401762	0.266731	0.328	0.445	1	UnCiliate3	NUP98	0.483766	0.712508	0.85303	0.557065	0.278887
TNKS2	0.00406573	0.340458	0.28	0.383	1	UnCiliate3	TNKS2	0.39046	0.477364	0.78806	0.477289	0.258011
PIK3C2A	0.00407603	0.329506	0.346	0.48	1	UnCiliate3	PIK3C2A	0.594849	0.673132	1.02007	0.651869	0.363464
MAFG	0.00418085	0.55871	0.394	0.461	1	UnCiliate3	MAFG	0.550649	0.623297	1.29623	0.526693	0.344941
BRWD1	0.00425684	0.282569	0.301	0.409	1	UnCiliate3	BRWD1	0.491725	0.490271	0.794591	0.440461	0.2323
GATAD2A	0.00428109	0.285521	0.361	0.496	1	UnCiliate3	GATAD2A	0.60089	0.692318	0.975088	0.646639	0.443411
ARHGAP21	0.00440384	0.432348	0.283	0.386	1	UnCiliate3	ARHGAP21	0.416082	0.532261	0.938363	0.397235	0.206246
SRGAP3	0.00449504	0.441893	0.32	0.437	1	UnCiliate3	SRGAP3	0.825648	0.586826	1.33319	0.58429	0.248426
ELL2	0.00477316	0.567181	0.429	0.497	1	UnCiliate3	ELL2	0.722785	0.699299	1.5281	0.743057	0.506705
GSE1	0.00483114	0.256517	0.316	0.43	1	UnCiliate3	GSE1	0.502822	0.571793	0.802938	0.475578	0.284116
BLOC1S6	0.0049346	0.46015	0.297	0.406	1	UnCiliate3	BLOC1S6	0.443564	0.563995	1.04415	0.635958	0.425685
FNIP1	0.00503017	0.289643	0.248	0.337	1	UnCiliate3	FNIP1	0.323348	0.384545	0.630964	0.307856	0.223002
SUPT5H	0.00503502	0.310912	0.398	0.555	1	UnCiliate3	SUPT5H	0.768852	0.895438	1.22598	0.786016	0.568445
RAP1B	0.0051415	0.492154	0.449	0.622	1	UnCiliate3	RAP1B	1.01599	1.12036	1.90513	1.2972	1.13323
COL1A1	0.00515029	0.58345	0.311	0.336	1	UnCiliate3	COL1A1	0.46089	0.377545	1.16974	0.584382	0.533186
TOR1AIP2	0.00529549	0.570464	0.497	0.597	1	UnCiliate3	TOR1AIP2	0.953299	1.30191	2.08728	1.43568	1.03793
SRSF4	0.00532589	0.533546	0.455	0.555	1	UnCiliate3	SRSF4	0.757411	0.856113	1.58842	1.02368	0.556152
PRRC2B	0.00535172	0.523811	0.44	0.532	1	UnCiliate3	PRRC2B	0.73438	0.768236	1.47589	0.695902	0.350123
DCDC2	0.00536405	0.359975	0.412	0.563	1	UnCiliate3	DCDC2	1.01578	0.939532	1.56829	1.28042	0.871967
SRSF11	0.00538536	0.336873	0.645	0.799	1	UnCiliate3	SRSF11	2.03816	2.17706	2.86873	2.21287	1.59822
IPO7	0.00547636	0.315498	0.418	0.581	1	UnCiliate3	IPO7	0.870474	0.904487	1.33406	1.01843	0.636381
SMAD2	0.0055881	0.378414	0.337	0.46	1	UnCiliate3	SMAD2	0.576871	0.542577	1.02576	0.581341	0.396042
GCLC	0.00598446	0.48253	0.295	0.39	1	UnCiliate3	GCLC	0.524274	0.820174	1.28181	0.918038	0.654825
DENND5A	0.00612531	0.296663	0.305	0.411	1	UnCiliate3	DENND5A	0.46824	0.490985	0.797539	0.443381	0.276961
PPP6R3	0.00613635	0.320154	0.272	0.371	1	UnCiliate3	PPP6R3	0.349999	0.414807	0.708811	0.395411	0.320246
LINC00958	0.00622557	0.45355	0.202	0.275	1	UnCiliate3	LINC00958	0.260763	0.320916	0.746355	0.249592	0.231031
TRIM44	0.00622606	0.342567	0.309	0.426	1	UnCiliate3	TRIM44	0.463702	0.525366	0.86919	0.515207	0.282091
KDM5A	0.00627666	0.305831	0.407	0.56	1	UnCiliate3	KDM5A	0.861781	0.945689	1.29303	0.72279	0.418195
RIOK3	0.00632617	0.274731	0.66	0.801	1	UnCiliate3	RIOK3	2.50614	2.69258	3.22219	1.93856	1.76418
NOTCH2	0.00640826	0.250545	0.289	0.383	1	UnCiliate3	NOTCH2	0.484663	0.557445	0.768407	0.375682	0.238536
MAPK8	0.00658553	0.43307	0.241	0.33	1	UnCiliate3	MAPK8	0.295853	0.403298	0.793422	0.36269	0.283472
B4GALNT3	0.00666004	0.433136	0.298	0.317	1	UnCiliate3	B4GALNT3	0.403652	0.516224	0.928712	0.262202	0.42594
ZFC3H1	0.00694706	0.639143	0.366	0.421	1	UnCiliate3	ZFC3H1	0.444294	0.571858	1.30486	0.659067	0.234179
NPAS3	0.00706381	1.0422	0.28	0.296	1	UnCiliate3	NPAS3	0.437854	0.696131	2.14551	0.692426	0.535827
CCDC85C	0.0072005	0.576907	0.244	0.251	1	UnCiliate3	CCDC85C	0.263264	0.220808	0.857432	0.297016	0.105328
STAG1	0.00743166	0.408061	0.248	0.337	1	UnCiliate3	STAG1	0.312152	0.384679	0.767311	0.392149	0.225582
TRIM56	0.00809346	0.345418	0.248	0.332	1	UnCiliate3	TRIM56	0.351739	0.360664	0.712088	0.409601	0.162825
AC013394.1	0.00834599	0.337367	0.242	0.329	1	UnCiliate3	AC013394.1	0.293296	0.366585	0.65544	0.321937	0.200221
C18orf25	0.00835221	0.26988	0.211	0.282	1	UnCiliate3	C18orf25	0.319501	0.266262	0.563142	0.269161	0.207478
UBA6	0.00838687	0.390988	0.262	0.357	1	UnCiliate3	UBA6	0.358382	0.377864	0.783022	0.402612	0.234927
OGA	0.00851083	0.479596	0.408	0.483	1	UnCiliate3	OGA	0.606219	0.761488	1.28171	0.634443	0.329598
CTTN	0.00859686	0.259691	0.466	0.644	1	UnCiliate3	CTTN	1.01917	1.13311	1.46076	0.985048	1.14709
SRSF10	0.00875478	0.274051	0.442	0.615	1	UnCiliate3	SRSF10	0.953462	0.993607	1.38883	1.21085	0.906671
ACADVL	0.00897409	0.337151	0.396	0.559	1	UnCiliate3	ACADVL	0.745221	0.821569	1.24956	0.908713	0.861516
UBR5	0.00899018	0.525569	0.376	0.434	1	UnCiliate3	UBR5	0.520799	0.574511	1.20261	0.576021	0.35702
MAP2K3	0.00909359	0.301907	0.632	0.77	1	UnCiliate3	MAP2K3	2.16661	1.8974	2.75394	2.06206	1.35103
DST	0.00914686	0.844647	0.439	0.506	1	UnCiliate3	DST	1.24538	0.765542	2.75321	1.6249	0.410317
SEMA3B	0.00919077	0.866823	0.288	0.315	1	UnCiliate3	SEMA3B	0.462438	0.448384	1.66601	0.735877	0.249812
MYO1E	0.00922433	0.366926	0.271	0.366	1	UnCiliate3	MYO1E	0.396818	0.377641	0.7829	0.431972	0.185064
ESYT2	0.00931171	0.288347	0.275	0.368	1	UnCiliate3	ESYT2	0.404542	0.397422	0.694888	0.338627	0.183654
SEC24D	0.00993634	0.271897	0.237	0.317	1	UnCiliate3	SEC24D	0.297343	0.384658	0.590253	0.27153	0.238592
CENPF	0	1.97642	0.622	0.05	0	UnCiliate4	CENPF	0.0684888	0.0413904	0.157767	3.22425	0.144324
UBE2C	0	1.35733	0.486	0.022	0	UnCiliate4	UBE2C	0.0203648	0.0117763	0.0584412	1.63999	0.198493
PTTG1	0	1.34925	0.624	0.121	0	UnCiliate4	PTTG1	0.112241	0.0852428	0.132213	1.84503	0.309819
NUSAP1	0	1.32063	0.618	0.125	0	UnCiliate4	NUSAP1	0.109924	0.121071	0.213315	1.81576	0.206261
MKI67	0	1.26505	0.564	0.038	0	UnCiliate4	MKI67	0.0348974	0.0306726	0.127862	1.50645	0.0420609
PCLAF	0	1.23134	0.593	0.061	0	UnCiliate4	PCLAF	0.0639061	0.0516455	0.121245	1.54081	0.393346
TOP2A	0	1.22698	0.531	0.029	0	UnCiliate4	TOP2A	0.0255597	0.0249393	0.0600387	1.41202	0.0623578
BIRC5	0	1.05537	0.603	0.029	0	UnCiliate4	BIRC5	0.024891	0.0163441	0.0454655	1.13996	0.129588
CCNB1	0	1.03759	0.534	0.091	0	UnCiliate4	CCNB1	0.0818525	0.0688588	0.113874	1.23217	0.203204
CENPW	0	0.981361	0.641	0.094	0	UnCiliate4	CENPW	0.0971161	0.0664579	0.136237	1.17302	0.259165
TPX2	0	0.918501	0.496	0.036	0	UnCiliate4	TPX2	0.02758	0.0242615	0.0590222	0.950766	0.0766915
CDK1	0	0.825473	0.446	0.055	0	UnCiliate4	CDK1	0.0700117	0.0230498	0.0550089	0.878051	0.142976
TYMS	0	0.789143	0.524	0.044	0	UnCiliate4	TYMS	0.0369565	0.0252816	0.0586153	0.80735	0.240936
ASPM	0	0.770269	0.397	0.016	0	UnCiliate4	ASPM	0.0123951	0.00940492	0.104575	0.742661	0.0418904
DLGAP5	0	0.76859	0.434	0.012	0	UnCiliate4	DLGAP5	0.0108785	0.00798014	0.0415908	0.730446	0.0670699
HMMR	0	0.724943	0.417	0.027	0	UnCiliate4	HMMR	0.0194128	0.0184761	0.0431577	0.689085	0.0302158
MAD2L1	0	0.680286	0.53	0.062	0	UnCiliate4	MAD2L1	0.0513876	0.0424152	0.0758057	0.693976	0.169791
CDKN3	0	0.670839	0.425	0.016	0	UnCiliate4	CDKN3	0.0115963	0.00807217	0.0412288	0.618251	0.0735795
CENPK	0	0.666639	0.515	0.058	0	UnCiliate4	CENPK	0.0486187	0.0379944	0.0787685	0.673565	0.164003
ZWINT	0	0.662633	0.544	0.066	0	UnCiliate4	ZWINT	0.0506074	0.0444149	0.0431977	0.666058	0.136802
PBK	0	0.660416	0.444	0.008	0	UnCiliate4	PBK	0.00612826	0.00370202	0.0118626	0.594849	0.0680219
TK1	0	0.65864	0.502	0.049	0	UnCiliate4	TK1	0.0437525	0.0314817	0.0441708	0.64842	0.118974
LMNB1	0	0.65702	0.495	0.066	0	UnCiliate4	LMNB1	0.0466894	0.0567004	0.0660003	0.662139	0.107169
CEP55	0	0.655474	0.454	0.013	0	UnCiliate4	CEP55	0.00907755	0.00705816	0.0312894	0.595335	0.05381
CENPE	0	0.645188	0.423	0.032	0	UnCiliate4	CENPE	0.0319521	0.0211523	0.0681218	0.613778	0.0187099
CCNB2	0	0.575879	0.436	0.035	0	UnCiliate4	CCNB2	0.0225446	0.0209822	0.12811	0.542581	0.0798183
PRC1	0	0.560248	0.454	0.054	0	UnCiliate4	PRC1	0.0416693	0.0353152	0.0652267	0.538055	0.0595198
DIAPH3	0	0.5498	0.459	0.041	0	UnCiliate4	DIAPH3	0.0283644	0.0263381	0.183446	0.529555	0.0777529
CDC20	0	0.546652	0.379	0.027	0	UnCiliate4	CDC20	0.0257352	0.0128342	0.031098	0.497473	0.0736548
GGH	0	0.521845	0.534	0.078	0	UnCiliate4	GGH	0.0581272	0.0669206	0.0493621	0.524975	0.109163
TROAP	0	0.506597	0.391	0.014	0	UnCiliate4	TROAP	0.009717	0.00875167	0.0138047	0.435736	0.0248381
GTSE1	0	0.499766	0.362	0.019	0	UnCiliate4	GTSE1	0.0128884	0.0122266	0.0412715	0.438006	0.0456079
NUF2	0	0.488092	0.355	0.009	0	UnCiliate4	NUF2	0.00611623	0.00506151	0.0252051	0.415105	0.0324244
ESCO2	0	0.45031	0.352	0.009	0	UnCiliate4	ESCO2	0.00560706	0.00572	0.045266	0.382902	0.0618776
MND1	0	0.436372	0.388	0.043	0	UnCiliate4	MND1	0.0309173	0.0264078	0.0569527	0.399387	0.0708357
SGO1	0	0.432135	0.366	0.013	0	UnCiliate4	SGO1	0.0106467	0.00885715	0.0420322	0.368631	0.0361658
TACC3	0	0.410983	0.379	0.023	0	UnCiliate4	TACC3	0.0204022	0.012293	0.0322799	0.356125	0.0321188
CENPA	0	0.410486	0.313	0.018	0	UnCiliate4	CENPA	0.0101922	0.0150686	0.0490174	0.350058	0.0225709
CDCA3	0	0.40959	0.34	0.008	0	UnCiliate4	CDCA3	0.00539228	0.00448888	0.015903	0.340371	0.0654442
RAD51AP1	0	0.400936	0.391	0.024	0	UnCiliate4	RAD51AP1	0.0197224	0.0165154	0.0312019	0.350747	0.0821573
RRM2	0	0.395143	0.323	0.026	0	UnCiliate4	RRM2	0.0180199	0.0203872	0.0475018	0.346968	0.0759133
NDC80	0	0.386806	0.317	0.008	0	UnCiliate4	NDC80	0.0059252	0.0050356	0.0230561	0.318176	0.0235854
CLSPN	0	0.37347	0.291	0.017	0	UnCiliate4	CLSPN	0.0127363	0.013062	0.0548184	0.321442	0.0794901
MYBL2	0	0.371913	0.369	0.012	0	UnCiliate4	MYBL2	0.00929692	0.00612454	0.0311705	0.308966	0.0295633
DEPDC1	0	0.369892	0.259	0.006	0	UnCiliate4	DEPDC1	0.00457491	0.00352078	0.0161099	0.300974	0.0324315
KIF11	0	0.342556	0.349	0.033	0	UnCiliate4	KIF11	0.0395709	0.0234612	0.0268445	0.309973	0.0186886
NCAPG	0	0.342032	0.302	0.007	0	UnCiliate4	NCAPG	0.00508267	0.00269972	0.0103409	0.275828	0.037562
AURKB	0	0.335255	0.295	0.007	0	UnCiliate4	AURKB	0.00487322	0.0041257	0.0118428	0.270522	0.0404391
KNL1	0	0.333155	0.31	0.014	0	UnCiliate4	KNL1	0.0086189	0.00879204	0.0533027	0.276547	0.0177291
SPC25	0	0.332359	0.292	0.006	0	UnCiliate4	SPC25	0.00466752	0.00296343	0.0157416	0.26849	0.0500654
BUB1B	0	0.328575	0.297	0.009	0	UnCiliate4	BUB1B	0.00532437	0.00569428	0.00961947	0.263616	0.013908
TTK	0	0.327693	0.302	0.012	0	UnCiliate4	TTK	0.00791502	0.0111764	0.0295828	0.270152	0.0335173
CCNA2	0	0.320606	0.281	0.008	0	UnCiliate4	CCNA2	0.00707736	0.00454972	0.0230523	0.260451	0.0350649
CDCA8	0	0.315403	0.298	0.015	0	UnCiliate4	CDCA8	0.0112001	0.0146086	0.0268604	0.262779	0.0363035
KIF2C	0	0.313449	0.282	0.008	0	UnCiliate4	KIF2C	0.00554823	0.00452541	0.0193097	0.252926	0.0397846
KIF4A	0	0.309661	0.287	0.006	0	UnCiliate4	KIF4A	0.00514064	0.00304553	0.0228138	0.247514	0.0108596
ARHGAP11A	0	0.306999	0.26	0.016	0	UnCiliate4	ARHGAP11A	0.0149974	0.0111407	0.0365149	0.256528	0.00824181
PRR11	0	0.28956	0.289	0.014	0	UnCiliate4	PRR11	0.0120743	0.00664732	0.00999607	0.23556	0.0208255
BUB1	0	0.285601	0.26	0.011	0	UnCiliate4	BUB1	0.00972558	0.00867646	0.0137215	0.23115	0.0140091
MELK	0	0.277387	0.297	0.011	0	UnCiliate4	MELK	0.00867115	0.00763203	0.0163259	0.223794	0.0212369
SPC24	0	0.265578	0.282	0.013	0	UnCiliate4	SPC24	0.00855034	0.00784474	0.0228603	0.214445	0.0196356
ASF1B	0	0.260598	0.272	0.018	0	UnCiliate4	ASF1B	0.0109584	0.00886763	0.0189545	0.21447	0.0643097
SKA3	0	0.250852	0.269	0.01	0	UnCiliate4	SKA3	0.0081503	0.00687709	0.00397937	0.19937	0.018974
KIF23	2.26e-307	0.570009	0.427	0.055	7.58e-303	UnCiliate4	KIF23	0.0477825	0.0525522	0.0494107	0.557449	0.0462255
ANLN	2.79e-298	0.692105	0.469	0.071	9.34e-294	UnCiliate4	ANLN	0.0595376	0.0504449	0.184667	0.728302	0.0758909
FANCI	9.04e-297	0.296483	0.346	0.035	3.03e-292	UnCiliate4	FANCI	0.0259573	0.0268632	0.0713231	0.265725	0.0285296
UBE2T	7.86e-293	0.556898	0.443	0.063	2.64e-288	UnCiliate4	UBE2T	0.0449577	0.0440798	0.0544445	0.547898	0.17958
SGO2	1.16e-290	0.352886	0.314	0.029	3.88e-286	UnCiliate4	SGO2	0.0198137	0.0259727	0.0241717	0.306848	0.0491508
SMC2	1.28e-290	0.754051	0.615	0.13	4.29e-286	UnCiliate4	SMC2	0.119221	0.125459	0.151536	0.899709	0.170241
CENPU	8.33e-287	0.47064	0.423	0.057	2.79e-282	UnCiliate4	CENPU	0.0440954	0.0508858	0.0459554	0.456652	0.148872
CENPH	8.06e-285	0.349962	0.417	0.055	2.7e-280	UnCiliate4	CENPH	0.0395543	0.0400177	0.034246	0.331199	0.147742
CENPN	1.69e-278	0.36526	0.453	0.068	5.68e-274	UnCiliate4	CENPN	0.051412	0.0478645	0.0714531	0.358432	0.0969265
DHFR	2.78e-271	0.520579	0.469	0.076	9.33e-267	UnCiliate4	DHFR	0.060032	0.0518578	0.0481209	0.519388	0.109108
KIF20B	1.13e-263	0.692298	0.504	0.092	3.79e-259	UnCiliate4	KIF20B	0.0767664	0.0906349	0.146368	0.758206	0.0994968
RACGAP1	2.91e-255	0.289788	0.321	0.035	9.76e-251	UnCiliate4	RACGAP1	0.0328486	0.0277884	0.0311919	0.26125	0.0404711
KIFC1	1.46e-254	0.330166	0.379	0.05	4.9e-250	UnCiliate4	KIFC1	0.0435241	0.035622	0.0582509	0.311513	0.0518844
ORC6	6.5e-247	0.514103	0.438	0.072	2.18e-242	UnCiliate4	ORC6	0.0610643	0.0553529	0.103736	0.523087	0.120965
BRCA2	5.04e-240	0.283612	0.297	0.032	1.69e-235	UnCiliate4	BRCA2	0.0228843	0.0259915	0.0786212	0.253041	0.0322028
KIF14	8.18e-240	0.309486	0.289	0.03	2.74e-235	UnCiliate4	KIF14	0.0189746	0.0201743	0.0812226	0.27088	0.0261777
MNS1	1.48e-230	0.315147	0.356	0.048	4.97e-226	UnCiliate4	MNS1	0.0478556	0.04338	0.119728	0.315309	0.124658
E2F8	7.97e-219	0.254232	0.259	0.026	2.67e-214	UnCiliate4	E2F8	0.0167399	0.0235671	0.0211677	0.21729	0.050665
CKS1B	2.99e-213	0.992681	0.709	0.243	1e-208	UnCiliate4	CKS1B	0.250772	0.22544	0.213556	1.50851	0.66093
HIST1H2BH	3.56e-207	0.847073	0.463	0.094	1.19e-202	UnCiliate4	HIST1H2BH	0.132995	0.0507738	0.109591	1.01621	0.372893
NUDT1	1.93e-206	0.408208	0.53	0.12	6.46e-202	UnCiliate4	NUDT1	0.101013	0.0982541	0.0940161	0.465106	0.191369
H2AFZ	1.94e-197	1.65774	0.946	0.777	6.51e-193	UnCiliate4	H2AFZ	2.72126	2.28531	1.95707	10.3469	3.98943
HMGN2	1.05e-195	1.67086	0.965	0.807	3.52e-191	UnCiliate4	HMGN2	2.84519	2.65159	1.99637	11.0962	4.58145
PHGDH	5.91e-177	0.41375	0.479	0.11	1.98e-172	UnCiliate4	PHGDH	0.144838	0.0427292	0.103662	0.48443	0.150785
ECT2	1.24e-171	0.66061	0.585	0.184	4.17e-167	UnCiliate4	ECT2	0.160965	0.158783	0.236656	0.84868	0.201267
NCAPD2	7.88e-171	0.271904	0.331	0.056	2.64e-166	UnCiliate4	NCAPD2	0.0429693	0.0506083	0.0573818	0.263333	0.0426036
TMEM106C	2.09e-168	0.627119	0.619	0.201	7.02e-164	UnCiliate4	TMEM106C	0.200208	0.139122	0.0823826	0.833992	0.495963
RTKN2	3.44e-165	0.388722	0.421	0.092	1.15e-160	UnCiliate4	RTKN2	0.0747918	0.0859693	0.109807	0.415903	0.083686
TUBA1B	4.19e-165	1.57463	0.925	0.708	1.41e-160	UnCiliate4	TUBA1B	1.7598	1.90831	1.54833	7.5971	3.95345
CKAP2	2.28e-161	0.489124	0.427	0.099	7.65e-157	UnCiliate4	CKAP2	0.084286	0.0811885	0.0720974	0.523678	0.150466
STMN1	6.05e-159	1.52458	0.855	0.553	2.03e-154	UnCiliate4	STMN1	1.2145	1.70054	1.02032	5.82036	2.16005
VRK1	1.88e-157	0.347244	0.473	0.119	6.29e-153	UnCiliate4	VRK1	0.101154	0.102836	0.0605823	0.399499	0.149228
NMU	1.09e-156	0.320212	0.318	0.057	3.66e-152	UnCiliate4	NMU	0.0614078	0.0383184	0.0252249	0.313723	0.0679933
CHEK1	3.99e-151	0.318592	0.381	0.082	1.34e-146	UnCiliate4	CHEK1	0.0631663	0.0756828	0.0933829	0.335352	0.0925979
HMGB1	1.08e-149	1.19181	0.991	0.957	3.62e-145	UnCiliate4	HMGB1	7.41279	7.45408	6.06736	18.2314	9.90302
HMGB2	1.37e-148	1.83453	0.747	0.407	4.61e-144	UnCiliate4	HMGB2	0.597976	0.599306	0.611389	4.75459	0.88215
NUCKS1	2.23e-146	1.07735	0.974	0.824	7.47e-142	UnCiliate4	NUCKS1	2.95186	3.1496	2.07795	7.30045	3.1956
SPDL1	1.06e-144	0.273655	0.289	0.05	3.55e-140	UnCiliate4	SPDL1	0.0391844	0.0345	0.0645657	0.259548	0.0715618
SMC4	1.1e-144	0.812401	0.671	0.274	3.69e-140	UnCiliate4	SMC4	0.27887	0.330071	0.419878	1.29181	0.265909
HELLS	4.81e-136	0.567431	0.446	0.123	1.61e-131	UnCiliate4	HELLS	0.121413	0.1217	0.20762	0.677796	0.174415
ITGB3BP	1.98e-132	0.494794	0.582	0.202	6.65e-128	UnCiliate4	ITGB3BP	0.218475	0.1937	0.142363	0.703372	0.301388
RRM1	1.41e-131	0.419074	0.476	0.14	4.73e-127	UnCiliate4	RRM1	0.12826	0.117235	0.116871	0.502746	0.12073
ANP32E	2.88e-131	0.804136	0.713	0.34	9.67e-127	UnCiliate4	ANP32E	0.36549	0.46452	0.431702	1.46015	0.592275
TUBB	6.63e-127	1.14226	0.887	0.621	2.22e-122	UnCiliate4	TUBB	1.24676	1.26499	0.983544	4.0114	2.13954
CCDC34	8.76e-124	0.325742	0.452	0.129	2.94e-119	UnCiliate4	CCDC34	0.137437	0.118135	0.143486	0.424971	0.220296
LMNB2	4.37e-120	0.288893	0.431	0.122	1.47e-115	UnCiliate4	LMNB2	0.0998971	0.0863282	0.120908	0.341214	0.0901877
RPL39L	9.42e-120	0.269781	0.411	0.111	3.16e-115	UnCiliate4	RPL39L	0.100074	0.0767754	0.071178	0.315864	0.104807
DTYMK	2.33e-119	0.494569	0.615	0.244	7.83e-115	UnCiliate4	DTYMK	0.211232	0.237142	0.201488	0.732112	0.461986
TMPO	6.78e-119	0.726233	0.716	0.359	2.28e-114	UnCiliate4	TMPO	0.424224	0.40692	0.346338	1.33924	0.459105
SKA2	5.7e-117	0.437388	0.615	0.237	1.91e-112	UnCiliate4	SKA2	0.223815	0.188042	0.144781	0.645958	0.398903
UBE2S	7.76e-116	0.948254	0.803	0.466	2.6e-111	UnCiliate4	UBE2S	0.683534	0.677317	0.595942	2.26887	1.10247
CENPM	1.47e-115	0.383347	0.508	0.167	4.92e-111	UnCiliate4	CENPM	0.176641	0.145565	0.116988	0.523175	0.277483
HNRNPA1	2.57e-113	0.851391	0.959	0.852	8.62e-109	UnCiliate4	HNRNPA1	4.29693	4.60296	3.22185	8.73605	6.74907
ATAD2	3.3e-109	0.43488	0.457	0.148	1.11e-104	UnCiliate4	ATAD2	0.132806	0.16557	0.210989	0.554654	0.158317
MIS18A	3.5e-108	0.297468	0.466	0.147	1.17e-103	UnCiliate4	MIS18A	0.127472	0.131436	0.157401	0.391885	0.152211
H2AFV	4.39e-108	0.714904	0.884	0.623	1.47e-103	UnCiliate4	H2AFV	1.09202	1.10018	0.950677	2.43887	1.38385
HNRNPA2B11	1.32e-106	0.74341	0.988	0.908	4.41e-102	UnCiliate4	HNRNPA2B1	4.99863	5.98637	8.3128	10.0359	5.41846
MZT1	1.46e-106	0.443426	0.554	0.213	4.9e-102	UnCiliate4	MZT1	0.172569	0.208285	0.150619	0.615123	0.33248
PSIP1	5.08e-106	0.648159	0.663	0.314	1.7e-101	UnCiliate4	PSIP1	0.334452	0.386773	0.319248	1.12665	0.542751
HNRNPA3	2.52e-102	0.711122	0.962	0.835	8.45e-98	UnCiliate4	HNRNPA3	3.09794	3.80016	3.89763	6.17246	3.56296
CD320	9.19e-100	0.443213	0.564	0.229	3.08e-95	UnCiliate4	CD320	0.18656	0.265717	0.190961	0.65655	0.401956
PLP2	9.55e-100	0.596679	0.732	0.384	3.2e-95	UnCiliate4	PLP2	0.533515	0.505387	0.355175	1.29215	0.665575
MCM7	6.07e-98	0.35679	0.488	0.172	2.04e-93	UnCiliate4	MCM7	0.152409	0.161139	0.248899	0.494771	0.223192
DEK	1.44e-97	0.829867	0.906	0.698	4.84e-93	UnCiliate4	DEK	1.57863	1.75263	1.67001	3.70042	1.80839
MCM3	3.8e-97	0.419074	0.44	0.148	1.27e-92	UnCiliate4	MCM3	0.140367	0.13294	0.107752	0.520771	0.182458
HIST1H1E	2.69e-96	0.270583	0.315	0.082	9.02e-92	UnCiliate4	HIST1H1E	0.0678382	0.056361	0.116936	0.288688	0.0445959
HMGN5	1.47e-95	0.539534	0.559	0.217	4.93e-91	UnCiliate4	HMGN5	0.264853	0.456551	0.262506	0.90998	0.24156
HIST2H2AC	2.94e-94	0.284994	0.414	0.132	9.86e-90	UnCiliate4	HIST2H2AC	0.118531	0.0931995	0.0984992	0.352159	0.114766
RPS2	6.69e-94	0.658568	0.999	0.987	2.24e-89	UnCiliate4	RPS2	20.063	20.1036	11.6912	31.5322	26.705
RANBP1	4.92e-93	0.831621	0.813	0.553	1.65e-88	UnCiliate4	RANBP1	0.878435	0.865885	0.645979	2.36209	1.61349
RPS19	9.21e-93	0.555286	1	0.987	3.09e-88	UnCiliate4	RPS19	19.0524	18.1956	11.6637	27.3058	21.7673
PCNA	2.95e-92	0.722939	0.554	0.245	9.9e-88	UnCiliate4	PCNA	0.259276	0.225426	0.22205	1.06803	0.384027
PTMS	3.26e-92	0.933479	0.842	0.588	1.09e-87	UnCiliate4	PTMS	1.35575	1.10294	1.00145	3.3246	1.53279
ANP32B	3.35e-92	0.692748	0.873	0.638	1.12e-87	UnCiliate4	ANP32B	1.21401	1.2612	0.881979	2.59437	1.79854
SNRPB	1.86e-91	0.616542	0.889	0.66	6.25e-87	UnCiliate4	SNRPB	1.35244	1.39786	0.997038	2.60435	1.7606
LSM5	2.82e-91	0.609903	0.816	0.509	9.45e-87	UnCiliate4	LSM5	0.767965	0.793394	0.422655	1.69172	1.20973
MCM4	3.28e-91	0.302222	0.398	0.129	1.1e-86	UnCiliate4	MCM4	0.101773	0.120008	0.155186	0.371757	0.119798
CKLF	5.73e-91	0.389065	0.527	0.209	1.92e-86	UnCiliate4	CKLF	0.184678	0.165001	0.111296	0.548601	0.388755
PPIA	2.56e-90	0.463502	0.994	0.966	8.6e-86	UnCiliate4	PPIA	9.52504	9.4929	5.75466	13.2468	13.0208
RPL41	1.19e-87	0.449172	1	0.999	3.98e-83	UnCiliate4	RPL41	48.0452	50.6744	26.5793	65.5761	69.5035
RPSA	1.38e-87	0.602301	0.99	0.944	4.63e-83	UnCiliate4	RPSA	8.77225	8.04678	4.8472	13.1699	11.2845
BCL2L12	5.37e-87	0.311539	0.551	0.224	1.8e-82	UnCiliate4	BCL2L12	0.201156	0.219183	0.131606	0.495346	0.315025
RPS6	6.7e-87	0.573465	1	0.986	2.25e-82	UnCiliate4	RPS6	20.2725	19.9205	11.2481	29.6881	26.2733
TMEM97	2.5e-86	0.305808	0.423	0.146	8.37e-82	UnCiliate4	TMEM97	0.0959839	0.139094	0.113505	0.37748	0.205626
YBX1	1.61e-85	0.596854	0.971	0.88	5.4e-81	UnCiliate4	YBX1	4.62106	4.85615	3.01327	7.51777	6.67413
DUT	1.92e-85	0.91998	0.8	0.538	6.42e-81	UnCiliate4	DUT	0.818207	0.960907	0.539918	2.52494	1.50078
HTRA1	2.35e-85	0.287989	0.414	0.139	7.87e-81	UnCiliate4	HTRA1	0.121872	0.198512	0.103143	0.400923	0.266997
HMGN1	3.01e-85	0.627346	0.949	0.845	1.01e-80	UnCiliate4	HMGN1	3.05963	3.58914	2.61717	5.52266	4.38831
RPL35	2.37e-84	0.491085	0.999	0.978	7.94e-80	UnCiliate4	RPL35	13.3365	12.0807	8.20086	18.1748	15.8205
RPS12	2.48e-84	0.557951	1	0.993	8.31e-80	UnCiliate4	RPS12	27.3877	26.2073	15.6419	39.5902	39.7066
HNRNPAB	4.37e-84	0.700437	0.86	0.618	1.47e-79	UnCiliate4	HNRNPAB	1.25368	1.37045	1.06435	2.70112	1.47824
HMGB3	1.35e-83	0.552789	0.75	0.434	4.53e-79	UnCiliate4	HMGB3	0.533546	0.690364	0.391404	1.30899	0.789848
CBX3	4.54e-83	0.614008	0.876	0.65	1.52e-78	UnCiliate4	CBX3	1.3095	1.41679	1.15271	2.59361	1.82025
SNRPF	7.83e-82	0.657124	0.916	0.736	2.63e-77	UnCiliate4	SNRPF	2.02834	1.98393	1.36233	3.71258	2.73578
RPA3	1.17e-81	0.508526	0.792	0.464	3.91e-77	UnCiliate4	RPA3	0.658571	0.613899	0.40056	1.32771	0.940254
NPM1	1.72e-81	0.589479	0.984	0.915	5.77e-77	UnCiliate4	NPM1	6.14143	6.10691	4.071	9.5877	8.17096
HIST1H4C	1.88e-81	1.37309	0.868	0.627	6.29e-77	UnCiliate4	HIST1H4C	1.64786	1.44488	1.2426	5.63112	1.72777
RPLP2	2.02e-81	0.431994	1	0.991	6.78e-77	UnCiliate4	RPLP2	19.7603	19.6686	12.5797	26.1875	21.6629
EMID1	9e-81	0.301595	0.415	0.141	3.02e-76	UnCiliate4	EMID1	0.140026	0.298148	0.132318	0.466858	0.326926
TPM4	2.77e-80	0.700443	0.922	0.772	9.3e-76	UnCiliate4	TPM4	3.07399	3.08794	3.43691	5.68685	3.13725
RAN	6.45e-80	0.599047	0.936	0.755	2.16e-75	UnCiliate4	RAN	2.13413	2.02669	1.44228	3.69481	3.3385
PAICS	2.04e-79	0.361416	0.569	0.253	6.84e-75	UnCiliate4	PAICS	0.206083	0.279567	0.215725	0.583861	0.339124
LSM4	3.41e-79	0.595415	0.851	0.594	1.14e-74	UnCiliate4	LSM4	1.0218	1.03136	0.623778	2.09035	2.21938
MMP7	1.98e-78	0.852288	0.546	0.241	6.63e-74	UnCiliate4	MMP7	1.90607	0.745196	0.799788	3.64713	3.51087
MINOS1	2.02e-78	0.613723	0.874	0.635	6.77e-74	UnCiliate4	MINOS1	1.32352	1.41862	1.15751	2.64549	2.33392
MZT2B	2.13e-78	0.562825	0.903	0.739	7.13e-74	UnCiliate4	MZT2B	1.86319	1.86447	1.2379	3.21068	2.80273
EIF4EBP1	5.03e-78	0.276323	0.424	0.153	1.69e-73	UnCiliate4	EIF4EBP1	0.130648	0.12808	0.0997149	0.37629	0.321629
PODXL2	6.89e-78	0.257968	0.398	0.136	2.31e-73	UnCiliate4	PODXL2	0.116036	0.13695	0.108901	0.346856	0.227473
RPL6	1.82e-77	0.53723	1	0.979	6.11e-73	UnCiliate4	RPL6	15.0456	15.3338	10.1409	22.208	21.8581
RPS3	3.29e-77	0.554329	1	0.98	1.1e-72	UnCiliate4	RPS3	15.9551	15.4269	8.93548	23.2005	22.6173
DNAJC9	6.69e-77	0.342587	0.496	0.208	2.24e-72	UnCiliate4	DNAJC9	0.170832	0.194811	0.207439	0.503764	0.279237
RPS15A	1.67e-76	0.491522	1	0.984	5.59e-72	UnCiliate4	RPS15A	16.8795	16.8727	10.0806	23.6273	22.6055
PPIH	1.99e-76	0.29405	0.559	0.248	6.68e-72	UnCiliate4	PPIH	0.215012	0.256512	0.109192	0.49557	0.293078
RPLP1	4.3e-76	0.38817	1	0.999	1.44e-71	UnCiliate4	RPLP1	51.202	46.2145	28.2148	63.637	64.8882
MIS18BP1	5.91e-76	0.395215	0.538	0.234	1.98e-71	UnCiliate4	MIS18BP1	0.23757	0.313127	0.304859	0.662639	0.245553
RPS24	2.08e-75	0.456755	1	0.996	6.96e-71	UnCiliate4	RPS24	27.8599	28.7586	16.9731	38.2705	38.9568
PTMA	2.81e-75	0.533275	1	0.998	9.41e-71	UnCiliate4	PTMA	34.5455	31.9104	22.3713	48.109	39.2602
HADH	3.22e-75	0.298004	0.576	0.258	1.08e-70	UnCiliate4	HADH	0.272228	0.246061	0.20274	0.550173	0.315137
RPL7A	1.81e-74	0.475695	0.999	0.986	6.08e-70	UnCiliate4	RPL7A	18.0223	18.8623	10.2315	25.2121	24.9794
UQCC2	3.75e-74	0.410637	0.693	0.371	1.26e-69	UnCiliate4	UQCC2	0.426885	0.390917	0.300148	0.887269	0.719834
FABP5	3.98e-74	0.378161	0.533	0.229	1.33e-69	UnCiliate4	FABP5	0.285697	0.252559	0.524384	0.694408	0.372695
RPS15	7.85e-74	0.41912	1	0.988	2.63e-69	UnCiliate4	RPS15	18.7954	18.5235	10.4802	24.6514	23.7913
RPS23	8.83e-74	0.523712	1	0.991	2.96e-69	UnCiliate4	RPS23	22.9083	22.0976	12.8942	32.1138	28.6901
MDK	1.01e-72	0.86069	0.844	0.594	3.4e-68	UnCiliate4	MDK	2.46019	3.36406	1.86669	5.87521	5.39438
EXOSC8	1.36e-72	0.299297	0.537	0.237	4.55e-68	UnCiliate4	EXOSC8	0.226539	0.202575	0.193544	0.50319	0.317691
ACTB	5.14e-72	0.501724	1	0.992	1.72e-67	UnCiliate4	ACTB	21.628	21.0218	15.2899	30.315	26.6566
MZT2A	2.36e-71	0.496097	0.795	0.513	7.9e-67	UnCiliate4	MZT2A	0.717337	0.834668	0.675596	1.50291	1.33653
RPS26	2.55e-71	0.663098	0.988	0.95	8.55e-67	UnCiliate4	RPS26	9.66841	11.3167	7.01084	17.0153	20.3934
RPS10	5.92e-71	0.613068	0.894	0.672	1.99e-66	UnCiliate4	RPS10	2.00305	2.47367	1.48547	3.85809	4.00446
RPL32	3.56e-69	0.459079	1	0.991	1.19e-64	UnCiliate4	RPL32	23.3253	22.6763	13.3673	31.382	30.2943
RPS21	6.79e-69	0.431643	0.996	0.961	2.28e-64	UnCiliate4	RPS21	10.0145	10.2787	6.34924	13.6717	12.8589
SNRPG	7.07e-69	0.548201	0.919	0.749	2.37e-64	UnCiliate4	SNRPG	1.97976	2.07509	1.33884	3.37707	2.97916
PFN1	8.37e-69	0.492081	0.98	0.888	2.81e-64	UnCiliate4	PFN1	4.61413	4.76364	2.62341	6.80801	6.36409
CMSS1	1.55e-68	0.28588	0.498	0.211	5.2e-64	UnCiliate4	CMSS1	0.210646	0.198885	0.172299	0.468881	0.229194
RPL27	9.33e-68	0.477033	0.981	0.93	3.13e-63	UnCiliate4	RPL27	7.39284	7.9122	4.16505	10.6156	9.8414
RBMX	1e-67	0.490462	0.803	0.531	3.36e-63	UnCiliate4	RBMX	0.81259	0.890026	0.895095	1.60497	1.08714
RPLP0	1.16e-67	0.42918	0.999	0.982	3.9e-63	UnCiliate4	RPLP0	14.0738	13.7274	8.81064	18.8056	18.6339
RPS3A	1.34e-67	0.480879	1	0.993	4.5e-63	UnCiliate4	RPS3A	21.9054	22.2302	12.6356	30.4103	29.8705
RPS27A	2.74e-67	0.438667	0.999	0.992	9.19e-63	UnCiliate4	RPS27A	22.1002	22.4473	12.5651	29.574	27.5197
RAD21	3.28e-67	0.548888	0.806	0.54	1.1e-62	UnCiliate4	RAD21	0.776147	0.934509	1.04002	1.68958	0.687569
LY6E	4.31e-67	0.327363	0.463	0.191	1.45e-62	UnCiliate4	LY6E	0.228508	0.185562	0.214214	0.540885	0.478848
DNMT11	6.26e-67	0.474574	0.703	0.402	2.1e-62	UnCiliate4	DNMT1	0.488274	0.553684	0.901115	1.15122	0.564927
CKS2	7.52e-67	0.799193	0.91	0.709	2.52e-62	UnCiliate4	CKS2	2.59882	2.78591	1.87099	5.37173	4.27771
SLC25A5	1.59e-66	0.558948	0.891	0.689	5.34e-62	UnCiliate4	SLC25A5	1.70178	1.72046	1.0169	2.95207	2.53014
VIM1	1.32e-65	1.25269	0.852	0.664	4.42e-61	UnCiliate4	VIM	5.69588	11.0346	6.0313	19.6617	16.6465
CENPX	4.53e-65	0.576979	0.702	0.415	1.52e-60	UnCiliate4	CENPX	0.474595	0.618409	0.323259	1.26843	0.933028
SSRP1	4.53e-65	0.302784	0.627	0.317	1.52e-60	UnCiliate4	SSRP1	0.332034	0.320849	0.207968	0.623803	0.311683
NME1	8.32e-65	0.383375	0.653	0.345	2.79e-60	UnCiliate4	NME1	0.387448	0.465258	0.279855	0.842572	0.689414
ERH	9.75e-65	0.523507	0.909	0.71	3.27e-60	UnCiliate4	ERH	1.7277	1.76025	1.07612	2.90168	2.53452
ALYREF	3.4e-64	0.410638	0.744	0.447	1.14e-59	UnCiliate4	ALYREF	0.539767	0.557283	0.426459	1.05685	0.818866
MAZ	1.27e-63	0.30701	0.682	0.367	4.25e-59	UnCiliate4	MAZ	0.389593	0.404916	0.344498	0.734916	0.654984
RPL5	1.82e-63	0.471887	0.996	0.961	6.11e-59	UnCiliate4	RPL5	11.527	11.9085	7.33654	16.3204	16.7573
PLGRKT	2.5e-63	0.2556	0.543	0.253	8.37e-59	UnCiliate4	PLGRKT	0.242571	0.222918	0.132255	0.466779	0.276134
NASP	3.22e-63	0.665829	0.848	0.649	1.08e-58	UnCiliate4	NASP	1.39201	1.42685	1.35781	2.80981	1.46263
CKAP5	8.77e-63	0.251282	0.437	0.18	2.94e-58	UnCiliate4	CKAP5	0.168615	0.163677	0.22989	0.392237	0.0990527
RPS8	3.28e-62	0.436903	0.999	0.995	1.1e-57	UnCiliate4	RPS8	35.4558	33.2866	16.2473	45.7217	44.4758
RPS4X	6.71e-62	0.423626	0.999	0.991	2.25e-57	UnCiliate4	RPS4X	23.1359	22.3789	12.0774	30.2828	31.9088
COL4A21	7.76e-62	0.380484	0.616	0.32	2.6e-57	UnCiliate4	COL4A2	0.370544	0.37803	0.792616	0.833483	0.291668
BANF1	9.19e-62	0.441547	0.884	0.65	3.08e-57	UnCiliate4	BANF1	1.23661	1.24917	0.91014	2.03037	1.69159
RPL4	1.47e-61	0.448984	0.971	0.875	4.93e-57	UnCiliate4	RPL4	4.63199	4.66565	3.15985	6.57954	5.66162
H1FX	1.65e-61	0.616419	0.813	0.576	5.52e-57	UnCiliate4	H1FX	1.15917	1.15428	0.839045	2.29443	1.59296
RPL13	1.7e-61	0.356252	1	0.996	5.7e-57	UnCiliate4	RPL13	30.6821	29.8733	18.7239	38.4572	40.5401
RPS7	2.96e-61	0.425375	0.999	0.985	9.92e-57	UnCiliate4	RPS7	17.0235	16.7833	10.1919	22.5711	21.8468
CBX5	5.31e-61	0.367377	0.634	0.332	1.78e-56	UnCiliate4	CBX5	0.340898	0.383059	0.36566	0.754176	0.452763
SMC1A	3.41e-60	0.399916	0.641	0.35	1.15e-55	UnCiliate4	SMC1A	0.385511	0.445315	0.47209	0.85656	0.33736
TRH	1.83e-59	0.287398	0.271	0.083	6.15e-55	UnCiliate4	TRH	0.112657	0.519762	0.134287	0.502825	0.303107
RPL36A	2.48e-59	0.515296	0.886	0.676	8.31e-55	UnCiliate4	RPL36A	1.80489	1.95	1.45569	3.0887	2.83599
CMC2	3.2e-59	0.353941	0.674	0.391	1.07e-54	UnCiliate4	CMC2	0.421618	0.490188	0.439976	0.853334	0.59949
DLC1	3.43e-59	0.280458	0.495	0.223	1.15e-54	UnCiliate4	DLC1	0.217539	0.331369	0.386339	0.533083	0.192193
RARRES2	4.32e-59	0.37677	0.36	0.137	1.45e-54	UnCiliate4	RARRES2	0.221561	0.158588	0.179471	0.566152	0.327977
LDHB	4.65e-59	0.534611	0.948	0.787	1.56e-54	UnCiliate4	LDHB	3.63757	3.59076	1.75694	5.51758	4.68905
SNRPD1	7.88e-59	0.479022	0.851	0.617	2.64e-54	UnCiliate4	SNRPD1	1.17748	1.17093	0.745844	1.99928	1.52123
NAP1L1	1.05e-58	0.546032	0.897	0.752	3.52e-54	UnCiliate4	NAP1L1	2.11073	1.99504	1.6915	3.44605	2.20084
SIVA1	3.1e-58	0.446342	0.803	0.538	1.04e-53	UnCiliate4	SIVA1	0.795297	0.771028	0.483105	1.43422	1.34775
CFL1	7.43e-58	0.403906	0.987	0.934	2.49e-53	UnCiliate4	CFL1	6.58008	7.04844	4.08338	9.00159	8.44141
PRPS2	7.69e-58	0.275858	0.537	0.254	2.58e-53	UnCiliate4	PRPS2	0.309704	0.250126	0.196929	0.562856	0.462983
TFDP1	8.2e-58	0.29436	0.596	0.308	2.75e-53	UnCiliate4	TFDP1	0.312045	0.305846	0.219862	0.603463	0.430605
RCN2	1.18e-57	0.499223	0.777	0.518	3.97e-53	UnCiliate4	RCN2	0.86041	1.08888	0.616288	1.7037	1.17086
RPL37A	1.68e-57	0.392673	1	0.994	5.63e-53	UnCiliate4	RPL37A	26.9718	24.8511	16.1619	33.6466	26.9172
TAF15	1.82e-57	0.396998	0.699	0.416	6.09e-53	UnCiliate4	TAF15	0.494269	0.600091	0.49886	1.00153	0.441571
RPL26	3.03e-57	0.432285	0.999	0.985	1.02e-52	UnCiliate4	RPL26	17.2446	18.0584	10.42	23.6081	25.8501
MARCKS	3.13e-57	0.553998	0.819	0.572	1.05e-52	UnCiliate4	MARCKS	1.4433	1.31408	1.15258	2.51467	1.69149
RPL11	6.45e-57	0.372897	1	0.994	2.16e-52	UnCiliate4	RPL11	22.8917	22.7334	13.5817	29.2531	30.8679
RPS25	4.86e-56	0.372481	0.997	0.981	1.63e-51	UnCiliate4	RPS25	14.7544	15.6949	9.00582	19.3483	20.0211
RBBP7	7.43e-56	0.375292	0.718	0.435	2.49e-51	UnCiliate4	RBBP7	0.536385	0.558383	0.640194	1.03134	0.824508
H2AFX	9.82e-56	0.456865	0.65	0.37	3.29e-51	UnCiliate4	H2AFX	0.471645	0.414204	0.437836	1.00863	0.678453
BUB3	1.2e-55	0.352527	0.543	0.278	4.04e-51	UnCiliate4	BUB3	0.27662	0.29755	0.203551	0.63886	0.446792
EEF1B2	1.22e-55	0.527146	0.957	0.857	4.08e-51	UnCiliate4	EEF1B2	4.41898	4.75605	2.73116	6.92511	7.50014
PGR1	2.89e-55	0.493058	0.648	0.361	9.71e-51	UnCiliate4	PGR	0.604573	1.04752	0.918565	1.48702	0.933303
CREB5	4.02e-55	0.422463	0.577	0.308	1.35e-50	UnCiliate4	CREB5	0.474127	0.441964	1.33185	1.06704	0.388852
PAFAH1B3	4.1e-55	0.314994	0.622	0.329	1.37e-50	UnCiliate4	PAFAH1B3	0.403645	0.296792	0.219568	0.702857	0.623239
RPL3	6.11e-55	0.407779	1	0.981	2.05e-50	UnCiliate4	RPL3	16.2008	15.6255	9.30455	21.3152	24.8284
TPRKB	6.45e-55	0.315999	0.683	0.391	2.16e-50	UnCiliate4	TPRKB	0.4594	0.502476	0.284863	0.821959	0.64879
COMMD4	1.13e-54	0.380068	0.695	0.407	3.77e-50	UnCiliate4	COMMD4	0.495078	0.453833	0.358029	0.929202	0.722517
CDK4	1.51e-54	0.270455	0.508	0.244	5.07e-50	UnCiliate4	CDK4	0.240373	0.19924	0.158053	0.482553	0.390858
MRPL51	2.84e-54	0.424418	0.881	0.662	9.52e-50	UnCiliate4	MRPL51	1.35235	1.37725	0.796616	2.12564	1.81254
ARL6IP1	2.99e-54	0.671142	0.893	0.703	1e-49	UnCiliate4	ARL6IP1	1.59547	1.45982	1.62896	3.08713	1.67536
RPL14	5.46e-54	0.305923	1	0.987	1.83e-49	UnCiliate4	RPL14	15.5581	15.2224	9.73892	18.9495	19.9878
PAXX	6.46e-54	0.323799	0.699	0.41	2.17e-49	UnCiliate4	PAXX	0.462772	0.480923	0.365118	0.83732	0.659026
RPL23A	9.28e-54	0.419332	1	0.982	3.11e-49	UnCiliate4	RPL23A	18.1213	16.8048	9.32821	23.034	18.6667
MYL6B	3.69e-53	0.457055	0.79	0.534	1.24e-48	UnCiliate4	MYL6B	0.919444	1.15831	0.652516	1.72142	1.43477
LSM3	3.8e-53	0.440067	0.848	0.646	1.28e-48	UnCiliate4	LSM3	1.22984	1.25696	0.746492	1.99994	1.63526
FH	4.24e-53	0.257775	0.541	0.27	1.42e-48	UnCiliate4	FH	0.228933	0.340235	0.23967	0.517757	0.435829
CCT5	4.27e-53	0.443599	0.826	0.602	1.43e-48	UnCiliate4	CCT5	1.02324	1.07386	0.842552	1.7658	1.31214
ATP5MC3	4.65e-53	0.596983	0.951	0.808	1.56e-48	UnCiliate4	ATP5MC3	3.12517	3.52794	1.9908	5.40976	5.44127
SDHAF3	7.33e-53	0.258355	0.531	0.262	2.46e-48	UnCiliate4	SDHAF3	0.226442	0.280759	0.138668	0.482384	0.36631
HPGD1	7.84e-53	0.598862	0.379	0.159	2.63e-48	UnCiliate4	HPGD	0.265207	0.743521	0.301482	1.12158	0.388751
PTGES3	8.62e-53	0.437671	0.959	0.837	2.89e-48	UnCiliate4	PTGES3	3.10784	3.34031	2.18148	4.61083	4.35091
HMGA1	1.05e-52	0.534617	0.797	0.541	3.52e-48	UnCiliate4	HMGA1	1.18984	1.11923	0.963804	2.14561	1.63234
EZH2	1.89e-52	0.256919	0.425	0.189	6.33e-48	UnCiliate4	EZH2	0.177789	0.187339	0.396928	0.432596	0.135624
RPS18	1.94e-52	0.320545	1	0.998	6.49e-48	UnCiliate4	RPS18	39.8992	38.5391	23.0766	48.2882	50.403
CCT2	2.08e-52	0.401984	0.847	0.601	6.98e-48	UnCiliate4	CCT2	1.07444	1.14039	0.974185	1.77131	1.38104
RPS20	1.58e-51	0.432778	0.984	0.941	5.3e-47	UnCiliate4	RPS20	11.4397	10.4	6.90324	14.8079	10.8906
SRSF3	1.63e-51	0.482555	0.926	0.797	5.47e-47	UnCiliate4	SRSF3	2.68168	2.73696	2.70378	4.20871	3.2867
RPL36	1.77e-51	0.314652	1	0.993	5.94e-47	UnCiliate4	RPL36	22.9324	22.991	13.9007	28.0345	28.0135
NUDT21	4.12e-51	0.297132	0.648	0.363	1.38e-46	UnCiliate4	NUDT21	0.386203	0.431694	0.311307	0.713479	0.455834
CTSH	1.09e-50	0.452368	0.605	0.339	3.65e-46	UnCiliate4	CTSH	0.421139	0.584656	0.347518	1.01883	0.791715
GLA	1.13e-50	0.599224	0.699	0.427	3.79e-46	UnCiliate4	GLA	0.845077	1.07475	0.962967	1.93339	1.24577
FHL2	1.46e-50	0.359571	0.436	0.2	4.91e-46	UnCiliate4	FHL2	0.289828	0.385596	0.466789	0.722257	0.505703
THBS1	2.58e-50	0.309798	0.447	0.203	8.64e-46	UnCiliate4	THBS1	0.413005	0.294257	0.738745	0.743012	0.286107
HACD3	2.87e-50	0.319278	0.635	0.353	9.62e-46	UnCiliate4	HACD3	0.381	0.448695	0.407493	0.751978	0.438425
RPL18A	3.29e-50	0.348841	1	0.989	1.1e-45	UnCiliate4	RPL18A	19.6907	18.0741	10.9999	23.9884	23.2923
RPL22	3.61e-50	0.371897	0.999	0.969	1.21e-45	UnCiliate4	RPL22	11.1053	10.0963	6.50391	13.8828	13.0571
SET	4.78e-50	0.485494	0.971	0.899	1.6e-45	UnCiliate4	SET	4.79639	4.90923	3.52572	7.04596	5.62384
NDUFC2	6.94e-50	0.483134	0.899	0.754	2.33e-45	UnCiliate4	NDUFC2	2.61205	3.07151	1.65218	4.16938	3.74762
FUBP1	1.35e-49	0.317501	0.729	0.453	4.54e-45	UnCiliate4	FUBP1	0.546677	0.683466	0.726874	0.994148	0.556534
EIF5A	1.38e-49	0.449073	0.915	0.737	4.64e-45	UnCiliate4	EIF5A	2.02236	2.2562	1.49313	3.22772	3.30494
DAZAP1	1.59e-49	0.254071	0.595	0.327	5.35e-45	UnCiliate4	DAZAP1	0.301335	0.360492	0.379996	0.589802	0.480089
SNHG19	1.93e-49	0.316061	0.569	0.295	6.48e-45	UnCiliate4	SNHG19	0.37131	0.460823	0.322987	0.73472	0.434044
ALPL	2.8e-49	0.275505	0.544	0.264	9.38e-45	UnCiliate4	ALPL	0.446356	0.401514	0.415942	0.727223	0.350272
SNRPD3	6.81e-49	0.44921	0.887	0.705	2.28e-44	UnCiliate4	SNRPD3	1.60402	1.55141	1.13734	2.51562	2.19385
PPP1CC	8.39e-49	0.295911	0.687	0.411	2.82e-44	UnCiliate4	PPP1CC	0.492836	0.513454	0.415529	0.834244	0.556453
TMEM238	8.88e-49	0.402269	0.854	0.615	2.98e-44	UnCiliate4	TMEM238	1.17405	1.15143	0.63436	1.82185	1.54189
NDUFAF8	1.32e-48	0.288703	0.721	0.424	4.43e-44	UnCiliate4	NDUFAF8	0.533946	0.515232	0.341684	0.855105	0.69287
RPL12	1.51e-48	0.379247	1	0.986	5.05e-44	UnCiliate4	RPL12	20.0051	19.5562	11.2163	25.5332	26.9895
RNASEH2C	1.59e-48	0.271139	0.635	0.353	5.32e-44	UnCiliate4	RNASEH2C	0.410977	0.364362	0.210537	0.676962	0.612431
NUDCD2	5.24e-48	0.311637	0.653	0.375	1.76e-43	UnCiliate4	NUDCD2	0.397284	0.404365	0.275022	0.735465	0.615788
RPL37	9.7e-48	0.332538	1	0.998	3.25e-43	UnCiliate4	RPL37	31.8431	29.6477	19.7323	38.3713	34.782
RPL21	1.96e-47	0.431859	0.996	0.976	6.57e-43	UnCiliate4	RPL21	14.3253	13.4707	7.95075	18.7499	17.2216
PALLD	2.41e-47	0.339461	0.618	0.349	8.08e-43	UnCiliate4	PALLD	0.48209	0.506863	0.547261	0.887368	0.418462
SMS1	3.07e-47	0.524832	0.896	0.714	1.03e-42	UnCiliate4	SMS	1.90263	2.71113	1.67535	3.50462	2.64807
RPL22L1	6.98e-47	0.454951	0.838	0.609	2.34e-42	UnCiliate4	RPL22L1	1.28773	1.2488	0.897222	2.11613	1.95601
PSMA2	8.71e-47	0.270055	0.648	0.378	2.92e-42	UnCiliate4	PSMA2	0.402447	0.424909	0.307012	0.704749	0.695992
MRPL47	8.99e-47	0.280798	0.731	0.448	3.01e-42	UnCiliate4	MRPL47	0.563159	0.563737	0.406434	0.888731	0.688781
SNRPD2	1.36e-46	0.399584	0.933	0.78	4.56e-42	UnCiliate4	SNRPD2	2.2673	2.24063	1.55678	3.26619	3.10182
GBP1	4.29e-46	0.412328	0.453	0.218	1.44e-41	UnCiliate4	GBP1	0.331975	0.341632	0.346659	0.773445	0.264019
HNRNPD	6.36e-46	0.42191	0.896	0.747	2.13e-41	UnCiliate4	HNRNPD	1.90124	2.08228	2.50294	3.03324	2.00051
RPL29	6.54e-46	0.33641	0.997	0.985	2.19e-41	UnCiliate4	RPL29	18.4071	16.9715	9.85298	22.2539	22.3973
EBP1	6.9e-46	0.281116	0.693	0.409	2.31e-41	UnCiliate4	EBP	0.494667	0.566897	0.85302	0.882471	0.529308
RPL10A	7.36e-46	0.425	0.994	0.972	2.47e-41	UnCiliate4	RPL10A	13.9919	13.4242	7.54817	18.3707	17.9444
RPL27A	7.78e-46	0.340447	1	0.987	2.61e-41	UnCiliate4	RPL27A	19.8928	19.3571	11.719	24.2917	19.7743
GUSB	2.2e-45	0.304971	0.598	0.333	7.39e-41	UnCiliate4	GUSB	0.367372	0.687653	0.445849	0.818587	0.629725
HSP90B11	2.34e-45	0.46273	0.975	0.894	7.86e-41	UnCiliate4	HSP90B1	6.1224	9.52853	6.8343	10.2274	7.32612
RPL15	2.8e-45	0.297021	1	0.984	9.4e-41	UnCiliate4	RPL15	18.3846	17.6752	9.14478	21.7756	22.7033
AP2S1	8.12e-45	0.395303	0.796	0.559	2.72e-40	UnCiliate4	AP2S1	0.909821	0.829208	0.424469	1.45591	1.41064
HDGF	1.12e-44	0.351229	0.802	0.556	3.77e-40	UnCiliate4	HDGF	0.900286	0.962076	0.914218	1.46155	1.1407
SNRPC	1.21e-44	0.287536	0.767	0.495	4.06e-40	UnCiliate4	SNRPC	0.695084	0.720053	0.388969	1.05563	0.927435
RPL7	1.35e-44	0.374094	0.999	0.977	4.54e-40	UnCiliate4	RPL7	15.1108	14.3707	8.7611	18.9254	16.2784
ILF2	1.74e-44	0.374011	0.847	0.596	5.84e-40	UnCiliate4	ILF2	1.00179	1.1198	0.983459	1.67839	1.72894
PA2G4	3.21e-44	0.464475	0.878	0.687	1.08e-39	UnCiliate4	PA2G4	1.50432	1.5778	1.03606	2.44858	1.90817
GCSH	3.34e-44	0.299243	0.729	0.451	1.12e-39	UnCiliate4	GCSH	0.630001	0.57106	0.452178	0.990172	1.03244
GAPDH	6.01e-44	0.33674	0.997	0.963	2.02e-39	UnCiliate4	GAPDH	11.5059	11.1419	6.92728	14.6716	20.3193
TUSC3	6.21e-44	0.255983	0.583	0.313	2.08e-39	UnCiliate4	TUSC3	0.347652	0.376715	0.283105	0.619713	0.493701
GGCT	6.34e-44	0.462105	0.787	0.542	2.13e-39	UnCiliate4	GGCT	1.1127	1.15129	0.824735	1.89649	1.25387
EMP2	1.19e-43	0.28193	0.671	0.392	3.98e-39	UnCiliate4	EMP2	0.544642	0.480212	0.461592	0.851034	0.598573
RPL9	1.72e-43	0.305067	0.999	0.986	5.76e-39	UnCiliate4	RPL9	17.2746	17.0261	10.226	20.8054	19.4168
SNRPA1	2.83e-43	0.290097	0.713	0.443	9.49e-39	UnCiliate4	SNRPA1	0.546979	0.57425	0.548302	0.910439	0.713689
NAV2	2.87e-43	0.294393	0.622	0.355	9.64e-39	UnCiliate4	NAV2	0.46709	0.494283	0.984797	0.85263	0.213561
ACTG1	2.91e-43	0.375157	0.997	0.986	9.77e-39	UnCiliate4	ACTG1	15.855	15.6703	10.6341	20.5959	22.7425
RPL19	2.99e-43	0.31515	0.999	0.986	1e-38	UnCiliate4	RPL19	17.7296	16.993	9.57309	21.3977	22.5564
KPNA2	4.38e-43	0.450112	0.7	0.446	1.47e-38	UnCiliate4	KPNA2	0.685421	0.523269	0.658893	1.23451	0.592982
BTG3	6.03e-43	0.45821	0.86	0.642	2.02e-38	UnCiliate4	BTG3	1.51013	1.87468	1.23781	2.54398	1.48994
HNRNPR	6.26e-43	0.502043	0.848	0.656	2.1e-38	UnCiliate4	HNRNPR	1.32759	1.79215	1.19579	2.46013	1.44048
CALM2	6.53e-43	0.454228	0.977	0.898	2.19e-38	UnCiliate4	CALM2	4.89858	4.64059	3.20613	6.87054	6.40594
TFAM	1.36e-42	0.251123	0.654	0.38	4.57e-38	UnCiliate4	TFAM	0.445525	0.462532	0.363591	0.719163	0.491047
PSME2	2.07e-42	0.34036	0.858	0.632	6.95e-38	UnCiliate4	PSME2	1.25187	1.08176	0.864798	1.77136	1.6286
RPS29	2.38e-42	0.304364	0.999	0.993	8e-38	UnCiliate4	RPS29	23.6188	21.43	13.496	27.6347	25.6839
PCDH7	2.9e-42	0.299004	0.641	0.37	9.71e-38	UnCiliate4	PCDH7	0.478603	0.713082	0.736807	0.911434	0.250648
PRDX2	3.39e-42	0.405426	0.922	0.757	1.14e-37	UnCiliate4	PRDX2	2.25882	2.09076	1.20406	3.22625	3.80915
RPL8	5.18e-42	0.305402	1	0.985	1.74e-37	UnCiliate4	RPL8	17.0822	15.5305	9.17405	20.2923	23.2697
SLIRP	8.61e-42	0.391334	0.858	0.653	2.89e-37	UnCiliate4	SLIRP	1.33419	1.45938	0.964082	2.10217	2.00597
PRKDC	9.77e-42	0.371429	0.721	0.477	3.28e-37	UnCiliate4	PRKDC	0.636747	0.747602	0.824699	1.16775	0.473225
HPRT11	1.19e-41	0.324385	0.57	0.316	3.99e-37	UnCiliate4	HPRT1	0.349307	0.691476	0.280097	0.804991	0.523242
SNRPE	1.22e-41	0.373106	0.92	0.749	4.1e-37	UnCiliate4	SNRPE	2.09449	2.05253	1.29503	2.93058	2.64277
TRIM28	1.33e-41	0.295193	0.781	0.522	4.47e-37	UnCiliate4	TRIM28	0.756601	0.718518	0.746421	1.14188	0.755699
IL23A	1.73e-41	0.262388	0.311	0.129	5.79e-37	UnCiliate4	IL23A	0.204451	0.132781	0.152938	0.423182	0.323583
FBL	1.79e-41	0.273674	0.699	0.434	6.01e-37	UnCiliate4	FBL	0.592814	0.579427	0.408963	0.907542	0.715201
RPS28	3.28e-41	0.293706	1	0.995	1.1e-36	UnCiliate4	RPS28	29.6669	28.8586	15.9311	35.0983	35.5991
CBX1	4.74e-41	0.274004	0.609	0.352	1.59e-36	UnCiliate4	CBX1	0.421559	0.417549	0.37479	0.717251	0.505627
BEX3	5.14e-41	0.401187	0.871	0.653	1.72e-36	UnCiliate4	BEX3	1.72524	1.49288	0.917638	2.4631	2.43193
HINT2	6.01e-41	0.256456	0.7	0.418	2.02e-36	UnCiliate4	HINT2	0.503703	0.46871	0.325308	0.783727	0.822233
HNRNPM	6.34e-41	0.42281	0.896	0.734	2.13e-36	UnCiliate4	HNRNPM	1.86309	2.07686	1.96289	2.93134	1.9404
HDAC2	7.37e-41	0.301785	0.715	0.455	2.47e-36	UnCiliate4	HDAC2	0.661869	0.612526	0.578176	1.02691	0.730536
LRRC75A	9.05e-41	0.50745	0.599	0.348	3.04e-36	UnCiliate4	LRRC75A	0.668006	0.831447	0.677756	1.48444	1.39787
CPM2	1.66e-40	0.556506	0.753	0.531	5.55e-36	UnCiliate4	CPM	1.50838	3.36465	4.22657	3.82354	2.03146
NCL	2.15e-40	0.442148	0.971	0.88	7.21e-36	UnCiliate4	NCL	4.53232	4.96172	4.41998	6.64688	4.39742
SUMO2	6.68e-40	0.346175	0.962	0.865	2.24e-35	UnCiliate4	SUMO2	3.77467	3.68175	2.13066	4.93981	5.35872
RDX	1.64e-39	0.368027	0.849	0.64	5.49e-35	UnCiliate4	RDX	1.30098	1.48333	1.35544	2.04478	1.40351
NAA38	1.72e-39	0.343263	0.899	0.676	5.78e-35	UnCiliate4	NAA38	1.54669	1.30823	0.763333	2.07602	1.84799
NHP2	1.77e-39	0.327469	0.808	0.563	5.93e-35	UnCiliate4	NHP2	0.945879	0.935831	0.489901	1.40863	1.33997
CRABP2	2.29e-39	0.270166	0.427	0.209	7.69e-35	UnCiliate4	CRABP2	0.414979	0.148754	0.351297	0.623525	0.568504
PSMA4	2.39e-39	0.360996	0.87	0.672	8.01e-35	UnCiliate4	PSMA4	1.40292	1.36638	0.923215	2.04645	1.89337
RACK1	3.42e-39	0.326948	0.991	0.95	1.15e-34	UnCiliate4	RACK1	9.37743	9.13539	5.04303	11.5618	11.6172
GOLIM4	4.73e-39	0.286436	0.488	0.259	1.59e-34	UnCiliate4	GOLIM4	0.305889	0.336612	0.293894	0.600666	0.296992
KHDRBS1	5.16e-39	0.351148	0.864	0.641	1.73e-34	UnCiliate4	KHDRBS1	1.26922	1.29158	1.07998	1.88077	1.29225
CCAR1	6.07e-39	0.287228	0.703	0.451	2.04e-34	UnCiliate4	CCAR1	0.564197	0.682761	0.565118	0.945288	0.534745
FDPS	9.25e-39	0.333779	0.78	0.524	3.1e-34	UnCiliate4	FDPS	0.802359	0.816648	0.733615	1.28501	1.07649
FDFT1	1.04e-38	0.328156	0.728	0.463	3.5e-34	UnCiliate4	FDFT1	0.658852	0.719667	0.464446	1.07923	0.651739
PSMC3	1.37e-38	0.285224	0.771	0.516	4.58e-34	UnCiliate4	PSMC3	0.702683	0.787119	0.632519	1.11673	1.08465
EPB41L21	1.97e-38	0.307877	0.711	0.439	6.59e-34	UnCiliate4	EPB41L2	0.96951	0.987032	1.64927	1.51995	0.918115
AC103591.3	2.05e-38	0.257658	0.392	0.189	6.89e-34	UnCiliate4	AC103591.3	0.231406	0.301967	0.600013	0.536801	0.245515
ENO1	2.41e-38	0.378862	0.926	0.766	8.09e-34	UnCiliate4	ENO1	2.67775	2.80744	2.02875	3.8498	4.29198
BAX	3.16e-38	0.262274	0.671	0.423	1.06e-33	UnCiliate4	BAX	0.493573	0.504037	0.275839	0.788407	0.8068
TUBA1C	4.97e-38	0.535992	0.9	0.728	1.67e-33	UnCiliate4	TUBA1C	1.98456	2.17741	1.65617	3.39588	2.54281
PPM1G	7.74e-38	0.34296	0.79	0.559	2.6e-33	UnCiliate4	PPM1G	0.886909	1.05003	0.768796	1.44008	0.989421
MRPL13	8.23e-38	0.259195	0.702	0.447	2.76e-33	UnCiliate4	MRPL13	0.553409	0.58612	0.300402	0.857917	0.843855
ANP32A	8.43e-38	0.304379	0.768	0.51	2.83e-33	UnCiliate4	ANP32A	0.74668	0.763606	0.44167	1.13705	0.913761
CNN3	9.9e-38	0.389498	0.753	0.508	3.32e-33	UnCiliate4	CNN3	1.26345	0.845291	0.991983	1.79012	1.31234
PGRMC1	1.51e-37	0.357655	0.821	0.617	5.05e-33	UnCiliate4	PGRMC1	1.2709	1.43579	1.19679	1.99128	1.82501
COX8A	1.83e-37	0.357815	0.954	0.848	6.15e-33	UnCiliate4	COX8A	3.40108	3.36683	1.80773	4.53695	5.01416
SUPT16H	2.77e-37	0.30768	0.715	0.465	9.28e-33	UnCiliate4	SUPT16H	0.623698	0.650771	0.576032	1.0121	0.609639
RPS14	2.97e-37	0.292968	1	0.995	9.95e-33	UnCiliate4	RPS14	27.2524	26.2449	14.9881	32.1518	31.9255
PDLIM1	3.48e-37	0.363459	0.8	0.56	1.17e-32	UnCiliate4	PDLIM1	1.28644	1.09679	0.781918	1.82973	1.50487
PABPN1	4.53e-37	0.264075	0.745	0.502	1.52e-32	UnCiliate4	PABPN1	0.684194	0.843055	0.811323	1.08097	0.578179
RPL18	5.15e-37	0.272494	1	0.987	1.73e-32	UnCiliate4	RPL18	18.3165	17.5742	9.91443	21.2934	20.9275
HNRNPA0	6.26e-37	0.383176	0.858	0.662	2.1e-32	UnCiliate4	HNRNPA0	1.34459	1.38439	1.08118	2.07985	1.98286
NUTF2	1.1e-36	0.265555	0.712	0.456	3.71e-32	UnCiliate4	NUTF2	0.566547	0.581419	0.339637	0.884032	0.938884
RPL17	1.51e-36	0.324584	0.822	0.577	5.07e-32	UnCiliate4	RPL17	1.09931	1.16093	0.865875	1.64854	1.53649
RBM17	1.64e-36	0.270812	0.813	0.542	5.51e-32	UnCiliate4	RBM17	0.83893	0.800941	1.02282	1.23382	0.946686
TNFRSF12A	1.69e-36	0.534525	0.825	0.62	5.66e-32	UnCiliate4	TNFRSF12A	1.86983	1.88782	1.76339	3.15486	1.94987
SRSF9	1.86e-36	0.347397	0.887	0.675	6.25e-32	UnCiliate4	SRSF9	1.54945	1.59842	0.91797	2.24442	2.51638
HIST1H1C	2.46e-36	0.38442	0.648	0.393	8.24e-32	UnCiliate4	HIST1H1C	0.584497	0.661574	0.52154	1.11899	1.08436
SEC11A	3.23e-36	0.32076	0.919	0.749	1.08e-31	UnCiliate4	SEC11A	1.98245	2.03164	1.36821	2.73597	3.08011
LSM2	4.1e-36	0.257664	0.677	0.427	1.37e-31	UnCiliate4	LSM2	0.568863	0.510387	0.337057	0.838826	0.701385
RCN11	4.37e-36	0.551417	0.764	0.54	1.46e-31	UnCiliate4	RCN1	0.956954	1.5938	0.938735	2.12018	1.07647
TXNDC17	5.91e-36	0.32485	0.876	0.654	1.98e-31	UnCiliate4	TXNDC17	1.30663	1.48241	0.872505	1.92302	1.74863
RPS16	7.25e-36	0.263654	0.997	0.986	2.43e-31	UnCiliate4	RPS16	18.1519	17.0023	9.92813	20.6705	17.6907
RPS5	8.11e-36	0.331814	0.993	0.96	2.72e-31	UnCiliate4	RPS5	11.003	10.0571	5.49694	13.3404	14.264
SUB1	9.07e-36	0.322679	0.955	0.854	3.04e-31	UnCiliate4	SUB1	3.38446	3.93928	2.35091	4.6038	4.35257
NONO	1.23e-35	0.273729	0.818	0.59	4.12e-31	UnCiliate4	NONO	0.986156	1.00572	1.34276	1.45052	1.02885
SNX5	1.72e-35	0.259559	0.713	0.454	5.76e-31	UnCiliate4	SNX5	0.609824	0.644617	0.861937	0.958629	0.474082
RHEB	2.5e-35	0.334857	0.886	0.7	8.39e-31	UnCiliate4	RHEB	1.54819	1.88243	1.17402	2.33307	2.3989
CCT4	1.16e-34	0.287973	0.822	0.591	3.88e-30	UnCiliate4	CCT4	0.967534	1.04418	0.725391	1.42137	1.34183
OAZ1	1.19e-34	0.330907	0.954	0.841	3.99e-30	UnCiliate4	OAZ1	3.6186	3.59051	2.13272	4.73461	5.42016
CCT7	1.26e-34	0.255288	0.726	0.471	4.24e-30	UnCiliate4	CCT7	0.605132	0.618388	0.493952	0.922193	0.856768
H3F3A	1.87e-34	0.26745	0.999	0.981	6.28e-30	UnCiliate4	H3F3A	14.684	14.9083	8.41148	17.3325	16.2876
GNAS1	2.79e-34	0.281405	0.987	0.938	9.35e-30	UnCiliate4	GNAS	6.40898	8.25311	5.96571	8.66495	8.4263
SFPQ1	2.8e-34	0.369121	0.922	0.821	9.38e-30	UnCiliate4	SFPQ	2.95676	3.41216	4.68113	4.43579	2.3284
PSMA1	3.88e-34	0.266399	0.796	0.553	1.3e-29	UnCiliate4	PSMA1	0.84711	0.881732	0.712531	1.23507	1.14708
ATP5MC1	4.93e-34	0.352306	0.873	0.653	1.65e-29	UnCiliate4	ATP5MC1	1.34354	1.38441	0.84981	1.97602	1.82262
C1QBP	4.97e-34	0.302313	0.809	0.565	1.67e-29	UnCiliate4	C1QBP	0.919569	0.934422	0.577398	1.354	1.28255
RPL23	5.09e-34	0.337057	0.996	0.978	1.71e-29	UnCiliate4	RPL23	15.9861	14.422	9.56604	19.2575	17.3869
PRMT1	5.53e-34	0.286017	0.797	0.566	1.86e-29	UnCiliate4	PRMT1	0.982597	0.885123	0.858758	1.39372	1.3512
RPL13A	5.98e-34	0.322076	0.999	0.991	2.01e-29	UnCiliate4	RPL13A	25.0844	23.1413	15.0934	29.6345	22.5262
XRCC6	9.15e-34	0.298721	0.841	0.613	3.07e-29	UnCiliate4	XRCC6	1.05496	1.10599	0.898972	1.53128	1.13983
LGALS1	1.89e-33	0.792583	0.876	0.721	6.34e-29	UnCiliate4	LGALS1	2.79036	1.94872	2.72029	5.23386	3.54907
PDAP1	6.02e-33	0.298248	0.796	0.58	2.02e-28	UnCiliate4	PDAP1	0.903079	1.05292	0.737718	1.39279	1.28958
HSPD11	6.48e-33	0.474338	0.949	0.837	2.17e-28	UnCiliate4	HSPD1	4.06608	5.45096	5.20652	6.70539	4.21904
HNRNPH3	1.01e-32	0.291317	0.864	0.681	3.39e-28	UnCiliate4	HNRNPH3	1.40755	1.48956	2.408	2.0827	1.3169
PARK7	2.27e-32	0.317603	0.91	0.753	7.6e-28	UnCiliate4	PARK7	2.14114	2.1471	1.2679	2.85789	2.86063
HSP90AB1	2.29e-32	0.293824	0.999	0.986	7.69e-28	UnCiliate4	HSP90AB1	15.8358	16.9749	11.7303	19.6184	17.2643
HSPE1	2.83e-32	0.394483	0.955	0.882	9.49e-28	UnCiliate4	HSPE1	5.2546	6.38898	3.79938	7.59611	7.76948
PDIA6	7.23e-32	0.363783	0.929	0.778	2.43e-27	UnCiliate4	PDIA6	2.49362	3.03605	2.43046	3.74723	3.68918
ATP5MG	7.97e-32	0.27359	0.977	0.896	2.67e-27	UnCiliate4	ATP5MG	4.59006	4.22795	2.57101	5.47409	5.64342
NDUFB6	2.63e-31	0.260556	0.805	0.57	8.83e-27	UnCiliate4	NDUFB6	0.943415	0.991821	0.626972	1.32555	1.24885
TBCA	3.14e-31	0.303688	0.938	0.802	1.05e-26	UnCiliate4	TBCA	2.51177	2.6922	1.77723	3.35351	3.26839
POLR2K	6.13e-31	0.275694	0.834	0.601	2.05e-26	UnCiliate4	POLR2K	1.01117	1.05365	0.646196	1.43065	1.4175
RPL30	8.94e-31	0.273478	1	0.989	3e-26	UnCiliate4	RPL30	21.4206	20.3171	11.2122	24.932	27.2864
NME41	9.01e-31	0.272228	0.615	0.383	3.02e-26	UnCiliate4	NME4	0.455455	1.01219	0.490129	0.953942	0.708626
PHB2	9.14e-31	0.286879	0.78	0.54	3.07e-26	UnCiliate4	PHB2	0.91642	1.10328	0.569319	1.37495	1.19653
LSM7	9.24e-31	0.299702	0.92	0.798	3.1e-26	UnCiliate4	LSM7	2.56307	2.46936	1.76062	3.28197	2.891
RPS17	9.53e-31	0.419801	0.919	0.762	3.2e-26	UnCiliate4	RPS17	3.55703	3.33399	2.06105	4.83587	3.66494
PMAIP1	1.38e-30	0.48202	0.923	0.849	4.61e-26	UnCiliate4	PMAIP1	5.41799	6.14539	4.97021	8.23569	6.33596
YWHAE	2.52e-30	0.270208	0.978	0.932	8.46e-26	UnCiliate4	YWHAE	5.40277	5.663	4.45942	6.78396	6.87472
NDUFA12	7.52e-30	0.283359	0.831	0.612	2.52e-25	UnCiliate4	NDUFA12	1.09306	1.08506	0.6553	1.51432	1.42584
CYCS	9.08e-30	0.322546	0.904	0.742	3.04e-25	UnCiliate4	CYCS	2.12579	2.19848	1.60346	2.8952	2.51639
EEF1D	2.05e-29	0.301672	0.946	0.805	6.87e-25	UnCiliate4	EEF1D	2.811	2.75952	1.96056	3.6671	4.22664
NDUFS8	4.6e-29	0.255312	0.808	0.556	1.54e-24	UnCiliate4	NDUFS8	0.90303	0.856692	0.466573	1.22372	1.17654
H2AFY	6.37e-29	0.268517	0.864	0.671	2.14e-24	UnCiliate4	H2AFY	1.36456	1.30667	1.35145	1.86975	2.06677
CYTOR	8.96e-29	0.337132	0.758	0.528	3e-24	UnCiliate4	CYTOR	1.55502	0.778163	2.07184	1.99281	0.947772
PPP1R14B	9.03e-29	0.272968	0.847	0.625	3.03e-24	UnCiliate4	PPP1R14B	1.33404	1.35579	0.937591	1.84569	2.41255
RPS11	1.44e-28	0.278893	0.997	0.985	4.82e-24	UnCiliate4	RPS11	17.3192	16.5889	10.059	20.1999	17.9571
MAGOH	3.39e-28	0.280354	0.822	0.626	1.14e-23	UnCiliate4	MAGOH	1.16455	1.09853	0.743416	1.57995	1.50946
SSB	3.61e-28	0.257788	0.832	0.603	1.21e-23	UnCiliate4	SSB	1.06625	1.14352	0.742864	1.47815	1.40375
PKM1	3.69e-28	0.380289	0.894	0.72	1.24e-23	UnCiliate4	PKM	2.2547	1.46331	1.44274	2.88428	2.5573
PNN1	7.43e-28	0.327848	0.887	0.752	2.49e-23	UnCiliate4	PNN	2.15107	2.86868	4.61359	3.4597	1.75649
RGS10	1.45e-27	0.282172	0.562	0.36	4.88e-23	UnCiliate4	RGS10	0.603525	0.614185	0.487058	0.953006	0.822358
SLC9A3R1	1.91e-27	0.259495	0.709	0.479	6.4e-23	UnCiliate4	SLC9A3R1	0.830035	0.98492	0.770805	1.23569	0.878129
MLEC	1.95e-27	0.270524	0.761	0.527	6.54e-23	UnCiliate4	MLEC	0.756066	0.971663	0.729567	1.19735	0.985334
SRP9	3.5e-27	0.306437	0.881	0.719	1.17e-22	UnCiliate4	SRP9	1.68925	1.87625	1.01678	2.3952	3.12697
MMP261	4.59e-27	0.38234	0.54	0.34	1.54e-22	UnCiliate4	MMP26	0.757693	3.50295	0.894024	2.36257	2.49886
ATP1B1	4.77e-27	0.28941	0.851	0.675	1.6e-22	UnCiliate4	ATP1B1	1.95239	1.76069	1.96854	2.52699	1.59572
YWHAQ	1.08e-26	0.271226	0.86	0.673	3.63e-22	UnCiliate4	YWHAQ	1.44263	1.26689	1.0697	1.87787	1.92364
TPM3	1.13e-26	0.284187	0.973	0.918	3.79e-22	UnCiliate4	TPM3	4.82046	5.43312	4.4455	6.23891	4.7778
TMA7	1.62e-26	0.271409	0.987	0.948	5.42e-22	UnCiliate4	TMA7	6.71454	7.12251	4.42893	8.26603	8.15214
PSMB3	1.85e-26	0.272442	0.864	0.663	6.2e-22	UnCiliate4	PSMB3	1.28537	1.35896	0.955074	1.77439	1.76225
YWHAH	2.95e-26	0.309408	0.865	0.666	9.9e-22	UnCiliate4	YWHAH	1.51143	1.62055	1.20817	2.11287	1.51915
CYBA	3.54e-26	0.282568	0.904	0.717	1.19e-21	UnCiliate4	CYBA	3.36259	3.35314	2.90679	4.50219	7.58341
ATP5PO	3.9e-26	0.274381	0.852	0.642	1.31e-21	UnCiliate4	ATP5PO	1.31668	1.20497	0.657198	1.72222	1.84215
ATP5MPL	4.32e-26	0.262271	0.957	0.851	1.45e-21	UnCiliate4	ATP5MPL	3.36402	3.05189	1.95803	4.02149	4.13323
ECI1	4.54e-26	0.300096	0.855	0.647	1.52e-21	UnCiliate4	ECI1	1.27801	1.38895	0.943124	1.84746	2.0347
IGFBP21	8.37e-26	0.363424	0.779	0.567	2.81e-21	UnCiliate4	IGFBP2	2.28301	1.06491	1.13802	2.64678	1.89229
SPCS1	1.06e-25	0.262507	0.9	0.741	3.55e-21	UnCiliate4	SPCS1	1.88822	2.02925	1.18677	2.4631	2.45413
RAB3IP1	1.56e-25	0.259485	0.744	0.531	5.23e-21	UnCiliate4	RAB3IP	0.915932	0.983525	2.79957	1.50021	0.452435
HP1BP3	1.65e-25	0.331616	0.836	0.665	5.55e-21	UnCiliate4	HP1BP3	1.24647	1.31079	1.36233	1.85517	1.13393
DYNLL1	2.1e-25	0.352259	0.981	0.912	7.06e-21	UnCiliate4	DYNLL1	5.35828	5.03722	3.29537	6.88195	7.30588
TXNRD1	3.29e-25	0.250926	0.722	0.499	1.1e-20	UnCiliate4	TXNRD1	1.01157	1.14978	1.86299	1.52919	0.953216
TMEM14B	4.69e-25	0.250673	0.828	0.603	1.57e-20	UnCiliate4	TMEM14B	1.12971	1.07043	0.615402	1.47864	1.49184
HNRNPK	4.78e-25	0.250189	0.968	0.887	1.6e-20	UnCiliate4	HNRNPK	3.76351	4.30111	3.60501	4.82447	3.90204
BSG	1.14e-24	0.250328	0.907	0.749	3.83e-20	UnCiliate4	BSG	1.95546	1.90644	1.71916	2.52585	2.85415
TKT	2.81e-24	0.271803	0.77	0.575	9.42e-20	UnCiliate4	TKT	1.03973	1.02653	0.720095	1.43547	1.26761
VCL1	4.54e-24	0.256968	0.777	0.589	1.52e-19	UnCiliate4	VCL	1.21026	1.12865	2.6361	1.73913	0.578205
ANAPC11	2.07e-23	0.263645	0.916	0.749	6.94e-19	UnCiliate4	ANAPC11	1.84579	1.88885	1.16351	2.38305	2.3607
TPI1	2.12e-23	0.284369	0.955	0.843	7.1e-19	UnCiliate4	TPI1	3.6439	3.91759	2.28966	4.73644	6.13407
BASP11	2.13e-23	0.299274	0.799	0.611	7.14e-19	UnCiliate4	BASP1	1.41899	2.19385	1.36962	2.22827	1.51679
SELENOH	9.31e-23	0.257766	0.809	0.618	3.12e-18	UnCiliate4	SELENOH	1.17888	1.21523	0.716646	1.60605	1.88979
MARCKSL1	9.67e-23	0.311684	0.695	0.514	3.24e-18	UnCiliate4	MARCKSL1	1.14582	1.49949	0.940949	1.88031	3.20904
PDIA3	1.4e-22	0.272423	0.946	0.818	4.71e-18	UnCiliate4	PDIA3	3.20349	4.06797	3.32483	4.41655	4.05382
NDUFB3	5.73e-22	0.2531	0.884	0.673	1.92e-17	UnCiliate4	NDUFB3	1.39227	1.47036	0.863127	1.84019	1.80528
ARL3	7.97e-22	0.268724	0.753	0.549	2.67e-17	UnCiliate4	ARL3	0.923568	0.909331	0.648997	1.3256	1.66882
PPIB	8.47e-21	0.2521	0.958	0.859	2.84e-16	UnCiliate4	PPIB	4.99227	6.34756	4.34689	6.79057	10.1595
CALR	1.11e-20	0.263471	0.938	0.815	3.74e-16	UnCiliate4	CALR	3.4427	4.47511	3.48662	4.86143	6.7951
JPT1	1.78e-20	0.257978	0.891	0.691	5.96e-16	UnCiliate4	JPT1	1.96337	1.8784	1.33626	2.54033	3.57483
RPL31	4.45e-20	0.251604	0.986	0.949	1.49e-15	UnCiliate4	RPL31	10.2912	9.36129	6.34095	11.7007	10.179
PLAU	1.35e-19	0.26689	0.389	0.237	4.53e-15	UnCiliate4	PLAU	0.768222	0.37634	0.883855	1.00674	0.605883
CMTM6	3.4e-19	0.336305	0.831	0.688	1.14e-14	UnCiliate4	CMTM6	1.76479	2.2905	1.64916	2.73602	3.12768
TUBB4B	4.79e-17	0.286417	0.954	0.892	1.61e-12	UnCiliate4	TUBB4B	4.18278	4.02317	3.47317	5.22435	4.79177
IGFBP4	3.77e-16	0.260022	0.475	0.319	1.26e-11	UnCiliate4	IGFBP4	0.48506	0.9261	0.789723	1.01741	1.60159
EDN1	8.84e-15	0.386719	0.748	0.608	2.97e-10	UnCiliate4	EDN1	3.50118	2.68871	2.6014	4.5014	3.6189
CTGF	5.62e-13	0.257585	0.857	0.738	1.89e-08	UnCiliate4	CTGF	4.23573	3.70468	3.59071	5.23397	7.91257
GAPDH1	2.07e-108	0.812851	0.982	0.963	6.95e-104	UnCiliate5	GAPDH	11.5059	11.1419	6.92728	14.6716	20.3193
RPL10	1.25e-93	0.508062	0.999	0.998	4.19e-89	UnCiliate5	RPL10	44.0737	43.0214	22.9657	44.8814	59.9368
RPS261	8.36e-93	0.931381	0.975	0.95	2.8e-88	UnCiliate5	RPS26	9.66841	11.3167	7.01084	17.0153	20.3934
RPL411	1.43e-85	0.537092	0.999	0.999	4.81e-81	UnCiliate5	RPL41	48.0452	50.6744	26.5793	65.5761	69.5035
RPS13	9.54e-82	0.589675	0.988	0.98	3.2e-77	UnCiliate5	RPS13	15.3951	14.9648	8.05062	17.9508	22.6528
RPL81	4.44e-74	0.50616	0.991	0.985	1.49e-69	UnCiliate5	RPL8	17.0822	15.5305	9.17405	20.2923	23.2697
RPL33	1.31e-63	0.633091	0.994	0.981	4.41e-59	UnCiliate5	RPL3	16.2008	15.6255	9.30455	21.3152	24.8284
GSTP11	3.07e-63	0.571262	0.978	0.97	1.03e-58	UnCiliate5	GSTP1	13.5267	8.80209	5.92918	13.1344	17.6421
FXYD2	8.79e-60	1.01752	0.361	0.148	2.95e-55	UnCiliate5	FXYD2	0.444609	0.437471	0.308658	0.35114	1.88538
FGF7	9.29e-60	1.55823	0.268	0.09	3.12e-55	UnCiliate5	FGF7	0.311577	0.498893	0.348477	0.438828	3.03671
RPLP11	1.61e-57	0.417233	1	0.999	5.41e-53	UnCiliate5	RPLP1	51.202	46.2145	28.2148	63.637	64.8882
SERF2	5.06e-57	0.39327	0.973	0.982	1.7e-52	UnCiliate5	SERF2	13.4455	14.0724	8.00688	13.9053	17.5466
ACTG11	1.06e-56	0.520613	0.99	0.986	3.55e-52	UnCiliate5	ACTG1	15.855	15.6703	10.6341	20.5959	22.7425
TPI11	4.64e-56	0.619729	0.882	0.846	1.56e-51	UnCiliate5	TPI1	3.6439	3.91759	2.28966	4.73644	6.13407
PPIB1	5.58e-56	0.807093	0.89	0.863	1.87e-51	UnCiliate5	PPIB	4.99227	6.34756	4.34689	6.79057	10.1595
COMP	3.4e-55	0.863972	0.32	0.124	1.14e-50	UnCiliate5	COMP	0.337821	0.461638	0.688012	0.285707	1.54958
ATP5F1E	1.6e-54	0.444514	0.982	0.984	5.37e-50	UnCiliate5	ATP5F1E	15.2766	16.3905	9.05987	14.468	20.6982
RPS241	1.43e-53	0.482978	0.997	0.996	4.78e-49	UnCiliate5	RPS24	27.8599	28.7586	16.9731	38.2705	38.9568
EDF1	6.57e-53	0.64752	0.87	0.854	2.2e-48	UnCiliate5	EDF1	3.49587	3.54157	2.30619	3.49647	5.88607
RPL261	9.13e-53	0.566333	0.985	0.986	3.06e-48	UnCiliate5	RPL26	17.2446	18.0584	10.42	23.6081	25.8501
PPIA1	2.38e-52	0.43842	0.969	0.967	8e-48	UnCiliate5	PPIA	9.52504	9.4929	5.75466	13.2468	13.0208
RPL131	2.51e-51	0.43489	0.994	0.997	8.4e-47	UnCiliate5	RPL13	30.6821	29.8733	18.7239	38.4572	40.5401
GPX4	5.78e-51	0.881172	0.86	0.862	1.94e-46	UnCiliate5	GPX4	4.56587	5.00798	3.1013	4.23176	9.18158
FTH11	9.53e-51	0.577601	0.999	0.999	3.2e-46	UnCiliate5	FTH1	79.418	98.3232	47.7308	63.02	120.778
RPS121	3.82e-50	0.56179	0.996	0.994	1.28e-45	UnCiliate5	RPS12	27.3877	26.2073	15.6419	39.5902	39.7066
EEF1B21	4.4e-50	0.635036	0.912	0.859	1.48e-45	UnCiliate5	EEF1B2	4.41898	4.75605	2.73116	6.92511	7.50014
CYBA1	7.42e-48	0.972654	0.807	0.722	2.49e-43	UnCiliate5	CYBA	3.36259	3.35314	2.90679	4.50219	7.58341
COX8A1	1.1e-47	0.484539	0.882	0.851	3.7e-43	UnCiliate5	COX8A	3.40108	3.36683	1.80773	4.53695	5.01416
MARCKSL11	4.16e-47	0.89957	0.669	0.516	1.39e-42	UnCiliate5	MARCKSL1	1.14582	1.49949	0.940949	1.88031	3.20904
RPL36AL	2.57e-46	0.43951	0.937	0.932	8.62e-42	UnCiliate5	RPL36AL	5.80112	6.05603	3.8455	6.07556	8.08314
CLIC1	3e-46	0.659157	0.876	0.842	1.01e-41	UnCiliate5	CLIC1	3.29998	3.27517	2.08704	3.80205	5.63906
TSPAN8	3.78e-46	1.37865	0.364	0.181	1.27e-41	UnCiliate5	TSPAN8	0.503611	0.53126	0.386702	0.265435	2.86929
LINC01502	3.9e-46	1.21137	0.392	0.197	1.31e-41	UnCiliate5	LINC01502	0.633754	0.901112	0.939495	0.527421	3.00065
EIF1	7e-46	0.343527	0.99	0.992	2.35e-41	UnCiliate5	EIF1	17.0802	18.1961	10.8867	16.7857	21.5556
PRDX21	3.99e-45	0.604353	0.829	0.761	1.34e-40	UnCiliate5	PRDX2	2.25882	2.09076	1.20406	3.22625	3.80915
OSTC	1.99e-44	0.711458	0.773	0.714	6.67e-40	UnCiliate5	OSTC	1.76474	2.25978	1.32367	2.41641	3.72579
SRP91	3.03e-43	0.606634	0.776	0.725	1.02e-38	UnCiliate5	SRP9	1.68925	1.87625	1.01678	2.3952	3.12697
CALR1	5.87e-43	0.702712	0.851	0.819	1.97e-38	UnCiliate5	CALR	3.4427	4.47511	3.48662	4.86143	6.7951
RPS4X1	6.15e-43	0.501222	0.997	0.991	2.06e-38	UnCiliate5	RPS4X	23.1359	22.3789	12.0774	30.2828	31.9088
RPL141	6.97e-43	0.383365	0.993	0.987	2.34e-38	UnCiliate5	RPL14	15.5581	15.2224	9.73892	18.9495	19.9878
RPS181	3.06e-42	0.384625	0.997	0.998	1.03e-37	UnCiliate5	RPS18	39.8992	38.5391	23.0766	48.2882	50.403
RPL111	5.35e-42	0.452427	0.997	0.994	1.79e-37	UnCiliate5	RPL11	22.8917	22.7334	13.5817	29.2531	30.8679
UQCR11	6.99e-42	0.564123	0.823	0.822	2.34e-37	UnCiliate5	UQCR11	2.77573	2.74846	1.50423	2.77831	4.39491
LYPLAL1	1.57e-41	0.865119	0.358	0.187	5.25e-37	UnCiliate5	LYPLAL1	0.249749	0.306526	0.172602	0.196923	1.28564
OAZ11	3.17e-41	0.504133	0.898	0.844	1.06e-36	UnCiliate5	OAZ1	3.6186	3.59051	2.13272	4.73461	5.42016
UBB	4.97e-41	0.565927	0.966	0.955	1.67e-36	UnCiliate5	UBB	8.67178	9.03003	6.16567	8.25231	13.077
RPL191	1.37e-40	0.39216	0.99	0.986	4.59e-36	UnCiliate5	RPL19	17.7296	16.993	9.57309	21.3977	22.5564
OST4	3.38e-39	0.542367	0.903	0.926	1.13e-34	UnCiliate5	OST4	6.00255	6.08073	3.39968	5.40182	8.82776
RPL151	3.84e-39	0.357872	0.982	0.984	1.29e-34	UnCiliate5	RPL15	18.3846	17.6752	9.14478	21.7756	22.7033
NDUFA11	1.93e-38	0.617333	0.756	0.699	6.47e-34	UnCiliate5	NDUFA11	1.58754	1.63428	1.06367	2.03881	2.94701
DCTPP1	4.78e-38	0.816886	0.567	0.442	1.6e-33	UnCiliate5	DCTPP1	0.6766	0.768978	0.424391	0.623529	1.9499
LSM41	5.49e-38	0.658243	0.677	0.603	1.84e-33	UnCiliate5	LSM4	1.0218	1.03136	0.623778	2.09035	2.21938
ITM2B	8.99e-38	0.615593	0.973	0.977	3.02e-33	UnCiliate5	ITM2B	12.5994	12.8552	9.4334	10.1819	19.2991
SUMO21	3.02e-37	0.450489	0.892	0.869	1.01e-32	UnCiliate5	SUMO2	3.77467	3.68175	2.13066	4.93981	5.35872
FTL	3.17e-37	0.478271	0.944	0.933	1.06e-32	UnCiliate5	FTL	7.04407	7.06189	3.97665	6.24305	9.75463
TRMT112	7.47e-37	0.451306	0.841	0.831	2.51e-32	UnCiliate5	TRMT112	2.77021	2.87938	1.8332	2.92875	4.08439
DYNLL11	2.1e-36	0.432339	0.929	0.914	7.05e-32	UnCiliate5	DYNLL1	5.35828	5.03722	3.29537	6.88195	7.30588
RPL301	1.31e-35	0.406348	0.991	0.989	4.38e-31	UnCiliate5	RPL30	21.4206	20.3171	11.2122	24.932	27.2864
TMED2	1.59e-35	0.669422	0.707	0.666	5.32e-31	UnCiliate5	TMED2	1.4095	1.80699	1.05458	1.63455	2.96338
PDZK1IP1	3.06e-35	1.10402	0.392	0.236	1.03e-30	UnCiliate5	PDZK1IP1	0.495212	0.423655	0.30011	0.431076	2.12712
FAU	5.63e-35	0.319527	0.984	0.985	1.89e-30	UnCiliate5	FAU	14.3749	14.3637	8.59084	15.4044	17.5671
CDC42	6.42e-35	0.473195	0.907	0.904	2.15e-30	UnCiliate5	CDC42	4.34417	4.94566	3.84853	4.67222	6.59656
IGFBP41	7.92e-35	0.651307	0.498	0.318	2.66e-30	UnCiliate5	IGFBP4	0.48506	0.9261	0.789723	1.01741	1.60159
SCCPDH	8.47e-35	1.03868	0.592	0.49	2.84e-30	UnCiliate5	SCCPDH	1.25887	1.08713	0.848616	1.05741	3.44759
RPL7A1	2.05e-34	0.461472	0.991	0.987	6.88e-30	UnCiliate5	RPL7A	18.0223	18.8623	10.2315	25.2121	24.9794
IGFBP7	2.96e-34	1.72888	0.616	0.514	9.94e-30	UnCiliate5	IGFBP7	4.31272	4.22012	3.80794	3.15042	16.1802
PPDPF	2.97e-34	0.455303	0.918	0.923	9.98e-30	UnCiliate5	PPDPF	6.19718	5.32831	3.02577	5.96521	8.12861
SEC61G	3.88e-34	0.48246	0.906	0.905	1.3e-29	UnCiliate5	SEC61G	5.2212	5.90479	3.05644	5.00812	7.64384
DSTN	1.11e-33	0.409977	0.915	0.934	3.72e-29	UnCiliate5	DSTN	6.06176	5.62727	3.92154	5.6428	7.93512
RPL361	1.53e-33	0.313244	0.993	0.993	5.12e-29	UnCiliate5	RPL36	22.9324	22.991	13.9007	28.0345	28.0135
BTF3	1.67e-33	0.385026	0.947	0.94	5.62e-29	UnCiliate5	BTF3	6.94274	7.77347	3.94211	8.24018	9.37339
RPS51	2e-33	0.427267	0.968	0.962	6.71e-29	UnCiliate5	RPS5	11.003	10.0571	5.49694	13.3404	14.264
SMIM31	3.03e-33	0.489992	0.311	0.154	1.01e-28	UnCiliate5	SMIM31	0.201286	0.268867	0.215338	0.117089	0.708123
CHCHD2	3.25e-33	0.36671	0.965	0.94	1.09e-28	UnCiliate5	CHCHD2	6.54494	7.17748	3.93245	7.99576	8.71921
GPX3	3.78e-33	1.21761	0.508	0.358	1.27e-28	UnCiliate5	GPX3	6.51865	7.58037	8.82687	5.154	17.4839
SEC11C	4.16e-33	0.771473	0.686	0.618	1.39e-28	UnCiliate5	SEC11C	1.39235	1.80296	0.997972	1.28206	3.19572
PTPRR	6.1e-33	0.423233	0.253	0.111	2.04e-28	UnCiliate5	PTPRR	0.149266	0.199513	0.193382	0.113752	0.562043
C12orf75	1.21e-32	0.96648	0.723	0.684	4.06e-28	UnCiliate5	C12orf75	3.43954	2.34392	1.8397	2.93877	6.76793
RPS31	1.39e-32	0.516061	0.987	0.98	4.65e-28	UnCiliate5	RPS3	15.9551	15.4269	8.93548	23.2005	22.6173
EEF1D1	4.3e-32	0.475189	0.825	0.811	1.44e-27	UnCiliate5	EEF1D	2.811	2.75952	1.96056	3.6671	4.22664
NDUFB2	4.49e-32	0.461693	0.885	0.887	1.51e-27	UnCiliate5	NDUFB2	4.08605	3.72835	2.36668	3.66307	5.62253
ATP5MC31	8.08e-32	0.603942	0.87	0.812	2.71e-27	UnCiliate5	ATP5MC3	3.12517	3.52794	1.9908	5.40976	5.44127
RPS251	1.45e-31	0.422058	0.987	0.981	4.85e-27	UnCiliate5	RPS25	14.7544	15.6949	9.00582	19.3483	20.0211
ENO11	1.78e-31	0.51275	0.822	0.771	5.97e-27	UnCiliate5	ENO1	2.67775	2.80744	2.02875	3.8498	4.29198
RHOA	2.68e-31	0.446129	0.794	0.772	8.97e-27	UnCiliate5	RHOA	2.02309	2.30011	1.36296	2.47549	3.164
STRAP	5.44e-31	0.602436	0.622	0.545	1.82e-26	UnCiliate5	STRAP	0.791363	0.912932	0.678607	0.968579	1.76568
ARF4	7.13e-31	0.597525	0.832	0.856	2.39e-26	UnCiliate5	ARF4	3.26331	3.59072	2.81111	3.12494	5.5066
MIF	1.26e-30	0.383063	0.962	0.955	4.22e-26	UnCiliate5	MIF	9.45386	9.54458	5.21789	10.557	12.2154
SPCS2	2.44e-30	0.547499	0.786	0.772	8.19e-26	UnCiliate5	SPCS2	2.3953	2.78544	2.02219	2.93874	4.1008
MDK1	4.39e-30	0.74616	0.738	0.599	1.47e-25	UnCiliate5	MDK	2.46019	3.36406	1.86669	5.87521	5.39438
RPS151	6.54e-30	0.366341	0.99	0.989	2.19e-25	UnCiliate5	RPS15	18.7954	18.5235	10.4802	24.6514	23.7913
SEC11A1	7.98e-30	0.455704	0.795	0.755	2.68e-25	UnCiliate5	SEC11A	1.98245	2.03164	1.36821	2.73597	3.08011
KDELR1	9.49e-30	0.525507	0.745	0.705	3.18e-25	UnCiliate5	KDELR1	1.65082	2.04232	1.13292	2.1421	2.92915
SSR41	1.46e-29	0.465492	0.876	0.892	4.9e-25	UnCiliate5	SSR4	4.39545	5.5305	3.48433	4.60842	6.75913
ROMO1	1.53e-29	0.449201	0.851	0.836	5.14e-25	UnCiliate5	ROMO1	3.0616	2.97427	1.90966	2.94589	4.35786
RPS15A1	3.3e-29	0.425775	0.988	0.985	1.11e-24	UnCiliate5	RPS15A	16.8795	16.8727	10.0806	23.6273	22.6055
UQCR10	5.11e-29	0.3901	0.863	0.884	1.71e-24	UnCiliate5	UQCR10	3.84599	3.58631	2.22895	4.02762	5.07318
IFITM3	5.7e-29	0.572889	0.806	0.76	1.91e-24	UnCiliate5	IFITM3	2.83923	2.02019	2.10063	2.8274	4.28546
RPS211	8.46e-29	0.343742	0.953	0.963	2.84e-24	UnCiliate5	RPS21	10.0145	10.2787	6.34924	13.6717	12.8589
DDT	1.54e-28	0.588595	0.806	0.817	5.15e-24	UnCiliate5	DDT	2.82133	3.08763	1.49946	2.87967	4.66914
TMED9	2.24e-28	0.678947	0.626	0.572	7.51e-24	UnCiliate5	TMED9	0.899735	1.13264	0.758773	1.32621	2.15237
MYDGF	3.56e-28	0.678454	0.707	0.665	1.19e-23	UnCiliate5	MYDGF	1.57831	2.01059	1.29537	1.71846	3.27721
MRPS2	3.84e-28	1.18483	0.52	0.423	1.29e-23	UnCiliate5	MRPS2	0.854764	0.868381	0.703087	0.655475	3.16972
FBLN1	4.45e-28	0.955232	0.658	0.583	1.49e-23	UnCiliate5	FBLN1	2.56027	3.46648	3.43843	2.85149	6.55441
NDUFA4	5.9e-28	0.344228	0.937	0.915	1.98e-23	UnCiliate5	NDUFA4	5.48263	5.13288	2.88424	5.87083	6.82637
YBX11	1.09e-27	0.435228	0.923	0.882	3.66e-23	UnCiliate5	YBX1	4.62106	4.85615	3.01327	7.51777	6.67413
LDHA	1.84e-27	0.527428	0.853	0.879	6.16e-23	UnCiliate5	LDHA	4.79846	5.5879	3.28606	4.53348	7.43323
COX7A2L	2.51e-27	0.463404	0.769	0.744	8.41e-23	UnCiliate5	COX7A2L	1.88998	2.02444	1.18842	1.7969	2.93606
CST31	3.24e-27	0.395882	0.928	0.928	1.09e-22	UnCiliate5	CST3	6.10417	8.48081	4.85657	7.25602	9.0921
RPL321	6.14e-27	0.40607	0.991	0.991	2.06e-22	UnCiliate5	RPL32	23.3253	22.6763	13.3673	31.382	30.2943
ADRA2A	7.54e-27	0.40945	0.311	0.167	2.53e-22	UnCiliate5	ADRA2A	0.27235	0.29275	0.284228	0.14155	0.689899
FKBP1A	1.06e-26	0.511726	0.695	0.656	3.57e-22	UnCiliate5	FKBP1A	1.30772	1.29065	1.00771	1.52105	2.25867
NDUFB4	1.6e-26	0.464332	0.856	0.834	5.37e-22	UnCiliate5	NDUFB4	3.06215	3.20989	1.86185	3.24734	4.51492
EEF1A1	2.27e-26	0.289885	1	1	7.6e-22	UnCiliate5	EEF1A1	63.5931	60.3818	41.088	63.507	74.337
SEC61B	2.8e-26	0.438217	0.89	0.851	9.41e-22	UnCiliate5	SEC61B	3.83232	4.69376	2.78635	4.29285	5.75259
NDUFB8	3.63e-26	0.525282	0.651	0.604	1.22e-21	UnCiliate5	NDUFB8	1.00372	0.993576	0.654369	1.27923	1.8523
PPP1R14B1	4.07e-26	0.55184	0.691	0.633	1.37e-21	UnCiliate5	PPP1R14B	1.33404	1.35579	0.937591	1.84569	2.41255
G0S2	4.39e-26	1.40034	0.398	0.255	1.47e-21	UnCiliate5	G0S2	1.20717	1.21484	0.988399	0.854032	4.73076
COPE	4.93e-26	0.45927	0.757	0.754	1.65e-21	UnCiliate5	COPE	1.94902	2.14762	1.44378	2.08849	3.07052
RAN1	7.57e-26	0.476463	0.809	0.762	2.54e-21	UnCiliate5	RAN	2.13413	2.02669	1.44228	3.69481	3.3385
PAEP	9.34e-26	2.1592	0.583	0.519	3.13e-21	UnCiliate5	PAEP	130.412	133.344	143.294	106.1	589.445
SRSF91	2.01e-25	0.470722	0.738	0.682	6.73e-21	UnCiliate5	SRSF9	1.54945	1.59842	0.91797	2.24442	2.51638
GSTO1	2.75e-25	0.715607	0.604	0.559	9.24e-21	UnCiliate5	GSTO1	0.895159	0.922881	0.553858	1.09967	2.08809
CD63	4.85e-25	0.391882	0.956	0.95	1.63e-20	UnCiliate5	CD63	7.66735	8.13277	5.70556	8.23239	10.3278
KRTCAP2	6.33e-25	0.495866	0.723	0.719	2.12e-20	UnCiliate5	KRTCAP2	1.57135	1.82419	1.33614	1.87359	2.70994
ARPC3	8.48e-25	0.35733	0.91	0.917	2.84e-20	UnCiliate5	ARPC3	4.97668	5.44391	2.91599	4.49224	6.53472
TMEM9	1.56e-24	0.594352	0.517	0.42	5.24e-20	UnCiliate5	TMEM9	0.498958	0.517986	0.441594	0.636057	1.27282
HNMT	1.96e-24	0.823242	0.586	0.535	6.59e-20	UnCiliate5	HNMT	1.17958	1.47028	0.925411	0.903831	2.92544
CXCL14	3.05e-24	1.05892	0.51	0.376	1.02e-19	UnCiliate5	CXCL14	10.9597	13.5138	10.1815	7.05607	24.7616
ATP5MC2	4.29e-24	0.349571	0.913	0.908	1.44e-19	UnCiliate5	ATP5MC2	5.18754	5.29843	2.75752	5.87986	6.67355
PRELID1	5.49e-24	0.465827	0.713	0.682	1.84e-19	UnCiliate5	PRELID1	1.4984	1.32494	0.833249	1.65733	2.31183
EIF5A1	1.36e-23	0.476488	0.772	0.745	4.57e-19	UnCiliate5	EIF5A	2.02236	2.2562	1.49313	3.22772	3.30494
ATP5MD	2.97e-23	0.350438	0.895	0.901	9.95e-19	UnCiliate5	ATP5MD	4.35936	4.64437	2.7314	4.25536	5.72661
LMAN2	4.77e-23	0.645915	0.676	0.675	1.6e-18	UnCiliate5	LMAN2	1.39561	1.44553	1.1478	1.39326	2.73237
CFL11	5.67e-23	0.315138	0.954	0.936	1.9e-18	UnCiliate5	CFL1	6.58008	7.04844	4.08338	9.00159	8.44141
HINT1	1.07e-22	0.312881	0.944	0.95	3.6e-18	UnCiliate5	HINT1	7.97558	8.98682	4.32208	9.13783	10.1247
PRDX5	1.08e-22	0.436998	0.826	0.843	3.63e-18	UnCiliate5	PRDX5	3.08004	3.18253	1.91709	2.71203	4.38703
SEM1	1.24e-22	0.387206	0.919	0.902	4.15e-18	UnCiliate5	SEM1	4.5412	4.89174	3.11285	5.33006	6.24329
JPT11	1.66e-22	0.652401	0.711	0.7	5.57e-18	UnCiliate5	JPT1	1.96337	1.8784	1.33626	2.54033	3.57483
RPL121	2.14e-22	0.460997	0.982	0.987	7.17e-18	UnCiliate5	RPL12	20.0051	19.5562	11.2163	25.5332	26.9895
LINC02532	2.28e-22	0.35038	0.28	0.152	7.63e-18	UnCiliate5	LINC02532	0.209527	0.249295	0.415191	0.181356	0.578289
GUK1	3.72e-22	0.360941	0.841	0.862	1.25e-17	UnCiliate5	GUK1	3.38756	3.03879	2.08722	3.02703	4.33646
EIF3K	4.83e-22	0.432098	0.775	0.757	1.62e-17	UnCiliate5	EIF3K	2.07604	2.00325	0.998494	2.40763	3.00962
PFN11	5.06e-22	0.401504	0.912	0.891	1.7e-17	UnCiliate5	PFN1	4.61413	4.76364	2.62341	6.80801	6.36409
IRX3	6.31e-22	0.559263	0.465	0.329	2.11e-17	UnCiliate5	IRX3	0.901186	1.03067	0.856457	0.572081	1.8214
SLC25A39	1.13e-21	0.513533	0.527	0.452	3.79e-17	UnCiliate5	SLC25A39	0.5548	0.538935	0.465142	0.687813	1.21096
TUBA1B1	1.27e-21	0.69057	0.753	0.716	4.25e-17	UnCiliate5	TUBA1B	1.7598	1.90831	1.54833	7.5971	3.95345
RAB11A	1.36e-21	0.646795	0.717	0.738	4.56e-17	UnCiliate5	RAB11A	1.99867	2.20223	1.62057	1.65976	3.69684
SSR2	2.1e-21	0.521452	0.736	0.736	7.05e-17	UnCiliate5	SSR2	1.86135	2.2482	1.57719	2.31083	3.24717
ACTB1	2.2e-21	0.310368	0.991	0.992	7.36e-17	UnCiliate5	ACTB	21.628	21.0218	15.2899	30.315	26.6566
RPS71	2.48e-21	0.37702	0.987	0.986	8.3e-17	UnCiliate5	RPS7	17.0235	16.7833	10.1919	22.5711	21.8468
RPL51	5.11e-21	0.509811	0.982	0.962	1.71e-16	UnCiliate5	RPL5	11.527	11.9085	7.33654	16.3204	16.7573
TMEM258	6.54e-21	0.369221	0.844	0.854	2.19e-16	UnCiliate5	TMEM258	3.21491	3.55132	2.075	3.83213	4.45969
HSPA1A	7.05e-21	1.11521	0.735	0.721	2.37e-16	UnCiliate5	HSPA1A	8.74981	8.07879	7.31393	6.40574	19.1923
AIF1L	9.2e-21	0.36469	0.297	0.182	3.08e-16	UnCiliate5	AIF1L	0.159283	0.162856	0.123757	0.243949	0.495023
ATP5MG1	1.07e-20	0.312809	0.91	0.9	3.6e-16	UnCiliate5	ATP5MG	4.59006	4.22795	2.57101	5.47409	5.64342
CALM21	1.3e-20	0.360301	0.909	0.901	4.35e-16	UnCiliate5	CALM2	4.89858	4.64059	3.20613	6.87054	6.40594
RPL291	1.41e-20	0.345507	0.99	0.985	4.74e-16	UnCiliate5	RPL29	18.4071	16.9715	9.85298	22.2539	22.3973
RPS3A1	1.44e-20	0.45369	0.997	0.993	4.83e-16	UnCiliate5	RPS3A	21.9054	22.2302	12.6356	30.4103	29.8705
KRT191	1.44e-20	0.35806	0.973	0.958	4.83e-16	UnCiliate5	KRT19	12.3082	8.79945	6.02241	9.64929	13.9439
SOD31	1.61e-20	1.15378	0.459	0.369	5.4e-16	UnCiliate5	SOD3	1.22063	0.564034	0.501275	0.694936	3.34697
SELENOM	2.18e-20	0.401269	0.308	0.19	7.32e-16	UnCiliate5	SELENOM	0.221705	0.181223	0.229797	0.139164	0.594966
DAD1	2.84e-20	0.371156	0.811	0.803	9.53e-16	UnCiliate5	DAD1	2.56481	2.9308	1.71653	2.85641	3.65085
PCBD1	4.28e-20	0.392288	0.748	0.722	1.44e-15	UnCiliate5	PCBD1	1.89029	1.77097	0.885287	2.28131	2.65345
NACA	6.9e-20	0.318795	0.987	0.977	2.31e-15	UnCiliate5	NACA	12.4819	12.4273	7.34985	14.3698	15.3121
ATP5F1B	7.74e-20	0.402749	0.745	0.731	2.6e-15	UnCiliate5	ATP5F1B	1.78087	1.64453	1.18317	1.83648	2.55812
HSPE11	1.18e-19	0.424768	0.913	0.884	3.97e-15	UnCiliate5	HSPE1	5.2546	6.38898	3.79938	7.59611	7.76948
JUNB	2.42e-19	0.539128	0.872	0.92	8.11e-15	UnCiliate5	JUNB	6.61617	6.44258	5.0873	5.53848	9.71348
HNRNPA11	2.51e-19	0.495374	0.887	0.856	8.43e-15	UnCiliate5	HNRNPA1	4.29693	4.60296	3.22185	8.73605	6.74907
NUPR1	2.99e-19	1.64466	0.641	0.656	1e-14	UnCiliate5	NUPR1	7.07703	6.98937	5.52809	4.16574	23.2739
S100A1	3.67e-19	1.2887	0.545	0.5	1.23e-14	UnCiliate5	S100A1	2.39836	1.83	1.43395	1.67671	6.62701
DHRS3	3.68e-19	0.764242	0.502	0.427	1.23e-14	UnCiliate5	DHRS3	0.93091	0.925139	0.791403	0.666797	2.23241
NDUFB11	4.39e-19	0.325408	0.839	0.84	1.47e-14	UnCiliate5	NDUFB11	3.00375	2.83691	1.63713	3.24808	3.81565
RPL35A	7.96e-19	0.368543	0.994	0.992	2.67e-14	UnCiliate5	RPL35A	20.3264	20.9475	11.3127	23.2311	25.8352
SSR3	1.42e-18	0.407851	0.717	0.672	4.77e-14	UnCiliate5	SSR3	1.44241	1.97077	1.40394	1.96396	2.45468
PKDCC	1.96e-18	0.364004	0.286	0.17	6.57e-14	UnCiliate5	PKDCC	0.242692	0.349397	0.330413	0.133733	0.639186
RPL61	2.19e-18	0.513216	0.993	0.979	7.35e-14	UnCiliate5	RPL6	15.0456	15.3338	10.1409	22.208	21.8581
TSPAN1	2.19e-18	0.567007	0.652	0.593	7.36e-14	UnCiliate5	TSPAN1	1.69258	1.42625	1.28853	1.39687	2.80679
VPS29	2.51e-18	0.417372	0.661	0.624	8.43e-14	UnCiliate5	VPS29	1.08807	1.13149	0.644032	1.40709	1.76922
MZT2B1	2.74e-18	0.405166	0.754	0.747	9.18e-14	UnCiliate5	MZT2B	1.86319	1.86447	1.2379	3.21068	2.80273
P4HB	3.16e-18	0.466777	0.723	0.734	1.06e-13	UnCiliate5	P4HB	1.89419	2.43733	2.37523	2.36352	3.29248
TRAM1	3.94e-18	0.620984	0.664	0.641	1.32e-13	UnCiliate5	TRAM1	1.77435	2.21585	1.8406	1.56457	3.43923
RPS9	4.16e-18	0.273816	0.994	0.984	1.4e-13	UnCiliate5	RPS9	16.7921	14.8019	8.97058	18.6407	19.0971
IMPA2	7.41e-18	0.412202	0.333	0.219	2.49e-13	UnCiliate5	IMPA2	0.298471	0.297345	0.197867	0.30011	0.715001
HSPB11	8.48e-18	0.383922	0.987	0.977	2.85e-13	UnCiliate5	HSPB1	15.9164	10.3741	9.17377	12.8947	18.1435
CAPZA2	8.96e-18	0.479558	0.804	0.856	3.01e-13	UnCiliate5	CAPZA2	3.31233	3.69949	2.8329	2.50546	5.03613
CHCHD10	9.87e-18	0.555488	0.607	0.575	3.31e-13	UnCiliate5	CHCHD10	1.06186	1.02159	0.752318	0.999593	1.96726
RPS101	1.01e-17	0.658484	0.73	0.68	3.38e-13	UnCiliate5	RPS10	2.00305	2.47367	1.48547	3.85809	4.00446
SNRPG1	1.15e-17	0.40079	0.776	0.756	3.87e-13	UnCiliate5	SNRPG	1.97976	2.07509	1.33884	3.37707	2.97916
RPL271	1.44e-17	0.370505	0.965	0.931	4.84e-13	UnCiliate5	RPL27	7.39284	7.9122	4.16505	10.6156	9.8414
RPS27	1.81e-17	0.306239	0.997	0.997	6.06e-13	UnCiliate5	RPS27	31.7284	28.1494	16.7806	32.9494	36.6363
TMEM59	2.55e-17	0.469857	0.764	0.797	8.56e-13	UnCiliate5	TMEM59	2.33636	2.46456	1.52542	1.85871	3.5289
ATP5F1D	2.85e-17	0.329664	0.838	0.824	9.56e-13	UnCiliate5	ATP5F1D	2.89155	2.59632	1.69877	2.95071	3.65535
BST2	3.27e-17	0.499696	0.411	0.293	1.1e-12	UnCiliate5	BST2	0.726162	0.434192	0.35047	0.624116	1.27466
SARAF	3.56e-17	0.549511	0.657	0.651	1.19e-12	UnCiliate5	SARAF	1.29422	1.5057	1.14369	1.38952	2.42555
ARL31	4.08e-17	0.479655	0.608	0.556	1.37e-12	UnCiliate5	ARL3	0.923568	0.909331	0.648997	1.3256	1.66882
C12orf57	5.71e-17	0.433508	0.71	0.702	1.91e-12	UnCiliate5	C12orf57	1.54608	1.83297	1.21373	1.77794	2.51391
C1orf122	6.4e-17	0.472923	0.654	0.607	2.15e-12	UnCiliate5	C1orf122	1.32161	1.59942	0.715137	1.26099	2.24036
FKBP2	6.91e-17	0.386834	0.797	0.81	2.32e-12	UnCiliate5	FKBP2	2.55618	3.04264	2.19706	2.8349	3.7913
PTGES31	7.53e-17	0.364388	0.842	0.843	2.52e-12	UnCiliate5	PTGES3	3.10784	3.34031	2.18148	4.61083	4.35091
PSMB1	8.06e-17	0.360862	0.82	0.784	2.7e-12	UnCiliate5	PSMB1	2.21492	2.51625	1.5073	2.75486	3.17945
SF3B5	8.82e-17	0.338576	0.723	0.713	2.96e-12	UnCiliate5	SF3B5	1.55562	1.59407	0.899887	1.71245	2.17619
NDUFA6	9.55e-17	0.468744	0.661	0.64	3.2e-12	UnCiliate5	NDUFA6	1.1918	1.14939	0.682502	1.34038	1.96162
DYNLRB1	1.11e-16	0.37778	0.779	0.795	3.73e-12	UnCiliate5	DYNLRB1	2.23636	2.32998	1.51542	2.12674	3.14189
RACK11	1.14e-16	0.333363	0.963	0.951	3.82e-12	UnCiliate5	RACK1	9.37743	9.13539	5.04303	11.5618	11.6172
TIMP1	1.42e-16	0.47	0.483	0.387	4.77e-12	UnCiliate5	TIMP1	0.899039	0.736842	0.7269	0.884266	1.5477
SDF2L1	1.55e-16	0.486556	0.53	0.455	5.19e-12	UnCiliate5	SDF2L1	0.628528	0.79253	0.589868	0.799711	1.3491
FIS1	2.01e-16	0.392985	0.689	0.675	6.73e-12	UnCiliate5	FIS1	1.39982	1.42158	0.779487	1.33324	2.0777
COX7C	3.35e-16	0.304418	0.962	0.948	1.12e-11	UnCiliate5	COX7C	7.92908	7.40021	4.3113	8.86412	9.49126
MCRIP1	3.36e-16	0.408911	0.468	0.389	1.13e-11	UnCiliate5	MCRIP1	0.413442	0.442205	0.268838	0.53208	0.876417
EIF3F	4.04e-16	0.397545	0.686	0.651	1.36e-11	UnCiliate5	EIF3F	1.29055	1.22518	0.831715	1.65592	1.96157
HSPA8	4.12e-16	0.353628	0.834	0.852	1.38e-11	UnCiliate5	HSPA8	3.92833	4.17058	2.54775	3.56234	5.18947
AGR21	4.44e-16	0.396286	0.813	0.769	1.49e-11	UnCiliate5	AGR2	4.58957	3.25467	2.67436	3.28785	5.57099
PSMB6	4.44e-16	0.39687	0.676	0.654	1.49e-11	UnCiliate5	PSMB6	1.27263	1.29493	0.740424	1.6495	1.95867
CCL201	4.59e-16	0.864083	0.467	0.34	1.54e-11	UnCiliate5	CCL20	6.25757	3.78621	5.29342	4.02138	10.6571
POLR2L	4.63e-16	0.302786	0.842	0.859	1.55e-11	UnCiliate5	POLR2L	3.41699	3.09789	1.94902	3.50543	4.17963
YWHAE1	5.44e-16	0.287667	0.938	0.934	1.83e-11	UnCiliate5	YWHAE	5.40277	5.663	4.45942	6.78396	6.87472
UBL5	5.49e-16	0.263993	0.943	0.932	1.84e-11	UnCiliate5	UBL5	5.60511	5.68669	3.60679	5.74656	6.73968
PHYHIPL1	6.3e-16	0.50606	0.458	0.361	2.11e-11	UnCiliate5	PHYHIPL	0.632616	1.00755	0.599628	0.320106	1.43243
MINOS11	6.34e-16	0.47499	0.683	0.644	2.13e-11	UnCiliate5	MINOS1	1.32352	1.41862	1.15751	2.64549	2.33392
CMTM61	6.4e-16	0.48916	0.717	0.694	2.15e-11	UnCiliate5	CMTM6	1.76479	2.2905	1.64916	2.73602	3.12768
MPC2	6.55e-16	0.46868	0.599	0.553	2.2e-11	UnCiliate5	MPC2	0.953041	1.05557	0.533819	1.14639	1.69876
RPS281	6.95e-16	0.3145	0.997	0.995	2.33e-11	UnCiliate5	RPS28	29.6669	28.8586	15.9311	35.0983	35.5991
RPS81	9.24e-16	0.394926	0.999	0.995	3.1e-11	UnCiliate5	RPS8	35.4558	33.2866	16.2473	45.7217	44.4758
TMA71	9.34e-16	0.252264	0.956	0.949	3.13e-11	UnCiliate5	TMA7	6.71454	7.12251	4.42893	8.26603	8.15214
ARL6IP4	1.02e-15	0.386457	0.67	0.648	3.41e-11	UnCiliate5	ARL6IP4	1.20794	1.25206	0.782327	1.358	1.85872
RPS27A1	1.64e-15	0.331476	0.991	0.992	5.5e-11	UnCiliate5	RPS27A	22.1002	22.4473	12.5651	29.574	27.5197
PARK71	1.71e-15	0.318381	0.786	0.759	5.73e-11	UnCiliate5	PARK7	2.14114	2.1471	1.2679	2.85789	2.86063
CLTA	1.87e-15	0.335188	0.773	0.758	6.27e-11	UnCiliate5	CLTA	2.07342	1.92008	1.13765	2.13607	2.71902
DERA	2.65e-15	0.482648	0.485	0.415	8.88e-11	UnCiliate5	DERA	0.515511	0.646857	0.464988	0.478211	1.15676
PDIA61	3.39e-15	0.34457	0.801	0.784	1.14e-10	UnCiliate5	PDIA6	2.49362	3.03605	2.43046	3.74723	3.68918
COPS9	5.03e-15	0.34525	0.773	0.779	1.69e-10	UnCiliate5	COPS9	2.11667	2.02964	1.24207	2.27835	2.83577
GADD45A	5.1e-15	0.563908	0.9	0.925	1.71e-10	UnCiliate5	GADD45A	10.1939	10.4999	11.0684	9.27976	15.7214
SUMO1	5.49e-15	0.384814	0.664	0.655	1.84e-10	UnCiliate5	SUMO1	1.21978	1.29568	0.801617	1.54345	1.89406
TMED10	6.54e-15	0.350705	0.747	0.734	2.19e-10	UnCiliate5	TMED10	1.73108	2.06946	1.54614	1.96592	2.58902
RPL18A1	7.3e-15	0.305248	0.985	0.989	2.45e-10	UnCiliate5	RPL18A	19.6907	18.0741	10.9999	23.9884	23.2923
SELENOW	2.07e-14	0.369708	0.748	0.763	6.94e-10	UnCiliate5	SELENOW	2.26568	1.92761	1.41332	2.02815	2.98547
RHEB1	2.43e-14	0.364504	0.725	0.708	8.17e-10	UnCiliate5	RHEB	1.54819	1.88243	1.17402	2.33307	2.3989
DDOST	2.65e-14	0.449763	0.566	0.534	8.87e-10	UnCiliate5	DDOST	0.759954	0.812497	0.60175	1.02577	1.42038
SERP1	2.68e-14	0.314346	0.865	0.863	8.98e-10	UnCiliate5	SERP1	3.64563	4.08799	2.54167	3.46511	4.78112
UQCRH	2.94e-14	0.334992	0.809	0.817	9.87e-10	UnCiliate5	UQCRH	2.86918	3.06257	3.23826	3.71352	4.04154
VAMP8	2.98e-14	0.343637	0.766	0.793	9.99e-10	UnCiliate5	VAMP8	2.3001	2.36596	1.23631	1.88691	3.05651
KRT18	3.58e-14	0.272826	0.963	0.95	1.2e-09	UnCiliate5	KRT18	8.05744	8.13128	5.30969	8.96381	9.70826
MZT2A1	3.75e-14	0.389756	0.567	0.525	1.26e-09	UnCiliate5	MZT2A	0.717337	0.834668	0.675596	1.50291	1.33653
RBM8A	3.99e-14	0.372316	0.708	0.727	1.34e-09	UnCiliate5	RBM8A	1.66102	1.71631	1.16064	2.09571	2.43034
CTDSPL	4.78e-14	0.350064	0.331	0.238	1.6e-09	UnCiliate5	CTDSPL	0.252292	0.333135	0.253291	0.220699	0.621465
CKS21	4.95e-14	0.505609	0.744	0.717	1.66e-09	UnCiliate5	CKS2	2.59882	2.78591	1.87099	5.37173	4.27771
CTSC	5.01e-14	0.457696	0.306	0.218	1.68e-09	UnCiliate5	CTSC	0.230588	0.245772	0.30445	0.376698	0.715047
MYL12B	5.48e-14	0.291686	0.965	0.957	1.84e-09	UnCiliate5	MYL12B	7.4767	7.68854	5.67423	7.89693	9.2622
DCPS	5.66e-14	0.397759	0.324	0.233	1.9e-09	UnCiliate5	DCPS	0.273391	0.273739	0.191249	0.224699	0.664382
LAPTM4A	6.36e-14	0.416819	0.803	0.848	2.13e-09	UnCiliate5	LAPTM4A	3.0018	3.00792	2.29886	2.81446	4.24367
VKORC1	6.6e-14	0.445321	0.482	0.433	2.21e-09	UnCiliate5	VKORC1	0.487021	0.565567	0.335568	0.641265	1.04396
DYNLT31	7.15e-14	0.440789	0.738	0.738	2.4e-09	UnCiliate5	DYNLT3	2.30419	3.45436	1.96899	1.51739	3.8004
HMGN11	8.06e-14	0.332239	0.842	0.851	2.7e-09	UnCiliate5	HMGN1	3.05963	3.58914	2.61717	5.52266	4.38831
ILF21	8.85e-14	0.40234	0.642	0.606	2.97e-09	UnCiliate5	ILF2	1.00179	1.1198	0.983459	1.67839	1.72894
SELENOK	9.58e-14	0.360646	0.754	0.794	3.21e-09	UnCiliate5	SELENOK	2.59539	2.65687	1.96731	2.77873	3.57304
ECH1	1.16e-13	0.397947	0.579	0.552	3.89e-09	UnCiliate5	ECH1	0.778004	0.93146	0.566207	0.909139	1.37835
HLA-B	1.41e-13	0.459229	0.925	0.948	4.73e-09	UnCiliate5	HLA-B	8.32949	7.16085	6.78463	6.97078	11.11
NDUFA1	1.53e-13	0.307136	0.87	0.882	5.14e-09	UnCiliate5	NDUFA1	3.76131	3.67785	2.48104	3.41794	4.69342
CAPS1	1.71e-13	0.369308	0.82	0.837	5.75e-09	UnCiliate5	CAPS	4.0857	3.06034	2.13063	2.30804	4.86835
PRDX3	1.79e-13	0.404173	0.574	0.552	6.02e-09	UnCiliate5	PRDX3	0.811423	0.82569	0.434822	1.11817	1.37533
GABARAPL2	2.46e-13	0.377688	0.745	0.724	8.24e-09	UnCiliate5	GABARAPL2	1.85938	1.74352	1.04093	1.7603	2.56886
RPL351	2.6e-13	0.289484	0.972	0.98	8.71e-09	UnCiliate5	RPL35	13.3365	12.0807	8.20086	18.1748	15.8205
TMBIM4	2.78e-13	0.414237	0.626	0.632	9.32e-09	UnCiliate5	TMBIM4	1.1297	1.2389	0.740953	1.24381	1.83515
SLC15A11	2.97e-13	0.312456	0.396	0.276	9.95e-09	UnCiliate5	SLC15A1	0.702667	0.980318	1.29386	0.470714	1.26008
ANAPC16	3.62e-13	0.309288	0.704	0.716	1.21e-08	UnCiliate5	ANAPC16	1.60088	1.67077	0.848403	1.65621	2.16117
TST	3.71e-13	0.499688	0.558	0.526	1.24e-08	UnCiliate5	TST	0.795657	0.831504	0.427996	0.689216	1.49581
DNPH1	3.8e-13	0.356332	0.461	0.392	1.27e-08	UnCiliate5	DNPH1	0.453766	0.436469	0.228747	0.62301	0.838871
COMMD6	3.84e-13	0.293657	0.801	0.803	1.29e-08	UnCiliate5	COMMD6	2.65184	2.45273	1.2762	2.52605	3.24545
UFC1	4.3e-13	0.382076	0.66	0.654	1.44e-08	UnCiliate5	UFC1	1.25213	1.31093	0.809416	1.265	1.90171
CCDC167	4.73e-13	0.379809	0.395	0.322	1.59e-08	UnCiliate5	CCDC167	0.318359	0.359075	0.210317	0.527453	0.729655
RBM3	4.92e-13	0.329365	0.789	0.789	1.65e-08	UnCiliate5	RBM3	2.57241	2.48848	1.66931	3.09751	3.38674
RHOC	5.93e-13	0.386506	0.644	0.61	1.99e-08	UnCiliate5	RHOC	1.25797	0.890862	0.722981	1.26325	1.75969
BSG1	6.89e-13	0.38636	0.747	0.757	2.31e-08	UnCiliate5	BSG	1.95546	1.90644	1.71916	2.52585	2.85415
ATP5MF	7.17e-13	0.278047	0.854	0.846	2.4e-08	UnCiliate5	ATP5MF	3.12322	2.97281	1.80046	3.7067	3.83568
RPL24	7.54e-13	0.259784	0.987	0.99	2.53e-08	UnCiliate5	RPL24	18.2988	18.2579	10.5659	20.5023	21.3528
SLC25A3	8.91e-13	0.296146	0.839	0.844	2.99e-08	UnCiliate5	SLC25A3	3.15561	2.95597	2.43789	3.58603	3.98119
HMGN21	9.45e-13	0.436452	0.807	0.815	3.17e-08	UnCiliate5	HMGN2	2.84519	2.65159	1.99637	11.0962	4.58145
VEGFB	9.85e-13	0.38903	0.384	0.31	3.3e-08	UnCiliate5	VEGFB	0.325876	0.352186	0.224249	0.299029	0.731049
MLPH	1.39e-12	0.304217	0.281	0.194	4.67e-08	UnCiliate5	MLPH	0.184145	0.226078	0.246301	0.173561	0.482343
MGST3	1.57e-12	0.34485	0.798	0.798	5.26e-08	UnCiliate5	MGST3	2.68448	2.63209	1.67203	2.47428	3.52747
SDHD	1.68e-12	0.37652	0.465	0.413	5.63e-08	UnCiliate5	SDHD	0.461725	0.46632	0.313302	0.544887	0.886415
SCAND1	1.77e-12	0.346733	0.675	0.69	5.95e-08	UnCiliate5	SCAND1	1.46683	1.34518	0.88581	1.26486	2.0139
CNPY2	1.88e-12	0.442101	0.498	0.46	6.3e-08	UnCiliate5	CNPY2	0.553359	0.671596	0.441062	0.714298	1.1492
GNAI2	2e-12	0.414657	0.538	0.513	6.72e-08	UnCiliate5	GNAI2	0.722824	0.719445	0.643831	0.902344	1.29729
NPDC11	3.77e-12	0.353611	0.622	0.581	1.27e-07	UnCiliate5	NPDC1	0.916345	1.37254	0.977308	1.17068	1.62572
CTNNBIP1	3.84e-12	0.428899	0.423	0.365	1.29e-07	UnCiliate5	CTNNBIP1	0.374366	0.475215	0.321128	0.445638	0.883977
MANF	4.19e-12	0.41058	0.586	0.552	1.4e-07	UnCiliate5	MANF	0.934627	1.30172	0.945311	1.15422	1.71598
S100A131	4.2e-12	0.322708	0.872	0.931	1.41e-07	UnCiliate5	S100A13	6.92853	5.35245	3.96053	4.71538	7.9094
MRPL33	4.94e-12	0.350202	0.794	0.799	1.66e-07	UnCiliate5	MRPL33	2.5078	2.48039	1.47347	2.98042	3.3681
VDAC3	5.31e-12	0.351839	0.48	0.433	1.78e-07	UnCiliate5	VDAC3	0.510522	0.522252	0.294354	0.759685	0.921481
TMEM219	6.19e-12	0.38004	0.63	0.623	2.08e-07	UnCiliate5	TMEM219	1.08378	1.13256	0.569089	0.94007	1.65614
C4orf3	6.37e-12	0.330176	0.676	0.658	2.14e-07	UnCiliate5	C4orf3	1.48635	1.28977	0.977108	1.36886	1.993
H2AFY1	6.49e-12	0.369895	0.677	0.681	2.18e-07	UnCiliate5	H2AFY	1.36456	1.30667	1.35145	1.86975	2.06677
SMDT1	7.37e-12	0.336364	0.685	0.687	2.47e-07	UnCiliate5	SMDT1	1.45166	1.38015	0.85983	1.40631	1.99838
CALM3	9.25e-12	0.340174	0.586	0.56	3.1e-07	UnCiliate5	CALM3	0.91318	0.776197	0.62651	1.1436	1.35654
RPSA1	1e-11	0.381504	0.966	0.946	3.36e-07	UnCiliate5	RPSA	8.77225	8.04678	4.8472	13.1699	11.2845
ATP5MPL1	1.07e-11	0.295657	0.851	0.856	3.58e-07	UnCiliate5	ATP5MPL	3.36402	3.05189	1.95803	4.02149	4.13323
DEPTOR	1.15e-11	0.381598	0.458	0.381	3.87e-07	UnCiliate5	DEPTOR	0.675086	0.784432	0.645843	0.433274	1.20057
COX5A	1.24e-11	0.331206	0.772	0.766	4.17e-07	UnCiliate5	COX5A	2.2161	1.96216	1.14256	2.38785	2.84542
PLA2G16	1.44e-11	0.566838	0.529	0.478	4.83e-07	UnCiliate5	PLA2G16	1.57599	2.04597	1.50728	0.983479	2.94599
RPS231	1.47e-11	0.355284	0.99	0.991	4.91e-07	UnCiliate5	RPS23	22.9083	22.0976	12.8942	32.1138	28.6901
CTGF1	1.47e-11	0.809688	0.726	0.744	4.94e-07	UnCiliate5	CTGF	4.23573	3.70468	3.59071	5.23397	7.91257
TMEM1411	1.6e-11	0.291247	0.682	0.661	5.36e-07	UnCiliate5	TMEM141	1.48842	2.16828	0.872838	1.75151	2.20938
ERH1	1.69e-11	0.370885	0.739	0.718	5.67e-07	UnCiliate5	ERH	1.7277	1.76025	1.07612	2.90168	2.53452
RPL34	1.7e-11	0.326269	0.999	0.998	5.69e-07	UnCiliate5	RPL34	31.1604	30.111	18.6586	35.8064	37.7884
RAB13	1.76e-11	0.306827	0.661	0.64	5.91e-07	UnCiliate5	RAB13	1.22546	1.13242	0.762653	1.48776	1.68475
AP2S11	1.89e-11	0.366367	0.589	0.569	6.35e-07	UnCiliate5	AP2S1	0.909821	0.829208	0.424469	1.45591	1.41064
DCN	1.95e-11	0.259291	0.27	0.179	6.52e-07	UnCiliate5	DCN	0.260358	0.210189	0.447254	0.190539	0.509598
GHITM	1.95e-11	0.412686	0.529	0.505	6.54e-07	UnCiliate5	GHITM	0.727828	0.700871	0.489247	0.782706	1.26429
SIVA11	2.17e-11	0.390303	0.57	0.549	7.27e-07	UnCiliate5	SIVA1	0.795297	0.771028	0.483105	1.43422	1.34775
SNRPD21	2.3e-11	0.338928	0.785	0.787	7.72e-07	UnCiliate5	SNRPD2	2.2673	2.24063	1.55678	3.26619	3.10182
FKBP8	2.37e-11	0.334417	0.542	0.509	7.93e-07	UnCiliate5	FKBP8	0.643278	0.718901	0.566449	0.735465	1.09374
C2CD4B1	2.75e-11	0.799218	0.511	0.461	9.21e-07	UnCiliate5	C2CD4B	1.16945	1.70075	1.13923	0.503927	2.9563
HIGD2A	3.09e-11	0.346781	0.667	0.678	1.04e-06	UnCiliate5	HIGD2A	1.40063	1.35907	0.859511	1.41032	1.97481
AP1M2	3.2e-11	0.364684	0.514	0.482	1.07e-06	UnCiliate5	AP1M2	0.638749	0.606171	0.378332	0.612228	1.06572
NEDD8	3.49e-11	0.295764	0.773	0.784	1.17e-06	UnCiliate5	NEDD8	2.11236	2.23322	1.27781	2.42075	2.78198
TUBA4A	3.6e-11	0.350794	0.305	0.223	1.21e-06	UnCiliate5	TUBA4A	0.298883	0.235232	0.229334	0.187774	0.619629
NDUFB7	3.85e-11	0.320821	0.722	0.733	1.29e-06	UnCiliate5	NDUFB7	1.71857	1.60437	0.989639	1.79775	2.27719
CLDN101	4.18e-11	0.431097	0.68	0.634	1.4e-06	UnCiliate5	CLDN10	2.80404	1.77854	1.31306	2.12443	3.52961
SLC1A1	7.43e-11	0.270145	0.426	0.315	2.49e-06	UnCiliate5	SLC1A1	0.909774	1.15608	1.33284	0.535918	1.40696
PXMP2	7.74e-11	0.296433	0.299	0.225	2.6e-06	UnCiliate5	PXMP2	0.184907	0.190186	0.137839	0.381431	0.463452
PHPT1	9.43e-11	0.314089	0.738	0.741	3.16e-06	UnCiliate5	PHPT1	1.84441	1.85876	1.1726	2.05251	2.47515
ATP5PO1	9.69e-11	0.340079	0.666	0.651	3.25e-06	UnCiliate5	ATP5PO	1.31668	1.20497	0.657198	1.72222	1.84215
VDAC1	1.06e-10	0.301404	0.745	0.762	3.57e-06	UnCiliate5	VDAC1	1.98727	2.15468	1.20178	2.32143	2.66502
HM13	1.08e-10	0.554182	0.602	0.629	3.62e-06	UnCiliate5	HM13	1.22766	1.44988	1.63167	1.13146	2.40579
NDUFC21	1.15e-10	0.351842	0.794	0.759	3.85e-06	UnCiliate5	NDUFC2	2.61205	3.07151	1.65218	4.16938	3.74762
IER3IP1	1.17e-10	0.429557	0.498	0.467	3.93e-06	UnCiliate5	IER3IP1	0.555205	0.660175	0.388403	0.771826	1.12518
ARF1	1.2e-10	0.276911	0.795	0.798	4.01e-06	UnCiliate5	ARF1	2.36329	2.84631	2.09462	2.91012	3.23146
CTSA	1.2e-10	0.537288	0.462	0.421	4.02e-06	UnCiliate5	CTSA	0.601729	0.692372	0.709591	0.526004	1.36844
POLR2E	1.25e-10	0.342786	0.517	0.484	4.19e-06	UnCiliate5	POLR2E	0.593188	0.605681	0.519075	0.743856	1.02531
CITED2	1.36e-10	1.0937	0.61	0.646	4.56e-06	UnCiliate5	CITED2	2.73646	2.46419	1.90372	1.83439	6.55817
IER2	2.14e-10	0.388887	0.941	0.976	7.17e-06	UnCiliate5	IER2	14.5915	12.926	10.6616	11.5068	18.1551
HIGD1A	2.32e-10	0.36487	0.523	0.502	7.77e-06	UnCiliate5	HIGD1A	0.734493	0.658207	0.398289	0.817065	1.17225
GEM	2.36e-10	0.592143	0.38	0.317	7.91e-06	UnCiliate5	GEM	0.587395	0.495754	0.52813	0.381052	1.33269
AURKAIP1	2.56e-10	0.280071	0.703	0.707	8.59e-06	UnCiliate5	AURKAIP1	1.54263	1.50423	0.907579	1.68021	2.0108
UBE2M	2.7e-10	0.368451	0.532	0.513	9.06e-06	UnCiliate5	UBE2M	0.667311	0.704893	0.41905	0.823707	1.14508
ANXA41	2.86e-10	0.392471	0.811	0.843	9.58e-06	UnCiliate5	ANXA4	5.51913	4.45276	2.92524	3.31226	6.72375
MRPS26	3.02e-10	0.332588	0.48	0.443	1.01e-05	UnCiliate5	MRPS26	0.542425	0.519652	0.361424	0.657426	0.920507
SELENOH1	3.28e-10	0.415824	0.639	0.627	1.1e-05	UnCiliate5	SELENOH	1.17888	1.21523	0.716646	1.60605	1.88979
ZFAND2A	3.31e-10	0.602018	0.492	0.446	1.11e-05	UnCiliate5	ZFAND2A	0.956851	0.938311	0.770411	0.697813	1.91657
RPS61	3.4e-10	0.39105	0.99	0.986	1.14e-05	UnCiliate5	RPS6	20.2725	19.9205	11.2481	29.6881	26.2733
MORF4L1	3.47e-10	0.310123	0.839	0.851	1.16e-05	UnCiliate5	MORF4L1	2.94277	3.22227	2.40808	3.36904	3.94346
C9orf116	4.52e-10	0.289815	0.317	0.243	1.52e-05	UnCiliate5	C9orf116	0.250555	0.239421	0.202703	0.271719	0.520973
ECI11	4.64e-10	0.397402	0.658	0.657	1.56e-05	UnCiliate5	ECI1	1.27801	1.38895	0.943124	1.84746	2.0347
RARRES3	4.67e-10	0.448181	0.449	0.376	1.57e-05	UnCiliate5	RARRES3	0.810586	0.877327	0.435583	0.405445	1.41855
TMEM92	4.74e-10	0.301881	0.256	0.181	1.59e-05	UnCiliate5	TMEM92	0.191555	0.226389	0.166614	0.103711	0.471928
CARHSP1	4.76e-10	0.432726	0.596	0.593	1.6e-05	UnCiliate5	CARHSP1	1.2148	1.13826	0.794037	1.14432	1.90406
GLO1	5.12e-10	0.369976	0.542	0.512	1.72e-05	UnCiliate5	GLO1	0.691036	0.799682	0.44634	0.98754	1.21165
BORCS8	5.14e-10	0.254342	0.272	0.2	1.72e-05	UnCiliate5	BORCS8	0.175731	0.163316	0.0935349	0.184432	0.389783
SEPHS2	5.23e-10	0.479482	0.454	0.416	1.76e-05	UnCiliate5	SEPHS2	0.592384	0.657946	0.55289	0.445145	1.22887
TMEM106C1	5.39e-10	0.312615	0.287	0.218	1.81e-05	UnCiliate5	TMEM106C	0.200208	0.139122	0.0823826	0.833992	0.495963
PAIP2	5.46e-10	0.412054	0.642	0.646	1.83e-05	UnCiliate5	PAIP2	1.12828	1.35485	0.932321	1.41882	1.90596
RPL36A1	5.85e-10	0.416506	0.713	0.685	1.96e-05	UnCiliate5	RPL36A	1.80489	1.95	1.45569	3.0887	2.83599
RPL10A1	5.87e-10	0.390385	0.987	0.972	1.97e-05	UnCiliate5	RPL10A	13.9919	13.4242	7.54817	18.3707	17.9444
RPS19BP1	6.12e-10	0.297186	0.582	0.571	2.05e-05	UnCiliate5	RPS19BP1	0.866758	0.941446	0.523826	0.907706	1.28077
PSMA7	6.18e-10	0.393936	0.834	0.84	2.07e-05	UnCiliate5	PSMA7	3.05784	3.03052	1.98523	3.46638	4.2164
RNF7	7.38e-10	0.321318	0.629	0.617	2.47e-05	UnCiliate5	RNF7	1.09267	1.11238	0.622477	1.05465	1.56353
MRPL14	7.72e-10	0.310071	0.622	0.627	2.59e-05	UnCiliate5	MRPL14	1.10011	1.11056	0.679983	1.26815	1.56837
PGLS	7.82e-10	0.34095	0.607	0.601	2.62e-05	UnCiliate5	PGLS	0.990412	0.989089	0.704688	1.0521	1.4904
RPLP01	8.96e-10	0.415362	0.984	0.983	3.01e-05	UnCiliate5	RPLP0	14.0738	13.7274	8.81064	18.8056	18.6339
TPM11	9.11e-10	0.382385	0.701	0.712	3.06e-05	UnCiliate5	TPM1	2.61066	1.66727	1.88299	2.07835	3.2586
AIMP1	1.24e-09	0.382006	0.639	0.629	4.17e-05	UnCiliate5	AIMP1	1.2724	1.50953	1.01662	1.23986	2.00922
PPIC	1.66e-09	0.376645	0.465	0.429	5.57e-05	UnCiliate5	PPIC	0.548282	0.565042	0.338497	0.498343	0.987026
PRDX4	2e-09	0.361258	0.61	0.623	6.72e-05	UnCiliate5	PRDX4	1.11679	1.4386	0.763348	1.53348	1.81191
VPS28	2.16e-09	0.293269	0.72	0.749	7.25e-05	UnCiliate5	VPS28	1.81771	1.85301	1.1073	1.4841	2.36196
PSMB8	2.22e-09	0.341095	0.573	0.569	7.44e-05	UnCiliate5	PSMB8	0.944995	0.857577	0.570525	0.954378	1.3905
SNU13	2.22e-09	0.260915	0.831	0.815	7.44e-05	UnCiliate5	SNU13	2.61127	2.88576	1.8486	3.01379	3.35176
PSMA3	2.35e-09	0.344016	0.635	0.63	7.89e-05	UnCiliate5	PSMA3	1.09539	1.22718	0.946145	1.54537	1.71429
CRYAB1	2.42e-09	0.99055	0.633	0.661	8.12e-05	UnCiliate5	CRYAB	12.6165	8.48594	7.09238	5.66034	22.1717
LGALS11	2.7e-09	0.304518	0.753	0.727	9.04e-05	UnCiliate5	LGALS1	2.79036	1.94872	2.72029	5.23386	3.54907
TSPAN15	2.99e-09	0.359148	0.39	0.332	0.000100185	UnCiliate5	TSPAN15	0.406683	0.362001	0.316292	0.338659	0.773948
ATP5F1C	3.03e-09	0.266069	0.732	0.739	0.000101661	UnCiliate5	ATP5F1C	1.93921	1.77041	0.976472	2.18228	2.38649
COX14	3.33e-09	0.3	0.599	0.581	0.000111805	UnCiliate5	COX14	0.953629	1.01918	0.476605	0.905469	1.36821
TIMM8B	3.43e-09	0.326107	0.652	0.666	0.000115028	UnCiliate5	TIMM8B	1.38567	1.39982	0.781177	1.64959	1.9405
CMPK1	3.66e-09	0.331464	0.601	0.59	0.000122657	UnCiliate5	CMPK1	0.935249	1.21864	0.961844	0.826925	1.52545
POMP	3.9e-09	0.265513	0.841	0.847	0.000130801	UnCiliate5	POMP	3.09698	3.20684	1.94855	3.51273	3.85447
CYC1	3.92e-09	0.345574	0.515	0.494	0.00013148	UnCiliate5	CYC1	0.647443	0.613969	0.442482	0.842355	1.06991
STUB1	5.65e-09	0.327859	0.521	0.509	0.000189637	UnCiliate5	STUB1	0.702977	0.675343	0.482611	0.65335	1.09921
SLIRP1	6.6e-09	0.342639	0.675	0.662	0.000221192	UnCiliate5	SLIRP	1.33419	1.45938	0.964082	2.10217	2.00597
NDUFAB1	6.6e-09	0.323579	0.632	0.641	0.000221318	UnCiliate5	NDUFAB1	1.19416	1.21603	0.703562	1.40488	1.70834
NUDT4	6.74e-09	0.319402	0.465	0.416	0.000226088	UnCiliate5	NUDT4	0.549461	0.630522	0.884283	0.622737	1.00398
SELENOF	6.89e-09	0.327121	0.617	0.617	0.00023099	UnCiliate5	SELENOF	1.05392	1.08773	0.693239	1.16172	1.55195
NDUFB5	7.33e-09	0.320534	0.529	0.506	0.000245792	UnCiliate5	NDUFB5	0.733936	0.659403	0.399017	0.744265	1.10205
SLPI	7.62e-09	0.451202	0.839	0.911	0.00025556	UnCiliate5	SLPI	14.711	15.8997	10.1629	7.372	19.8236
MDH2	8.11e-09	0.298238	0.627	0.633	0.000271937	UnCiliate5	MDH2	1.13314	1.16446	0.770876	1.27336	1.59977
CDK2AP2	8.86e-09	0.367493	0.594	0.587	0.000297245	UnCiliate5	CDK2AP2	1.1222	1.14387	0.6849	1.04062	1.68687
SEC22B	9.04e-09	0.334629	0.446	0.408	0.000303082	UnCiliate5	SEC22B	0.438603	0.550949	0.492232	0.514464	0.862615
GADD45GIP1	1.02e-08	0.280836	0.67	0.694	0.000341958	UnCiliate5	GADD45GIP1	1.48357	1.35732	0.889494	1.38428	1.9029
NDUFC1	1.04e-08	0.265994	0.786	0.785	0.000350235	UnCiliate5	NDUFC1	2.25688	2.09994	1.29755	2.43142	2.76835
CISD2	1.08e-08	0.360985	0.442	0.412	0.000362052	UnCiliate5	CISD2	0.491467	0.546372	0.397505	0.62208	0.931051
NDUFV2	1.14e-08	0.299639	0.736	0.738	0.000383721	UnCiliate5	NDUFV2	1.88753	2.03073	1.3711	2.19443	2.55944
DUSP2	1.18e-08	0.733819	0.683	0.731	0.000395904	UnCiliate5	DUSP2	3.2995	3.65119	2.45617	2.69208	6.12205
ATXN10	1.43e-08	0.358409	0.464	0.434	0.000479951	UnCiliate5	ATXN10	0.523964	0.516553	0.359834	0.557906	0.933584
RNF181	1.44e-08	0.310384	0.607	0.613	0.000483957	UnCiliate5	RNF181	1.0402	1.05041	0.589549	0.947101	1.47489
SLC25A51	1.51e-08	0.384437	0.694	0.699	0.000504962	UnCiliate5	SLC25A5	1.70178	1.72046	1.0169	2.95207	2.53014
MMP24OS	1.65e-08	0.357091	0.514	0.5	0.000554922	UnCiliate5	MMP24OS	0.687664	0.746347	0.494869	0.623991	1.15413
PNP	1.94e-08	0.398164	0.495	0.472	0.000649098	UnCiliate5	PNP	0.676364	0.672056	0.545633	0.680626	1.19172
PHC2	2.1e-08	0.317926	0.352	0.295	0.000703634	UnCiliate5	PHC2	0.282551	0.31433	0.297579	0.304041	0.612283
ITGAE	2.1e-08	0.318546	0.449	0.414	0.000705821	UnCiliate5	ITGAE	0.501798	0.534607	0.288618	0.568041	0.862705
SNX3	2.11e-08	0.300966	0.657	0.669	0.000707464	UnCiliate5	SNX3	1.34788	1.23671	0.760594	1.26818	1.78341
LAPTM4B	2.36e-08	0.396376	0.599	0.579	0.000791969	UnCiliate5	LAPTM4B	1.21818	1.02812	0.891802	1.53329	1.8338
EIF3E	2.75e-08	0.333584	0.795	0.801	0.000923453	UnCiliate5	EIF3E	2.54873	2.49204	1.43364	2.90598	3.34312
ARPC4	2.86e-08	0.297776	0.52	0.499	0.00095914	UnCiliate5	ARPC4	0.660224	0.689062	0.479427	0.701499	1.03176
NDUFAF3	2.95e-08	0.307246	0.508	0.497	0.000988611	UnCiliate5	NDUFAF3	0.645638	0.622659	0.454232	0.79046	1.01533
RBX1	2.96e-08	0.269104	0.766	0.755	0.000991679	UnCiliate5	RBX1	1.97426	1.85601	1.17096	2.15542	2.4663
SPP11	3.47e-08	0.305173	0.412	0.336	0.00116519	UnCiliate5	SPP1	1.12801	2.3983	1.21885	0.547803	2.01784
GTF3C6	3.88e-08	0.304639	0.701	0.704	0.0013019	UnCiliate5	GTF3C6	1.57643	2.05311	1.06688	1.74121	2.28817
PSMD8	4.07e-08	0.281769	0.649	0.674	0.00136445	UnCiliate5	PSMD8	1.3721	1.32983	0.848138	1.49789	1.8178
HSBP1L1	4.3e-08	0.398107	0.485	0.474	0.00144281	UnCiliate5	HSBP1L1	0.684579	0.612745	0.441248	0.584745	1.15822
AKR1A1	5.29e-08	0.340351	0.485	0.466	0.00177348	UnCiliate5	AKR1A1	0.560528	0.605684	0.402946	0.684264	0.979794
SYPL1	5.32e-08	0.331387	0.573	0.58	0.0017834	UnCiliate5	SYPL1	0.947563	0.935943	0.706615	0.938891	1.41752
TAF10	5.83e-08	0.340071	0.577	0.596	0.00195565	UnCiliate5	TAF10	0.975669	0.92586	0.637717	0.975756	1.44394
TMEM230	5.98e-08	0.354329	0.529	0.521	0.00200668	UnCiliate5	TMEM230	0.698115	0.799849	0.454946	0.913201	1.18952
MPST	6.39e-08	0.312738	0.543	0.533	0.00214401	UnCiliate5	MPST	0.797139	0.805749	0.479488	0.819228	1.19919
CENPX1	6.42e-08	0.330084	0.458	0.427	0.00215288	UnCiliate5	CENPX	0.474595	0.618409	0.323259	1.26843	0.933028
TMEM167A	6.51e-08	0.289155	0.543	0.532	0.00218442	UnCiliate5	TMEM167A	0.703858	0.86113	0.533726	0.942552	1.12755
SLC40A11	7.35e-08	0.391436	0.504	0.465	0.00246506	UnCiliate5	SLC40A1	1.1724	1.75274	1.17326	0.525835	2.00809
HINT21	7.41e-08	0.288845	0.458	0.43	0.00248627	UnCiliate5	HINT2	0.503703	0.46871	0.325308	0.783727	0.822233
DUSP5	7.48e-08	0.481791	0.596	0.59	0.0025096	UnCiliate5	DUSP5	2.19061	1.60378	1.87626	1.50007	3.15037
BEX31	7.79e-08	0.386904	0.664	0.663	0.00261144	UnCiliate5	BEX3	1.72524	1.49288	0.917638	2.4631	2.43193
DDRGK1	8.75e-08	0.376637	0.545	0.547	0.00293315	UnCiliate5	DDRGK1	0.837195	0.890554	0.624729	0.759251	1.3725
RHOB	1.01e-07	0.447905	0.776	0.839	0.00338706	UnCiliate5	RHOB	3.74243	4.13062	2.98627	3.53341	5.49718
ATP6V0B	1.01e-07	0.257341	0.75	0.787	0.00339573	UnCiliate5	ATP6V0B	2.19406	2.32767	1.38185	2.11409	2.76369
HIST1H1C1	1.04e-07	0.358766	0.443	0.403	0.00349013	UnCiliate5	HIST1H1C	0.584497	0.661574	0.52154	1.11899	1.08436
TRADD	1.09e-07	0.338256	0.339	0.289	0.00366497	UnCiliate5	TRADD	0.298193	0.336513	0.219099	0.221603	0.639747
SOD1	1.21e-07	0.265279	0.781	0.791	0.00406607	UnCiliate5	SOD1	2.39322	2.44265	1.49265	2.78425	3.01529
RBP1	1.22e-07	0.352439	0.451	0.397	0.00409093	UnCiliate5	RBP1	0.821576	0.421911	0.696112	0.767887	1.17268
PLPP5	1.5e-07	0.357455	0.452	0.43	0.00501432	UnCiliate5	PLPP5	0.513391	0.633956	0.502025	0.530034	0.979296
AKR7A2	1.67e-07	0.291439	0.396	0.356	0.00559938	UnCiliate5	AKR7A2	0.377678	0.332485	0.223897	0.462549	0.65895
BRK1	1.75e-07	0.295438	0.649	0.672	0.0058857	UnCiliate5	BRK1	1.42173	1.34281	0.767776	1.44612	1.87247
ARG2	2.31e-07	0.270917	0.633	0.639	0.00773755	UnCiliate5	ARG2	1.41311	1.58818	1.05464	1.01642	1.90274
DUSP11	2.34e-07	0.686431	0.895	0.958	0.00786015	UnCiliate5	DUSP1	11.3691	8.68359	7.44057	6.41367	16.7748
TXN2	2.4e-07	0.267628	0.498	0.478	0.00805675	UnCiliate5	TXN2	0.631334	0.612579	0.465275	0.657791	0.940652
TIMM13	2.91e-07	0.287622	0.613	0.627	0.00977451	UnCiliate5	TIMM13	1.12674	1.13601	0.720754	1.28881	1.5621
TMED1	3.15e-07	0.304126	0.312	0.261	0.0105661	UnCiliate5	TMED1	0.233709	0.253202	0.164748	0.291822	0.525115
LAMTOR1	3.32e-07	0.266617	0.577	0.582	0.0111202	UnCiliate5	LAMTOR1	0.938287	0.958154	0.485526	0.877932	1.28312
PUF60	4.1e-07	0.311998	0.505	0.496	0.0137486	UnCiliate5	PUF60	0.64054	0.604174	0.560022	0.785282	1.02423
SPCS11	4.13e-07	0.258298	0.739	0.749	0.013866	UnCiliate5	SPCS1	1.88822	2.02925	1.18677	2.4631	2.45413
MRPL41	4.61e-07	0.27298	0.661	0.683	0.0154723	UnCiliate5	MRPL41	1.42582	1.40398	0.972473	1.17288	1.85738
H2AFJ	4.83e-07	0.290018	0.638	0.647	0.0161911	UnCiliate5	H2AFJ	1.27094	1.41327	0.86448	1.34916	1.7804
YWHAQ1	4.99e-07	0.295088	0.666	0.683	0.0167258	UnCiliate5	YWHAQ	1.44263	1.26689	1.0697	1.87787	1.92364
ZNF428	5.39e-07	0.28522	0.521	0.504	0.0180659	UnCiliate5	ZNF428	0.673643	0.672857	0.421351	0.806844	1.01836
EEF1E1	6.12e-07	0.268488	0.538	0.516	0.0205371	UnCiliate5	EEF1E1	0.877858	0.675817	0.454468	0.901065	1.15119
MRPL15	6.16e-07	0.255085	0.415	0.383	0.0206457	UnCiliate5	MRPL15	0.407092	0.431151	0.215265	0.477763	0.669433
CNPY3	7.09e-07	0.288257	0.364	0.32	0.0237788	UnCiliate5	CNPY3	0.294741	0.366022	0.283171	0.393158	0.608674
DMKN	7.23e-07	0.323984	0.614	0.593	0.0242445	UnCiliate5	DMKN	1.42163	0.939034	0.795099	1.48737	1.80239
VIM2	7.75e-07	0.999119	0.667	0.673	0.0259878	UnCiliate5	VIM	5.69588	11.0346	6.0313	19.6617	16.6465
ANAPC111	7.95e-07	0.253277	0.753	0.757	0.0266703	UnCiliate5	ANAPC11	1.84579	1.88885	1.16351	2.38305	2.3607
UXT	9.28e-07	0.2835	0.651	0.664	0.0311315	UnCiliate5	UXT	1.30553	1.30882	0.731937	1.53129	1.75513
RPS141	9.66e-07	0.282218	0.997	0.995	0.0323841	UnCiliate5	RPS14	27.2524	26.2449	14.9881	32.1518	31.9255
PSME21	9.86e-07	0.259141	0.635	0.643	0.0330669	UnCiliate5	PSME2	1.25187	1.08176	0.864798	1.77136	1.6286
POLR2I	1.07e-06	0.292278	0.649	0.676	0.036014	UnCiliate5	POLR2I	1.37962	1.32795	0.780002	1.44742	1.83232
ALDOA	1.13e-06	0.259045	0.274	0.226	0.0377572	UnCiliate5	ALDOA	0.184183	0.177423	0.156398	0.191312	0.412256
LDHB1	1.27e-06	0.32499	0.816	0.794	0.0427272	UnCiliate5	LDHB	3.63757	3.59076	1.75694	5.51758	4.68905
TMEM208	1.37e-06	0.290901	0.513	0.503	0.0457922	UnCiliate5	TMEM208	0.644001	0.721049	0.510418	0.70536	1.02446
HSPA1B	1.42e-06	0.389017	0.794	0.842	0.0475378	UnCiliate5	HSPA1B	7.71325	7.39042	6.2866	5.60367	9.98534
MID1IP1	1.89e-06	0.276181	0.278	0.228	0.0633778	UnCiliate5	MID1IP1	0.228952	0.226048	0.154635	0.275458	0.481641
GCSH1	1.9e-06	0.331121	0.474	0.463	0.0635791	UnCiliate5	GCSH	0.630001	0.57106	0.452178	0.990172	1.03244
MIR4458HG	2.02e-06	0.299628	0.314	0.271	0.0679078	UnCiliate5	MIR4458HG	0.251981	0.284764	0.204236	0.282657	0.547948
SRI	2.07e-06	0.255965	0.708	0.734	0.0693356	UnCiliate5	SRI	1.82559	1.95404	1.11699	1.68055	2.32626
MAP2K2	2.1e-06	0.291019	0.457	0.439	0.0704972	UnCiliate5	MAP2K2	0.526866	0.478281	0.371532	0.624626	0.84051
PSMB2	2.24e-06	0.321473	0.558	0.552	0.0750463	UnCiliate5	PSMB2	0.799243	0.813605	0.550711	1.08282	1.24144
FKBP11	2.42e-06	0.280771	0.34	0.301	0.0811658	UnCiliate5	FKBP11	0.25855	0.386566	0.402354	0.411499	0.595613
RPL221	2.66e-06	0.284142	0.981	0.97	0.089203	UnCiliate5	RPL22	11.1053	10.0963	6.50391	13.8828	13.0571
GALE	2.66e-06	0.288411	0.37	0.334	0.0892687	UnCiliate5	GALE	0.385661	0.352895	0.309873	0.32038	0.669075
ACSM3	2.9e-06	0.377133	0.334	0.293	0.0974031	UnCiliate5	ACSM3	0.309304	0.419023	0.275403	0.254918	0.730364
TBCB	3.15e-06	0.278217	0.552	0.551	0.105584	UnCiliate5	TBCB	0.873441	0.826195	0.500589	0.745555	1.20652
PSMB5	3.34e-06	0.311718	0.58	0.588	0.111973	UnCiliate5	PSMB5	0.967029	0.960197	0.531196	1.19223	1.40217
TMEM134	3.39e-06	0.314569	0.526	0.533	0.113861	UnCiliate5	TMEM134	0.786752	0.805991	0.510254	0.64075	1.18697
NIT2	3.45e-06	0.307194	0.424	0.409	0.115776	UnCiliate5	NIT2	0.445193	0.479147	0.329066	0.555316	0.79245
ASNA1	3.54e-06	0.291762	0.421	0.404	0.118679	UnCiliate5	ASNA1	0.439743	0.427302	0.282236	0.553045	0.747163
ATP5MC11	3.74e-06	0.270987	0.651	0.664	0.1253	UnCiliate5	ATP5MC1	1.34354	1.38441	0.84981	1.97602	1.82262
PSMB31	4.03e-06	0.265482	0.652	0.673	0.135322	UnCiliate5	PSMB3	1.28537	1.35896	0.955074	1.77439	1.76225
TRAPPC1	4.2e-06	0.264363	0.555	0.547	0.140723	UnCiliate5	TRAPPC1	0.827241	0.827422	0.493236	0.774961	1.15387
TBCA1	4.59e-06	0.273211	0.789	0.809	0.153899	UnCiliate5	TBCA	2.51177	2.6922	1.77723	3.35351	3.26839
REEP5	4.7e-06	0.308267	0.649	0.693	0.157721	UnCiliate5	REEP5	1.5829	1.39244	1.02254	1.35527	2.05669
METTL26	4.75e-06	0.260373	0.502	0.492	0.159234	UnCiliate5	METTL26	0.637736	0.659205	0.428929	0.774119	0.953006
AP1S1	4.98e-06	0.311858	0.377	0.35	0.167013	UnCiliate5	AP1S1	0.338049	0.367038	0.177838	0.44227	0.658112
ALKBH7	5.36e-06	0.270619	0.567	0.58	0.17979	UnCiliate5	ALKBH7	0.922155	1.01532	0.508618	0.886538	1.29925
BANF11	5.93e-06	0.259406	0.647	0.661	0.199015	UnCiliate5	BANF1	1.23661	1.24917	0.91014	2.03037	1.69159
APOE	6.32e-06	0.271409	0.256	0.2	0.211873	UnCiliate5	APOE	0.263876	0.213259	0.45354	0.168747	0.525231
C4orf48	6.34e-06	0.296802	0.58	0.572	0.212561	UnCiliate5	C4orf48	1.22012	1.03866	0.785765	1.20373	1.61725
PPP4C	7.12e-06	0.302412	0.557	0.573	0.238946	UnCiliate5	PPP4C	0.839157	0.874859	0.845723	0.972271	1.28858
EIF6	7.19e-06	0.353124	0.573	0.592	0.240991	UnCiliate5	EIF6	0.997118	0.994896	0.690284	1.14638	1.52279
C7orf50	7.44e-06	0.283239	0.402	0.383	0.24943	UnCiliate5	C7orf50	0.431498	0.395306	0.237179	0.526962	0.713923
SMIM7	7.62e-06	0.290119	0.459	0.455	0.25563	UnCiliate5	SMIM7	0.523718	0.596952	0.460007	0.65824	0.887551
RANBP11	7.69e-06	0.439625	0.552	0.566	0.257826	UnCiliate5	RANBP1	0.878435	0.865885	0.645979	2.36209	1.61349
VPS25	7.95e-06	0.313423	0.476	0.473	0.266699	UnCiliate5	VPS25	0.626977	0.61152	0.343169	0.60808	0.982326
ARF5	8.6e-06	0.311712	0.573	0.594	0.288399	UnCiliate5	ARF5	0.956157	0.983312	0.604248	1.12314	1.40599
YIF1A	9.51e-06	0.262146	0.433	0.418	0.319104	UnCiliate5	YIF1A	0.470435	0.509581	0.286912	0.503847	0.757073
COX20	1.09e-05	0.305727	0.599	0.61	0.365548	UnCiliate5	COX20	1.16744	1.23095	1.15675	1.40275	1.71295
GTF2H5	1.1e-05	0.276651	0.636	0.666	0.369596	UnCiliate5	GTF2H5	1.28848	1.35127	0.847563	1.20473	1.73692
STOML2	1.1e-05	0.28644	0.461	0.442	0.370434	UnCiliate5	STOML2	0.50922	0.498164	0.330717	0.720527	0.829442
PSMD9	1.13e-05	0.256658	0.34	0.311	0.377774	UnCiliate5	PSMD9	0.282761	0.303907	0.220141	0.384263	0.538165
NUDT16L1	1.18e-05	0.271074	0.353	0.321	0.396538	UnCiliate5	NUDT16L1	0.332472	0.312571	0.208937	0.277555	0.584241
GLRX5	1.33e-05	0.302194	0.452	0.445	0.444931	UnCiliate5	GLRX5	0.52401	0.496577	0.334057	0.734671	0.861074
RPL211	1.41e-05	0.307899	0.978	0.977	0.472274	UnCiliate5	RPL21	14.3253	13.4707	7.95075	18.7499	17.2216
RPL22L11	1.42e-05	0.373429	0.619	0.62	0.475578	UnCiliate5	RPL22L1	1.28773	1.2488	0.897222	2.11613	1.95601
AP2M1	1.45e-05	0.288877	0.552	0.568	0.487594	UnCiliate5	AP2M1	0.84966	0.824816	0.605506	1.01936	1.23393
DUT1	1.57e-05	0.385447	0.548	0.551	0.526533	UnCiliate5	DUT	0.818207	0.960907	0.539918	2.52494	1.50078
DBI	1.8e-05	0.253312	0.751	0.75	0.602836	UnCiliate5	DBI	2.24845	1.82935	1.09698	2.57631	2.63049
CHMP5	2e-05	0.284567	0.717	0.75	0.671209	UnCiliate5	CHMP5	1.79875	1.84542	1.25951	1.62315	2.3515
SUB11	2.06e-05	0.252246	0.865	0.859	0.69252	UnCiliate5	SUB1	3.38446	3.93928	2.35091	4.6038	4.35257
SRD5A3	2.14e-05	0.303239	0.486	0.449	0.719306	UnCiliate5	SRD5A3	0.953323	1.30191	0.837312	0.662492	1.49226
CTSB	2.23e-05	0.268335	0.685	0.723	0.746877	UnCiliate5	CTSB	1.85218	1.9245	1.95027	1.80064	2.46621
MRPS21	2.68e-05	0.263244	0.689	0.734	0.898436	UnCiliate5	MRPS21	1.68742	1.74598	1.13629	2.04909	2.20318
HNRNPA01	2.68e-05	0.333746	0.649	0.673	0.898911	UnCiliate5	HNRNPA0	1.34459	1.38439	1.08118	2.07985	1.98286
EIF3I	2.82e-05	0.291978	0.564	0.593	0.946317	UnCiliate5	EIF3I	0.899308	0.992659	0.735319	1.20047	1.3549
NUTF21	2.96e-05	0.309174	0.462	0.469	0.99293	UnCiliate5	NUTF2	0.566547	0.581419	0.339637	0.884032	0.938884
TXNL4A	3.06e-05	0.260281	0.568	0.592	1	UnCiliate5	TXNL4A	1.00568	0.943538	0.616745	1.10478	1.34464
C19orf24	3.18e-05	0.279551	0.415	0.401	1	UnCiliate5	C19orf24	0.45208	0.495846	0.328112	0.392465	0.758791
CD99	3.26e-05	0.26631	0.726	0.761	1	UnCiliate5	CD99	1.94389	2.32041	1.55454	2.44869	2.64612
SLC39A1	3.43e-05	0.31173	0.376	0.355	1	UnCiliate5	SLC39A1	0.370929	0.37812	0.346392	0.431242	0.704796
ARPC1A	3.59e-05	0.250654	0.482	0.472	1	UnCiliate5	ARPC1A	0.610131	0.656496	0.46608	0.705865	0.919706
FMC1	4.03e-05	0.317173	0.437	0.425	1	UnCiliate5	FMC1	0.485153	0.543565	0.332577	0.695327	0.864627
MDH1	4.34e-05	0.310991	0.51	0.515	1	UnCiliate5	MDH1	0.709285	0.777815	0.466886	1.0137	1.13333
C1orf43	4.6e-05	0.264322	0.483	0.481	1	UnCiliate5	C1orf43	0.58406	0.679865	0.358283	0.676128	0.912853
PDCD5	4.75e-05	0.302986	0.624	0.652	1	UnCiliate5	PDCD5	1.23564	1.35862	0.830613	1.67304	1.77785
RTRAF	5.05e-05	0.273157	0.605	0.631	1	UnCiliate5	RTRAF	1.12913	1.17048	0.720318	1.48262	1.56082
MRPL43	5.52e-05	0.273701	0.432	0.426	1	UnCiliate5	MRPL43	0.487934	0.487139	0.279876	0.482552	0.774507
SLC35F6	6.05e-05	0.250503	0.275	0.239	1	UnCiliate5	SLC35F6	0.231241	0.243517	0.211337	0.225451	0.465987
RPS22	6.44e-05	0.409724	0.994	0.987	1	UnCiliate5	RPS2	20.063	20.1036	11.6912	31.5322	26.705
NDUFS6	7.01e-05	0.259165	0.641	0.692	1	UnCiliate5	NDUFS6	1.48014	1.39154	0.880099	1.86041	1.89525
ATP6V1A	7.59e-05	0.304997	0.48	0.459	1	UnCiliate5	ATP6V1A	0.925765	1.17735	0.855283	0.610026	1.43344
RPL42	8.05e-05	0.250694	0.898	0.878	1	UnCiliate5	RPL4	4.63199	4.66565	3.15985	6.57954	5.66162
NNMT	9.93e-05	0.271111	0.309	0.247	1	UnCiliate5	NNMT	0.884452	1.08852	0.671867	0.667478	1.30176
ATP6V0D1	0.000108577	0.292769	0.505	0.525	1	UnCiliate5	ATP6V0D1	0.785252	0.746562	0.568316	0.572677	1.13645
MAF1	0.000116399	0.287279	0.408	0.403	1	UnCiliate5	MAF1	0.446413	0.502192	0.379948	0.455017	0.775932
TSG101	0.000130368	0.290856	0.429	0.427	1	UnCiliate5	TSG101	0.488318	0.572336	0.411419	0.42724	0.83527
CRELD2	0.000131675	0.284995	0.37	0.35	1	UnCiliate5	CRELD2	0.337467	0.43105	0.349349	0.491556	0.670322
PSMC31	0.000133346	0.261621	0.513	0.529	1	UnCiliate5	PSMC3	0.702683	0.787119	0.632519	1.11673	1.08465
NPM11	0.00013833	0.367492	0.943	0.917	1	UnCiliate5	NPM1	6.14143	6.10691	4.071	9.5877	8.17096
TSTA3	0.000138569	0.270799	0.374	0.361	1	UnCiliate5	TSTA3	0.366368	0.370149	0.231694	0.494374	0.642068
SFT2D1	0.000138999	0.300014	0.53	0.549	1	UnCiliate5	SFT2D1	0.767797	0.856219	0.530027	0.943638	1.18832
BOLA3	0.000145384	0.277096	0.483	0.482	1	UnCiliate5	BOLA3	0.660765	0.629991	0.368707	0.775915	0.97622
MRPL23	0.000174283	0.263933	0.417	0.408	1	UnCiliate5	MRPL23	0.427632	0.443345	0.385348	0.684459	0.729747
ELOC	0.000197633	0.254474	0.704	0.73	1	UnCiliate5	ELOC	1.72465	1.97776	1.14842	2.16926	2.29144
EMC6	0.000199827	0.252832	0.479	0.494	1	UnCiliate5	EMC6	0.651004	0.606877	0.365286	0.759538	0.927756
EPHX1	0.000203522	0.421387	0.517	0.55	1	UnCiliate5	EPHX1	1.0742	0.850307	0.726902	0.739433	1.6327
PSMA5	0.000224749	0.288808	0.549	0.583	1	UnCiliate5	PSMA5	0.875632	0.953924	0.598222	1.10885	1.29878
TMEM14B1	0.000228515	0.258549	0.602	0.614	1	UnCiliate5	TMEM14B	1.12971	1.07043	0.615402	1.47864	1.49184
SNHG8	0.000229948	0.261746	0.676	0.689	1	UnCiliate5	SNHG8	1.87095	1.63604	1.20781	2.04699	2.30347
PSMG2	0.000245635	0.282048	0.443	0.461	1	UnCiliate5	PSMG2	0.549815	0.564315	0.384854	0.699375	0.879247
DDIT3	0.000272229	0.401526	0.473	0.482	1	UnCiliate5	DDIT3	0.925972	0.807796	0.780355	0.69556	1.46964
VTI1B	0.000285246	0.271965	0.448	0.449	1	UnCiliate5	VTI1B	0.555099	0.554885	0.372503	0.573376	0.857973
PGRMC11	0.000295262	0.269787	0.619	0.627	1	UnCiliate5	PGRMC1	1.2709	1.43579	1.19679	1.99128	1.82501
C2CD4A1	0.000316821	0.290214	0.395	0.35	1	UnCiliate5	C2CD4A	0.862685	1.37785	1.07732	0.456951	1.44379
BCAP31	0.000367202	0.336818	0.566	0.626	1	UnCiliate5	BCAP31	1.08827	1.13437	0.821422	1.20801	1.62854
DNAJB1	0.000395035	0.358711	0.758	0.856	1	UnCiliate5	DNAJB1	5.91768	6.25132	4.75245	4.34928	7.74246
BNIP31	0.000435768	0.255821	0.524	0.524	1	UnCiliate5	BNIP3	0.889574	1.28055	0.611782	0.747533	1.33954
MPC1	0.000493458	0.31781	0.513	0.543	1	UnCiliate5	MPC1	0.887247	1.07898	0.630673	0.637905	1.36975
MAGED2	0.000527406	0.282139	0.454	0.463	1	UnCiliate5	MAGED2	0.649716	0.56295	0.463514	0.563397	0.951704
FAM3C	0.00053127	0.269193	0.605	0.629	1	UnCiliate5	FAM3C	1.55653	2.04759	1.73782	1.17577	2.23467
CXCL21	0.000574086	0.449516	0.854	0.891	1	UnCiliate5	CXCL2	15.4612	9.60745	10.3493	9.67196	18.3222
ERI3	0.000596033	0.278508	0.312	0.295	1	UnCiliate5	ERI3	0.258394	0.259565	0.143081	0.33986	0.51847
ALG5	0.000631207	0.258316	0.393	0.395	1	UnCiliate5	ALG5	0.408272	0.486624	0.288704	0.566402	0.70504
TUBB1	0.000660009	0.409197	0.619	0.634	1	UnCiliate5	TUBB	1.24676	1.26499	0.983544	4.0114	2.13954
MRPL511	0.000690312	0.262274	0.645	0.674	1	UnCiliate5	MRPL51	1.35235	1.37725	0.796616	2.12564	1.81254
CHID1	0.000747379	0.270181	0.376	0.37	1	UnCiliate5	CHID1	0.382832	0.403385	0.283596	0.458296	0.667425
BAX1	0.000752706	0.277657	0.432	0.434	1	UnCiliate5	BAX	0.493573	0.504037	0.275839	0.788407	0.8068
SNRPE1	0.000777247	0.256366	0.736	0.758	1	UnCiliate5	SNRPE	2.09449	2.05253	1.29503	2.93058	2.64277
ARPC1B	0.000781201	0.258445	0.389	0.386	1	UnCiliate5	ARPC1B	0.405347	0.458633	0.351106	0.465904	0.695348
TOMM22	0.000813999	0.281838	0.449	0.457	1	UnCiliate5	TOMM22	0.56343	0.571275	0.286528	0.771235	0.884099
RPL171	0.000851855	0.25818	0.577	0.59	1	UnCiliate5	RPL17	1.09931	1.16093	0.865875	1.64854	1.53649
BCL10	0.000916243	0.390556	0.638	0.645	1	UnCiliate5	BCL10	1.64402	1.76913	1.38399	2.11526	2.50787
LEPROTL1	0.000949756	0.258811	0.351	0.341	1	UnCiliate5	LEPROTL1	0.343444	0.383728	0.229643	0.392536	0.61022
GRN	0.00102515	0.448314	0.714	0.833	1	UnCiliate5	GRN	3.91928	3.14663	3.60732	2.39037	5.29048
CXCL11	0.00103455	0.603736	0.24	0.32	1	UnCiliate5	CXCL1	2.97804	0.59181	1.05002	2.56408	3.78243
SNRPD31	0.00104101	0.301497	0.673	0.716	1	UnCiliate5	SNRPD3	1.60402	1.55141	1.13734	2.51562	2.19385
MPLKIP	0.00111618	0.272356	0.468	0.481	1	UnCiliate5	MPLKIP	0.625884	0.614387	0.415115	0.819216	0.947684
SMIM4	0.00121528	0.265844	0.436	0.439	1	UnCiliate5	SMIM4	0.5071	0.568831	0.350777	0.710399	0.826055
GPR160	0.00126187	0.251204	0.409	0.401	1	UnCiliate5	GPR160	0.564876	0.571428	0.430208	0.502398	0.84578
HIST1H2AC	0.00132155	0.302563	0.433	0.435	1	UnCiliate5	HIST1H2AC	0.639095	0.906188	0.564261	0.600802	1.09732
FAM96A	0.00136513	0.262549	0.321	0.307	1	UnCiliate5	FAM96A	0.289973	0.301485	0.148706	0.414731	0.542567
POLR2K1	0.00136856	0.267149	0.579	0.614	1	UnCiliate5	POLR2K	1.01117	1.05365	0.646196	1.43065	1.4175
RAB5C	0.00138985	0.287628	0.439	0.453	1	UnCiliate5	RAB5C	0.539232	0.531581	0.365426	0.563667	0.857879
FUNDC2	0.00146652	0.259649	0.42	0.425	1	UnCiliate5	FUNDC2	0.480808	0.523821	0.357105	0.497434	0.773418
SELENOT	0.00147448	0.270382	0.479	0.502	1	UnCiliate5	SELENOT	0.654115	0.680748	0.626527	0.694192	1.00281
GPRC5C	0.00153261	0.267937	0.499	0.527	1	UnCiliate5	GPRC5C	0.884966	0.680043	0.654314	0.653331	1.16462
MRPL11	0.00168961	0.270802	0.374	0.374	1	UnCiliate5	MRPL11	0.403272	0.369545	0.234803	0.634947	0.677048
PIN1	0.00182046	0.250175	0.398	0.407	1	UnCiliate5	PIN1	0.439487	0.453237	0.320541	0.569008	0.710701
LMO2	0.0018985	0.263056	0.323	0.301	1	UnCiliate5	LMO2	0.431364	0.371427	0.239788	0.236222	0.665417
RASD1	0.00194666	0.369555	0.745	0.843	1	UnCiliate5	RASD1	4.50521	4.15574	4.05422	2.20644	5.79099
ANP32B1	0.00204764	0.305925	0.608	0.651	1	UnCiliate5	ANP32B	1.21401	1.2612	0.881979	2.59437	1.79854
CMTM7	0.00218896	0.262449	0.325	0.309	1	UnCiliate5	CMTM7	0.347247	0.32975	0.264366	0.335051	0.60042
LSM51	0.00236418	0.305468	0.511	0.524	1	UnCiliate5	LSM5	0.767965	0.793394	0.422655	1.69172	1.20973
NAA50	0.00238498	0.257407	0.535	0.568	1	UnCiliate5	NAA50	0.864717	1.06001	1.00083	0.975661	1.31238
IFT22	0.0024059	0.272613	0.321	0.311	1	UnCiliate5	IFT22	0.329288	0.27064	0.194222	0.367493	0.574031
PSMA41	0.00271067	0.281723	0.638	0.683	1	UnCiliate5	PSMA4	1.40292	1.36638	0.923215	2.04645	1.89337
CISD1	0.00272597	0.261463	0.386	0.387	1	UnCiliate5	CISD1	0.456151	0.484655	0.284165	0.417443	0.732763
MXRA71	0.00289857	0.263706	0.454	0.469	1	UnCiliate5	MXRA7	0.594208	0.917263	0.521972	0.544896	1.00504
TSEN34	0.0034767	0.272372	0.362	0.368	1	UnCiliate5	TSEN34	0.377587	0.402931	0.229087	0.350255	0.653373
MRPL34	0.00350755	0.253485	0.408	0.418	1	UnCiliate5	MRPL34	0.515593	0.452443	0.233526	0.516135	0.755242
SAR1A	0.00376848	0.270758	0.532	0.584	1	UnCiliate5	SAR1A	0.873322	0.923901	1.03099	0.892424	1.29519
PSMA21	0.00389649	0.261932	0.39	0.391	1	UnCiliate5	PSMA2	0.402447	0.424909	0.307012	0.704749	0.695992
EIF3H	0.00458573	0.256174	0.714	0.739	1	UnCiliate5	EIF3H	1.81682	1.86758	1.21828	2.01027	2.32429
LITAF	0.00466987	0.25772	0.545	0.581	1	UnCiliate5	LITAF	1.20715	1.01793	0.904937	1.07571	1.53738
C1QBP1	0.00467856	0.254915	0.541	0.579	1	UnCiliate5	C1QBP	0.919569	0.934422	0.577398	1.354	1.28255
PCSK1N	0.00484022	0.373716	0.275	0.261	1	UnCiliate5	PCSK1N	0.324833	0.350986	0.244419	0.315598	0.71509
SDCBP	0.00508075	0.273646	0.613	0.64	1	UnCiliate5	SDCBP	1.28699	1.18973	1.3196	1.57888	1.75492
NHP21	0.00592893	0.282912	0.529	0.576	1	UnCiliate5	NHP2	0.945879	0.935831	0.489901	1.40863	1.33997
H2AFZ1	0.00629895	0.350415	0.76	0.786	1	UnCiliate5	H2AFZ	2.72126	2.28531	1.95707	10.3469	3.98943
CTSH1	0.00650531	0.268928	0.364	0.351	1	UnCiliate5	CTSH	0.421139	0.584656	0.347518	1.01883	0.791715
DRAP1	0.00673017	0.276015	0.585	0.62	1	UnCiliate5	DRAP1	1.05643	1.03071	0.870596	1.09653	1.46303
RAB34	0.00708254	0.286352	0.348	0.348	1	UnCiliate5	RAB34	0.391106	0.342657	0.325018	0.592126	0.685554
UQCC21	0.00786007	0.267912	0.381	0.387	1	UnCiliate5	UQCC2	0.426885	0.390917	0.300148	0.887269	0.719834
GLTP	0.00852812	0.309619	0.449	0.48	1	UnCiliate5	GLTP	0.63653	0.716964	0.461978	0.664359	1.0359

## Sheet: ALI-EnAo
(relative to Fig.5i)
X	p_val	avg_log2FC	pct.1	pct.2	p_val_adj	cluster	gene	UnCiliate1	UnCiliate2	UnCiliate3	UnCiliate4	UnCiliate5
S100A4	0	1.27246	0.998	0.971	0	UnCiliate1	S100A4	24.8762	7.15004	11.8781	12.7445	29.6579
MT2A	0	1.26062	0.998	0.997	0	UnCiliate1	MT2A	55.5221	18.4459	41.8888	22.9558	49.8817
RARRES2	0	1.19928	0.942	0.735	0	UnCiliate1	RARRES2	7.49956	2.32615	5.1338	2.47901	5.45931
FTL	0	1.13847	1	0.999	0	UnCiliate1	FTL	70.0308	30.4382	43.7003	26.5038	54.2192
IFI6	0	1.056	0.967	0.868	0	UnCiliate1	IFI6	9.71745	3.7468	7.62767	3.55207	7.93454
S100A6	0	0.984645	1	1	0	UnCiliate1	S100A6	69.869	28.5624	41.8176	39.4194	102.631
SELENOM	0	0.942701	0.823	0.545	0	UnCiliate1	SELENOM	3.29474	1.15637	2.08906	1.03964	2.10829
LUM	0	0.93075	0.801	0.475	0	UnCiliate1	LUM	3.56462	1.16378	3.62228	1.06937	2.66895
DCN	0	0.919928	0.9	0.721	0	UnCiliate1	DCN	5.43198	1.92817	6.74251	1.81674	4.88267
IGFBP3	0	0.860277	0.882	0.564	0	UnCiliate1	IGFBP3	3.16265	1.03365	2.98022	1.18472	2.79148
IL24	0	0.84384	0.722	0.365	0	UnCiliate1	IL24	2.24273	0.674345	1.86999	0.677391	1.64412
RAMP1	0	0.762815	0.768	0.406	0	UnCiliate1	RAMP1	1.83337	0.559322	1.23647	0.628762	1.68752
EMP3	0	0.760636	0.802	0.451	0	UnCiliate1	EMP3	1.96226	0.644482	1.35587	0.701597	1.56936
MT-ND2	0	0.75054	1	0.998	0	UnCiliate1	MT-ND2	53.9387	31.1733	35.4706	33.1525	18.0147
LGALS1	0	0.746744	0.998	0.991	0	UnCiliate1	LGALS1	26.1598	12.4593	17.0732	19.2403	30.5194
PCOLCE	0	0.744004	0.763	0.437	0	UnCiliate1	PCOLCE	1.9275	0.625884	1.64539	0.66672	1.42559
CARD16	0	0.733331	0.718	0.314	0	UnCiliate1	CARD16	1.55071	0.461548	1.06146	0.469976	1.09513
DSEL	0	0.717593	0.694	0.309	0	UnCiliate1	DSEL	1.61533	0.53006	1.27575	0.469006	0.949598
B2M	0	0.672769	1	0.999	0	UnCiliate1	B2M	57.002	35.1226	44.6749	30.6973	54.9899
LY6E	0	0.65003	0.991	0.97	0	UnCiliate1	LY6E	7.56815	4.19918	5.60874	4.4243	6.8683
PHLDA1	0	0.645189	0.92	0.704	0	UnCiliate1	PHLDA1	2.85829	1.25629	3.02606	1.40829	1.91343
GLRX	0	0.644433	0.947	0.8	0	UnCiliate1	GLRX	3.30735	1.66449	2.30672	1.6843	2.6819
TMSB4X	0	0.643099	1	1	0	UnCiliate1	TMSB4X	91.6077	55.3931	65.7882	59.0773	89.7651
RPS27L	0	0.626425	0.988	0.96	0	UnCiliate1	RPS27L	7.86271	4.59901	4.72011	4.74181	7.67022
SEC61G	0	0.612381	0.993	0.972	0	UnCiliate1	SEC61G	8.4123	5.03166	5.36385	5.08105	7.76239
TIMP2	0	0.57325	0.897	0.687	0	UnCiliate1	TIMP2	2.15911	0.950364	2.22163	1.06553	2.07167
FTH1	0	0.535161	1	1	0	UnCiliate1	FTH1	190.233	127.596	134.776	123.557	251.979
C11orf96	2.83e-304	0.834272	0.942	0.801	9.48e-300	UnCiliate1	C11orf96	6.9912	3.24589	7.05879	2.57396	6.10493
IL11	3.26e-304	0.957624	0.884	0.679	1.09e-299	UnCiliate1	IL11	5.4762	1.94976	6.42905	1.6729	4.42996
TMEM158	6.02e-302	0.834277	0.827	0.549	2.02e-297	UnCiliate1	TMEM158	3.18071	1.1421	3.24572	1.06454	2.57391
HLA-B	9e-301	0.577159	0.997	0.987	3.02e-296	UnCiliate1	HLA-B	11.7721	7.59171	10.5253	6.26261	9.81323
CITED2	1.06e-300	0.71525	0.886	0.638	3.56e-296	UnCiliate1	CITED2	3.23398	1.4653	2.81123	1.35402	2.38461
IGFBP5	1.07e-300	0.857201	0.749	0.401	3.59e-296	UnCiliate1	IGFBP5	2.90187	0.999544	2.81439	0.884644	1.97707
TXN	1.1e-298	0.428072	0.998	0.982	3.68e-294	UnCiliate1	TXN	10.4845	6.98456	6.53906	8.52808	12.9873
PHLDA2	1.81e-293	0.597143	0.949	0.815	6.08e-289	UnCiliate1	PHLDA2	3.66351	1.86611	2.04118	2.36258	4.19786
GYPC	2.17e-291	0.637874	0.647	0.27	7.29e-287	UnCiliate1	GYPC	1.21619	0.356646	1.00708	0.355306	0.766494
TWIST1	3.49e-291	0.706426	0.696	0.32	1.17e-286	UnCiliate1	TWIST1	1.75964	0.598764	1.83436	0.4987	1.03848
CCDC71L	8.78e-289	0.648051	0.741	0.397	2.94e-284	UnCiliate1	CCDC71L	1.55527	0.56756	1.29185	0.528527	0.946644
G0S2	1.84e-286	0.921154	0.931	0.811	6.18e-282	UnCiliate1	G0S2	7.91402	3.58145	6.74951	2.70349	6.40096
COL6A2	2.72e-282	0.663443	0.859	0.638	9.12e-278	UnCiliate1	COL6A2	2.41856	0.990005	2.80491	0.940285	1.86614
COL6A1	8.74e-282	0.694558	0.869	0.647	2.93e-277	UnCiliate1	COL6A1	2.72465	1.12223	3.38999	0.97031	1.96949
RPL28	8.86e-280	0.369082	1	0.999	2.97e-275	UnCiliate1	RPL28	46.789	36.5396	31.5494	34.5254	50.0763
PLAT	2.98e-277	0.66565	0.826	0.551	1e-272	UnCiliate1	PLAT	2.17067	0.78255	2.85612	0.813336	1.81303
COX7A1	3.02e-276	0.541657	0.626	0.263	1.01e-271	UnCiliate1	COX7A1	0.95946	0.289262	0.836949	0.290729	0.609628
AKR1B1	3.7e-276	0.716485	0.924	0.798	1.24e-271	UnCiliate1	AKR1B1	3.9937	1.72369	4.52238	1.80916	3.50428
SAA1	6.91e-272	0.822901	0.876	0.653	2.32e-267	UnCiliate1	SAA1	4.56862	2.12588	2.26276	1.99967	3.54415
MMP2	9.67e-267	0.639391	0.759	0.45	3.24e-262	UnCiliate1	MMP2	1.77963	0.68835	1.97611	0.603406	0.974229
IL13RA2	7.07e-265	0.582647	0.624	0.27	2.37e-260	UnCiliate1	IL13RA2	1.10032	0.327359	1.12364	0.314305	0.677028
TNFRSF11B	8.13e-265	0.71252	0.828	0.563	2.73e-260	UnCiliate1	TNFRSF11B	2.89949	1.09306	4.08201	1.06188	2.40643
IGFBP6	8.26e-265	0.60872	0.713	0.386	2.77e-260	UnCiliate1	IGFBP6	1.38873	0.503833	1.25204	0.438893	1.02427
PLAU	4.55e-263	0.609188	0.864	0.59	1.53e-258	UnCiliate1	PLAU	2.4039	0.950104	2.53887	1.34941	2.29651
SST	2.08e-262	0.705327	0.729	0.417	6.98e-258	UnCiliate1	SST	2.77785	1.23748	2.32429	1.12632	1.76263
RPL36AL	6.32e-258	0.360658	0.995	0.984	2.12e-253	UnCiliate1	RPL36AL	9.80982	7.3001	6.92972	7.53583	10.1785
CSF3	1.65e-257	0.793391	0.857	0.665	5.53e-253	UnCiliate1	CSF3	4.22318	1.87785	3.7877	1.64556	2.99181
MMP1	3.09e-256	0.720337	0.893	0.733	1.04e-251	UnCiliate1	MMP1	3.51945	1.41152	4.72542	1.33187	3.70262
CCL20	6.53e-256	0.810832	0.928	0.701	2.19e-251	UnCiliate1	CCL20	10.1565	4.90941	6.74241	5.84297	6.51849
C15orf48	2.34e-255	0.654722	0.692	0.366	7.83e-251	UnCiliate1	C15orf48	1.4717	0.475049	0.833605	0.645736	1.11538
TPM2	6.3e-253	0.715737	0.84	0.65	2.11e-248	UnCiliate1	TPM2	2.90244	1.2431	2.67246	1.16888	2.24782
RND3	8.49e-253	0.502376	0.99	0.95	2.85e-248	UnCiliate1	RND3	7.42007	4.43883	10.2827	4.38993	5.10822
COL3A1	2.97e-252	0.693686	0.826	0.572	9.97e-248	UnCiliate1	COL3A1	2.81016	1.12542	3.83433	0.996005	2.22043
PLCG2	6.28e-252	0.604059	0.741	0.439	2.11e-247	UnCiliate1	PLCG2	1.64257	0.626053	2.13048	0.577294	0.534965
CD63	3.31e-248	0.406362	0.999	0.996	1.11e-243	UnCiliate1	CD63	23.8319	18.3823	17.2987	15.7252	23.0534
UCA1	1.02e-244	0.689808	0.975	0.867	3.43e-240	UnCiliate1	UCA1	7.07718	3.16006	4.36051	5.08277	10.9963
MT-ND1	1.33e-243	0.4146	0.998	0.997	4.47e-239	UnCiliate1	MT-ND1	47.0843	35.3343	31.4682	37.5613	18.5516
CXCL5	2.7e-243	0.742858	0.832	0.533	9.04e-239	UnCiliate1	CXCL5	3.39125	0.743664	2.37879	3.20522	3.84641
CTSK	1.4e-241	0.571195	0.703	0.392	4.7e-237	UnCiliate1	CTSK	1.36494	0.478046	1.49682	0.503399	1.13944
GDF15	2.29e-240	0.673361	0.898	0.678	7.68e-236	UnCiliate1	GDF15	4.17375	2.06023	3.69059	1.95962	4.39003
WNT5A	9.46e-240	0.614906	0.851	0.631	3.17e-235	UnCiliate1	WNT5A	2.73292	1.21979	4.15506	0.992419	2.11409
SERPINB2	3.93e-239	0.597741	0.751	0.458	1.32e-234	UnCiliate1	SERPINB2	1.928	0.784969	2.74918	0.628351	1.55638
CD248	1.96e-238	0.539709	0.644	0.321	6.58e-234	UnCiliate1	CD248	1.10819	0.386533	1.05974	0.365042	0.778461
CKS2	3.89e-238	0.663644	0.939	0.784	1.31e-233	UnCiliate1	CKS2	5.09626	2.10132	3.58888	4.18184	4.5309
NUPR1	1.22e-237	0.497144	0.524	0.185	4.09e-233	UnCiliate1	NUPR1	0.731473	0.18106	0.535283	0.189808	0.612571
SPARC	2.03e-235	0.575733	0.701	0.391	6.81e-231	UnCiliate1	SPARC	1.46837	0.533909	1.86381	0.51432	0.994545
MMP3	9.44e-234	0.727188	0.948	0.868	3.16e-229	UnCiliate1	MMP3	5.41347	2.24813	8.34881	2.25165	5.69381
HSPA1A	7.54e-233	0.584907	0.855	0.655	2.53e-228	UnCiliate1	HSPA1A	2.3053	1.1355	1.85468	1.07996	1.83455
MT-ND4	7.46e-231	0.396942	1	1	2.5e-226	UnCiliate1	MT-ND4	106.605	83.1719	65.4961	84.3186	42.6127
SAA2	4.71e-230	0.678328	0.867	0.648	1.58e-225	UnCiliate1	SAA2	3.48957	1.81671	1.92132	1.67335	2.38612
HLA-C	9.11e-230	0.406784	0.997	0.987	3.05e-225	UnCiliate1	HLA-C	9.40043	6.98194	8.44181	5.77213	8.81478
COL1A1	1.78e-227	0.487851	0.637	0.306	5.98e-223	UnCiliate1	COL1A1	0.991259	0.356179	0.999705	0.35217	0.682652
MUC1	2.82e-227	0.574843	0.967	0.941	9.46e-223	UnCiliate1	MUC1	4.85325	2.5568	6.03004	2.66484	4.14557
HSPE1	4.31e-227	0.492715	0.99	0.963	1.45e-222	UnCiliate1	HSPE1	6.63277	3.88788	4.30678	5.52713	6.19546
PLIN2	1.41e-226	0.494817	0.754	0.454	4.74e-222	UnCiliate1	PLIN2	1.44392	0.648963	1.75221	0.54153	1.2883
NBL1	4.91e-226	0.502106	0.828	0.614	1.65e-221	UnCiliate1	NBL1	1.62328	0.72452	1.44084	0.869975	1.65487
IGFBP7	9.57e-226	0.687125	0.898	0.809	3.21e-221	UnCiliate1	IGFBP7	4.49113	2.18997	4.35536	2.03862	4.66108
BGN	2.1e-225	0.45896	0.557	0.229	7.04e-221	UnCiliate1	BGN	0.760664	0.246488	0.591895	0.233302	0.52222
SSR4	1.27e-224	0.403868	0.997	0.984	4.27e-220	UnCiliate1	SSR4	10.8667	8.33863	7.12595	7.06485	10.5544
CTNNB1	1.32e-222	0.547164	0.914	0.768	4.43e-218	UnCiliate1	CTNNB1	2.80585	1.46146	3.21888	1.35414	2.16692
SRGN	3.56e-222	0.558257	0.66	0.368	1.19e-217	UnCiliate1	SRGN	1.22021	0.446915	1.0591	0.426978	0.902635
AC092069.1	6.54e-221	0.530651	0.614	0.287	2.19e-216	UnCiliate1	AC092069.1	1.11403	0.425211	0.958344	0.349797	0.835941
HLA-A	2.11e-217	0.419398	0.998	0.995	7.09e-213	UnCiliate1	HLA-A	11.7355	8.58938	11.4779	7.0048	11.9532
EREG	8.93e-217	0.50158	0.713	0.399	2.99e-212	UnCiliate1	EREG	1.30784	0.505968	1.7257	0.553016	0.764674
POMP	1.06e-214	0.420931	0.986	0.961	3.55e-210	UnCiliate1	POMP	6.0226	4.04585	3.7795	4.69961	5.69954
TFPI2	4.58e-214	0.787506	0.998	0.995	1.54e-209	UnCiliate1	TFPI2	25.2147	13.4109	23.4653	12.0603	22.3602
FGF7	4.82e-213	0.493632	0.649	0.334	1.62e-208	UnCiliate1	FGF7	1.12536	0.415398	1.39804	0.369971	1.14388
ID2	3.84e-212	0.483007	0.767	0.493	1.29e-207	UnCiliate1	ID2	1.4179	0.624766	1.50684	0.668724	1.22961
HNRNPH1	6.42e-212	0.619901	0.908	0.79	2.15e-207	UnCiliate1	HNRNPH1	3.40371	1.63781	3.57408	1.74321	2.7857
TWIST2	8.29e-212	0.439374	0.568	0.248	2.78e-207	UnCiliate1	TWIST2	0.790249	0.255249	0.93496	0.235835	0.652679
KRT10	3.24e-211	0.494468	0.96	0.91	1.09e-206	UnCiliate1	KRT10	3.88997	2.37218	2.57074	2.61117	2.99829
COX7A2	4.49e-208	0.360556	0.994	0.978	1.51e-203	UnCiliate1	COX7A2	9.07496	6.7554	5.4855	7.18433	9.59577
SAP18	4.89e-208	0.425398	0.981	0.949	1.64e-203	UnCiliate1	SAP18	4.63796	3.03854	2.9533	3.40497	5.34428
GNG11	7.39e-208	0.676831	0.887	0.836	2.48e-203	UnCiliate1	GNG11	4.05097	2.00485	2.91053	2.13833	3.39211
EVA1B	2.26e-207	0.489638	0.785	0.574	7.57e-203	UnCiliate1	EVA1B	1.41327	0.667746	1.16244	0.662721	0.999875
SERPINE2	4.15e-207	0.48883	0.716	0.432	1.39e-202	UnCiliate1	SERPINE2	1.3493	0.528585	1.99346	0.546031	1.05742
DKK1	6.04e-207	0.384327	0.484	0.169	2.02e-202	UnCiliate1	DKK1	0.568487	0.157899	0.473497	0.189513	0.438377
THBS2	2.72e-206	0.470408	0.663	0.358	9.13e-202	UnCiliate1	THBS2	1.15627	0.453029	1.72526	0.398861	0.752042
BASP1	5.22e-205	0.415463	0.952	0.879	1.75e-200	UnCiliate1	BASP1	3.09759	2.06579	2.55561	1.84829	2.77779
TIMP1	1.37e-204	0.578398	0.997	0.992	4.61e-200	UnCiliate1	TIMP1	15.4703	10.1381	11.9653	8.54542	15.1703
COL7A1	4.41e-204	0.463234	0.63	0.323	1.48e-199	UnCiliate1	COL7A1	1.00505	0.352391	1.3894	0.358502	0.746371
TBX3	2.85e-203	0.4621	0.641	0.329	9.56e-199	UnCiliate1	TBX3	1.05166	0.428703	1.36346	0.345334	0.524599
A1BG	1.32e-201	0.358985	0.459	0.154	4.42e-197	UnCiliate1	A1BG	0.496352	0.148796	0.33208	0.140009	0.299593
CEMIP	2.06e-201	0.490156	0.767	0.517	6.89e-197	UnCiliate1	CEMIP	1.66664	0.698867	3.03934	0.641739	1.19943
TFAP2C	2.41e-201	0.402545	0.54	0.227	8.09e-197	UnCiliate1	TFAP2C	0.67925	0.240836	0.579578	0.217068	0.467223
C1orf56	2.71e-198	0.481752	0.613	0.32	9.09e-194	UnCiliate1	C1orf56	0.962542	0.354453	0.731256	0.35819	0.936724
INHBA	5.28e-198	0.550412	0.789	0.57	1.77e-193	UnCiliate1	INHBA	2.11368	0.90173	3.58597	0.785306	1.76109
IL1R1	3.67e-196	0.420532	0.867	0.67	1.23e-191	UnCiliate1	IL1R1	1.91774	1.03093	3.10392	0.902259	1.23687
MT-ND3	4.37e-193	0.346117	0.999	0.998	1.47e-188	UnCiliate1	MT-ND3	69.1491	57.3894	40.6224	54.5728	23.6244
S100A11	4.33e-192	0.328251	0.999	0.993	1.45e-187	UnCiliate1	S100A11	22.8503	17.1224	12.5382	19.7187	36.1257
NQO1	2.79e-191	0.483423	0.716	0.466	9.36e-187	UnCiliate1	NQO1	1.23576	0.520779	1.13861	0.562667	1.00346
BTG1	7.87e-191	0.4057	0.978	0.945	2.64e-186	UnCiliate1	BTG1	4.55466	3.11256	4.43835	2.94919	3.45386
SMIM37	1.98e-190	0.313783	0.466	0.17	6.65e-186	UnCiliate1	SMIM37	0.426787	0.124772	0.250731	0.153034	0.286983
SERP1	4.55e-190	0.391779	0.951	0.887	1.52e-185	UnCiliate1	SERP1	2.92343	1.94435	2.33261	1.88908	2.83979
FKBP11	3.41e-188	0.424671	0.613	0.334	1.14e-183	UnCiliate1	FKBP11	0.8547	0.337498	0.804291	0.343378	0.434684
PDGFRA	4.28e-188	0.400169	0.628	0.33	1.43e-183	UnCiliate1	PDGFRA	0.868709	0.362355	1.06816	0.328923	0.439747
LRRC75A	6.02e-187	0.530285	0.726	0.478	2.02e-182	UnCiliate1	LRRC75A	1.72209	0.822156	1.66501	0.666872	1.85305
COL6A3	1.91e-186	0.448223	0.677	0.392	6.42e-182	UnCiliate1	COL6A3	1.14395	0.482175	1.54633	0.45756	0.647509
ADRA2C	3.08e-186	0.384569	0.535	0.239	1.03e-181	UnCiliate1	ADRA2C	0.66819	0.223727	0.802554	0.209133	0.506052
FGF2	7.65e-184	0.434211	0.651	0.362	2.56e-179	UnCiliate1	FGF2	1.0664	0.449079	1.55491	0.372459	0.651458
DPT	6.93e-182	0.389099	0.542	0.251	2.33e-177	UnCiliate1	DPT	0.705454	0.238545	0.889647	0.223408	0.638799
FAU	1.08e-180	0.287584	0.999	0.991	3.62e-176	UnCiliate1	FAU	16.5364	13.4981	10.0751	13.6553	17.3788
PRDX1	5.84e-180	0.303384	0.996	0.986	1.96e-175	UnCiliate1	PRDX1	10.8689	8.08412	7.60888	9.71012	12.8933
CEACAM6	4.15e-179	0.862901	0.448	0.171	1.39e-174	UnCiliate1	CEACAM6	1.2392	0.113444	0.573462	0.380494	0.391388
ISG15	3.97e-177	0.592388	0.949	0.892	1.33e-172	UnCiliate1	ISG15	4.55593	2.35467	3.60196	2.94306	4.62452
RPL23	7.79e-177	0.359502	0.998	0.992	2.61e-172	UnCiliate1	RPL23	18.2434	14.3438	15.0742	12.7384	14.8072
GJA1	2.02e-176	0.383211	0.63	0.343	6.78e-172	UnCiliate1	GJA1	0.861329	0.358117	1.11529	0.344517	0.622627
PRRX1	2.38e-176	0.39046	0.638	0.349	7.97e-172	UnCiliate1	PRRX1	0.999811	0.439494	1.71415	0.33366	0.614769
TGM2	1.52e-173	0.448252	0.939	0.843	5.1e-169	UnCiliate1	TGM2	3.5567	1.91586	3.35868	2.90206	3.29303
MTRNR2L8	1.22e-171	0.471774	0.801	0.637	4.09e-167	UnCiliate1	MTRNR2L8	1.63461	0.836772	1.43755	0.902064	0.664147
HSPA1B	1.4e-170	0.379198	0.728	0.465	4.7e-166	UnCiliate1	HSPA1B	1.12207	0.550474	1.32484	0.56681	0.90546
SLC6A14	9.15e-170	0.484857	0.505	0.225	3.07e-165	UnCiliate1	SLC6A14	0.790245	0.188242	1.12971	0.208501	0.368616
MYL9	1.92e-169	0.326398	0.472	0.196	6.43e-165	UnCiliate1	MYL9	0.503703	0.157547	0.579425	0.164677	0.284713
THBS1	1.17e-164	0.401022	0.621	0.349	3.94e-160	UnCiliate1	THBS1	0.943242	0.422096	1.22003	0.338024	0.54218
COL1A2	2.42e-164	0.514227	0.849	0.722	8.12e-160	UnCiliate1	COL1A2	2.75999	1.57596	3.24186	1.23262	1.73604
HSD11B1	1.54e-163	0.336444	0.466	0.194	5.16e-159	UnCiliate1	HSD11B1	0.529739	0.171897	0.564106	0.166141	0.424696
APOE	1.7e-163	0.392401	0.566	0.302	5.69e-159	UnCiliate1	APOE	0.726823	0.290491	0.607051	0.259666	0.493867
MUC12	9.34e-163	0.313689	0.387	0.131	3.13e-158	UnCiliate1	MUC12	0.401017	0.111804	0.243927	0.10179	0.333544
MRPS6	1.06e-161	0.379412	0.929	0.864	3.56e-157	UnCiliate1	MRPS6	2.65516	1.59686	2.59737	1.88625	3.28848
MT1X	3.65e-159	0.478125	0.724	0.532	1.22e-154	UnCiliate1	MT1X	1.50608	0.783339	1.08774	0.722704	0.972112
SEC61B	4.24e-157	0.310101	0.989	0.975	1.42e-152	UnCiliate1	SEC61B	6.34759	4.95802	4.55481	4.80488	6.35696
SLC3A2	1.14e-156	0.393492	0.861	0.721	3.81e-152	UnCiliate1	SLC3A2	1.80446	1.00067	1.53886	1.24305	1.81192
ECM1	3.24e-156	0.322716	0.449	0.187	1.09e-151	UnCiliate1	ECM1	0.467252	0.149059	0.358893	0.160388	0.255367
SERPINH1	2.72e-155	0.370092	0.688	0.45	9.13e-151	UnCiliate1	SERPINH1	0.907899	0.432107	0.867468	0.434792	0.638171
MFAP4	1.52e-154	0.292564	0.438	0.176	5.11e-150	UnCiliate1	MFAP4	0.44124	0.144226	0.463589	0.140532	0.347893
UBB	4.16e-154	0.33722	0.996	0.986	1.4e-149	UnCiliate1	UBB	9.55411	6.98146	7.40331	7.93475	9.80732
PAEP	4.84e-154	0.615348	0.95	0.911	1.62e-149	UnCiliate1	PAEP	27.5571	18.0566	19.0954	15.455	23.8807
DNAJB1	3.95e-151	0.386629	0.899	0.764	1.32e-146	UnCiliate1	DNAJB1	2.25137	1.41325	2.03574	1.41466	2.07772
SELENOK	7.91e-151	0.364974	0.906	0.813	2.65e-146	UnCiliate1	SELENOK	2.12816	1.35374	1.35361	1.57706	1.8956
CLEC11A	1.86e-150	0.416762	0.696	0.5	6.25e-146	UnCiliate1	CLEC11A	1.08678	0.528974	0.836859	0.529114	0.789302
MIF	4.82e-149	0.340517	0.979	0.956	1.62e-144	UnCiliate1	MIF	4.96096	3.65327	2.92135	3.92343	5.14742
ADAMTS1	1.93e-148	0.356984	0.751	0.499	6.48e-144	UnCiliate1	ADAMTS1	1.381	0.772208	2.02373	0.663825	1.05719
KDELR2	5.91e-148	0.350287	0.943	0.88	1.98e-143	UnCiliate1	KDELR2	2.74103	1.8578	2.05425	2.02467	2.38733
NT5E	7.18e-148	0.328212	0.68	0.434	2.41e-143	UnCiliate1	NT5E	0.832173	0.343847	0.767792	0.578871	0.922297
CTSC	2.68e-146	0.379691	0.912	0.824	8.98e-142	UnCiliate1	CTSC	2.2813	1.47096	2.29242	1.34865	1.90116
ATP5MD	8.49e-146	0.306298	0.983	0.954	2.85e-141	UnCiliate1	ATP5MD	5.19345	3.97837	3.0328	4.16077	6.0307
RCN3	3.83e-145	0.323431	0.492	0.239	1.28e-140	UnCiliate1	RCN3	0.546075	0.192681	0.605624	0.184805	0.51187
SPOCK1	1.11e-144	0.280844	0.436	0.179	3.71e-140	UnCiliate1	SPOCK1	0.465912	0.17528	0.580655	0.159817	0.203595
BDKRB1	1.34e-144	0.26307	0.386	0.141	4.48e-140	UnCiliate1	BDKRB1	0.366842	0.110604	0.372038	0.124919	0.188401
MRC2	1.54e-144	0.302903	0.5	0.233	5.17e-140	UnCiliate1	MRC2	0.570077	0.231454	0.808973	0.189624	0.332003
RBP1	2.25e-144	0.415552	0.876	0.76	7.54e-140	UnCiliate1	RBP1	2.17294	1.30738	1.2867	1.47421	2.26719
VEGFA	1.9e-142	0.355839	0.788	0.592	6.37e-138	UnCiliate1	VEGFA	1.35642	0.759767	2.02369	0.641505	0.922386
FXYD5	3.3e-142	0.373589	0.653	0.434	1.11e-137	UnCiliate1	FXYD5	0.896467	0.401548	0.787621	0.458534	0.871748
ABL2	1.97e-141	0.350011	0.796	0.566	6.6e-137	UnCiliate1	ABL2	1.46459	0.79934	2.26698	0.817447	0.949822
SLC38A2	4.79e-141	0.330033	0.95	0.873	1.61e-136	UnCiliate1	SLC38A2	2.98373	1.93196	4.43652	2.00509	2.08656
BMP2	8.54e-141	0.323072	0.621	0.35	2.86e-136	UnCiliate1	BMP2	0.786978	0.422178	0.788469	0.322153	0.465507
NID1	9.31e-141	0.308621	0.531	0.272	3.12e-136	UnCiliate1	NID1	0.642196	0.275066	1.01568	0.225524	0.30139
TGFBI	1.1e-139	0.325842	0.54	0.285	3.7e-135	UnCiliate1	TGFBI	0.658549	0.263369	0.932972	0.248051	0.48762
DRAP1	1.84e-139	0.347774	0.91	0.843	6.17e-135	UnCiliate1	DRAP1	2.13706	1.32444	1.53754	1.70343	2.07566
COL8A1	3.42e-138	0.318356	0.504	0.25	1.15e-133	UnCiliate1	COL8A1	0.594079	0.224393	0.865159	0.21113	0.320705
MEG3	4.85e-138	0.288134	0.481	0.221	1.63e-133	UnCiliate1	MEG3	0.5642	0.209757	1.05174	0.204418	0.241544
MUC4	9.79e-138	0.350239	0.52	0.27	3.28e-133	UnCiliate1	MUC4	0.745267	0.17069	1.99785	0.297745	0.47985
CAV1	1.86e-137	0.335768	0.695	0.45	6.24e-133	UnCiliate1	CAV1	0.949958	0.474525	0.876798	0.585787	0.705975
EGR1	4.78e-137	0.465439	0.87	0.76	1.6e-132	UnCiliate1	EGR1	3.34819	2.178	3.49997	1.66159	1.98678
HGF	1.07e-136	0.286714	0.457	0.207	3.6e-132	UnCiliate1	HGF	0.487446	0.178502	0.691292	0.161483	0.232708
CDKN1A	2.8e-136	0.326742	0.826	0.662	9.41e-132	UnCiliate1	CDKN1A	1.47793	0.874161	1.36622	0.976488	1.94375
ISLR	6.1e-136	0.275496	0.426	0.184	2.05e-131	UnCiliate1	ISLR	0.423299	0.152529	0.443857	0.133686	0.266334
RGS2	8.28e-136	0.272785	0.414	0.17	2.78e-131	UnCiliate1	RGS2	0.405139	0.135829	0.329166	0.159668	0.282947
PLOD1	1.24e-135	0.381217	0.769	0.615	4.15e-131	UnCiliate1	PLOD1	1.33041	0.737397	1.47504	0.673857	0.924392
SPON2	3.07e-135	0.2771	0.433	0.189	1.03e-130	UnCiliate1	SPON2	0.440181	0.161854	0.498197	0.142226	0.265036
STC1	8.18e-134	0.643739	0.975	0.975	2.74e-129	UnCiliate1	STC1	16.1658	9.59545	20.214	7.43469	11.3698
PRDM1	2.29e-133	0.28089	0.579	0.323	7.69e-129	UnCiliate1	PRDM1	0.656017	0.284253	0.994197	0.310455	0.657759
OSTC	2.74e-133	0.320625	0.95	0.916	9.19e-129	UnCiliate1	OSTC	2.96894	2.12457	2.66039	2.07585	2.79594
MMP14	2.79e-132	0.290238	0.559	0.309	9.35e-128	UnCiliate1	MMP14	0.618333	0.264796	0.890419	0.257741	0.499614
PFDN5	2.95e-131	0.258804	0.994	0.983	9.9e-127	UnCiliate1	PFDN5	8.77708	7.51519	6.20861	6.3733	9.70249
TIMP3	3.17e-131	0.292418	0.514	0.264	1.06e-126	UnCiliate1	TIMP3	0.557433	0.211826	0.804254	0.231494	0.350865
IQCD	8.99e-131	0.344426	0.588	0.354	3.02e-126	UnCiliate1	IQCD	0.7042	0.274285	0.745473	0.338398	0.633881
ID1	1.51e-130	0.305049	0.535	0.289	5.06e-126	UnCiliate1	ID1	0.584571	0.246701	0.354997	0.312318	0.554062
PDLIM2	1.33e-129	0.306388	0.596	0.365	4.46e-125	UnCiliate1	PDLIM2	0.648811	0.304469	0.438031	0.311367	0.815296
DUSP10	4.08e-129	0.320048	0.655	0.43	1.37e-124	UnCiliate1	DUSP10	0.781357	0.395506	0.855107	0.362345	0.428373
LOXL2	1.27e-126	0.274205	0.481	0.241	4.27e-122	UnCiliate1	LOXL2	0.500476	0.206115	0.629672	0.195077	0.254062
RAB32	1.61e-126	0.283674	0.496	0.257	5.41e-122	UnCiliate1	RAB32	0.498017	0.209243	0.426667	0.209377	0.301289
FSTL1	3.35e-126	0.287763	0.69	0.461	1.12e-121	UnCiliate1	FSTL1	0.849943	0.422026	1.25916	0.479847	0.648389
SLCO4A1	4.01e-125	0.255633	0.556	0.309	1.34e-120	UnCiliate1	SLCO4A1	0.533867	0.225628	0.679658	0.26894	0.523622
ADM	4.52e-125	0.358544	0.756	0.567	1.52e-120	UnCiliate1	ADM	1.28678	0.751226	1.10672	0.721277	1.07514
TMEM59	5.2e-125	0.296803	0.984	0.962	1.74e-120	UnCiliate1	TMEM59	4.70849	3.84922	3.79675	3.0416	4.31111
FKBP10	1.72e-122	0.25294	0.439	0.205	5.76e-118	UnCiliate1	FKBP10	0.426045	0.153749	0.608996	0.159045	0.245498
UBE2S	2.03e-122	0.383451	0.922	0.829	6.82e-118	UnCiliate1	UBE2S	4.04506	1.64761	2.65066	5.7247	3.75759
CLEC2B	7.92e-122	0.284371	0.513	0.27	2.66e-117	UnCiliate1	CLEC2B	0.57767	0.274482	0.435059	0.26064	0.629592
PIGR	1.93e-121	0.47479	0.811	0.654	6.47e-117	UnCiliate1	PIGR	2.14897	1.05901	3.77164	0.913089	1.52275
CXCL1	1.44e-120	0.317923	0.949	0.832	4.83e-116	UnCiliate1	CXCL1	6.23344	4.8805	5.1313	4.62403	3.8474
TOB1	2.07e-120	0.261096	0.582	0.341	6.93e-116	UnCiliate1	TOB1	0.593666	0.285661	0.704088	0.288014	0.54422
CTSL	2.78e-120	0.343049	0.779	0.624	9.34e-116	UnCiliate1	CTSL	1.29418	0.743359	1.42105	0.727501	1.12687
NME3	3.37e-119	0.330021	0.86	0.761	1.13e-114	UnCiliate1	NME3	1.61501	1.12278	1.17981	0.93925	1.14972
BDKRB2	3.89e-119	0.260732	0.484	0.25	1.3e-114	UnCiliate1	BDKRB2	0.487027	0.210645	0.637649	0.166597	0.397156
ITGA2	4.09e-119	0.286662	0.669	0.446	1.37e-114	UnCiliate1	ITGA2	0.87793	0.407129	1.65724	0.474926	0.673204
RIN2	4.4e-119	0.29712	0.661	0.435	1.47e-114	UnCiliate1	RIN2	0.842384	0.443237	1.07424	0.414486	0.770744
CAVIN3	1.41e-118	0.25349	0.458	0.228	4.74e-114	UnCiliate1	CAVIN3	0.426784	0.126554	0.29602	0.296989	0.490615
COL5A2	1.63e-116	0.25713	0.5	0.263	5.48e-112	UnCiliate1	COL5A2	0.535061	0.236077	0.829862	0.213432	0.359001
RABAC1	2.07e-116	0.296228	0.971	0.942	6.95e-112	UnCiliate1	RABAC1	3.98404	3.20047	2.52067	2.78306	4.04177
AL161431.1	2.69e-116	0.299307	0.805	0.609	9.03e-112	UnCiliate1	AL161431.1	1.49583	0.853037	1.82235	1.18556	1.02918
FAM96B	1.12e-115	0.298856	0.954	0.925	3.74e-111	UnCiliate1	FAM96B	3.13673	2.29243	1.95196	2.51837	3.59571
DYNLL1	3.81e-114	0.282537	0.991	0.974	1.28e-109	UnCiliate1	DYNLL1	7.50954	5.26515	4.71047	7.89614	8.12559
KRTAP2-3	2.06e-112	0.315321	0.391	0.171	6.91e-108	UnCiliate1	KRTAP2-3	0.500798	0.148842	0.201521	0.332604	0.298899
C1R	3.24e-112	0.308513	0.578	0.37	1.09e-107	UnCiliate1	C1R	0.707541	0.331835	0.890401	0.298569	0.596697
CDC42SE1	3.62e-112	0.324116	0.671	0.484	1.22e-107	UnCiliate1	CDC42SE1	0.885611	0.494969	0.694133	0.439156	0.785563
MSLN	7.52e-112	0.319541	0.481	0.263	2.52e-107	UnCiliate1	MSLN	0.540827	0.167855	0.425589	0.296319	0.53256
DDIT3	3.09e-111	0.338155	0.668	0.475	1.04e-106	UnCiliate1	DDIT3	0.985175	0.563665	0.790488	0.517732	0.545855
H2AFZ	7.89e-111	0.313306	0.997	0.981	2.65e-106	UnCiliate1	H2AFZ	10.2833	5.58317	7.32951	13.9142	10.8913
UBL5	6.15e-110	0.250249	0.988	0.973	2.06e-105	UnCiliate1	UBL5	6.11828	5.02334	3.92587	5.0271	6.77624
TFF3	1.17e-109	1.4862	0.869	0.778	3.92e-105	UnCiliate1	TFF3	7.32356	1.51739	4.19818	2.12515	3.66742
MALL	1.44e-109	0.36044	0.331	0.133	4.83e-105	UnCiliate1	MALL	0.432836	0.0606273	0.205683	0.177301	0.467255
TOMM7	3.53e-109	0.287219	0.981	0.958	1.18e-104	UnCiliate1	TOMM7	4.67384	3.78752	3.03364	3.49295	3.90337
GOLT1B	5.92e-109	0.285218	0.592	0.383	1.98e-104	UnCiliate1	GOLT1B	0.638309	0.326053	0.549022	0.314515	0.404747
CALU	9.6e-109	0.301998	0.945	0.886	3.22e-104	UnCiliate1	CALU	2.90577	1.94656	3.19981	2.29617	2.69853
DNAJA1	1.15e-108	0.260994	0.984	0.968	3.85e-104	UnCiliate1	DNAJA1	5.08764	3.84195	5.3881	4.06263	5.42892
BAG3	4.33e-108	0.250619	0.563	0.342	1.45e-103	UnCiliate1	BAG3	0.568934	0.292521	0.483893	0.303756	0.519977
LRPAP1	8.79e-106	0.303376	0.965	0.949	2.95e-101	UnCiliate1	LRPAP1	3.76521	2.80693	3.5607	2.65376	3.80324
FKBP2	1.53e-105	0.265216	0.967	0.939	5.12e-101	UnCiliate1	FKBP2	3.49957	2.59446	3.02993	2.93641	3.33433
SRP19	1.55e-105	0.310978	0.828	0.714	5.19e-101	UnCiliate1	SRP19	1.41018	0.900757	1.04193	0.95023	1.45708
BRI3	2.63e-105	0.281471	0.932	0.9	8.82e-101	UnCiliate1	BRI3	2.56369	1.95584	1.6115	1.83209	3.19287
CD44	5.89e-105	0.266037	0.894	0.81	1.97e-100	UnCiliate1	CD44	2.07097	1.304	3.22146	1.53666	2.1352
IL1B	9.87e-104	0.41193	0.887	0.72	3.31e-99	UnCiliate1	IL1B	3.02504	1.89712	2.13545	2.19386	2.87483
MED31	5.67e-103	0.294046	0.701	0.535	1.9e-98	UnCiliate1	MED31	0.88977	0.51107	0.604647	0.571535	0.720022
MT1E	6.86e-103	0.334226	0.672	0.487	2.3e-98	UnCiliate1	MT1E	1.16363	0.620302	0.908811	0.798265	1.42318
S100A13	5.6e-100	0.264532	0.976	0.95	1.88e-95	UnCiliate1	S100A13	4.77814	3.74333	2.57524	4.11266	6.00161
RASSF8-AS1	6.25e-100	0.257078	0.481	0.276	2.1e-95	UnCiliate1	RASSF8-AS1	0.489832	0.234423	0.451309	0.202067	0.30818
DNAJB9	7.33e-100	0.281697	0.717	0.539	2.46e-95	UnCiliate1	DNAJB9	0.963844	0.619298	0.980517	0.485223	0.639796
RNASE1	1.37e-99	0.325728	0.497	0.288	4.61e-95	UnCiliate1	RNASE1	0.586582	0.219101	0.341636	0.339184	0.37825
CST3	7.74e-99	0.2685	0.985	0.967	2.6e-94	UnCiliate1	CST3	5.42082	4.53718	3.82582	3.77173	6.3181
KRT17	2.13e-96	0.305215	0.409	0.195	7.15e-92	UnCiliate1	KRT17	0.596362	0.278406	0.367625	0.304001	0.254037
METRN	2.44e-96	0.277454	0.664	0.476	8.17e-92	UnCiliate1	METRN	0.781603	0.398911	0.496263	0.557009	1.09015
PKIG	1.44e-95	0.293177	0.688	0.524	4.84e-91	UnCiliate1	PKIG	0.87284	0.517068	0.709129	0.470297	0.754276
BNIP3L	5.17e-95	0.268612	0.869	0.779	1.74e-90	UnCiliate1	BNIP3L	1.66276	1.20279	1.71504	1.05236	1.3159
S100A9	1.86e-94	0.534749	0.798	0.633	6.22e-90	UnCiliate1	S100A9	2.41877	1.2231	1.30792	1.64119	1.87065
BRD2	2.37e-94	0.256088	0.777	0.627	7.96e-90	UnCiliate1	BRD2	1.1299	0.707192	1.38318	0.764868	0.82464
PCBP2	5.53e-94	0.269296	0.963	0.934	1.86e-89	UnCiliate1	PCBP2	3.35741	2.59882	2.75855	2.62184	2.50077
GTF2B	4.91e-93	0.269868	0.733	0.577	1.65e-88	UnCiliate1	GTF2B	0.937721	0.584911	0.746657	0.553755	1.12657
GCNT3	4.76e-92	0.360153	0.558	0.364	1.6e-87	UnCiliate1	GCNT3	0.773095	0.299885	0.866394	0.392329	0.59346
TPBG	1.2e-91	0.290766	0.821	0.71	4.02e-87	UnCiliate1	TPBG	1.47664	1.021	1.85707	0.787522	0.814211
IER5L	8.57e-88	0.260534	0.571	0.378	2.87e-83	UnCiliate1	IER5L	0.653371	0.372595	0.55496	0.349067	0.315644
KRT7	2.04e-87	0.442316	0.967	0.94	6.86e-83	UnCiliate1	KRT7	6.2556	3.76584	4.50552	5.09536	9.04624
BCAT1	2.63e-87	0.34561	0.44	0.246	8.82e-83	UnCiliate1	BCAT1	0.613739	0.147923	0.780101	0.387694	0.321013
TCEAL9	2.48e-86	0.285462	0.834	0.734	8.31e-82	UnCiliate1	TCEAL9	1.48558	1.06708	1.13413	0.926764	1.17773
ALDH1A3	7e-84	0.437214	0.438	0.246	2.35e-79	UnCiliate1	ALDH1A3	0.809087	0.164371	1.41399	0.312519	1.02699
GPRC5A	7.8e-84	0.357897	0.747	0.579	2.62e-79	UnCiliate1	GPRC5A	1.48113	0.671948	1.71153	1.27473	1.23901
KRTCAP2	8.13e-84	0.274159	0.832	0.734	2.73e-79	UnCiliate1	KRTCAP2	1.39798	0.964221	1.00683	0.9675	1.42864
CXCL8	1.84e-83	0.273912	1	0.997	6.18e-79	UnCiliate1	CXCL8	32.3796	26.8382	29.17	25.3966	25.173
GSTO1	1.99e-83	0.280928	0.939	0.897	6.68e-79	UnCiliate1	GSTO1	2.69701	1.9672	1.66738	2.31559	2.28567
MRPL18	6.48e-83	0.27479	0.787	0.671	2.17e-78	UnCiliate1	MRPL18	1.20317	0.734609	0.960567	0.953403	1.05436
NDUFA13	2.63e-82	0.270086	0.897	0.837	8.82e-78	UnCiliate1	NDUFA13	1.89085	1.44742	1.19346	1.28209	1.93191
S100A10	1.65e-79	0.352027	0.994	0.978	5.55e-75	UnCiliate1	S100A10	11.0602	6.78858	5.79714	11.5086	23.2797
F3	1.93e-78	0.26577	0.921	0.81	6.48e-74	UnCiliate1	F3	3.28146	2.5139	4.21473	2.15029	2.44288
NAMPT	2.89e-78	0.253075	0.951	0.908	9.71e-74	UnCiliate1	NAMPT	3.16512	2.35264	4.029	2.37288	2.16707
CEBPB	3.05e-78	0.25497	0.946	0.905	1.02e-73	UnCiliate1	CEBPB	3.0494	2.43237	3.08983	2.05256	2.58624
CYTOR	1.78e-77	0.258944	0.839	0.73	5.97e-73	UnCiliate1	CYTOR	1.54496	0.997806	1.44954	1.28726	1.47361
CHI3L1	7.91e-77	0.264534	0.58	0.407	2.65e-72	UnCiliate1	CHI3L1	0.811838	0.524196	0.800319	0.335876	0.850022
C12orf57	6.11e-74	0.283583	0.924	0.89	2.05e-69	UnCiliate1	C12orf57	2.60298	1.99496	1.86264	1.88349	2.17629
CST1	1.8e-70	0.708528	0.282	0.128	6.02e-66	UnCiliate1	CST1	0.90103	0.123843	0.223171	0.21359	0.367332
PDZK1IP1	3.51e-67	0.287204	0.957	0.911	1.18e-62	UnCiliate1	PDZK1IP1	4.17388	3.19056	2.37208	3.32943	5.8819
SH3BGRL3	2.54e-66	0.255029	0.972	0.947	8.51e-62	UnCiliate1	SH3BGRL3	4.53842	3.59983	2.45332	3.7927	6.47292
VKORC1	1.25e-64	0.251606	0.735	0.631	4.2e-60	UnCiliate1	VKORC1	1.01884	0.659725	0.810301	0.732868	0.790418
BST2	1.79e-61	0.291868	0.618	0.46	6e-57	UnCiliate1	BST2	0.970488	0.629805	0.56632	0.523515	1.05551
CALB1	4.65e-61	0.398668	0.927	0.846	1.56e-56	UnCiliate1	CALB1	3.6783	2.27967	3.38248	2.78481	3.66927
ADGRF1	1.53e-59	0.250681	0.398	0.238	5.12e-55	UnCiliate1	ADGRF1	0.536686	0.131541	1.07535	0.430813	0.169445
IL4I1	8.59e-58	0.254246	0.469	0.31	2.88e-53	UnCiliate1	IL4I1	0.526607	0.205155	0.518514	0.371441	0.351104
IDO1	3.5e-54	0.261661	0.484	0.332	1.17e-49	UnCiliate1	IDO1	0.602901	0.243656	0.851927	0.38479	0.391812
IFIT1	2.17e-53	0.263756	0.399	0.252	7.27e-49	UnCiliate1	IFIT1	0.4844	0.185273	0.631555	0.221674	0.301266
FGFBP1	1.17e-52	0.443944	0.711	0.563	3.94e-48	UnCiliate1	FGFBP1	1.88814	0.855819	1.04374	1.54232	3.17467
IFIT3	1.04e-49	0.266556	0.385	0.242	3.48e-45	UnCiliate1	IFIT3	0.47952	0.169215	0.598872	0.243195	0.322979
MX1	1.42e-37	0.260686	0.535	0.41	4.77e-33	UnCiliate1	MX1	0.744857	0.343699	1.00703	0.522262	0.649563
KLK10	3.6e-35	0.395489	0.455	0.345	1.21e-30	UnCiliate1	KLK10	0.815394	0.267266	0.375462	0.560461	1.13733
ATP1B1	4.28e-35	0.293558	0.906	0.884	1.43e-30	UnCiliate1	ATP1B1	2.68711	1.87701	2.42341	2.17056	2.1282
MAL2	1.09e-15	0.350327	0.73	0.713	3.64e-11	UnCiliate1	MAL2	1.57207	0.791713	0.832042	1.38656	2.95195
DCBLD2	0.00373274	0.307806	0.733	0.739	1	UnCiliate1	DCBLD2	1.90624	0.967506	1.68339	1.98451	2.67956
SERPINA1	0	1.66972	1	0.995	0	UnCiliate2	SERPINA1	17.6054	70.9973	13.9747	44.5522	25.8913
SERPINA5	0	1.60923	0.866	0.54	0	UnCiliate2	SERPINA5	0.773511	5.23796	1.20591	2.37688	1.26674
SCGB2A1	0	1.57342	0.998	0.957	0	UnCiliate2	SCGB2A1	8.20476	28.0932	6.16972	12.1738	12.3427
SLC26A2	0	1.26567	0.876	0.636	0	UnCiliate2	SLC26A2	1.09358	4.24372	2.47557	1.26524	0.752237
CAPS	0	1.23721	0.829	0.527	0	UnCiliate2	CAPS	0.959075	3.9249	0.755197	1.84601	1.3274
STX18	0	1.0159	0.897	0.64	0	UnCiliate2	STX18	0.833276	3.10986	0.860049	2.11344	1.12509
HMGCR	0	0.98595	0.937	0.798	0	UnCiliate2	HMGCR	1.58284	4.69404	3.07461	3.10255	1.04104
CCDC146	0	0.919134	0.807	0.464	0	UnCiliate2	CCDC146	0.540653	2.1506	0.542109	1.36094	0.650378
CPM	0	0.894104	0.962	0.779	0	UnCiliate2	CPM	1.36603	3.82595	2.70998	2.46989	1.30583
ASRGL1	0	0.892368	0.99	0.936	0	UnCiliate2	ASRGL1	4.05492	9.44069	3.72266	7.90085	4.46122
WFDC2	0	0.87742	1	0.998	0	UnCiliate2	WFDC2	24.3786	46.85	16.4136	31.3143	25.1251
CADM1	0	0.828753	0.939	0.765	0	UnCiliate2	CADM1	1.25197	3.34314	2.06388	2.28275	1.16626
C2orf88	0	0.822034	0.954	0.813	0	UnCiliate2	C2orf88	1.99604	4.72105	1.83615	3.66943	1.7678
ITM2B	0	0.761573	0.999	0.993	0	UnCiliate2	ITM2B	9.73293	17.7006	9.80175	11.3388	12.719
RPS8	0	0.517756	1	0.999	0	UnCiliate2	RPS8	26.2468	40.5555	20.9031	38.6198	36.2804
MT-CO1	0	0.487787	1	1	0	UnCiliate2	MT-CO1	194.498	273.332	139.694	224.7	95.9218
H3F3A	0	0.463112	1	0.995	0	UnCiliate2	H3F3A	13.27	19.0211	9.88579	15.8288	15.1927
RPL3	0	0.450674	1	0.997	0	UnCiliate2	RPL3	20.0136	28.74	15.584	25.6934	26.1804
EEF1A1	0	0.400884	1	1	0	UnCiliate2	EEF1A1	42.4049	57.3655	36.4509	48.1121	55.6138
TPT1	0	0.28128	1	1	0	UnCiliate2	TPT1	53.5031	65.2669	41.7242	55.997	66.2914
LDHB	8.84e-303	0.700602	0.989	0.953	2.96e-298	UnCiliate2	LDHB	4.12422	8.35453	3.55523	8.33424	5.59492
SELENOP	3.13e-301	1.05727	0.877	0.624	1.05e-296	UnCiliate2	SELENOP	0.874232	2.95952	0.732142	1.05388	1.35003
LINC01541	2.73e-299	0.818107	0.898	0.631	9.16e-295	UnCiliate2	LINC01541	1.00674	2.56279	2.12952	0.781133	0.617218
TKT	6.21e-288	0.736895	0.976	0.927	2.08e-283	UnCiliate2	TKT	3.46103	7.14309	2.88652	6.25324	5.32704
CFI	9.04e-288	0.685179	0.81	0.522	3.03e-283	UnCiliate2	CFI	0.490098	1.51276	0.658022	0.933077	0.364316
CD74	1.4e-280	0.876889	0.956	0.852	4.69e-276	UnCiliate2	CD74	2.50152	5.74314	1.74588	3.88768	2.42589
HLA-DRA	2.36e-268	0.905517	0.919	0.754	7.91e-264	UnCiliate2	HLA-DRA	1.74985	4.45344	1.19301	2.99106	1.852
SLPI	2.09e-260	0.707771	1	1	7.02e-256	UnCiliate2	SLPI	40.5741	65.9752	25.9147	40.6586	48.2811
DCDC2	2.61e-257	0.667144	0.798	0.507	8.77e-253	UnCiliate2	DCDC2	0.535966	1.5733	0.695052	1.04241	0.569028
CP	3.71e-257	0.959903	0.998	0.995	1.25e-252	UnCiliate2	CP	12.3706	27.7527	33.6183	14.82	12.6293
CLU	1.65e-247	0.833156	0.956	0.853	5.54e-243	UnCiliate2	CLU	2.28543	4.97432	2.47724	2.66584	2.36072
NCOA7	2.07e-244	0.786208	0.965	0.875	6.93e-240	UnCiliate2	NCOA7	2.38197	5.30354	3.3305	3.92984	2.03786
PAPSS1	6.03e-243	0.737764	0.928	0.777	2.02e-238	UnCiliate2	PAPSS1	1.29785	2.9995	1.56724	1.86399	1.42051
TCIM	1.59e-239	0.800038	0.955	0.858	5.32e-235	UnCiliate2	TCIM	2.16717	4.79891	2.88999	2.99889	2.32938
HLA-DRB1	6.17e-238	0.766664	0.889	0.705	2.07e-233	UnCiliate2	HLA-DRB1	1.20679	2.98408	1.1518	2.08079	1.5526
EPB41L2	4.35e-235	0.590603	0.807	0.543	1.46e-230	UnCiliate2	EPB41L2	0.512991	1.44657	0.994036	1.10026	0.50218
PODXL	4.9e-229	0.695228	0.859	0.634	1.64e-224	UnCiliate2	PODXL	0.829245	2.22218	2.19702	1.47676	0.63357
ATF3	6.25e-229	0.704177	0.972	0.9	2.1e-224	UnCiliate2	ATF3	3.19752	6.32983	3.1722	5.23353	2.98597
RPS3	2.48e-226	0.355457	1	0.997	8.32e-222	UnCiliate2	RPS3	21.6497	29.2259	15.0392	29.3237	29.7899
LINC01480	2.67e-220	0.919283	0.829	0.593	8.96e-216	UnCiliate2	LINC01480	0.909115	2.64564	0.86175	1.07505	0.678402
SPINT2	1.92e-206	0.517458	0.99	0.96	6.43e-202	UnCiliate2	SPINT2	4.77464	7.6013	3.74005	6.4148	6.92685
CD24	4.01e-206	0.478947	0.991	0.962	1.35e-201	UnCiliate2	CD24	4.97624	7.26912	3.592	5.05153	5.72175
TMEM101	4.33e-205	0.597563	0.958	0.8	1.45e-200	UnCiliate2	TMEM101	1.77947	3.24088	1.71802	1.97283	1.61471
DMKN	3.87e-200	0.695567	0.942	0.822	1.3e-195	UnCiliate2	DMKN	1.46971	3.13183	0.835389	2.12273	2.2788
RPS2	9.01e-196	0.321049	1	1	3.02e-191	UnCiliate2	RPS2	31.3098	41.241	22.1507	43.1449	40.9378
CMTM6	1.22e-195	0.541079	0.982	0.938	4.1e-191	UnCiliate2	CMTM6	3.56268	6.15675	4.39557	5.70507	3.14927
BTG2	2.31e-194	0.666621	0.785	0.532	7.74e-190	UnCiliate2	BTG2	0.671885	1.80235	0.515403	1.33204	0.775317
CLDN10	3.74e-194	0.581929	0.984	0.932	1.25e-189	UnCiliate2	CLDN10	3.92351	6.45976	3.39919	4.50935	3.78476
RPL6	7e-191	0.321249	1	0.997	2.35e-186	UnCiliate2	RPL6	15.5036	20.3338	13.411	19.0926	23.0818
AIFM1	7.67e-190	0.481093	0.735	0.464	2.57e-185	UnCiliate2	AIFM1	0.380932	1.04222	0.530146	0.849127	0.632246
PLCB1	1.28e-189	0.396324	0.635	0.331	4.31e-185	UnCiliate2	PLCB1	0.245089	0.706503	0.672372	0.448004	0.250167
PDIA3	2.53e-188	0.465105	0.987	0.947	8.47e-184	UnCiliate2	PDIA3	3.49174	5.55783	4.66118	4.80253	3.74569
RGS10	1.31e-186	0.522871	0.953	0.85	4.39e-182	UnCiliate2	RGS10	1.67382	3.03256	1.20431	2.65641	2.11832
RBBP8	5.87e-186	0.661731	0.774	0.522	1.97e-181	UnCiliate2	RBBP8	0.557358	1.88136	1.16132	2.08601	0.809061
CAPN9	1.32e-184	0.359137	0.294	0.07	4.44e-180	UnCiliate2	CAPN9	0.0494757	0.357815	0.0711801	0.0997978	0.0770296
MARCKSL1	4.5e-184	0.610634	0.879	0.717	1.51e-179	UnCiliate2	MARCKSL1	1.07778	2.18803	0.583321	1.29471	1.16804
AP002884.1	8.47e-180	0.512526	0.56	0.28	2.84e-175	UnCiliate2	AP002884.1	0.202183	0.793076	0.199736	0.561838	0.24418
RPLP0	1.88e-179	0.274729	1	0.997	6.3e-175	UnCiliate2	RPLP0	16.8254	21.2704	13.1581	21.2674	22.1601
SAT1	3.31e-179	0.562571	1	1	1.11e-174	UnCiliate2	SAT1	27.3189	40.4399	25.5609	25.2551	35.057
RPL5	8.71e-175	0.285877	1	0.995	2.92e-170	UnCiliate2	RPL5	14.6496	18.2455	10.6941	16.3783	18.5864
HLA-DPA1	2.75e-173	0.521705	0.65	0.379	9.21e-169	UnCiliate2	HLA-DPA1	0.363361	0.997602	0.362977	0.533071	0.507599
PRAME	3.02e-172	0.307552	0.494	0.214	1.01e-167	UnCiliate2	PRAME	0.119739	0.429929	0.115716	0.361425	0.0902154
SH3YL1	5.24e-172	0.461915	0.925	0.767	1.76e-167	UnCiliate2	SH3YL1	1.35577	2.35163	1.16104	1.87214	1.88832
RACK1	9.27e-171	0.310989	0.999	0.995	3.11e-166	UnCiliate2	RACK1	12.7467	16.5854	9.72943	15.9427	18.1404
KLF6	1.5e-168	0.526366	0.993	0.97	5.04e-164	UnCiliate2	KLF6	5.39679	8.78545	8.63137	7.20316	3.54651
QPRT	1.52e-167	0.480839	0.952	0.86	5.11e-163	UnCiliate2	QPRT	1.97059	3.20544	1.64317	2.27032	2.75081
SPRY1	2.12e-167	0.730294	0.695	0.458	7.12e-163	UnCiliate2	SPRY1	0.466004	1.60191	0.569212	1.09951	0.578758
LAPTM4B	7.96e-165	0.552627	0.936	0.822	2.67e-160	UnCiliate2	LAPTM4B	1.80696	3.40911	1.40728	3.19196	2.38272
KDELR1	2.62e-164	0.440867	0.952	0.855	8.8e-160	UnCiliate2	KDELR1	1.96763	3.24002	1.52939	3.1046	2.32165
TMEM165	8.61e-164	0.476447	0.931	0.836	2.89e-159	UnCiliate2	TMEM165	1.59839	2.69551	2.06746	1.8729	1.23013
HLA-DQB1	1.79e-163	0.482704	0.828	0.624	6e-159	UnCiliate2	HLA-DQB1	0.738348	1.50411	0.700611	1.08572	0.922239
APLP2	4.82e-163	0.437464	0.99	0.958	1.62e-158	UnCiliate2	APLP2	4.70571	7.05408	5.7307	5.91804	5.22531
AGR3	8.97e-163	0.591508	0.863	0.678	3.01e-158	UnCiliate2	AGR3	1.08869	2.18504	0.817641	1.35032	1.02728
UGT2B7	2.13e-160	0.441319	0.878	0.706	7.14e-156	UnCiliate2	UGT2B7	0.920613	1.66172	0.731363	1.22315	1.11088
RPL10A	1.4e-157	0.291493	0.999	0.993	4.69e-153	UnCiliate2	RPL10A	13.4551	16.9852	9.40575	15.8276	18.0236
EPCAM	3.62e-157	0.418726	0.982	0.944	1.21e-152	UnCiliate2	EPCAM	3.85947	5.94993	3.29223	6.05286	5.97382
PLA2G4A	2.83e-156	0.520481	0.805	0.609	9.49e-152	UnCiliate2	PLA2G4A	0.651655	1.57335	1.4179	1.37104	0.460319
SCGB1D2	2.34e-154	1.3323	0.937	0.802	7.85e-150	UnCiliate2	SCGB1D2	2.98698	8.62364	2.29726	2.06531	3.40149
IQGAP2	4.22e-154	0.365113	0.412	0.162	1.42e-149	UnCiliate2	IQGAP2	0.112066	0.475224	0.251246	0.288372	0.110733
STXBP6	6.92e-154	0.433386	0.587	0.311	2.32e-149	UnCiliate2	STXBP6	0.261928	0.794259	0.330489	0.686646	0.232778
NEDD9	1.09e-150	0.569218	0.822	0.628	3.64e-146	UnCiliate2	NEDD9	0.785328	1.84961	1.66893	1.43646	0.450343
ITM2C	1.49e-149	0.430327	0.919	0.811	5.01e-145	UnCiliate2	ITM2C	1.38935	2.30018	1.4813	1.73775	1.5462
HSP90B1	8.14e-149	0.410217	0.998	0.989	2.73e-144	UnCiliate2	HSP90B1	7.96845	11.9515	10.2104	12.1847	9.87689
RNF19A	2.06e-146	0.505381	0.878	0.72	6.89e-142	UnCiliate2	RNF19A	1.23281	2.39634	2.94283	1.78554	0.841787
MDK	2.62e-145	0.638237	0.869	0.716	8.78e-141	UnCiliate2	MDK	1.32747	2.66221	0.701903	1.73017	1.06815
EYA2	1.49e-144	0.349871	0.631	0.377	5.01e-140	UnCiliate2	EYA2	0.281492	0.692768	0.479274	0.518711	0.360006
FAM69B	1.78e-143	0.388786	0.652	0.407	5.96e-139	UnCiliate2	FAM69B	0.322076	0.771973	0.307667	0.529972	0.362967
CITED4	2.72e-143	0.57512	0.825	0.632	9.13e-139	UnCiliate2	CITED4	0.954313	1.97707	0.490054	1.36645	1.21731
RPL7	1.34e-142	0.252671	1	0.995	4.5e-138	UnCiliate2	RPL7	13.9788	16.8785	10.6805	15.1768	14.4423
TST	4.75e-141	0.414504	0.815	0.626	1.59e-136	UnCiliate2	TST	0.674395	1.29273	0.424266	1.05356	0.72739
PPP1R3B	4.49e-140	0.357406	0.556	0.31	1.51e-135	UnCiliate2	PPP1R3B	0.207156	0.598759	0.455105	0.401216	0.176786
SRD5A3	5.5e-139	0.431751	0.8	0.597	1.85e-134	UnCiliate2	SRD5A3	0.727525	1.35873	0.711002	0.860871	0.834559
HSPA2	9.21e-139	0.508566	0.836	0.66	3.09e-134	UnCiliate2	HSPA2	0.809451	1.61993	1.00993	0.953703	0.846463
ACTG1	2.22e-138	0.408483	1	0.994	7.45e-134	UnCiliate2	ACTG1	14.0998	20.4734	10.6207	21.5823	21.0441
MECOM	2.31e-138	0.40546	0.734	0.508	7.74e-134	UnCiliate2	MECOM	0.478494	1.04721	0.785316	0.820908	0.513559
TPD52L1	1.16e-136	0.36383	0.809	0.623	3.87e-132	UnCiliate2	TPD52L1	0.676944	1.18351	0.553779	0.823682	0.892206
SBSPON	1.75e-136	0.288033	0.417	0.18	5.87e-132	UnCiliate2	SBSPON	0.121389	0.388973	0.0750938	0.255354	0.0250136
TACSTD2	3.28e-134	0.436685	0.993	0.968	1.1e-129	UnCiliate2	TACSTD2	6.44199	9.42028	4.77842	8.62421	6.98909
ANAPC4	1.57e-133	0.376952	0.601	0.362	5.25e-129	UnCiliate2	ANAPC4	0.257506	0.724236	0.66542	0.600059	0.188447
RPSA	2.27e-132	0.326009	1	0.992	7.61e-128	UnCiliate2	RPSA	11.3073	15.878	8.30555	19.1027	18.7046
BIRC3	3.92e-131	0.584037	0.922	0.799	1.31e-126	UnCiliate2	BIRC3	2.35652	4.63237	4.15995	4.45678	2.16417
ANXA1	4.79e-131	0.464085	0.998	0.985	1.61e-126	UnCiliate2	ANXA1	9.51822	14.5624	8.97955	14.3651	12.9378
MMP7	8.9e-131	0.54064	1	0.998	2.99e-126	UnCiliate2	MMP7	31.9071	52.3747	21.0379	57.9249	54.6832
SPECC1	2.02e-129	0.392197	0.773	0.558	6.78e-125	UnCiliate2	SPECC1	0.610407	1.24034	1.3582	1.02743	0.461255
MSX1	2.32e-129	0.46266	0.671	0.45	7.77e-125	UnCiliate2	MSX1	0.403431	1.02311	0.433206	0.812087	0.498512
KMT2C	2.45e-129	0.369397	0.82	0.62	8.21e-125	UnCiliate2	KMT2C	0.73988	1.51601	3.00223	1.4182	0.467134
PPIA	8.74e-128	0.329114	0.998	0.988	2.93e-123	UnCiliate2	PPIA	9.79303	13.9631	6.62346	17.3746	17.2676
SKAP1	1.72e-127	0.320348	0.628	0.387	5.77e-123	UnCiliate2	SKAP1	0.286137	0.658261	0.288042	0.561158	0.311107
PPIB	5.02e-127	0.294426	0.999	0.99	1.68e-122	UnCiliate2	PPIB	8.52048	11.0236	8.75022	10.2853	8.89801
SPATA13	6.09e-127	0.373024	0.655	0.426	2.04e-122	UnCiliate2	SPATA13	0.340567	0.847991	1.27208	0.62502	0.231288
TNIP3	4.03e-126	0.630104	0.571	0.33	1.35e-121	UnCiliate2	TNIP3	0.427736	1.37377	0.602575	1.09526	0.258562
SLC25A6	1.45e-125	0.353333	0.981	0.931	4.88e-121	UnCiliate2	SLC25A6	3.04568	4.46679	2.77269	4.49308	4.69581
EIF3H	2.55e-125	0.351324	0.946	0.846	8.55e-121	UnCiliate2	EIF3H	1.60526	2.42514	1.30465	2.15856	2.22928
HOXB7	3.72e-124	0.367768	0.704	0.48	1.25e-119	UnCiliate2	HOXB7	0.432786	0.908802	0.31088	0.766111	0.562399
METTL9	1.05e-123	0.399723	0.905	0.79	3.52e-119	UnCiliate2	METTL9	1.18835	1.99166	0.973548	1.73534	1.61448
MYL12B	1.95e-123	0.262849	0.999	0.989	6.55e-119	UnCiliate2	MYL12B	10.0663	12.5119	7.02622	11.7085	15.5392
ST13	2.34e-122	0.336659	0.956	0.87	7.84e-118	UnCiliate2	ST13	1.92855	2.83119	1.87978	2.57326	2.53119
BTF3	8.75e-122	0.273683	0.997	0.979	2.93e-117	UnCiliate2	BTF3	6.03006	7.72091	4.34361	7.49485	8.63173
NPM1	5.28e-121	0.255114	0.998	0.988	1.77e-116	UnCiliate2	NPM1	8.24488	10.7199	6.71246	12.1324	11.9496
SCP2	6.22e-119	0.347554	0.933	0.824	2.09e-114	UnCiliate2	SCP2	1.42514	2.11407	1.23097	1.61748	1.58339
TTC3	1.93e-118	0.368146	0.931	0.811	6.47e-114	UnCiliate2	TTC3	1.6007	2.50224	3.20604	1.84588	1.45645
SINHCAF	1.95e-118	0.361579	0.771	0.577	6.54e-114	UnCiliate2	SINHCAF	0.564829	1.12686	0.662923	1.11554	0.72695
AP1M2	8.11e-118	0.338067	0.774	0.553	2.72e-113	UnCiliate2	AP1M2	0.55119	1.0408	0.353151	0.997895	0.876169
CTSZ	1.42e-115	0.367241	0.85	0.69	4.75e-111	UnCiliate2	CTSZ	0.887875	1.50889	0.510517	1.38227	0.955835
DHRS7	5.42e-115	0.361032	0.92	0.805	1.82e-110	UnCiliate2	DHRS7	1.3427	1.98852	1.35962	1.20535	1.5714
ARAP2	1.1e-114	0.325948	0.561	0.338	3.68e-110	UnCiliate2	ARAP2	0.238632	0.648268	1.30056	0.411298	0.151325
AGR2	1.71e-114	0.292368	0.993	0.969	5.72e-110	UnCiliate2	AGR2	6.51479	8.25845	5.63492	7.06337	6.83893
GUCY1B1	2.29e-112	0.355454	0.622	0.409	7.68e-108	UnCiliate2	GUCY1B1	0.350588	0.759954	0.441921	0.482149	0.394456
GDF11	7.28e-111	0.309027	0.615	0.402	2.44e-106	UnCiliate2	GDF11	0.314998	0.641613	0.325168	0.37817	0.319771
ATP5MC2	8.85e-111	0.268686	0.993	0.971	2.97e-106	UnCiliate2	ATP5MC2	5.30469	6.66142	3.70922	6.05505	6.43196
EBAG9	2.26e-110	0.330668	0.603	0.387	7.57e-106	UnCiliate2	EBAG9	0.285635	0.66455	0.158097	0.574403	0.327028
HLA-DMA	6.13e-110	0.362272	0.838	0.683	2.05e-105	UnCiliate2	HLA-DMA	0.955792	1.56708	0.681834	1.29607	1.14909
AKAP9	2.38e-109	0.330018	0.847	0.661	7.97e-105	UnCiliate2	AKAP9	0.859185	1.47783	2.2382	1.17504	0.695077
AC025580.1	3.76e-109	0.38768	0.668	0.455	1.26e-104	UnCiliate2	AC025580.1	0.434088	0.926068	0.36738	0.719195	0.346805
APEX1	1.44e-108	0.349982	0.775	0.585	4.83e-104	UnCiliate2	APEX1	0.600931	1.09919	0.41686	0.955331	0.69917
PRR15	1.71e-108	0.306829	0.344	0.151	5.73e-104	UnCiliate2	PRR15	0.0929076	0.36236	0.0698737	0.15212	0.130394
RDH10	2.73e-108	0.450474	0.904	0.797	9.16e-104	UnCiliate2	RDH10	1.45746	2.40982	2.13178	1.48087	1.5369
MPST	5.76e-106	0.348436	0.847	0.708	1.93e-101	UnCiliate2	MPST	0.858523	1.43623	0.743667	1.25066	0.94725
HLA-DPB1	2.1e-105	0.334792	0.575	0.362	7.05e-101	UnCiliate2	HLA-DPB1	0.298625	0.655194	0.20122	0.418225	0.328835
AC007906.2	1.39e-103	0.345476	0.446	0.238	4.65e-99	UnCiliate2	AC007906.2	0.181462	0.522737	0.151045	0.293306	0.275585
ALDH2	1.45e-103	0.3129	0.771	0.605	4.85e-99	UnCiliate2	ALDH2	0.614419	1.03198	0.584611	0.727535	0.943821
SLC9A3R1	3.17e-101	0.36304	0.73	0.548	1.06e-96	UnCiliate2	SLC9A3R1	0.517461	1.00193	0.509455	0.774193	0.564966
SPSB1	5.06e-101	0.346135	0.675	0.489	1.7e-96	UnCiliate2	SPSB1	0.442506	0.860919	0.577117	0.560667	0.277817
CMTM7	1.18e-100	0.341125	0.784	0.604	3.94e-96	UnCiliate2	CMTM7	0.683643	1.17716	0.522316	0.970018	0.674645
PTGR1	1.2e-100	0.316989	0.831	0.681	4.02e-96	UnCiliate2	PTGR1	0.783302	1.27986	0.610318	1.13951	0.878682
CSTB	1.38e-100	0.320412	0.995	0.968	4.64e-96	UnCiliate2	CSTB	5.21681	6.79846	3.57435	5.75512	6.79008
RCN2	2.56e-100	0.313479	0.908	0.773	8.6e-96	UnCiliate2	RCN2	1.13554	1.735	0.949525	1.61966	1.22249
CCNI	7.01e-99	0.284351	0.985	0.938	2.35e-94	UnCiliate2	CCNI	3.29791	4.36531	3.09331	4.10073	3.11419
INHBB	1.52e-98	0.272173	0.407	0.207	5.1e-94	UnCiliate2	INHBB	0.135833	0.397982	0.129089	0.285809	0.110399
GBP2	5.88e-98	0.326043	0.795	0.646	1.97e-93	UnCiliate2	GBP2	0.714561	1.23009	1.48365	0.888853	0.750882
HOMER2	6.07e-98	0.255611	0.517	0.307	2.04e-93	UnCiliate2	HOMER2	0.217868	0.477076	0.379882	0.289893	0.253382
CCNA1	1.04e-97	0.406684	0.712	0.524	3.48e-93	UnCiliate2	CCNA1	0.648394	1.30548	0.527607	1.24226	1.06133
CYR61	1.14e-97	0.555749	0.957	0.924	3.83e-93	UnCiliate2	CYR61	3.16663	5.38225	4.13591	4.06282	2.76987
PCMTD1	7.48e-97	0.293512	0.766	0.572	2.51e-92	UnCiliate2	PCMTD1	0.610394	0.979025	0.775437	0.595861	0.522189
CD2AP	1.59e-96	0.336402	0.848	0.654	5.34e-92	UnCiliate2	CD2AP	1.00638	1.65906	1.10382	1.61672	1.17715
SPINK5	4.46e-96	0.486549	0.649	0.452	1.5e-91	UnCiliate2	SPINK5	0.676473	1.41914	0.896793	0.948576	0.586987
GALNT7	1.22e-95	0.266506	0.706	0.495	4.09e-91	UnCiliate2	GALNT7	0.437971	0.835184	0.924018	0.849854	0.548267
SYNE2	1.71e-95	0.335281	0.859	0.685	5.73e-91	UnCiliate2	SYNE2	1.18933	2.20278	4.34783	2.5037	1.03065
GOLGB1	1.89e-95	0.32427	0.871	0.711	6.34e-91	UnCiliate2	GOLGB1	1.26336	2.0454	3.04511	1.82173	1.14693
SLC25A5	5.24e-95	0.307116	0.955	0.86	1.76e-90	UnCiliate2	SLC25A5	1.99534	3.15889	1.39981	4.48245	3.17944
MAP4	1.73e-94	0.29394	0.769	0.57	5.8e-90	UnCiliate2	MAP4	0.599348	1.07729	1.01519	1.09778	0.582769
IGBP1	3.26e-94	0.305309	0.798	0.638	1.09e-89	UnCiliate2	IGBP1	0.70673	1.12071	0.515655	0.816472	0.837726
PPP1CB	3.6e-94	0.313137	0.99	0.964	1.21e-89	UnCiliate2	PPP1CB	4.24977	5.54873	4.54135	4.28877	4.31355
KTN1	1.09e-92	0.305818	0.95	0.842	3.64e-88	UnCiliate2	KTN1	1.94199	2.9088	2.69652	3.11358	2.33827
HOOK1	1.13e-91	0.259862	0.593	0.386	3.8e-87	UnCiliate2	HOOK1	0.270812	0.609925	0.433824	0.711175	0.242705
TWF1	4.94e-91	0.291463	0.769	0.584	1.66e-86	UnCiliate2	TWF1	0.610824	1.05221	0.546671	1.0319	0.936759
MGST2	9.51e-91	0.302477	0.92	0.797	3.19e-86	UnCiliate2	MGST2	1.23382	1.82887	0.830612	1.7385	1.44565
TAX1BP1	9.79e-91	0.292607	0.923	0.792	3.28e-86	UnCiliate2	TAX1BP1	1.35769	2.03841	1.83273	1.98278	1.67903
KHDRBS1	2.57e-90	0.303786	0.861	0.691	8.61e-86	UnCiliate2	KHDRBS1	0.923236	1.53563	0.897073	1.82285	0.742227
CD46	3.19e-90	0.323129	0.926	0.832	1.07e-85	UnCiliate2	CD46	1.57816	2.35996	2.44988	1.99991	1.66465
BICD1	3.56e-90	0.306098	0.692	0.513	1.19e-85	UnCiliate2	BICD1	0.454381	0.917748	1.3333	0.835594	0.252388
SLC39A8	5.54e-90	0.310839	0.704	0.53	1.86e-85	UnCiliate2	SLC39A8	0.495797	0.911417	0.573402	0.767736	0.519354
TSC22D1	2.48e-89	0.46652	0.971	0.923	8.32e-85	UnCiliate2	TSC22D1	2.9583	4.71926	2.97161	4.16237	2.89605
CTGF	2.52e-89	0.853883	0.811	0.71	8.45e-85	UnCiliate2	CTGF	1.33586	3.2281	1.12261	1.36961	1.83887
PARP1	4.87e-89	0.276345	0.702	0.505	1.63e-84	UnCiliate2	PARP1	0.413573	0.87408	0.443605	1.29819	0.368502
PLPP2	5.51e-89	0.330514	0.846	0.702	1.85e-84	UnCiliate2	PLPP2	0.880556	1.4456	0.704119	1.32961	1.18419
BCAP29	5.81e-89	0.300001	0.796	0.627	1.95e-84	UnCiliate2	BCAP29	0.667942	1.12557	0.858656	0.974622	0.842961
TESC	3.04e-88	0.283109	0.58	0.386	1.02e-83	UnCiliate2	TESC	0.281068	0.626106	0.267069	0.635595	0.429743
COL4A3BP	6.69e-88	0.282902	0.715	0.524	2.24e-83	UnCiliate2	COL4A3BP	0.495848	0.918816	0.84759	0.915632	0.548937
TPM3	7.18e-88	0.344047	0.963	0.878	2.41e-83	UnCiliate2	TPM3	2.46183	3.7294	2.00837	4.28364	3.14705
MGMT	1.67e-87	0.295793	0.896	0.778	5.59e-83	UnCiliate2	MGMT	1.12385	1.6875	0.895111	1.61454	1.28135
CNDP2	2.01e-87	0.299614	0.854	0.714	6.73e-83	UnCiliate2	CNDP2	0.874073	1.39266	1.07045	1.24525	1.12588
JUN	3.9e-87	0.361443	0.965	0.911	1.31e-82	UnCiliate2	JUN	3.63752	5.33636	5.03665	5.29194	2.34724
KLK11	1.26e-86	0.320187	0.635	0.429	4.24e-82	UnCiliate2	KLK11	0.465464	0.861122	0.178785	0.699349	0.694255
GOLM1	1.86e-86	0.287329	0.732	0.56	6.22e-82	UnCiliate2	GOLM1	0.537488	0.966425	0.727821	0.955537	0.629427
ITIH5	5.44e-86	0.355526	0.895	0.779	1.83e-81	UnCiliate2	ITIH5	1.80239	2.82765	3.37207	2.54418	1.85521
ADH5	8.27e-86	0.292413	0.924	0.816	2.77e-81	UnCiliate2	ADH5	1.36642	1.97163	1.20582	1.79662	1.54328
HNRNPA1	1.16e-85	0.274091	0.971	0.912	3.88e-81	UnCiliate2	HNRNPA1	2.40725	3.56391	2.40489	4.7569	3.17042
DUSP23	1.82e-84	0.359364	0.577	0.395	6.12e-80	UnCiliate2	DUSP23	0.30365	0.784878	0.272154	0.869355	0.534783
SCPEP1	7.47e-84	0.252444	0.632	0.436	2.5e-79	UnCiliate2	SCPEP1	0.378051	0.658039	0.522205	0.422038	0.387584
RILPL2	1.07e-83	0.333333	0.686	0.522	3.6e-79	UnCiliate2	RILPL2	0.482267	0.884089	0.487121	0.572394	0.444425
TRAPPC6A	1.33e-83	0.253732	0.645	0.459	4.47e-79	UnCiliate2	TRAPPC6A	0.390398	0.657551	0.320954	0.414344	0.368651
ZNF428	8.7e-83	0.274963	0.724	0.56	2.92e-78	UnCiliate2	ZNF428	0.515776	0.851735	0.352288	0.644839	0.696851
DSP	1.4e-81	0.344757	0.847	0.678	4.68e-77	UnCiliate2	DSP	1.17302	2.00984	1.72425	2.31387	1.08317
CRYL1	3.05e-81	0.281	0.707	0.555	1.02e-76	UnCiliate2	CRYL1	0.524076	0.869264	0.446896	0.643986	0.529066
HILPDA	4.79e-81	0.619261	0.515	0.35	1.61e-76	UnCiliate2	HILPDA	0.385139	1.18231	0.387625	0.63806	0.235436
DBI	4.89e-81	0.302161	0.993	0.961	1.64e-76	UnCiliate2	DBI	4.59165	6.30264	3.07692	7.22179	5.11284
FOS	5.22e-81	0.520015	0.89	0.801	1.75e-76	UnCiliate2	FOS	2.33116	3.9365	1.79003	3.27932	2.05296
ALDH7A1	4.4e-80	0.260845	0.636	0.458	1.48e-75	UnCiliate2	ALDH7A1	0.347611	0.686487	0.323563	0.732804	0.525212
ATRX	9.06e-80	0.270803	0.855	0.707	3.04e-75	UnCiliate2	ATRX	1.01009	1.55645	2.43899	1.24932	1.18323
FUCA1	1.12e-79	0.253192	0.7	0.524	3.76e-75	UnCiliate2	FUCA1	0.482994	0.780079	0.324113	0.583588	0.663529
XRN2	2.57e-79	0.269749	0.845	0.699	8.63e-75	UnCiliate2	XRN2	0.848186	1.33624	1.07259	1.35559	0.97952
HOXB4	2.83e-79	0.254392	0.593	0.409	9.49e-75	UnCiliate2	HOXB4	0.370801	0.644367	0.443573	0.400779	0.352162
PPA1	5.76e-79	0.278472	0.973	0.901	1.93e-74	UnCiliate2	PPA1	2.72351	3.67843	1.96138	3.70386	4.04992
EGLN3	1.03e-77	0.357995	0.715	0.564	3.44e-73	UnCiliate2	EGLN3	0.619243	1.10775	0.755347	0.736227	0.67983
SH3BGRL	1.03e-77	0.259512	0.771	0.618	3.46e-73	UnCiliate2	SH3BGRL	0.649821	0.970578	0.514608	0.66878	0.655067
SEC14L1	2.46e-77	0.30554	0.866	0.719	8.24e-73	UnCiliate2	SEC14L1	1.20544	1.81371	1.07632	1.68437	1.51584
PDIA6	4.43e-75	0.256465	0.978	0.942	1.49e-70	UnCiliate2	PDIA6	3.30186	4.49185	3.70367	5.03425	4.16515
XRCC5	9.44e-75	0.272466	0.926	0.814	3.17e-70	UnCiliate2	XRCC5	1.55182	2.35983	1.92334	2.94543	1.6596
OLA1	1.57e-74	0.265641	0.79	0.645	5.26e-70	UnCiliate2	OLA1	0.721119	1.15509	0.478679	1.19797	1.38068
RBM3	9e-74	0.284768	0.912	0.809	3.02e-69	UnCiliate2	RBM3	1.41084	2.04736	1.31006	2.00865	1.72888
CD47	1.2e-73	0.269758	0.949	0.865	4.02e-69	UnCiliate2	CD47	2.06424	2.84851	1.60115	2.83827	3.9979
SERPINB1	1.46e-73	0.277657	0.937	0.845	4.9e-69	UnCiliate2	SERPINB1	2.51216	3.33497	1.6927	3.11168	3.28848
HSPA5	1.25e-72	0.282652	0.986	0.956	4.18e-68	UnCiliate2	HSPA5	4.19098	5.68741	5.24199	5.90722	4.01788
MMP24OS	2.62e-72	0.273581	0.87	0.745	8.78e-68	UnCiliate2	MMP24OS	1.06273	1.51971	0.800628	1.21562	1.71737
UBXN4	4.28e-71	0.250425	0.946	0.87	1.44e-66	UnCiliate2	UBXN4	1.78887	2.46461	2.21155	2.43734	2.09594
EIF3F	8.89e-71	0.255493	0.939	0.846	2.98e-66	UnCiliate2	EIF3F	1.58859	2.19139	1.47294	2.10408	2.32105
SNHG7	8.4e-70	0.297876	0.868	0.755	2.82e-65	UnCiliate2	SNHG7	1.14251	1.58753	0.85739	0.971151	1.25743
SYAP1	1.64e-69	0.257217	0.875	0.749	5.51e-65	UnCiliate2	SYAP1	1.14698	1.68841	1.33949	1.71761	1.55175
PIM3	5.91e-69	0.315915	0.875	0.762	1.98e-64	UnCiliate2	PIM3	1.22502	1.78102	1.08846	1.35507	1.00821
ARFGAP3	7.16e-69	0.253578	0.763	0.61	2.4e-64	UnCiliate2	ARFGAP3	0.659097	1.03103	0.995523	0.839701	0.712798
RIMKLB	1.83e-68	0.507667	0.946	0.926	6.15e-64	UnCiliate2	RIMKLB	4.04873	7.08761	9.41026	6.78224	2.14626
SLC34A2	7.41e-68	0.280202	0.829	0.699	2.49e-63	UnCiliate2	SLC34A2	0.998416	1.41588	1.13031	0.909552	0.88105
TM7SF2	3.08e-67	0.257216	0.672	0.513	1.03e-62	UnCiliate2	TM7SF2	0.48964	0.778808	0.347358	0.530793	0.458115
PTTG1IP	5.29e-67	0.282226	0.917	0.834	1.77e-62	UnCiliate2	PTTG1IP	1.62603	2.31437	2.14117	2.05459	2.18174
SOD2	1.28e-66	0.283737	1	0.993	4.28e-62	UnCiliate2	SOD2	10.0227	12.6245	14.509	9.90626	8.18773
CD83	4.12e-65	0.456062	0.636	0.507	1.38e-60	UnCiliate2	CD83	0.647488	1.31593	0.901498	0.846485	0.557219
PNRC1	1.01e-63	0.297946	0.966	0.919	3.4e-59	UnCiliate2	PNRC1	2.74435	3.59965	2.60238	2.85015	2.06615
PHB2	4.58e-63	0.252484	0.915	0.805	1.54e-58	UnCiliate2	PHB2	1.24889	1.75909	0.924723	1.77331	1.48336
FKBP8	7.12e-62	0.259208	0.847	0.734	2.39e-57	UnCiliate2	FKBP8	0.962414	1.42677	0.830257	1.4066	1.23872
PALLD	8.43e-61	0.265187	0.687	0.529	2.83e-56	UnCiliate2	PALLD	0.485686	0.866458	0.809328	0.842075	0.368134
RAB34	2.36e-60	0.252566	0.89	0.787	7.92e-56	UnCiliate2	RAB34	1.18107	1.65459	0.907954	1.5452	1.50683
LONRF2	3.17e-60	0.299721	0.55	0.391	1.06e-55	UnCiliate2	LONRF2	0.336035	0.778271	1.0485	0.845711	0.17381
DYNLT3	3.14e-58	0.297171	0.871	0.769	1.05e-53	UnCiliate2	DYNLT3	1.13436	1.63	1.0745	1.15718	1.44912
EDN1	1.08e-57	0.727937	0.602	0.474	3.61e-53	UnCiliate2	EDN1	0.759286	2.03963	0.634073	1.33889	0.465137
PFKFB3	7.66e-57	0.254009	0.577	0.432	2.57e-52	UnCiliate2	PFKFB3	0.357421	0.649683	0.714666	0.433049	0.193441
DEFB1	2.16e-56	0.50708	0.956	0.9	7.24e-52	UnCiliate2	DEFB1	5.22173	7.60135	3.53061	4.66429	5.05462
AGPAT2	2.97e-56	0.277241	0.831	0.715	9.97e-52	UnCiliate2	AGPAT2	0.911149	1.37029	0.706617	1.27206	0.934374
CLDN3	1.33e-52	0.275024	0.981	0.948	4.45e-48	UnCiliate2	CLDN3	4.97547	6.40682	2.44078	6.73232	5.26864
BCL10	1.23e-50	0.256996	0.767	0.657	4.13e-46	UnCiliate2	BCL10	0.762434	1.13909	0.699709	0.962812	0.791907
SOX17	5.52e-50	0.361825	0.588	0.448	1.85e-45	UnCiliate2	SOX17	0.504387	1.05945	0.423559	1.18087	0.524948
CEBPD	1.29e-49	0.327939	0.943	0.892	4.32e-45	UnCiliate2	CEBPD	2.33588	3.30562	2.26502	3.02435	2.00242
GADD45A	2.42e-48	0.484988	0.908	0.88	8.1e-44	UnCiliate2	GADD45A	2.51487	3.8966	2.26467	2.51219	2.30963
LIMS1	1.03e-45	0.27439	0.954	0.893	3.45e-41	UnCiliate2	LIMS1	2.23143	3.07813	3.17302	2.89422	1.92647
EFNA1	1.95e-43	0.391133	0.559	0.444	6.55e-39	UnCiliate2	EFNA1	0.449591	0.952692	0.392793	0.741287	0.351169
PDK4	2.6e-43	0.296348	0.366	0.242	8.71e-39	UnCiliate2	PDK4	0.187799	0.519464	0.34326	0.47358	0.126013
SLC7A2	3.62e-40	0.255951	0.963	0.927	1.21e-35	UnCiliate2	SLC7A2	3.08469	4.15332	6.7523	3.53032	2.21516
ZC3HAV1	6.52e-40	0.274882	0.746	0.659	2.19e-35	UnCiliate2	ZC3HAV1	0.838375	1.34487	1.92564	1.18354	0.534555
TNFAIP3	8.53e-33	0.386251	0.896	0.853	2.86e-28	UnCiliate2	TNFAIP3	2.60017	3.88466	4.10341	3.16351	1.40499
CXCL2	1.26e-29	0.82896	0.864	0.882	4.21e-25	UnCiliate2	CXCL2	5.29795	10.847	3.67376	8.50549	3.46338
ANXA4	2.13e-28	0.308291	0.958	0.912	7.15e-24	UnCiliate2	ANXA4	2.88212	3.81856	2.57067	2.93887	3.79087
LINC01320	3.64e-28	0.330115	0.729	0.655	1.22e-23	UnCiliate2	LINC01320	1.01497	1.61726	2.31445	1.07212	0.727004
IFI27	1.87e-27	0.273598	1	0.999	6.27e-23	UnCiliate2	IFI27	26.5152	31.0462	17.0349	22.2633	32.0862
HP	2.5e-27	0.706018	0.278	0.191	8.37e-23	UnCiliate2	HP	0.181394	0.94618	0.18416	0.246374	0.278936
IRF1	1.76e-26	0.301829	0.683	0.607	5.9e-22	UnCiliate2	IRF1	0.846806	1.31186	1.06364	1.00294	0.536713
NFKBIA	6.37e-22	0.282748	0.934	0.893	2.14e-17	UnCiliate2	NFKBIA	2.93302	3.91486	3.41943	3.53015	2.563
SPP1	3.02e-21	0.560717	0.97	0.92	1.01e-16	UnCiliate2	SPP1	10.5709	16.2369	12.0882	10.1772	16.2643
GPX3	1.44e-19	0.383447	0.843	0.8	4.81e-15	UnCiliate2	GPX3	2.27205	3.17872	2.0191	1.90407	2.22123
CKB	6.89e-12	0.250489	0.564	0.524	2.31e-07	UnCiliate2	CKB	0.55605	0.858227	0.406227	0.598981	0.945182
RETREG1	1.02e-11	0.250391	0.746	0.725	3.42e-07	UnCiliate2	RETREG1	1.16103	1.60872	1.93019	1.13579	1.0631
RCAN1	2.72e-11	0.335974	0.587	0.553	9.14e-07	UnCiliate2	RCAN1	0.976931	1.70439	1.24422	2.00026	0.894163
NNMT	3.68e-10	0.305211	0.939	0.934	1.23e-05	UnCiliate2	NNMT	4.34779	5.85855	2.99711	6.20283	3.76629
CD69	5.48e-05	0.445811	0.667	0.684	1	UnCiliate2	CD69	1.73811	2.65639	1.36713	1.49009	1.83775
MALAT1	8.82e-103	1.70697	1	1	2.96e-98	UnCiliate3	MALAT1	331.79	363.428	1059.87	207.248	172.892
NEAT1	9.97e-89	1.84574	1	0.998	3.34e-84	UnCiliate3	NEAT1	49.0952	59.8232	180.995	32.0389	17.5406
ITGB8	7.9e-57	1.26689	0.945	0.981	2.65e-52	UnCiliate3	ITGB8	5.8206	7.444	16.4429	5.80428	4.85755
XIST	1.59e-53	1.52116	0.794	0.911	5.33e-49	UnCiliate3	XIST	2.31076	2.29004	8.31893	1.93739	1.16878
ANKRD36C	6.71e-45	1.95372	0.452	0.205	2.25e-40	UnCiliate3	ANKRD36C	0.29077	0.114939	3.76906	0.211312	0.102194
MUC5B	3.21e-40	1.13776	0.894	0.934	1.08e-35	UnCiliate3	MUC5B	5.79729	4.71413	12.7243	3.77869	3.39208
MMP31	2.34e-39	0.849013	0.894	0.915	7.86e-35	UnCiliate3	MMP3	5.41347	2.24813	8.34881	2.25165	5.69381
CP1	9.35e-36	0.955537	0.979	0.997	3.14e-31	UnCiliate3	CP	12.3706	27.7527	33.6183	14.82	12.6293
PTGS2	1.08e-35	0.614904	0.97	0.993	3.63e-31	UnCiliate3	PTGS2	11.861	12.4077	18.6502	10.7781	7.82234
RND31	1.55e-34	0.642602	0.903	0.976	5.21e-30	UnCiliate3	RND3	7.42007	4.43883	10.2827	4.38993	5.10822
SLC7A21	2.46e-34	0.811983	0.827	0.94	8.24e-30	UnCiliate3	SLC7A2	3.08469	4.15332	6.7523	3.53032	2.21516
KCNQ1OT1	7.7e-34	1.65325	0.676	0.653	2.58e-29	UnCiliate3	KCNQ1OT1	1.15762	1.26086	5.8742	1.21132	0.676387
SON	5.11e-28	0.779058	0.764	0.918	1.71e-23	UnCiliate3	SON	2.32747	1.74719	4.35438	1.92116	2.1635
GDA	3.09e-26	1.35479	0.733	0.861	1.04e-21	UnCiliate3	GDA	1.94558	2.01846	6.61942	2.10789	1.57424
SLC5A3	1.58e-25	1.26414	0.703	0.833	5.3e-21	UnCiliate3	SLC5A3	1.85015	1.29981	5.37144	1.51222	1.22373
MUC16	9.16e-25	1.64245	0.724	0.873	3.07e-20	UnCiliate3	MUC16	2.12104	2.21534	8.5832	1.51311	1.58733
INHBA1	4.78e-22	0.804612	0.688	0.697	1.6e-17	UnCiliate3	INHBA	2.11368	0.90173	3.58597	0.785306	1.76109
SOD21	2.36e-21	0.407324	0.952	0.996	7.92e-17	UnCiliate3	SOD2	10.0227	12.6245	14.509	9.90626	8.18773
WSB1	3.15e-19	1.08325	0.7	0.856	1.06e-14	UnCiliate3	WSB1	1.67605	1.65239	4.51854	1.18906	1.00712
ARID5B	7.02e-19	0.535574	0.803	0.945	2.35e-14	UnCiliate3	ARID5B	4.28292	3.56442	6.17834	3.13574	4.08013
STC11	1.01e-17	0.568537	0.936	0.976	3.39e-13	UnCiliate3	STC1	16.1658	9.59545	20.214	7.43469	11.3698
RIMKLB1	1.02e-17	0.755495	0.833	0.935	3.41e-13	UnCiliate3	RIMKLB	4.04873	7.08761	9.41026	6.78224	2.14626
ITGB1	1.12e-17	0.413026	0.915	0.993	3.76e-13	UnCiliate3	ITGB1	6.57753	6.45871	8.99206	6.2177	6.63567
VMP1	1.42e-16	0.749232	0.764	0.944	4.75e-12	UnCiliate3	VMP1	2.85533	3.17007	5.58263	2.79683	1.49677
SLC38A21	1.46e-16	0.605875	0.755	0.924	4.9e-12	UnCiliate3	SLC38A2	2.98373	1.93196	4.43652	2.00509	2.08656
MACC1	2.73e-16	1.20403	0.606	0.612	9.17e-12	UnCiliate3	MACC1	1.19152	0.69862	3.78473	1.41623	0.739165
MUC11	4.25e-16	0.501569	0.806	0.962	1.43e-11	UnCiliate3	MUC1	4.85325	2.5568	6.03004	2.66484	4.14557
WNT5A1	4.25e-16	0.728319	0.727	0.759	1.43e-11	UnCiliate3	WNT5A	2.73292	1.21979	4.15506	0.992419	2.11409
DCN1	9.44e-15	0.615669	0.827	0.824	3.17e-10	UnCiliate3	DCN	5.43198	1.92817	6.74251	1.81674	4.88267
NPIPB5	1.23e-14	0.52239	0.258	0.135	4.13e-10	UnCiliate3	NPIPB5	0.0749359	0.0943826	0.551029	0.0789062	0.0123882
MMP11	1.91e-14	0.631692	0.761	0.828	6.4e-10	UnCiliate3	MMP1	3.51945	1.41152	4.72542	1.33187	3.70262
CEMIP1	6.47e-14	0.826054	0.633	0.662	2.17e-09	UnCiliate3	CEMIP	1.66664	0.698867	3.03934	0.641739	1.19943
IL111	8.91e-14	0.553273	0.848	0.796	2.99e-09	UnCiliate3	IL11	5.4762	1.94976	6.42905	1.6729	4.42996
TNFRSF11B1	1.39e-13	0.672419	0.718	0.716	4.67e-09	UnCiliate3	TNFRSF11B	2.89949	1.09306	4.08201	1.06188	2.40643
GOLGA8B	3.9e-13	0.54308	0.273	0.153	1.31e-08	UnCiliate3	GOLGA8B	0.11141	0.0845001	0.600661	0.070938	0.046587
TMC5	6.2e-13	1.18803	0.558	0.593	2.08e-08	UnCiliate3	TMC5	1.05092	0.558972	3.28699	0.776323	0.784401
USP53	1.54e-12	0.713935	0.697	0.866	5.16e-08	UnCiliate3	USP53	2.08862	1.97861	3.91479	1.62771	1.40228
HDAC9	1.09e-11	1.16871	0.57	0.649	3.64e-07	UnCiliate3	HDAC9	0.921396	0.815056	3.22579	0.865597	0.456336
CFLAR	1.56e-11	1.04152	0.63	0.795	5.24e-07	UnCiliate3	CFLAR	1.26372	1.6784	3.94164	1.51241	0.914484
N4BP2L2	2.33e-11	0.86929	0.615	0.783	7.81e-07	UnCiliate3	N4BP2L2	1.03457	1.21058	2.79945	1.02678	0.901274
SLC7A11	2.71e-11	0.877244	0.573	0.619	9.1e-07	UnCiliate3	SLC7A11	0.952173	0.630143	2.39181	0.765627	1.22272
COL3A11	2.98e-11	0.625318	0.727	0.718	1e-06	UnCiliate3	COL3A1	2.81016	1.12542	3.83433	0.996005	2.22043
ZBTB38	7.01e-11	0.673358	0.667	0.867	2.35e-06	UnCiliate3	ZBTB38	1.76491	1.89194	3.46222	1.78314	1.4949
MUC41	1.12e-10	0.967105	0.467	0.412	3.76e-06	UnCiliate3	MUC4	0.745267	0.17069	1.99785	0.297745	0.47985
CYP1B1	1.57e-10	0.772403	0.685	0.851	5.27e-06	UnCiliate3	CYP1B1	2.34591	2.26174	4.73109	2.71863	1.55595
FAM133B	1.98e-10	0.849911	0.621	0.809	6.64e-06	UnCiliate3	FAM133B	1.24039	1.30291	3.06942	1.27869	0.939156
GOLGA4	5.24e-10	0.87067	0.603	0.758	1.76e-05	UnCiliate3	GOLGA4	1.18864	1.76868	3.40821	1.77316	0.944915
PIGR1	6.59e-10	0.820962	0.624	0.749	2.21e-05	UnCiliate3	PIGR	2.14897	1.05901	3.77164	0.913089	1.52275
IL1R11	1.03e-09	0.686587	0.661	0.788	3.46e-05	UnCiliate3	IL1R1	1.91774	1.03093	3.10392	0.902259	1.23687
NFKBIZ	1.58e-09	0.454621	0.748	0.923	5.31e-05	UnCiliate3	NFKBIZ	2.71396	2.87714	4.1444	2.73924	2.15774
NFAT5	1.59e-09	0.829278	0.53	0.61	5.32e-05	UnCiliate3	NFAT5	0.663032	0.620165	1.90657	0.556735	0.421039
CAST	1.69e-09	0.46134	0.736	0.928	5.67e-05	UnCiliate3	CAST	2.54513	2.72813	4.04962	3.14305	2.82364
ZNF292	4.6e-09	0.986592	0.567	0.709	0.000154114	UnCiliate3	ZNF292	0.865936	1.03219	2.82857	1.06704	0.69802
KLF61	4.66e-09	0.3601	0.87	0.98	0.000156408	UnCiliate3	KLF6	5.39679	8.78545	8.63137	7.20316	3.54651
NAMPT1	5.89e-09	0.389567	0.77	0.939	0.000197406	UnCiliate3	NAMPT	3.16512	2.35264	4.029	2.37288	2.16707
FTX	6.72e-09	0.82383	0.379	0.325	0.000225481	UnCiliate3	FTX	0.224817	0.293744	1.1911	0.1887	0.104662
TLE4	8.21e-09	0.90606	0.421	0.392	0.000275329	UnCiliate3	TLE4	0.351114	0.276434	1.46825	0.252317	0.186385
DDX17	1.16e-08	0.579269	0.661	0.877	0.000390291	UnCiliate3	DDX17	1.65816	1.93642	3.06767	1.60116	1.28788
SYNE21	1.54e-08	1.03223	0.603	0.736	0.000517963	UnCiliate3	SYNE2	1.18933	2.20278	4.34783	2.5037	1.03065
SRRM2	8.53e-08	0.52649	0.67	0.918	0.00285999	UnCiliate3	SRRM2	2.22488	2.06374	3.57682	2.23867	1.84641
COL6A11	1.09e-07	0.51336	0.703	0.778	0.00364249	UnCiliate3	COL6A1	2.72465	1.12223	3.38999	0.97031	1.96949
KMT2C1	1.13e-07	0.982214	0.561	0.677	0.00377759	UnCiliate3	KMT2C	0.73988	1.51601	3.00223	1.4182	0.467134
CCNL1	1.57e-07	0.775122	0.612	0.805	0.00527253	UnCiliate3	CCNL1	1.23196	1.49317	3.0099	1.63106	0.787697
LDLR	3.65e-07	0.706603	0.603	0.782	0.0122398	UnCiliate3	LDLR	1.23773	1.49385	2.81852	1.57265	0.771366
DST	3.89e-07	0.88886	0.524	0.633	0.0130618	UnCiliate3	DST	0.708209	0.986253	2.34461	0.926647	0.488985
FAM107B	5.96e-07	0.352891	0.715	0.907	0.0199727	UnCiliate3	FAM107B	2.44945	2.13641	3.34609	2.76272	2.66644
C3	1e-06	0.506456	0.7	0.921	0.0336	UnCiliate3	C3	2.36023	2.54565	3.74779	1.81526	1.92388
TNFAIP2	1.07e-06	0.721164	0.685	0.894	0.0359627	UnCiliate3	TNFAIP2	2.2109	2.92286	4.60595	2.24112	1.62249
DENND3	1.36e-06	0.65572	0.339	0.289	0.045697	UnCiliate3	DENND3	0.199787	0.258237	0.9302	0.293881	0.0999174
AC016831.5	2.13e-06	0.588925	0.345	0.296	0.0714405	UnCiliate3	AC016831.5	0.218196	0.216794	0.827655	0.203852	0.138862
C11orf961	2.43e-06	0.321376	0.882	0.882	0.0815915	UnCiliate3	C11orf96	6.9912	3.24589	7.05879	2.57396	6.10493
AL135924.2	2.48e-06	0.465453	0.258	0.188	0.083222	UnCiliate3	AL135924.2	0.122307	0.114587	0.546639	0.132381	0.0318458
GTF2I	2.51e-06	0.585813	0.655	0.862	0.0842187	UnCiliate3	GTF2I	1.71754	1.84728	3.13598	1.77194	1.45827
ATP2B1	2.52e-06	0.769058	0.545	0.689	0.0846482	UnCiliate3	ATP2B1	0.995203	0.686728	2.19593	0.719173	0.702748
ZBTB20	2.56e-06	0.817313	0.479	0.54	0.0857854	UnCiliate3	ZBTB20	0.550469	0.507029	1.68397	0.440157	0.343986
PRRC2C	2.58e-06	0.43453	0.673	0.901	0.0865436	UnCiliate3	PRRC2C	1.94562	2.71445	3.42214	2.95912	1.95783
ANKRD12	2.6e-06	0.957569	0.567	0.749	0.0872947	UnCiliate3	ANKRD12	1.02778	1.09737	2.99687	1.15265	0.801576
CD441	2.87e-06	0.591706	0.642	0.866	0.096239	UnCiliate3	CD44	2.07097	1.304	3.22146	1.53666	2.1352
PLAT1	3.81e-06	0.551492	0.615	0.713	0.127752	UnCiliate3	PLAT	2.17067	0.78255	2.85612	0.813336	1.81303
SERPINB21	4.09e-06	0.606916	0.606	0.628	0.13717	UnCiliate3	SERPINB2	1.928	0.784969	2.74918	0.628351	1.55638
ATRX1	4.64e-06	0.651742	0.573	0.753	0.15545	UnCiliate3	ATRX	1.01009	1.55645	2.43899	1.24932	1.18323
MACF1	6.59e-06	0.747226	0.539	0.681	0.221169	UnCiliate3	MACF1	0.835963	0.993575	2.19819	1.09314	0.596416
MKLN1	8.86e-06	0.747433	0.485	0.562	0.297097	UnCiliate3	MKLN1	0.59812	0.471559	1.59422	0.47062	0.327072
C6orf62	1.11e-05	0.640166	0.57	0.731	0.372373	UnCiliate3	C6orf62	1.12541	0.758058	2.08167	0.75484	0.734715
GOLGB11	1.39e-05	0.671736	0.582	0.759	0.467353	UnCiliate3	GOLGB1	1.26336	2.0454	3.04511	1.82173	1.14693
RASSF8	1.6e-05	0.682201	0.467	0.506	0.538262	UnCiliate3	RASSF8	0.700831	0.370671	1.5196	0.368292	0.53224
KYNU	2.32e-05	0.752942	0.545	0.639	0.776734	UnCiliate3	KYNU	0.925553	0.967483	2.22034	0.729236	0.66796
MAP4K4	2.37e-05	0.725001	0.509	0.626	0.794519	UnCiliate3	MAP4K4	0.707328	0.623503	1.77774	0.682808	0.624049
AHI1	2.43e-05	0.895368	0.464	0.535	0.816085	UnCiliate3	AHI1	0.487671	0.458402	1.75594	0.517118	0.379312
LAMB3	2.45e-05	0.603472	0.612	0.808	0.821814	UnCiliate3	LAMB3	1.73729	1.19205	2.85142	1.23824	2.01371
RBPJ	2.51e-05	0.276385	0.333	0.578	0.840292	UnCiliate3	RBPJ	0.549126	0.524861	0.864999	0.538861	0.439432
AKR1B11	2.79e-05	0.423825	0.755	0.875	0.935173	UnCiliate3	AKR1B1	3.9937	1.72369	4.52238	1.80916	3.50428
CNKSR3	3.01e-05	0.845067	0.4	0.402	1	UnCiliate3	CNKSR3	0.35619	0.524853	1.51917	0.373851	0.219737
SOX4	3.08e-05	0.320446	0.87	0.981	1	UnCiliate3	SOX4	6.65925	7.52027	8.5438	4.59708	5.6303
ANKRD28	3.11e-05	0.660066	0.5	0.594	1	UnCiliate3	ANKRD28	0.829743	0.475932	1.68004	0.554266	0.422292
ABL21	3.55e-05	0.569302	0.573	0.703	1	UnCiliate3	ABL2	1.46459	0.79934	2.26698	0.817447	0.949822
NABP1	3.56e-05	0.881082	0.479	0.557	1	UnCiliate3	NABP1	0.627347	0.535228	1.93683	0.603539	0.263313
RNF213	4.62e-05	0.708689	0.494	0.584	1	UnCiliate3	RNF213	0.623701	0.60403	1.64606	0.6496	0.456018
LAMC1	4.83e-05	0.440442	0.645	0.871	1	UnCiliate3	LAMC1	1.70614	1.80512	2.72136	1.80351	1.55524
CHGA	5.94e-05	0.404487	0.288	0.234	1	UnCiliate3	CHGA	0.537834	0.300988	0.917969	0.339271	0.437154
AL133453.1	7.13e-05	0.262299	0.439	0.709	1	UnCiliate3	AL133453.1	0.97853	0.766265	1.26792	0.721366	0.967169
CD55	8.01e-05	0.270271	0.764	0.954	1	UnCiliate3	CD55	4.42951	4.36575	5.54125	4.41348	5.43156
SRPRA	8.48e-05	0.28196	0.333	0.549	1	UnCiliate3	SRPRA	0.458567	0.542227	0.818407	0.581504	0.46302
VEGFA1	8.49e-05	0.522091	0.585	0.709	1	UnCiliate3	VEGFA	1.35642	0.759767	2.02369	0.641505	0.922386
SLAIN2	9.5e-05	0.251264	0.279	0.468	1	UnCiliate3	SLAIN2	0.378078	0.31824	0.627549	0.414623	0.48472
DDX3X	9.57e-05	0.404852	0.685	0.929	1	UnCiliate3	DDX3X	2.54749	2.14813	3.52811	2.45207	1.99385
PDLIM5	9.9e-05	0.571543	0.606	0.789	1	UnCiliate3	PDLIM5	1.06879	1.49095	2.28687	1.36143	0.632418
WDR33	0.000115981	0.278256	0.273	0.459	1	UnCiliate3	WDR33	0.379545	0.316222	0.649633	0.373137	0.285156
SEC31A	0.000119909	0.594867	0.567	0.776	1	UnCiliate3	SEC31A	1.10116	0.976014	2.08493	0.907951	0.934377
MET	0.000119918	0.67706	0.564	0.742	1	UnCiliate3	MET	1.11841	1.19042	2.46725	1.35697	1.34499
PRRX11	0.000142265	0.620705	0.485	0.517	1	UnCiliate3	PRRX1	0.999811	0.439494	1.71415	0.33366	0.614769
COL4A1	0.000173807	0.795997	0.579	0.823	1	UnCiliate3	COL4A1	1.32854	1.87846	3.35538	1.62556	1.01409
BACH1	0.00020188	0.626382	0.545	0.68	1	UnCiliate3	BACH1	0.820703	0.943822	1.85967	0.841767	0.507732
ABCA1	0.000211474	0.609292	0.506	0.573	1	UnCiliate3	ABCA1	0.803057	0.511459	1.54663	0.367565	0.502283
CALD1	0.000233971	0.452274	0.648	0.853	1	UnCiliate3	CALD1	1.78757	1.43311	2.62371	1.42193	1.76609
LAMA3	0.000238902	0.762018	0.518	0.621	1	UnCiliate3	LAMA3	0.994181	0.644121	2.21834	0.951617	1.28711
HSPA1B1	0.000241184	0.291612	0.403	0.625	1	UnCiliate3	HSPA1B	1.12207	0.550474	1.32484	0.56681	0.90546
SYNJ2	0.000249532	0.75489	0.461	0.542	1	UnCiliate3	SYNJ2	0.593122	0.459253	1.60944	0.513193	0.512845
MUC20-OT1	0.000254872	0.752895	0.412	0.454	1	UnCiliate3	MUC20-OT1	0.380927	0.359015	1.31394	0.398476	0.0947784
EBLN3P	0.000279264	0.253616	0.285	0.465	1	UnCiliate3	EBLN3P	0.375423	0.397272	0.636023	0.327008	0.113493
COL1A21	0.000303971	0.385359	0.685	0.799	1	UnCiliate3	COL1A2	2.75999	1.57596	3.24186	1.23262	1.73604
RBM39	0.00032439	0.473992	0.652	0.878	1	UnCiliate3	RBM39	1.5619	1.77058	2.68733	1.92769	1.10589
RAB11FIP1	0.000372071	0.484563	0.645	0.821	1	UnCiliate3	RAB11FIP1	1.71218	2.40501	3.15892	2.36174	1.45618
ADGRF11	0.000388123	0.558614	0.358	0.33	1	UnCiliate3	ADGRF1	0.536686	0.131541	1.07535	0.430813	0.169445
PFKFB4	0.000394622	0.615758	0.3	0.268	1	UnCiliate3	PFKFB4	0.289011	0.112444	0.868079	0.11715	0.14083
MSI2	0.000416315	0.250889	0.3	0.486	1	UnCiliate3	MSI2	0.370294	0.495708	0.67452	0.40225	0.300217
PCNX4	0.000435313	0.6447	0.355	0.359	1	UnCiliate3	PCNX4	0.25652	0.307477	0.990441	0.277954	0.275376
AKAP13	0.000462062	0.673318	0.521	0.669	1	UnCiliate3	AKAP13	0.739201	0.89676	1.85958	0.853743	0.574563
U2SURP	0.000464799	0.260589	0.439	0.727	1	UnCiliate3	U2SURP	0.811037	0.9921	1.29386	1.28576	0.792166
SYNE1	0.000466133	0.55648	0.321	0.293	1	UnCiliate3	SYNE1	0.23405	0.246066	0.81791	0.21847	0.276436
SERPINE21	0.000469862	0.560973	0.527	0.599	1	UnCiliate3	SERPINE2	1.3493	0.528585	1.99346	0.546031	1.05742
TTC31	0.00048854	0.549988	0.627	0.851	1	UnCiliate3	TTC3	1.6007	2.50224	3.20604	1.84588	1.45645
RSF1	0.00052478	0.256654	0.379	0.614	1	UnCiliate3	RSF1	0.556759	0.841125	0.993403	0.880587	0.330539
HBP1	0.000560026	0.265063	0.376	0.627	1	UnCiliate3	HBP1	0.703949	0.584863	0.981838	0.534437	0.499515
TMEM1581	0.000572614	0.331961	0.712	0.71	1	UnCiliate3	TMEM158	3.18071	1.1421	3.24572	1.06454	2.57391
IGF2BP2	0.000573113	0.723333	0.53	0.713	1	UnCiliate3	IGF2BP2	0.909799	0.83778	2.1043	0.834661	0.817188
KIAA1551	0.000594593	0.653736	0.591	0.777	1	UnCiliate3	KIAA1551	1.34481	1.69265	2.77931	1.051	1.07669
FERMT2	0.000595739	0.259594	0.258	0.405	1	UnCiliate3	FERMT2	0.305674	0.334117	0.578585	0.362391	0.206964
ASH1L	0.000692216	0.645483	0.421	0.472	1	UnCiliate3	ASH1L	0.370763	0.43332	1.18522	0.457276	0.310037
MON2	0.000724081	0.455468	0.303	0.273	1	UnCiliate3	MON2	0.189229	0.181902	0.624035	0.1691	0.148476
2022-03-06	0.00081287	0.271907	0.312	0.52	1	UnCiliate3	2022-03-06	0.453769	0.450808	0.745921	0.406508	0.341727
KDM6B	0.000920005	0.279554	0.327	0.522	1	UnCiliate3	KDM6B	0.490215	0.536805	0.826181	0.528343	0.281014
SRSF11	0.000920162	0.513593	0.6	0.823	1	UnCiliate3	SRSF11	1.2072	1.40454	2.26041	1.42566	1.03498
BRD21	0.000958908	0.275788	0.452	0.724	1	UnCiliate3	BRD2	1.1299	0.707192	1.38318	0.764868	0.82464
TTC19	0.000985007	0.253679	0.267	0.446	1	UnCiliate3	TTC19	0.329062	0.360637	0.603804	0.423088	0.0843331
PSAP	0.000987457	0.321608	0.67	0.934	1	UnCiliate3	PSAP	2.45358	2.17622	3.12137	1.71166	2.84525
RAB21	0.00108389	0.285004	0.379	0.604	1	UnCiliate3	RAB21	0.592925	0.563955	0.928961	0.589744	0.48271
CHD3	0.00112288	0.26725	0.294	0.457	1	UnCiliate3	CHD3	0.306715	0.543919	0.674718	0.480093	0.319251
ARID1B	0.00113315	0.756951	0.421	0.485	1	UnCiliate3	ARID1B	0.417536	0.417946	1.38129	0.362729	0.252348
ADAM10	0.00118339	0.34332	0.373	0.626	1	UnCiliate3	ADAM10	0.637488	0.642994	1.09764	0.76657	0.605273
CPEB4	0.0012074	0.58204	0.521	0.648	1	UnCiliate3	CPEB4	0.934231	0.621169	1.68916	0.514437	0.62733
PILRB	0.00125273	0.568488	0.324	0.324	1	UnCiliate3	PILRB	0.236753	0.194311	0.816128	0.247688	0.104619
APP	0.00125721	0.39318	0.639	0.884	1	UnCiliate3	APP	1.82502	2.18195	2.8424	1.84859	1.87794
TMEM87A	0.00133351	0.252687	0.321	0.532	1	UnCiliate3	TMEM87A	0.42597	0.523956	0.744798	0.533502	0.381177
LMO7	0.00134853	0.866195	0.482	0.565	1	UnCiliate3	LMO7	0.947559	0.450616	2.266	0.82731	0.465205
THBS21	0.00136952	0.541906	0.497	0.535	1	UnCiliate3	THBS2	1.15627	0.453029	1.72526	0.398861	0.752042
ADAMTS9	0.0014051	0.541229	0.291	0.258	1	UnCiliate3	ADAMTS9	0.270374	0.132848	0.773464	0.165772	0.112101
AGO2	0.00142322	0.793498	0.497	0.628	1	UnCiliate3	AGO2	0.721647	0.724547	2.01857	0.919059	0.453169
DDB1	0.0015118	0.273713	0.3	0.482	1	UnCiliate3	DDB1	0.401247	0.353394	0.675169	0.388736	0.321259
ATP11A	0.00156691	0.729238	0.488	0.62	1	UnCiliate3	ATP11A	0.664837	0.730926	1.79617	0.729576	0.397551
CANX	0.0015892	0.385698	0.661	0.907	1	UnCiliate3	CANX	2.0799	2.197	3.0971	2.30642	1.93536
VNN3	0.00159027	0.560906	0.3	0.268	1	UnCiliate3	VNN3	0.214485	0.2424	0.795721	0.181579	0.137681
GANAB	0.00165863	0.254369	0.394	0.607	1	UnCiliate3	GANAB	0.702762	0.507802	0.940521	0.512023	0.643439
ECE1	0.00166257	0.524305	0.582	0.809	1	UnCiliate3	ECE1	1.39752	1.19728	2.35302	1.29606	1.40522
MBTPS1	0.00169491	0.280453	0.345	0.547	1	UnCiliate3	MBTPS1	0.457625	0.547786	0.811928	0.545879	0.416749
LONP2	0.00174192	0.255894	0.309	0.506	1	UnCiliate3	LONP2	0.404293	0.497377	0.711737	0.442956	0.359475
HERC4	0.00179312	0.687091	0.494	0.653	1	UnCiliate3	HERC4	0.786097	0.674882	1.78931	0.612504	0.538709
CHD1	0.00179662	0.290546	0.3	0.474	1	UnCiliate3	CHD1	0.362058	0.54704	0.758814	0.572974	0.452216
HOOK2	0.00185929	0.307753	0.297	0.484	1	UnCiliate3	HOOK2	0.358201	0.522947	0.752925	0.475893	0.321934
TNFRSF10B	0.00189063	0.264418	0.327	0.526	1	UnCiliate3	TNFRSF10B	0.490839	0.452086	0.775838	0.483577	0.417432
ZFAND5	0.00190909	0.297034	0.688	0.918	1	UnCiliate3	ZFAND5	2.46547	1.94947	2.99928	1.95271	1.67633
BPTF	0.00196411	0.595488	0.536	0.714	1	UnCiliate3	BPTF	0.840087	1.19106	1.99817	1.27453	0.724914
SRSF4	0.00203843	0.280596	0.388	0.62	1	UnCiliate3	SRSF4	0.601429	0.618542	0.960732	0.686909	0.470803
ITGA21	0.00231282	0.644056	0.482	0.578	1	UnCiliate3	ITGA2	0.87793	0.407129	1.65724	0.474926	0.673204
WAC	0.00239373	0.313307	0.4	0.65	1	UnCiliate3	WAC	0.758446	0.571817	1.10096	0.649741	0.446454
PNPLA8	0.00257359	0.253108	0.382	0.626	1	UnCiliate3	PNPLA8	0.585679	0.890334	1.02693	0.857756	0.637403
ZSWIM6	0.00257558	0.605285	0.452	0.547	1	UnCiliate3	ZSWIM6	0.528423	0.498636	1.29423	0.45448	0.254123
SNX9	0.00275242	0.599938	0.552	0.745	1	UnCiliate3	SNX9	0.996989	1.14667	2.12625	1.24552	0.717395
PRKAR1A	0.00285772	0.251304	0.515	0.84	1	UnCiliate3	PRKAR1A	1.40958	1.37567	1.84585	1.35589	1.1684
CHORDC1	0.00292983	0.280178	0.309	0.493	1	UnCiliate3	CHORDC1	0.508781	0.37703	0.771121	0.390053	0.457766
RNF19A1	0.00294552	0.596028	0.6	0.767	1	UnCiliate3	RNF19A	1.23281	2.39634	2.94283	1.78554	0.841787
CHD2	0.00304951	0.709388	0.47	0.604	1	UnCiliate3	CHD2	0.552159	0.735527	1.64785	0.719539	0.399214
ARHGAP29	0.00313307	0.629584	0.567	0.741	1	UnCiliate3	ARHGAP29	1.1841	1.65315	2.66987	1.71029	1.14655
TRIM25	0.00330527	0.717127	0.436	0.518	1	UnCiliate3	TRIM25	0.463251	0.511736	1.42583	0.477634	0.279326
ANKRD11	0.00361979	0.59265	0.524	0.713	1	UnCiliate3	ANKRD11	0.855068	1.19315	2.03865	1.44332	0.857658
ITGA1	0.00366759	0.480516	0.345	0.337	1	UnCiliate3	ITGA1	0.386707	0.180603	0.822639	0.184716	0.317723
HDLBP	0.00378056	0.400172	0.615	0.868	1	UnCiliate3	HDLBP	1.62099	1.62557	2.44999	1.5679	1.48462
RIF1	0.00381285	0.545635	0.412	0.473	1	UnCiliate3	RIF1	0.355716	0.456316	1.07086	0.668211	0.326849
CDK13	0.0039524	0.673881	0.391	0.442	1	UnCiliate3	CDK13	0.337413	0.377661	1.15372	0.366442	0.208256
IKBIP	0.00400953	0.290723	0.324	0.494	1	UnCiliate3	IKBIP	0.524864	0.360198	0.788629	0.388934	0.367209
AKT2	0.0040657	0.260246	0.227	0.353	1	UnCiliate3	AKT2	0.259283	0.215325	0.490173	0.245697	0.146569
FNDC3B	0.00418205	0.654119	0.542	0.756	1	UnCiliate3	FNDC3B	1.04558	1.1373	2.26612	1.12331	0.745318
TMEM181	0.0044472	0.276192	0.27	0.413	1	UnCiliate3	TMEM181	0.325824	0.294271	0.592922	0.311784	0.309514
ALCAM	0.00455894	0.606968	0.57	0.78	1	UnCiliate3	ALCAM	1.30038	1.72418	2.73169	1.61452	1.1539
HS6ST1	0.00460532	0.305348	0.412	0.655	1	UnCiliate3	HS6ST1	0.814361	0.850437	1.24852	0.795948	0.630454
HCG18	0.00461917	0.454588	0.318	0.305	1	UnCiliate3	HCG18	0.203878	0.238391	0.682384	0.338061	0.124752
PHKB	0.0046585	0.273809	0.288	0.453	1	UnCiliate3	PHKB	0.311418	0.468287	0.651252	0.426722	0.187868
GPATCH2L	0.00475218	0.646068	0.418	0.493	1	UnCiliate3	GPATCH2L	0.422195	0.470085	1.26129	0.535116	0.181632
ARL5B	0.00477853	0.344055	0.385	0.608	1	UnCiliate3	ARL5B	0.696667	0.699756	1.14738	0.695786	0.277036
SESTD1	0.00480286	0.695626	0.503	0.647	1	UnCiliate3	SESTD1	0.689729	0.903134	1.84496	0.774095	0.61253
SMG1	0.0051654	0.607132	0.361	0.388	1	UnCiliate3	SMG1	0.297414	0.298738	0.97919	0.313278	0.277973
CACHD1	0.00530804	0.442614	0.282	0.259	1	UnCiliate3	CACHD1	0.153564	0.228926	0.600957	0.191474	0.116827
SPTBN1	0.00532424	0.522398	0.576	0.798	1	UnCiliate3	SPTBN1	1.25671	1.75257	2.55575	2.01219	1.01031
TOP1	0.00536349	0.372064	0.676	0.902	1	UnCiliate3	TOP1	1.96952	1.88572	2.85359	2.24789	1.88588
POLR2J3.1	0.00544948	0.502844	0.324	0.332	1	UnCiliate3	POLR2J3.1	0.217223	0.284585	0.763512	0.299678	0.176577
ABI2	0.00554053	0.265632	0.321	0.504	1	UnCiliate3	ABI2	0.423059	0.451514	0.726732	0.482114	0.329407
ZC3H14	0.00554227	0.281056	0.267	0.41	1	UnCiliate3	ZC3H14	0.293461	0.302567	0.576923	0.324693	0.163572
ALDH1A31	0.00574219	0.612362	0.361	0.357	1	UnCiliate3	ALDH1A3	0.809087	0.164371	1.41399	0.312519	1.02699
LUM1	0.0057487	0.356347	0.667	0.663	1	UnCiliate3	LUM	3.56462	1.16378	3.62228	1.06937	2.66895
TSPAN14	0.00602274	0.275485	0.33	0.514	1	UnCiliate3	TSPAN14	0.511786	0.357454	0.765278	0.421631	0.445182
COL18A1	0.00610315	0.329216	0.742	0.967	1	UnCiliate3	COL18A1	3.49768	4.27581	4.85371	3.04927	3.57867
DDX24	0.00613307	0.361692	0.624	0.884	1	UnCiliate3	DDX24	1.62137	1.80142	2.45561	1.78808	1.59713
CSNK1E	0.00647698	0.297624	0.373	0.593	1	UnCiliate3	CSNK1E	0.639609	0.459892	0.929761	0.47116	0.552397
PROM1	0.00648734	0.862058	0.47	0.6	1	UnCiliate3	PROM1	0.931821	0.620949	2.27531	0.577041	0.616581
LAMB2	0.00653137	0.307305	0.358	0.543	1	UnCiliate3	LAMB2	0.548216	0.429103	0.850006	0.366319	0.569261
MAP3K8	0.00672599	0.268433	0.445	0.705	1	UnCiliate3	MAP3K8	1.0167	0.674813	1.30138	0.952519	0.614264
HSPH1	0.00674131	0.535728	0.627	0.835	1	UnCiliate3	HSPH1	1.76749	1.20351	2.74487	1.52189	1.60632
PLCG21	0.00709031	0.490741	0.436	0.62	1	UnCiliate3	PLCG2	1.64257	0.626053	2.13048	0.577294	0.534965
RALGAPA1	0.00725188	0.469543	0.315	0.314	1	UnCiliate3	RALGAPA1	0.191007	0.258065	0.687603	0.277148	0.158818
LRRC41	0.00726987	0.266026	0.348	0.55	1	UnCiliate3	LRRC41	0.472833	0.606086	0.822893	0.554982	0.272573
TRIM56	0.00732176	0.57766	0.382	0.419	1	UnCiliate3	TRIM56	0.348865	0.351503	1.0155	0.367225	0.25897
KMT2A	0.00761448	0.289937	0.294	0.442	1	UnCiliate3	KMT2A	0.309089	0.397318	0.659902	0.519747	0.33158
NUCB2	0.00818856	0.288894	0.506	0.774	1	UnCiliate3	NUCB2	1.15122	1.00255	1.57921	1.16757	1.04743
ELK3	0.00838412	0.298757	0.279	0.428	1	UnCiliate3	ELK3	0.388175	0.300713	0.679684	0.407816	0.308018
CLMP	0.00859801	0.571236	0.373	0.388	1	UnCiliate3	CLMP	0.522541	0.225587	1.08239	0.193786	0.359916
KLHL24	0.0085984	0.279832	0.285	0.437	1	UnCiliate3	KLHL24	0.363759	0.407368	0.659154	0.296964	0.264149
LRIG1	0.00868396	0.435898	0.276	0.259	1	UnCiliate3	LRIG1	0.187993	0.239115	0.632222	0.239955	0.0898088
JPX	0.00873975	0.27964	0.364	0.564	1	UnCiliate3	JPX	0.471813	0.524034	0.818813	0.557326	0.652699
LRPPRC	0.00889992	0.266024	0.33	0.515	1	UnCiliate3	LRPPRC	0.424383	0.499111	0.749776	0.518207	0.392354
FAM120A	0.00891228	0.290076	0.391	0.605	1	UnCiliate3	FAM120A	0.608623	0.550734	0.952874	0.672774	0.382667
NR2F2	0.00908682	0.262881	0.418	0.651	1	UnCiliate3	NR2F2	0.952993	0.603329	1.17173	0.559571	0.775631
SIK2	0.00908954	0.607903	0.324	0.336	1	UnCiliate3	SIK2	0.225929	0.266192	0.889946	0.257338	0.193508
F31	0.00936588	0.407821	0.688	0.881	1	UnCiliate3	F3	3.28146	2.5139	4.21473	2.15029	2.44288
EPAS1	0.00980542	0.267846	0.355	0.528	1	UnCiliate3	EPAS1	0.480227	0.469987	0.773367	0.442657	0.463459
GCC2	0.0098251	0.491614	0.533	0.716	1	UnCiliate3	GCC2	0.871043	1.30726	1.84473	1.15424	0.919977
GOLGA2	0.00986984	0.303217	0.361	0.563	1	UnCiliate3	GOLGA2	0.501922	0.605761	0.895979	0.560989	0.468121
ACER3	0.0099162	0.258842	0.23	0.336	1	UnCiliate3	ACER3	0.24373	0.199261	0.47386	0.255004	0.161377
EREG1	0.0099558	0.45026	0.506	0.583	1	UnCiliate3	EREG	1.30784	0.505968	1.7257	0.553016	0.764674
CENPF	0	1.97547	0.781	0.129	0	UnCiliate4	CENPF	0.118161	0.0784843	0.656555	3.44279	0.221745
TOP2A	0	1.86443	0.817	0.299	0	UnCiliate4	TOP2A	0.273026	0.184411	1.00361	3.65399	0.391594
HMGN2	0	1.61981	0.976	0.829	0	UnCiliate4	HMGN2	1.61551	2.00105	1.27341	7.3598	1.91908
PTTG1	0	1.55135	0.922	0.539	0	UnCiliate4	PTTG1	0.815072	0.339252	0.710354	3.91286	1.23265
CCNB1	0	1.44438	0.743	0.249	0	UnCiliate4	CCNB1	0.212058	0.116877	0.32458	2.24325	0.435861
MKI67	0	1.39095	0.709	0.08	0	UnCiliate4	MKI67	0.0668409	0.0430183	0.234297	1.79657	0.0525642
PCLAF	0	1.26812	0.902	0.33	0	UnCiliate4	PCLAF	0.329627	0.303151	0.407638	2.20414	0.70007
HMMR	0	1.2524	0.648	0.078	0	UnCiliate4	HMMR	0.0596871	0.0282749	0.140335	1.51575	0.218481
HMGB1	0	1.23615	0.997	0.982	0	UnCiliate4	HMGB1	5.83525	5.6482	5.39147	14.9757	7.18961
CDKN3	0	1.06836	0.728	0.159	0	UnCiliate4	CDKN3	0.144299	0.0581638	0.107076	1.34445	0.189244
NUSAP1	0	1.05755	0.655	0.155	0	UnCiliate4	NUSAP1	0.121962	0.0774201	0.32534	1.32382	0.0842136
DLGAP5	0	1.01991	0.607	0.056	0	UnCiliate4	DLGAP5	0.0472874	0.0149131	0.125787	1.1138	0.151499
KIF20B	0	0.993791	0.662	0.16	0	UnCiliate4	KIF20B	0.0996178	0.120589	0.268557	1.21682	0.13586
TPX2	0	0.98595	0.593	0.106	0	UnCiliate4	TPX2	0.0700137	0.0482419	0.105683	1.1104	0.1047
CENPW	0	0.918973	0.864	0.348	0	UnCiliate4	CENPW	0.362593	0.193989	0.269988	1.47791	0.468315
BIRC5	0	0.903439	0.71	0.104	0	UnCiliate4	BIRC5	0.0857521	0.0459015	0.16819	1.02042	0.279697
TYMS	0	0.848576	0.691	0.131	0	UnCiliate4	TYMS	0.0982231	0.0641435	0.103632	0.964808	0.287091
CEP55	0	0.844765	0.598	0.046	0	UnCiliate4	CEP55	0.0344498	0.0163629	0.0454403	0.852131	0.152452
CCNB2	0	0.826091	0.627	0.094	0	UnCiliate4	CCNB2	0.0688545	0.0399656	0.0657191	0.881811	0.155204
TK1	0	0.805234	0.738	0.231	0	UnCiliate4	TK1	0.196564	0.117338	0.130846	1.06105	0.813085
CENPE	0	0.782911	0.56	0.079	0	UnCiliate4	CENPE	0.051159	0.0429142	0.226144	0.817682	0.0934333
CDC20	0	0.749677	0.558	0.068	0	UnCiliate4	CDC20	0.055987	0.0157579	0.0919636	0.761297	0.190234
ASPM	0	0.712517	0.456	0.043	0	UnCiliate4	ASPM	0.026552	0.0160276	0.286143	0.69517	0.0631192
MAD2L1	0	0.706615	0.692	0.191	0	UnCiliate4	MAD2L1	0.149585	0.0947543	0.169392	0.851612	0.177872
ANLN	0	0.700001	0.524	0.084	0	UnCiliate4	ANLN	0.061644	0.0275624	0.207131	0.717962	0.0665777
PBK	0	0.682425	0.588	0.053	0	UnCiliate4	PBK	0.0446058	0.0123522	0.0668962	0.663225	0.0728858
ZWINT	0	0.615498	0.607	0.094	0	UnCiliate4	ZWINT	0.061488	0.0387723	0.0444242	0.617312	0.167449
NUF2	0	0.60618	0.491	0.043	0	UnCiliate4	NUF2	0.030787	0.011601	0.0706202	0.564797	0.115802
DEPDC1	0	0.534908	0.451	0.038	0	UnCiliate4	DEPDC1	0.0289844	0.010208	0.097073	0.486213	0.0015471
CENPK	0	0.47944	0.563	0.106	0	UnCiliate4	CENPK	0.0674367	0.0594439	0.0884032	0.486679	0.0953203
KIF4A	0	0.446916	0.457	0.025	0	UnCiliate4	KIF4A	0.0162823	0.00972845	0.0493403	0.384932	0.0379545
KNL1	0	0.439104	0.417	0.03	0	UnCiliate4	KNL1	0.0166561	0.0107377	0.0818745	0.380511	0.0651345
DIAPH3	0	0.435154	0.45	0.051	0	UnCiliate4	DIAPH3	0.0351093	0.0190445	0.12912	0.398844	0.065267
CENPA	0	0.423459	0.419	0.05	0	UnCiliate4	CENPA	0.0354848	0.0170268	0.031276	0.383257	0.141492
BUB1	0	0.420197	0.441	0.042	0	UnCiliate4	BUB1	0.0312996	0.0163222	0.0377793	0.374558	0.0384807
LMNB1	0	0.419451	0.438	0.043	0	UnCiliate4	LMNB1	0.0214397	0.0339781	0.0351126	0.371705	0.0170073
GTSE1	0	0.388973	0.393	0.032	0	UnCiliate4	GTSE1	0.0209577	0.00984634	0.0891466	0.336011	0.0101711
NCAPG	0	0.377745	0.347	0.02	0	UnCiliate4	NCAPG	0.0132013	0.00569784	0.0597398	0.316319	0.0285748
NDC80	0	0.368751	0.348	0.024	0	UnCiliate4	NDC80	0.0150366	0.00724337	0.0187878	0.307845	0.013633
NEK2	0	0.367538	0.365	0.031	0	UnCiliate4	NEK2	0.0208923	0.0121517	0.0421833	0.31579	0.0691615
PLK1	0	0.36132	0.343	0.031	0	UnCiliate4	PLK1	0.0214585	0.00807623	0.0696045	0.310245	0.056507
ESCO2	0	0.351758	0.36	0.019	0	UnCiliate4	ESCO2	0.0111069	0.00746382	0.0282728	0.290812	0.0654068
RAD51AP1	0	0.34423	0.387	0.035	0	UnCiliate4	RAD51AP1	0.0252552	0.0121886	0.0464055	0.29876	0.0815811
SPC25	0	0.339131	0.369	0.022	0	UnCiliate4	SPC25	0.0164028	0.00466319	0.0451542	0.282983	0.0249387
BUB1B	0	0.336647	0.34	0.021	0	UnCiliate4	BUB1B	0.0136627	0.00724443	0.0270291	0.279581	0.0799611
CDCA3	0	0.333779	0.376	0.034	0	UnCiliate4	CDCA3	0.0232835	0.00847705	0.0168861	0.284415	0.05615
CCNA2	0	0.316392	0.34	0.026	0	UnCiliate4	CCNA2	0.0185884	0.0109711	0.041197	0.267939	0.0870272
PRR11	0	0.305963	0.374	0.041	0	UnCiliate4	PRR11	0.025593	0.0151921	0.0333135	0.264332	0.0180908
KIF2C	0	0.294136	0.324	0.017	0	UnCiliate4	KIF2C	0.0128624	0.00388508	0.0381902	0.240736	0.0582226
PIMREG	0	0.257097	0.289	0.016	0	UnCiliate4	PIMREG	0.0106115	0.00298438	0.00207822	0.205376	0.0525253
TTK	1.96e-305	0.263024	0.305	0.024	6.56e-301	UnCiliate4	TTK	0.0147454	0.00871089	0.0382326	0.216834	0.0232386
KIF14	8.65e-301	0.312942	0.323	0.029	2.9e-296	UnCiliate4	KIF14	0.0175745	0.00935302	0.0870676	0.264272	0.00252626
PTMA	1.12e-299	1.02578	1	0.998	3.76e-295	UnCiliate4	PTMA	19.9079	23.8495	17.0816	43.8372	24.1892
MND1	4.77e-293	0.326423	0.407	0.056	1.6e-288	UnCiliate4	MND1	0.0352928	0.0213381	0.0458948	0.293666	0.0433712
KIF11	1.27e-291	0.393508	0.389	0.051	4.26e-287	UnCiliate4	KIF11	0.0304534	0.0270221	0.0842287	0.355328	0.0416206
SMC2	2.95e-289	0.637823	0.665	0.194	9.89e-285	UnCiliate4	SMC2	0.134944	0.117521	0.259087	0.766893	0.185064
SGO1	5.57e-288	0.275601	0.319	0.03	1.87e-283	UnCiliate4	SGO1	0.0170197	0.0160587	0.0296671	0.23152	0.0251579
TROAP	1.51e-285	0.334482	0.414	0.06	5.07e-281	UnCiliate4	TROAP	0.0496733	0.0165418	0.0218247	0.309585	0.0389008
CENPU	2.62e-283	0.260504	0.32	0.031	8.78e-279	UnCiliate4	CENPU	0.0152362	0.0186185	0.0782301	0.220704	0.0325226
KIF23	2.41e-272	0.627046	0.491	0.102	8.08e-268	UnCiliate4	KIF23	0.063529	0.0597632	0.213193	0.649401	0.0301516
PRC1	1.48e-267	0.26934	0.347	0.042	4.98e-263	UnCiliate4	PRC1	0.0291141	0.0138892	0.0662172	0.236864	0.0366619
STMN1	4.17e-267	1.08447	0.978	0.841	1.4e-262	UnCiliate4	STMN1	1.58763	2.17052	1.11949	4.8411	2.50707
CIP2A	1.72e-257	0.259484	0.331	0.04	5.77e-253	UnCiliate4	CIP2A	0.0255728	0.0164073	0.0807081	0.226781	0.00787586
UBE2C	2.89e-254	1.03653	0.513	0.122	9.69e-250	UnCiliate4	UBE2C	0.10921	0.0388469	0.122316	1.23646	0.200661
NUCKS1	3.15e-254	0.924187	0.991	0.936	1.06e-249	UnCiliate4	NUCKS1	2.8451	3.10402	3.23838	6.48314	3.24636
HNRNPA2B1	1.92e-252	1.04516	0.993	0.948	6.44e-248	UnCiliate4	HNRNPA2B1	3.60997	4.63319	3.95438	9.19175	4.45456
CENPH	1.64e-249	0.48476	0.597	0.168	5.51e-245	UnCiliate4	CENPH	0.111227	0.103441	0.115996	0.553122	0.163826
PHF19	6.21e-248	0.379818	0.527	0.122	2.08e-243	UnCiliate4	PHF19	0.0916428	0.0384433	0.0694478	0.403494	0.339652
RRM2	1.75e-245	0.383525	0.392	0.065	5.87e-241	UnCiliate4	RRM2	0.0464566	0.0195128	0.136161	0.360612	0.106227
ANP32E	1.54e-244	0.946472	0.849	0.464	5.18e-240	UnCiliate4	ANP32E	0.374205	0.564836	0.58783	1.77466	0.411411
SGO2	1.78e-244	0.406406	0.405	0.07	5.99e-240	UnCiliate4	SGO2	0.0470306	0.0301995	0.0890933	0.382884	0.0216745
FANCI	2.06e-242	0.356627	0.455	0.092	6.9e-238	UnCiliate4	FANCI	0.0581314	0.0400117	0.14242	0.352137	0.0455858
CLSPN	1.16e-240	0.264153	0.275	0.027	3.89e-236	UnCiliate4	CLSPN	0.0170628	0.0110711	0.0693418	0.222415	0.0500588
AURKA	1.44e-240	0.471743	0.435	0.085	4.84e-236	UnCiliate4	AURKA	0.0625275	0.034198	0.119496	0.465038	0.0606116
HNRNPA3	3.35e-236	0.917075	0.97	0.87	1.12e-231	UnCiliate4	HNRNPA3	1.81403	2.46771	1.95423	4.70241	2.2858
AURKB	1.74e-234	0.263096	0.294	0.033	5.83e-230	UnCiliate4	AURKB	0.0225298	0.0121783	0.0400878	0.224051	0.0101711
DTYMK	1.22e-231	0.708432	0.796	0.392	4.08e-227	UnCiliate4	DTYMK	0.337685	0.283178	0.171668	1.1507	0.430405
GINS2	4.46e-227	0.25558	0.303	0.037	1.49e-222	UnCiliate4	GINS2	0.0248001	0.0158633	0.0229696	0.221052	0.0749014
HMGB2	1.48e-226	1.25837	0.721	0.33	4.95e-222	UnCiliate4	HMGB2	0.302948	0.206478	0.434643	2.06287	0.342234
RRM1	6.13e-226	0.522962	0.621	0.202	2.05e-221	UnCiliate4	RRM1	0.138719	0.121341	0.182795	0.634504	0.286251
UBE2T	1.02e-223	0.710072	0.668	0.26	3.42e-219	UnCiliate4	UBE2T	0.183586	0.158397	0.203165	0.932443	0.481622
TUBA1B	3e-222	1.69344	0.932	0.761	1.01e-217	UnCiliate4	TUBA1B	1.66101	0.896242	1.42855	6.9367	3.61197
NCAPD2	4.08e-221	0.378697	0.465	0.108	1.37e-216	UnCiliate4	NCAPD2	0.0621704	0.0571398	0.127059	0.383526	0.117254
TACC3	6.3e-221	0.340295	0.423	0.086	2.11e-216	UnCiliate4	TACC3	0.0539937	0.0391828	0.0849811	0.330908	0.0806259
CENPM	1.31e-218	0.513513	0.678	0.247	4.38e-214	UnCiliate4	CENPM	0.176388	0.159545	0.114151	0.672552	0.365383
SMC4	5.46e-218	0.864907	0.667	0.273	1.83e-213	UnCiliate4	SMC4	0.196995	0.197281	0.42788	1.19756	0.211581
HSPD1	9.24e-211	0.797447	0.991	0.915	3.1e-206	UnCiliate4	HSPD1	2.53756	3.10834	2.52627	5.45391	3.04969
RAN	1.38e-208	0.702772	0.987	0.916	4.62e-204	UnCiliate4	RAN	2.41901	2.33403	1.75412	4.51421	3.85173
ANP32B	1.79e-208	0.784238	0.94	0.743	5.99e-204	UnCiliate4	ANP32B	1.012	1.27154	1.01229	2.60358	1.26474
LSM4	5.1e-208	0.770422	0.971	0.837	1.71e-203	UnCiliate4	LSM4	1.5077	1.79759	1.23737	3.44046	2.92694
DHFR	2.4e-206	0.444365	0.567	0.173	8.05e-202	UnCiliate4	DHFR	0.106706	0.116173	0.084482	0.511362	0.250928
CKS1B	2.35e-202	0.876558	0.867	0.565	7.88e-198	UnCiliate4	CKS1B	0.669478	0.424311	0.62581	1.94872	1.41272
H2AFV	9.9e-192	0.681475	0.965	0.785	3.32e-187	UnCiliate4	H2AFV	1.18935	1.22087	0.959082	2.52046	1.58406
TMPO	1.11e-191	0.680629	0.701	0.32	3.72e-187	UnCiliate4	TMPO	0.196582	0.349878	0.328122	0.99885	0.184945
RACGAP1	3.64e-185	0.271766	0.358	0.071	1.22e-180	UnCiliate4	RACGAP1	0.0431915	0.0302575	0.0394873	0.254304	0.0246658
ENO1	1.77e-182	0.776472	0.99	0.945	5.95e-178	UnCiliate4	ENO1	4.02757	4.67871	3.2327	7.96913	7.32715
SLC25A51	3.86e-181	0.718181	0.982	0.873	1.29e-176	UnCiliate4	SLC25A5	1.99534	3.15889	1.39981	4.48245	3.17944
VRK1	7.49e-181	0.350842	0.489	0.14	2.51e-176	UnCiliate4	VRK1	0.0840199	0.0862408	0.154486	0.388072	0.145256
DEK	1.99e-180	0.855378	0.94	0.775	6.66e-176	UnCiliate4	DEK	1.12372	1.30748	1.47837	2.9719	1.32429
PPIA1	2.96e-180	0.613848	0.999	0.99	9.93e-176	UnCiliate4	PPIA	9.79303	13.9631	6.62346	17.3746	17.2676
HMGN1	1.27e-177	0.64519	0.988	0.929	4.25e-173	UnCiliate4	HMGN1	2.84339	3.81041	2.62234	5.45921	3.50634
ECT2	1.05e-176	0.729114	0.662	0.304	3.51e-172	UnCiliate4	ECT2	0.237428	0.224343	0.442513	1.0568	0.165592
RANBP1	4.07e-175	0.725261	0.953	0.784	1.37e-170	UnCiliate4	RANBP1	1.24119	1.04971	0.91863	2.60356	1.80557
BCL2L12	5.45e-172	0.439214	0.674	0.282	1.83e-167	UnCiliate4	BCL2L12	0.208391	0.185558	0.211629	0.634226	0.450236
H2AFZ1	2.4e-170	0.608381	0.998	0.989	8.06e-166	UnCiliate4	H2AFZ	10.2833	5.58317	7.32951	13.9142	10.8913
RPA3	3.19e-168	0.604693	0.948	0.741	1.07e-163	UnCiliate4	RPA3	1.08218	0.905069	0.829003	2.07378	1.20522
YBX1	9.02e-168	0.570218	0.994	0.984	3.03e-163	UnCiliate4	YBX1	6.62078	8.3406	4.80913	11.0358	10.0654
NASP	1.12e-167	0.693189	0.956	0.832	3.75e-163	UnCiliate4	NASP	1.46299	1.48856	1.61057	3.00497	1.4966
SKA2	5.24e-167	0.564671	0.852	0.525	1.76e-162	UnCiliate4	SKA2	0.506416	0.463864	0.289939	1.20314	0.81462
ORC6	2.3e-165	0.318285	0.364	0.083	7.73e-161	UnCiliate4	ORC6	0.053046	0.0458415	0.052386	0.311612	0.125203
KNSTRN	6.66e-165	0.300474	0.382	0.091	2.23e-160	UnCiliate4	KNSTRN	0.0601523	0.0390433	0.0883093	0.299228	0.0535938
RPSA1	9.49e-163	0.55898	0.998	0.994	3.18e-158	UnCiliate4	RPSA	11.3073	15.878	8.30555	19.1027	18.7046
TRIP13	1.52e-162	0.293827	0.455	0.128	5.11e-158	UnCiliate4	TRIP13	0.0784791	0.0774758	0.0915156	0.322745	0.0989782
PRKDC	7e-159	0.689095	0.879	0.61	2.35e-154	UnCiliate4	PRKDC	0.635158	0.869	1.04669	1.77512	0.654258
CCDC34	1.05e-158	0.3924	0.582	0.22	3.52e-154	UnCiliate4	CCDC34	0.155445	0.134748	0.149567	0.508987	0.193236
CDK1	1.76e-156	0.781713	0.436	0.134	5.9e-152	UnCiliate4	CDK1	0.102687	0.0673528	0.132715	0.884174	0.275522
TMEM106C	2.68e-155	0.553902	0.812	0.485	9e-151	UnCiliate4	TMEM106C	0.428617	0.438302	0.413188	1.10505	0.637584
HMGB3	3.09e-155	0.511827	0.732	0.368	1.04e-150	UnCiliate4	HMGB3	0.303318	0.327143	0.229919	0.862235	0.211374
PHGDH	3.98e-152	0.467062	0.659	0.284	1.34e-147	UnCiliate4	PHGDH	0.207519	0.256472	0.269238	0.693784	0.265826
SNRPB	1.14e-151	0.553566	0.981	0.873	3.83e-147	UnCiliate4	SNRPB	1.87524	1.59015	1.29513	3.07948	2.6995
CENPN	3.84e-151	0.266143	0.466	0.14	1.29e-146	UnCiliate4	CENPN	0.102319	0.0629955	0.173694	0.315777	0.13929
HNRNPA11	4.1e-151	0.614433	0.987	0.92	1.37e-146	UnCiliate4	HNRNPA1	2.40725	3.56391	2.40489	4.7569	3.17042
RPL39L	2.15e-148	0.398965	0.678	0.311	7.21e-144	UnCiliate4	RPL39L	0.251106	0.18085	0.258508	0.62347	0.293068
PSIP1	5.42e-148	0.561248	0.801	0.477	1.82e-143	UnCiliate4	PSIP1	0.356139	0.637816	0.49878	1.13531	0.48799
FDPS	7.01e-147	0.67568	0.973	0.891	2.35e-142	UnCiliate4	FDPS	2.43029	3.07131	1.66147	4.7621	3.70267
SMC1A	8.87e-145	0.571117	0.706	0.371	2.97e-140	UnCiliate4	SMC1A	0.273696	0.377824	0.480195	0.952321	0.359276
DNMT1	7.45e-143	0.620032	0.775	0.47	2.5e-138	UnCiliate4	DNMT1	0.346849	0.637115	0.506796	1.21212	0.358655
MCM7	8.88e-143	0.387699	0.461	0.15	2.98e-138	UnCiliate4	MCM7	0.113592	0.0731102	0.150084	0.443591	0.134594
CCT5	9.57e-143	0.611188	0.935	0.746	3.21e-138	UnCiliate4	CCT5	0.975926	1.29173	0.992937	2.17688	1.64479
RAD21	6.81e-141	0.741892	0.85	0.601	2.28e-136	UnCiliate4	RAD21	0.608073	0.717928	0.899607	1.76531	0.687864
PFN1	3.07e-140	0.527366	0.999	0.98	1.03e-135	UnCiliate4	PFN1	6.86119	6.79951	4.1917	10.274	12.839
ATAD2	6.78e-140	0.43222	0.427	0.134	2.27e-135	UnCiliate4	ATAD2	0.0822459	0.0885518	0.171879	0.468806	0.138574
XRCC6	3.76e-139	0.551974	0.942	0.772	1.26e-134	UnCiliate4	XRCC6	1.06841	1.35811	1.24095	2.18032	1.62961
HNRNPD	4e-139	0.613916	0.935	0.75	1.34e-134	UnCiliate4	HNRNPD	1.01083	1.1966	1.23559	2.17528	1.00572
PTGES3	5.66e-139	0.573579	0.979	0.899	1.9e-134	UnCiliate4	PTGES3	2.11988	2.32229	1.89436	3.72437	2.38893
PARP11	1.29e-138	0.567948	0.832	0.522	4.33e-134	UnCiliate4	PARP1	0.413573	0.87408	0.443605	1.29819	0.368502
DEPDC1B	2.76e-138	0.25922	0.382	0.103	9.24e-134	UnCiliate4	DEPDC1B	0.0659214	0.0672134	0.0755275	0.278748	0.185939
KIF22	1.52e-134	0.272609	0.434	0.134	5.1e-130	UnCiliate4	KIF22	0.0993706	0.0540532	0.0673802	0.309691	0.0661628
ACTB	3.21e-134	0.449287	1	0.998	1.08e-129	UnCiliate4	ACTB	20.3862	17.9697	13.8134	27.1155	33.1551
EBP	5.34e-133	0.572123	0.929	0.692	1.79e-128	UnCiliate4	EBP	0.98213	0.910514	0.981971	1.92003	1.19736
JPT1	2.45e-131	0.5773	0.988	0.915	8.21e-127	UnCiliate4	JPT1	2.77455	2.44569	1.9164	4.4651	4.16078
PKM	5.14e-130	0.62843	0.995	0.959	1.73e-125	UnCiliate4	PKM	5.09789	5.54874	3.94715	8.60221	6.93783
ZDHHC12	6.46e-130	0.470434	0.734	0.411	2.17e-125	UnCiliate4	ZDHHC12	0.303443	0.381456	0.1675	0.835012	0.536847
HSP90AB1	3.87e-129	0.505337	0.999	0.991	1.3e-124	UnCiliate4	HSP90AB1	8.6694	10.8049	9.32017	13.7358	12.3747
DUT	7.99e-127	0.619135	0.924	0.757	2.68e-122	UnCiliate4	DUT	1.02869	1.03917	0.886162	2.12264	1.50902
HELLS	2.89e-124	0.33745	0.396	0.123	9.7e-120	UnCiliate4	HELLS	0.07681	0.0861904	0.214562	0.371804	0.113665
CALM1	3.95e-124	0.470043	0.996	0.969	1.32e-119	UnCiliate4	CALM1	4.59106	4.11258	4.06025	6.55445	6.35811
NUDT15	4.47e-124	0.345766	0.63	0.29	1.5e-119	UnCiliate4	NUDT15	0.190829	0.225174	0.174255	0.527987	0.330794
HNRNPM	6.89e-124	0.552961	0.885	0.634	2.31e-119	UnCiliate4	HNRNPM	0.728262	0.778881	0.728998	1.55754	0.729089
CKAP2	3.92e-123	0.388663	0.473	0.177	1.32e-118	UnCiliate4	CKAP2	0.0922981	0.141601	0.215715	0.45604	0.113084
PLP2	9.68e-123	0.511361	0.876	0.612	3.25e-118	UnCiliate4	PLP2	0.652685	0.829939	0.50169	1.43431	1.25726
LRG1	4.16e-122	0.474117	0.676	0.343	1.4e-117	UnCiliate4	LRG1	0.226459	0.424493	0.227631	0.786841	0.315099
SHMT1	6.28e-122	0.275524	0.5	0.186	2.1e-117	UnCiliate4	SHMT1	0.103752	0.154412	0.110213	0.35597	0.188738
TUBB	3.28e-118	0.900657	0.912	0.792	1.1e-113	UnCiliate4	TUBB	1.55116	1.10339	1.11968	3.49299	1.91797
HNRNPR	1.48e-117	0.520772	0.903	0.677	4.95e-113	UnCiliate4	HNRNPR	0.748648	1.09564	0.974701	1.66832	0.708045
COQ2	6.92e-117	0.264477	0.468	0.172	2.32e-112	UnCiliate4	COQ2	0.10856	0.110338	0.0617433	0.330276	0.126746
PA2G4	1.06e-116	0.527941	0.909	0.712	3.57e-112	UnCiliate4	PA2G4	0.896417	0.958862	0.83508	1.76131	1.08074
NCL	3.4e-116	0.65178	0.977	0.885	1.14e-111	UnCiliate4	NCL	2.29168	3.28347	2.62341	4.66571	2.82605
RPS21	1.18e-115	0.334221	1	1	3.97e-111	UnCiliate4	RPS2	31.3098	41.241	22.1507	43.1449	40.9378
LDHB1	4.09e-115	0.550428	0.998	0.958	1.37e-110	UnCiliate4	LDHB	4.12422	8.35453	3.55523	8.33424	5.59492
PAICS	2.53e-112	0.404213	0.722	0.404	8.49e-108	UnCiliate4	PAICS	0.312818	0.352517	0.357639	0.758336	0.471149
CFL1	5.18e-112	0.416758	0.993	0.981	1.74e-107	UnCiliate4	CFL1	7.04376	9.0233	4.52586	10.4357	9.74345
SNRPD3	6.57e-112	0.432028	0.977	0.881	2.21e-107	UnCiliate4	SNRPD3	1.81998	1.909	1.46643	2.827	2.13885
LBR	1.06e-111	0.411363	0.627	0.319	3.55e-107	UnCiliate4	LBR	0.220242	0.253567	0.360907	0.643439	0.215432
TAGLN2	4.97e-111	0.492054	0.989	0.915	1.67e-106	UnCiliate4	TAGLN2	2.64714	3.14555	1.93592	4.31463	3.5402
DNAJC9	3.45e-110	0.281556	0.408	0.141	1.16e-105	UnCiliate4	DNAJC9	0.0905086	0.079339	0.117393	0.323355	0.120245
EXOSC8	6.3e-109	0.371215	0.673	0.352	2.11e-104	UnCiliate4	EXOSC8	0.292918	0.225642	0.302746	0.646394	0.255621
WDR34	2.31e-108	0.35198	0.66	0.342	7.74e-104	UnCiliate4	WDR34	0.235469	0.292017	0.269663	0.601835	0.33653
LDHA	5.51e-108	0.465623	0.997	0.976	1.85e-103	UnCiliate4	LDHA	5.91819	4.73887	4.55663	8.02231	7.23677
SMC3	6.22e-108	0.431321	0.734	0.434	2.08e-103	UnCiliate4	SMC3	0.325387	0.51057	0.417444	0.867022	0.371693
TPR	8.71e-108	0.552243	0.87	0.647	2.92e-103	UnCiliate4	TPR	0.744959	1.26784	1.23598	1.81348	0.691504
SSRP1	5.27e-107	0.37446	0.71	0.401	1.77e-102	UnCiliate4	SSRP1	0.305	0.345544	0.436307	0.713408	0.264376
NPM11	5.28e-107	0.397633	0.999	0.99	1.77e-102	UnCiliate4	NPM1	8.24488	10.7199	6.71246	12.1324	11.9496
YWHAH	8.29e-107	0.489512	0.837	0.607	2.78e-102	UnCiliate4	YWHAH	0.638805	0.733635	0.663186	1.34561	0.834856
IDH2	1.5e-106	0.45773	0.813	0.524	5.02e-102	UnCiliate4	IDH2	0.510851	0.641111	0.397439	1.12219	0.541975
DDX39A	8.9e-106	0.306421	0.588	0.272	2.99e-101	UnCiliate4	DDX39A	0.223599	0.136934	0.223848	0.48396	0.36165
HNRNPU	1.42e-104	0.550757	0.957	0.819	4.76e-100	UnCiliate4	HNRNPU	1.48719	2.25855	2.60999	3.04967	1.74814
PPM1G	1.92e-104	0.498203	0.877	0.654	6.43e-100	UnCiliate4	PPM1G	0.72404	1.08331	0.722495	1.58932	0.928853
GGH	2.44e-104	0.345115	0.658	0.33	8.2e-100	UnCiliate4	GGH	0.216095	0.351013	0.124672	0.592185	0.2949
SMS	1.05e-103	0.480183	0.947	0.78	3.52e-99	UnCiliate4	SMS	1.22636	1.46836	1.22203	2.21405	1.66222
NUDT1	1.23e-103	0.363767	0.765	0.439	4.14e-99	UnCiliate4	NUDT1	0.41365	0.284458	0.265262	0.764247	0.524268
CCT2	1.66e-103	0.468698	0.931	0.74	5.58e-99	UnCiliate4	CCT2	0.954523	1.31828	0.769721	1.85557	1.56224
RBBP7	1.88e-103	0.480195	0.884	0.65	6.29e-99	UnCiliate4	RBBP7	0.725869	1.11891	0.837596	1.5759	0.725566
MIS18BP1	2.88e-103	0.339309	0.465	0.188	9.65e-99	UnCiliate4	MIS18BP1	0.10633	0.157975	0.230657	0.426849	0.186701
RUVBL1	8.52e-103	0.350489	0.694	0.379	2.86e-98	UnCiliate4	RUVBL1	0.264641	0.383234	0.226223	0.657588	0.396255
HNRNPAB	2.2e-102	0.533848	0.913	0.724	7.38e-98	UnCiliate4	HNRNPAB	0.937954	1.08959	0.936337	1.86933	0.879342
SNRPA1	4.03e-102	0.445691	0.911	0.704	1.35e-97	UnCiliate4	SNRPA1	0.919216	0.862606	0.584415	1.58027	1.30256
RBBP81	5.07e-102	0.642429	0.837	0.558	1.7e-97	UnCiliate4	RBBP8	0.557358	1.88136	1.16132	2.08601	0.809061
FEN1	9.13e-102	0.256141	0.334	0.103	3.06e-97	UnCiliate4	FEN1	0.0703044	0.0463248	0.0797296	0.27011	0.0633987
GCHFR	4.68e-101	0.506993	0.972	0.839	1.57e-96	UnCiliate4	GCHFR	1.89969	1.7543	1.16344	3.03162	2.59256
CBX5	9.73e-101	0.465124	0.735	0.473	3.26e-96	UnCiliate4	CBX5	0.412037	0.397583	0.577692	0.952686	0.417025
DBI1	1.87e-100	0.443979	0.996	0.966	6.28e-96	UnCiliate4	DBI	4.59165	6.30264	3.07692	7.22179	5.11284
LSM5	7.39e-100	0.440191	0.928	0.765	2.48e-95	UnCiliate4	LSM5	1.1787	0.94906	0.948078	1.85142	1.18905
MZT1	7.86e-100	0.388231	0.707	0.419	2.64e-95	UnCiliate4	MZT1	0.347595	0.30424	0.346414	0.7498	0.500733
SRP9	4.89e-97	0.430262	0.952	0.827	1.64e-92	UnCiliate4	SRP9	1.37572	1.76353	1.10169	2.35414	2.05313
ACAT2	9.33e-97	0.420801	0.721	0.44	3.13e-92	UnCiliate4	ACAT2	0.395988	0.373724	0.357035	0.865496	0.787522
UBE2S1	2.62e-96	0.653389	0.976	0.871	8.77e-92	UnCiliate4	UBE2S	4.04506	1.64761	2.65066	5.7247	3.75759
XRCC51	7.35e-96	0.490967	0.949	0.83	2.46e-91	UnCiliate4	XRCC5	1.55182	2.35983	1.92334	2.94543	1.6596
CKAP5	2.36e-95	0.385079	0.565	0.286	7.91e-91	UnCiliate4	CKAP5	0.182529	0.226387	0.257205	0.564766	0.16042
SNRPF	1.51e-94	0.412242	0.959	0.849	5.07e-90	UnCiliate4	SNRPF	1.61666	1.53573	1.13563	2.43225	2.02277
ARL6IP1	2.73e-94	0.509339	0.909	0.715	9.16e-90	UnCiliate4	ARL6IP1	1.03065	0.760586	1.04473	1.77463	0.889333
TCEA1	4.06e-94	0.475221	0.909	0.731	1.36e-89	UnCiliate4	TCEA1	1.0228	1.48219	0.994799	2.01335	1.71893
COMMD4	1.08e-92	0.404501	0.823	0.57	3.61e-88	UnCiliate4	COMMD4	0.521639	0.609517	0.389361	1.0482	0.873804
HIST1H1D	2.6e-92	0.74101	0.382	0.146	8.72e-88	UnCiliate4	HIST1H1D	0.0961003	0.143493	0.0848341	0.854898	0.107406
CTNNAL1	6.81e-92	0.513754	0.828	0.573	2.28e-87	UnCiliate4	CTNNAL1	0.697745	0.765111	0.706384	1.46692	1.36961
LINC00868	1.02e-91	0.318553	0.379	0.138	3.44e-87	UnCiliate4	LINC00868	0.131604	0.0672895	0.0643465	0.388028	0.348033
COX8A	1.64e-90	0.384237	0.994	0.957	5.49e-86	UnCiliate4	COX8A	3.71243	3.9927	2.50149	5.22694	5.40463
FADS1	1.54e-89	0.415802	0.725	0.43	5.15e-85	UnCiliate4	FADS1	0.375308	0.434424	0.513772	0.863089	0.250694
SUPT16H	1.61e-89	0.431066	0.774	0.514	5.41e-85	UnCiliate4	SUPT16H	0.431843	0.63478	0.62854	1.02305	0.480387
BRI3BP	1.7e-89	0.29841	0.535	0.259	5.72e-85	UnCiliate4	BRI3BP	0.164961	0.196842	0.247594	0.44877	0.18756
TPM31	2.28e-89	0.464827	0.986	0.89	7.66e-85	UnCiliate4	TPM3	2.46183	3.7294	2.00837	4.28364	3.14705
2022-09-07	5.09e-89	0.442606	0.949	0.819	1.71e-84	UnCiliate4	2022-09-07	1.33682	1.79343	1.69771	2.3884	1.79837
POLD2	7.14e-89	0.338425	0.699	0.409	2.39e-84	UnCiliate4	POLD2	0.321582	0.345162	0.249198	0.680817	0.577799
TMEM160	9.05e-89	0.405676	0.916	0.729	3.03e-84	UnCiliate4	TMEM160	0.910361	1.01634	0.627402	1.56125	1.12952
CCT8	9.83e-89	0.395095	0.964	0.844	3.3e-84	UnCiliate4	CCT8	1.50284	1.95456	1.41228	2.47572	2.20984
HNRNPH3	1.72e-88	0.453775	0.911	0.736	5.77e-84	UnCiliate4	HNRNPH3	0.985431	0.920418	0.902527	1.68509	0.822366
RPS31	1.85e-88	0.293525	1	0.998	6.19e-84	UnCiliate4	RPS3	21.6497	29.2259	15.0392	29.3237	29.7899
PAFAH1B3	4.89e-88	0.403865	0.845	0.579	1.64e-83	UnCiliate4	PAFAH1B3	0.575898	0.826545	0.399449	1.18254	1.03881
ZNF326	6.61e-88	0.356317	0.696	0.402	2.22e-83	UnCiliate4	ZNF326	0.270005	0.465279	0.510892	0.710397	0.173035
MRPL51	3.53e-87	0.368151	0.989	0.92	1.18e-82	UnCiliate4	MRPL51	2.45348	2.2557	1.66866	3.34836	2.84965
RPS81	8.17e-87	0.335085	1	0.999	2.74e-82	UnCiliate4	RPS8	26.2468	40.5555	20.9031	38.6198	36.2804
HLTF	2.07e-86	0.327067	0.613	0.332	6.94e-82	UnCiliate4	HLTF	0.220818	0.311553	0.376223	0.573934	0.270733
KPNA2	3.56e-86	0.716833	0.774	0.574	1.19e-81	UnCiliate4	KPNA2	0.560621	0.577449	0.57285	1.57574	0.633882
GGCT	5.61e-86	0.40243	0.796	0.562	1.88e-81	UnCiliate4	GGCT	0.522081	0.683879	0.420505	1.0705	0.56929
SNRPD1	2.17e-85	0.387883	0.977	0.866	7.26e-81	UnCiliate4	SNRPD1	1.73971	1.6061	1.199	2.50773	1.90938
ITGB3BP	1.16e-84	0.286739	0.615	0.327	3.89e-80	UnCiliate4	ITGB3BP	0.23833	0.248397	0.199971	0.510113	0.112722
CSE1L	1.28e-83	0.27299	0.538	0.269	4.28e-79	UnCiliate4	CSE1L	0.195976	0.15798	0.209683	0.431561	0.159583
NME1	4.08e-83	0.398197	0.906	0.72	1.37e-78	UnCiliate4	NME1	0.929644	0.967757	0.655062	1.55443	1.51342
ILF2	9.25e-83	0.392946	0.89	0.717	3.1e-78	UnCiliate4	ILF2	0.858209	1.12136	0.670485	1.53784	1.15463
USP1	1.5e-82	0.292555	0.462	0.211	5.02e-78	UnCiliate4	USP1	0.127469	0.158201	0.175252	0.393556	0.078412
2022-09-10	6.62e-82	0.399029	0.806	0.552	2.22e-77	UnCiliate4	2022-09-10	0.529466	0.765777	0.448686	1.10816	0.713657
SLTM	1.43e-81	0.401114	0.827	0.596	4.79e-77	UnCiliate4	SLTM	0.575218	0.911261	0.858217	1.22856	0.683697
SNRPA	4.82e-81	0.324043	0.696	0.415	1.62e-76	UnCiliate4	SNRPA	0.316003	0.39851	0.229776	0.676924	0.498507
ANXA2	7.59e-81	0.352127	0.998	0.986	2.55e-76	UnCiliate4	ANXA2	13.0728	10.0527	9.03072	15.8736	26.9864
IMPA2	8.19e-81	0.329526	0.685	0.404	2.75e-76	UnCiliate4	IMPA2	0.292014	0.42522	0.349298	0.677289	0.364565
GAPDH	1.48e-80	0.327019	0.999	0.998	4.95e-76	UnCiliate4	GAPDH	23.2894	25.5188	15.5589	30.1477	36.6244
SNX5	8.2e-80	0.376974	0.83	0.605	2.75e-75	UnCiliate4	SNX5	0.574728	0.791637	0.679152	1.13909	0.856084
GLO1	9.37e-80	0.379163	0.877	0.664	3.14e-75	UnCiliate4	GLO1	0.748683	0.975806	0.627914	1.36518	1.26896
BANF1	1.79e-79	0.376787	0.927	0.792	6e-75	UnCiliate4	BANF1	1.20122	1.22833	0.915402	1.86613	1.86506
HACD3	4.52e-79	0.372486	0.875	0.663	1.52e-74	UnCiliate4	HACD3	0.711041	1.00937	0.838675	1.33587	0.705361
SET	1.68e-78	0.411214	0.98	0.916	5.62e-74	UnCiliate4	SET	2.38406	2.70891	2.38346	3.63094	2.54348
LSM3	2.83e-78	0.363321	0.964	0.851	9.51e-74	UnCiliate4	LSM3	1.84591	1.32469	1.16897	2.43014	1.99159
YWHAQ	4.52e-78	0.380059	0.946	0.793	1.52e-73	UnCiliate4	YWHAQ	1.18678	1.48976	0.963748	1.96234	1.79918
KHDRBS11	7.46e-78	0.426338	0.903	0.715	2.5e-73	UnCiliate4	KHDRBS1	0.923236	1.53563	0.897073	1.82285	0.742227
HTATSF1	1.79e-77	0.276501	0.595	0.313	6e-73	UnCiliate4	HTATSF1	0.195773	0.313293	0.248351	0.493342	0.211986
SNRNP25	2.69e-77	0.298713	0.71	0.425	9.01e-73	UnCiliate4	SNRNP25	0.330486	0.400369	0.241103	0.661293	0.540198
CBX3	2.7e-77	0.360786	0.971	0.871	9.06e-73	UnCiliate4	CBX3	1.65562	1.72564	1.64345	2.44014	1.87056
TECR	3.3e-77	0.39077	0.924	0.768	1.11e-72	UnCiliate4	TECR	1.0569	1.46376	0.853852	1.84963	1.36392
EMP2	5.49e-77	0.353549	0.782	0.519	1.84e-72	UnCiliate4	EMP2	0.533741	0.479726	0.706467	0.951792	0.726886
CDK5RAP2	2.25e-76	0.270092	0.446	0.205	7.55e-72	UnCiliate4	CDK5RAP2	0.127522	0.150683	0.189067	0.372234	0.201796
BRD7	1.43e-75	0.347641	0.811	0.552	4.8e-71	UnCiliate4	BRD7	0.492466	0.711308	0.562626	0.986379	0.561813
RAD23A	2.16e-75	0.37416	0.902	0.708	7.23e-71	UnCiliate4	RAD23A	0.889076	0.995724	0.86721	1.49009	0.992492
SSB	4.81e-75	0.374511	0.964	0.835	1.61e-70	UnCiliate4	SSB	1.42903	1.87103	1.5009	2.32703	1.68374
ACTL6A	6.8e-75	0.259486	0.561	0.293	2.28e-70	UnCiliate4	ACTL6A	0.19708	0.224991	0.269272	0.447194	0.245584
PSMC3	8.61e-75	0.360902	0.814	0.597	2.89e-70	UnCiliate4	PSMC3	0.598812	0.621083	0.54106	1.06076	0.708796
PCNA	8.95e-75	0.402258	0.547	0.296	3e-70	UnCiliate4	PCNA	0.242945	0.166797	0.206301	0.610581	0.225111
ANP32A	1.13e-74	0.34173	0.864	0.632	3.79e-70	UnCiliate4	ANP32A	0.653402	0.791348	0.59429	1.14126	0.506494
HINT2	3.36e-74	0.340902	0.81	0.542	1.13e-69	UnCiliate4	HINT2	0.472413	0.638077	0.294353	0.922213	0.711224
ACTG11	5.36e-74	0.414331	1	0.995	1.8e-69	UnCiliate4	ACTG1	14.0998	20.4734	10.6207	21.5823	21.0441
HADH	5.94e-74	0.310343	0.702	0.434	1.99e-69	UnCiliate4	HADH	0.302277	0.497861	0.307254	0.690843	0.52601
ERH	1.04e-73	0.31948	0.991	0.934	3.49e-69	UnCiliate4	ERH	2.70076	2.73677	1.87792	3.60252	3.39746
MMP71	1.08e-73	0.600891	0.999	0.999	3.61e-69	UnCiliate4	MMP7	31.9071	52.3747	21.0379	57.9249	54.6832
SF3B2	1.53e-73	0.377271	0.869	0.663	5.14e-69	UnCiliate4	SF3B2	0.722685	0.987017	0.893732	1.34709	0.670284
TPM4	2.19e-73	0.447379	0.981	0.942	7.34e-69	UnCiliate4	TPM4	3.98945	4.39583	3.90068	5.97625	4.68631
C12orf75	3.91e-73	0.427242	0.993	0.949	1.31e-68	UnCiliate4	C12orf75	4.38659	3.91811	2.72356	6.04024	8.15183
HOOK11	3.99e-73	0.313165	0.69	0.409	1.34e-68	UnCiliate4	HOOK1	0.270812	0.609925	0.433824	0.711175	0.242705
EPRS	4.22e-73	0.357176	0.771	0.526	1.42e-68	UnCiliate4	EPRS	0.476388	0.711373	0.577723	0.985034	0.457286
NAP1L1	4.45e-73	0.37299	0.981	0.926	1.49e-68	UnCiliate4	NAP1L1	2.41699	3.11056	3.14654	3.74547	3.2894
HAT1	5.8e-73	0.304214	0.661	0.408	1.95e-68	UnCiliate4	HAT1	0.339885	0.298218	0.230356	0.632542	0.274076
PPP1CA	1.84e-72	0.389084	0.922	0.763	6.17e-68	UnCiliate4	PPP1CA	1.05217	1.31862	0.671563	1.7725	1.15961
PRMT1	3.15e-72	0.361843	0.954	0.836	1.06e-67	UnCiliate4	PRMT1	1.42085	1.77285	1.32939	2.24479	1.67837
RUVBL2	5.57e-72	0.270146	0.707	0.432	1.87e-67	UnCiliate4	RUVBL2	0.342208	0.376102	0.401525	0.635645	0.458855
CCT6A	7.48e-72	0.399624	0.912	0.741	2.51e-67	UnCiliate4	CCT6A	0.964764	1.26635	1.12325	1.72673	1.42033
PDIA61	7.6e-72	0.365857	0.987	0.947	2.55e-67	UnCiliate4	PDIA6	3.30186	4.49185	3.70367	5.03425	4.16515
SPA17	8.12e-72	0.315233	0.673	0.412	2.72e-67	UnCiliate4	SPA17	0.300676	0.430503	0.207195	0.661723	0.31984
HSP90B11	8.51e-72	0.361145	1	0.99	2.85e-67	UnCiliate4	HSP90B1	7.96845	11.9515	10.2104	12.1847	9.87689
CBX1	1.32e-71	0.307823	0.657	0.392	4.43e-67	UnCiliate4	CBX1	0.284179	0.37385	0.312861	0.626683	0.440059
MDH1	1.99e-71	0.357267	0.937	0.793	6.68e-67	UnCiliate4	MDH1	1.1931	1.28592	0.882157	1.83437	1.51312
HMGA1	1.32e-70	0.42939	0.98	0.933	4.43e-66	UnCiliate4	HMGA1	3.60786	4.25248	2.33731	5.45976	7.02058
CACYBP	2.14e-70	0.368891	0.886	0.725	7.18e-66	UnCiliate4	CACYBP	1.01584	0.863351	0.721517	1.53022	1.05111
MRPL11	2.61e-70	0.330151	0.79	0.552	8.74e-66	UnCiliate4	MRPL11	0.517319	0.511139	0.297639	0.897058	0.683397
SNRPG	2.96e-70	0.313231	0.991	0.943	9.93e-66	UnCiliate4	SNRPG	3.23685	2.51111	2.10662	3.94171	3.29108
ACSL3	4.11e-70	0.373775	0.875	0.653	1.38e-65	UnCiliate4	ACSL3	0.719353	1.0995	0.955308	1.38148	0.487184
TAF15	5.46e-70	0.342382	0.695	0.444	1.83e-65	UnCiliate4	TAF15	0.337608	0.498618	0.313417	0.756233	0.403871
CDK2AP2	7.56e-70	0.342865	0.799	0.555	2.54e-65	UnCiliate4	CDK2AP2	0.560734	0.578941	0.301391	0.974875	0.664894
CCT3	2.21e-69	0.38147	0.936	0.799	7.41e-65	UnCiliate4	CCT3	1.23315	1.82751	1.15158	2.14754	1.96034
H2AFX	2.42e-69	0.35363	0.627	0.383	8.13e-65	UnCiliate4	H2AFX	0.370978	0.209255	0.412274	0.693567	0.410648
HES6	5.96e-69	0.258385	0.555	0.29	2e-64	UnCiliate4	HES6	0.179996	0.387465	0.159317	0.48601	0.305335
PIN1	1.4e-68	0.314245	0.851	0.646	4.71e-64	UnCiliate4	PIN1	0.702804	0.734124	0.477329	1.12192	0.953543
CENPX	2.95e-68	0.382971	0.866	0.677	9.89e-64	UnCiliate4	CENPX	0.949253	0.595178	0.569844	1.38925	1.15628
SFPQ	3.43e-68	0.405158	0.959	0.847	1.15e-63	UnCiliate4	SFPQ	1.56564	1.71722	1.96147	2.47608	1.46175
AHCY	7.42e-68	0.341754	0.786	0.558	2.49e-63	UnCiliate4	AHCY	0.48679	0.769576	0.386052	0.98836	0.667973
SYNE22	8.66e-68	0.422298	0.901	0.71	2.9e-63	UnCiliate4	SYNE2	1.18933	2.20278	4.34783	2.5037	1.03065
ASRGL11	1.08e-67	0.42276	0.991	0.945	3.64e-63	UnCiliate4	ASRGL1	4.05492	9.44069	3.72266	7.90085	4.46122
PSMB2	1.38e-67	0.332348	0.965	0.843	4.61e-63	UnCiliate4	PSMB2	1.53249	1.54644	1.12488	2.18537	2.20718
LMNA	2.1e-67	0.418333	0.99	0.938	7.05e-63	UnCiliate4	LMNA	3.23447	3.80362	3.62609	4.91525	3.76088
HDGF	2.22e-67	0.35683	0.896	0.71	7.45e-63	UnCiliate4	HDGF	0.95586	0.918882	0.99901	1.49385	1.00505
IMPDH2	2.52e-67	0.327049	0.866	0.64	8.46e-63	UnCiliate4	IMPDH2	0.651961	1.03623	0.640334	1.22093	1.01676
HP1BP3	1.01e-66	0.417169	0.856	0.687	3.4e-62	UnCiliate4	HP1BP3	0.780847	0.939403	1.36951	1.46653	0.479326
NAE1	1.08e-66	0.277035	0.726	0.477	3.63e-62	UnCiliate4	NAE1	0.379088	0.468999	0.407743	0.706958	0.508646
EEF1B2	2.17e-66	0.273468	0.998	0.986	7.27e-62	UnCiliate4	EEF1B2	7.06096	8.20312	4.62404	9.08758	10.1917
LSM2	2.52e-66	0.319014	0.865	0.655	8.44e-62	UnCiliate4	LSM2	0.73327	0.699884	0.486196	1.14185	0.976246
EPCAM1	6.45e-66	0.362576	0.991	0.949	2.16e-61	UnCiliate4	EPCAM	3.85947	5.94993	3.29223	6.05286	5.97382
CYC1	7.33e-66	0.323904	0.893	0.701	2.46e-61	UnCiliate4	CYC1	0.863977	0.847948	0.672285	1.32313	1.17097
TKT1	1.47e-65	0.385145	0.989	0.934	4.93e-61	UnCiliate4	TKT	3.46103	7.14309	2.88652	6.25324	5.32704
TUBA1C	3.42e-65	0.592225	0.88	0.766	1.15e-60	UnCiliate4	TUBA1C	1.16454	1.02545	1.07856	2.2064	1.63978
XPO1	6.75e-65	0.291853	0.67	0.43	2.27e-60	UnCiliate4	XPO1	0.361255	0.330208	0.403554	0.658408	0.421992
EIF5A	8.13e-65	0.336155	0.979	0.886	2.73e-60	UnCiliate4	EIF5A	2.05111	1.76252	1.34611	2.7293	3.21146
H2AFY	1.12e-64	0.342614	0.929	0.799	3.77e-60	UnCiliate4	H2AFY	1.27235	1.3659	1.59477	1.93897	1.58998
SERBP1	1.63e-64	0.353373	0.968	0.895	5.47e-60	UnCiliate4	SERBP1	2.08827	2.71759	2.22337	3.19371	2.28022
ARPC5	3.56e-64	0.354269	0.957	0.839	1.19e-59	UnCiliate4	ARPC5	1.56362	2.10354	1.58908	2.4849	1.68759
NHP2	6.86e-64	0.348144	0.91	0.737	2.3e-59	UnCiliate4	NHP2	0.940759	1.02457	0.638806	1.49642	1.47868
FRMD4B	7.04e-64	0.305965	0.611	0.338	2.36e-59	UnCiliate4	FRMD4B	0.259389	0.532102	0.445739	0.664504	0.180067
ATP5F1C	7.39e-64	0.331013	0.982	0.931	2.48e-59	UnCiliate4	ATP5F1C	2.72193	3.54631	1.95022	3.97144	3.93618
GALNT3	1.09e-63	0.327549	0.775	0.534	3.66e-59	UnCiliate4	GALNT3	0.531862	0.680303	0.598652	0.981309	0.560732
PIH1D1	2.94e-63	0.318876	0.835	0.613	9.85e-59	UnCiliate4	PIH1D1	0.591196	0.712242	0.333801	1.019	0.731536
HNRNPK	4.55e-63	0.340538	0.974	0.897	1.53e-58	UnCiliate4	HNRNPK	1.9841	2.44236	2.1356	2.95666	1.91627
PSMD2	6.8e-63	0.327694	0.875	0.678	2.28e-58	UnCiliate4	PSMD2	0.815085	0.910407	0.79522	1.31614	1.02428
PAXX	9.1e-63	0.261151	0.745	0.484	3.05e-58	UnCiliate4	PAXX	0.412318	0.458365	0.27838	0.705343	0.581116
UACA	9.24e-63	0.321721	0.731	0.486	3.1e-58	UnCiliate4	UACA	0.463413	0.721086	0.967542	0.947177	0.322631
RALBP1	1.22e-62	0.336526	0.871	0.672	4.11e-58	UnCiliate4	RALBP1	0.759779	1.18798	0.849238	1.38867	0.87457
UQCC2	1.57e-62	0.328579	0.933	0.767	5.27e-58	UnCiliate4	UQCC2	1.22627	0.912453	0.882906	1.66012	1.1398
AURKAIP1	2.74e-62	0.308915	0.985	0.908	9.2e-58	UnCiliate4	AURKAIP1	2.33631	2.16936	1.53398	3.04292	2.96502
IARS2	3.28e-62	0.306845	0.709	0.453	1.1e-57	UnCiliate4	IARS2	0.376359	0.482942	0.413125	0.745263	0.480406
C1QBP	1.1e-61	0.347693	0.953	0.825	3.68e-57	UnCiliate4	C1QBP	1.35788	1.61682	0.861408	2.08016	1.78015
PCBD1	1.49e-61	0.35806	0.939	0.822	5.01e-57	UnCiliate4	PCBD1	1.46246	1.79826	0.892085	2.26946	2.29886
LARS	1.86e-61	0.291139	0.752	0.508	6.22e-57	UnCiliate4	LARS	0.429173	0.586424	0.615528	0.814686	0.418589
SLC25A39	2.47e-61	0.288241	0.777	0.534	8.3e-57	UnCiliate4	SLC25A39	0.471781	0.662021	0.464346	0.873062	0.890626
TPI1	5.19e-61	0.298244	0.995	0.975	1.74e-56	UnCiliate4	TPI1	5.49158	4.87595	4.32235	6.7148	6.30005
RALY	6.06e-61	0.283427	0.811	0.566	2.03e-56	UnCiliate4	RALY	0.50797	0.691037	0.496771	0.905735	0.793686
TXNDC12	8.89e-61	0.326794	0.869	0.671	2.98e-56	UnCiliate4	TXNDC12	0.766545	0.824685	0.608035	1.22803	0.705327
PRDX3	8.97e-61	0.324219	0.974	0.853	3.01e-56	UnCiliate4	PRDX3	1.50952	2.09964	1.38314	2.36146	1.92016
HDAC1	1.77e-60	0.290454	0.743	0.508	5.93e-56	UnCiliate4	HDAC1	0.403585	0.637106	0.507977	0.805393	0.355994
PTMS	2.26e-60	0.359374	0.974	0.904	7.58e-56	UnCiliate4	PTMS	2.28545	1.95444	2.33421	3.10002	2.72614
SMARCA5	3.36e-60	0.349079	0.876	0.672	1.13e-55	UnCiliate4	SMARCA5	0.789541	1.19546	1.20066	1.45335	0.7804
SNRPE	4.83e-60	0.289362	0.977	0.904	1.62e-55	UnCiliate4	SNRPE	2.19399	2.06115	1.53505	2.83185	2.70302
GPN3	9.42e-60	0.252397	0.643	0.398	3.16e-55	UnCiliate4	GPN3	0.298252	0.325613	0.310448	0.559847	0.480153
YWHAE	9.66e-60	0.275942	0.991	0.962	3.24e-55	UnCiliate4	YWHAE	3.73826	4.01864	2.95983	4.81593	4.68254
VPS29	1.29e-59	0.310244	0.955	0.827	4.33e-55	UnCiliate4	VPS29	1.47806	1.26865	1.0541	1.98243	1.91491
ENSA	1.41e-59	0.325284	0.9	0.708	4.73e-55	UnCiliate4	ENSA	0.844908	1.05056	0.809917	1.39133	1.14062
DNAJC21	2e-59	0.276243	0.745	0.496	6.72e-55	UnCiliate4	DNAJC21	0.419956	0.586308	0.429538	0.778719	0.366673
MORC4	2.04e-59	0.284724	0.482	0.25	6.85e-55	UnCiliate4	MORC4	0.121233	0.353628	0.191	0.453015	0.121159
YWHAB	2.18e-59	0.309933	0.979	0.918	7.32e-55	UnCiliate4	YWHAB	2.48925	2.69572	2.18713	3.38852	2.63023
DDX46	5.78e-59	0.312563	0.858	0.68	1.94e-54	UnCiliate4	DDX46	0.747759	0.961836	1.20744	1.27873	1.10249
CCDC167	1.63e-58	0.281454	0.798	0.558	5.48e-54	UnCiliate4	CCDC167	0.536906	0.547768	0.255888	0.861658	0.739722
TMEM14B	2.26e-58	0.312035	0.926	0.759	7.57e-54	UnCiliate4	TMEM14B	1.03666	1.24208	0.75022	1.59937	1.5845
EBNA1BP2	3.02e-58	0.291873	0.741	0.521	1.01e-53	UnCiliate4	EBNA1BP2	0.481256	0.462605	0.278461	0.804244	0.909421
PSMB3	3.06e-58	0.300151	0.983	0.919	1.03e-53	UnCiliate4	PSMB3	2.5142	2.24769	1.50882	3.19138	3.15972
VDAC1	4.96e-58	0.32434	0.973	0.87	1.66e-53	UnCiliate4	VDAC1	1.6881	2.10986	1.60735	2.53036	2.37442
SLC25A24	5.27e-58	0.308324	0.773	0.541	1.77e-53	UnCiliate4	SLC25A24	0.486926	0.749815	0.71873	0.951152	0.600622
MRPL3	5.91e-58	0.307123	0.807	0.577	1.98e-53	UnCiliate4	MRPL3	0.540146	0.726629	0.423047	0.972104	0.773595
DSP1	9.43e-58	0.440761	0.892	0.701	3.16e-53	UnCiliate4	DSP	1.17302	2.00984	1.72425	2.31387	1.08317
GSPT1	1.43e-57	0.319377	0.878	0.685	4.78e-53	UnCiliate4	GSPT1	0.845056	0.954017	1.16098	1.36012	0.939013
EIF4EBP1	1.65e-57	0.321759	0.773	0.561	5.54e-53	UnCiliate4	EIF4EBP1	0.560487	0.55841	0.346959	0.947985	1.06348
FUS	2.39e-57	0.328966	0.938	0.793	8.01e-53	UnCiliate4	FUS	1.20769	1.33131	2.26043	1.8669	0.898718
BDP1	4.45e-57	0.273941	0.701	0.461	1.49e-52	UnCiliate4	BDP1	0.386368	0.539959	1.14613	0.771145	0.54318
VBP1	5.13e-57	0.256922	0.708	0.469	1.72e-52	UnCiliate4	VBP1	0.382718	0.419606	0.253631	0.664218	0.679778
ATP5F1B	8.02e-57	0.329933	0.978	0.897	2.69e-52	UnCiliate4	ATP5F1B	2.04469	2.57694	1.78059	3.03611	3.38947
GLRX5	1.07e-56	0.294165	0.912	0.719	3.6e-52	UnCiliate4	GLRX5	0.873812	0.925305	0.562973	1.30593	1.15731
PSMB6	1.5e-56	0.308096	0.973	0.892	5.01e-52	UnCiliate4	PSMB6	1.9491	2.23205	1.43281	2.74431	2.80117
ALDH7A11	1.57e-56	0.257615	0.734	0.476	5.27e-52	UnCiliate4	ALDH7A1	0.347611	0.686487	0.323563	0.732804	0.525212
DCXR	1.64e-56	0.270739	0.759	0.525	5.5e-52	UnCiliate4	DCXR	0.487309	0.484196	0.272685	0.786482	0.700119
RDX	2.44e-56	0.314486	0.859	0.681	8.19e-52	UnCiliate4	RDX	0.795664	0.935099	1.01041	1.29367	0.715734
GMNN	3.56e-56	0.294203	0.561	0.334	1.19e-51	UnCiliate4	GMNN	0.241544	0.364271	0.270223	0.567878	0.217168
KRT18	3.95e-56	0.393201	0.996	0.969	1.33e-51	UnCiliate4	KRT18	9.55429	7.39948	4.95527	11.9588	18.8965
FKBP3	7.1e-56	0.313325	0.904	0.74	2.38e-51	UnCiliate4	FKBP3	0.957564	1.24145	0.694372	1.53116	1.38139
KRT8	7.29e-56	0.34675	0.988	0.927	2.45e-51	UnCiliate4	KRT8	5.73487	4.77619	3.45824	7.17131	10.2785
PTBP3	7.86e-56	0.292179	0.844	0.62	2.64e-51	UnCiliate4	PTBP3	0.691416	0.786499	1.31782	1.13457	0.577359
PCM1	9.13e-56	0.347485	0.789	0.568	3.06e-51	UnCiliate4	PCM1	0.57711	0.938787	1.17313	1.16982	0.383921
PSMA4	1.48e-55	0.28701	0.974	0.882	4.97e-51	UnCiliate4	PSMA4	1.83551	1.77258	1.51505	2.42744	2.19172
IK	1.75e-55	0.304194	0.847	0.644	5.86e-51	UnCiliate4	IK	0.693534	0.965836	0.703835	1.19231	0.766802
PSMD1	1.95e-55	0.301387	0.822	0.615	6.54e-51	UnCiliate4	PSMD1	0.634658	0.752389	0.771685	1.06966	0.939291
ANAPC15	2.02e-55	0.271439	0.676	0.437	6.78e-51	UnCiliate4	ANAPC15	0.325993	0.398907	0.248452	0.625196	0.466274
FBL	2.13e-55	0.282033	0.735	0.528	7.15e-51	UnCiliate4	FBL	0.454568	0.487675	0.47124	0.784332	0.622888
VDAC3	2.24e-55	0.285302	0.849	0.661	7.52e-51	UnCiliate4	VDAC3	0.733238	0.745915	0.667701	1.11313	0.708428
KAZN	2.55e-55	0.353762	0.743	0.511	8.56e-51	UnCiliate4	KAZN	0.488502	0.70361	0.739089	0.992827	0.297528
MRPS35	2.57e-55	0.267284	0.772	0.53	8.62e-51	UnCiliate4	MRPS35	0.441245	0.688698	0.402769	0.823166	0.576537
BUB3	3.47e-55	0.335169	0.725	0.525	1.16e-50	UnCiliate4	BUB3	0.417213	0.647747	0.408463	0.8751	0.509404
ODC1	6.63e-55	0.344034	0.839	0.635	2.22e-50	UnCiliate4	ODC1	0.726439	0.829117	0.679199	1.22918	0.818047
EHF	9.85e-55	0.331088	0.798	0.549	3.3e-50	UnCiliate4	EHF	0.767808	1.13575	0.995152	1.37048	0.669435
PSMC5	1.28e-54	0.30299	0.92	0.739	4.29e-50	UnCiliate4	PSMC5	0.926154	1.12905	0.60471	1.43737	1.09892
SLC25A3	1.37e-54	0.281145	0.993	0.96	4.61e-50	UnCiliate4	SLC25A3	3.8742	4.78044	2.90565	5.22507	5.23607
SNRPC	3.02e-54	0.280096	0.903	0.731	1.01e-49	UnCiliate4	SNRPC	0.919304	0.925814	0.637426	1.32326	1.15697
LRRFIP1	8.59e-54	0.349117	0.937	0.826	2.88e-49	UnCiliate4	LRRFIP1	1.50157	2.0346	2.1697	2.42105	1.4674
PNN	1.37e-53	0.326309	0.858	0.681	4.61e-49	UnCiliate4	PNN	0.794431	0.995525	1.45709	1.35329	0.53371
POLR2H	1.85e-53	0.279395	0.902	0.746	6.22e-49	UnCiliate4	POLR2H	0.990327	0.946608	0.755984	1.39737	1.49526
PDAP1	2.02e-53	0.298872	0.914	0.75	6.76e-49	UnCiliate4	PDAP1	0.997524	1.14514	0.860737	1.50994	1.31672
ANXA11	3.67e-53	0.352072	0.997	0.987	1.23e-48	UnCiliate4	ANXA1	9.51822	14.5624	8.97955	14.3651	12.9378
KTN11	4.08e-53	0.333657	0.971	0.858	1.37e-48	UnCiliate4	KTN1	1.94199	2.9088	2.69652	3.11358	2.33827
NUDC	5.11e-53	0.294618	0.935	0.83	1.71e-48	UnCiliate4	NUDC	1.37595	1.47122	1.16972	1.94697	1.84534
PSME2	5.37e-53	0.29418	0.971	0.885	1.8e-48	UnCiliate4	PSME2	2.06854	1.84283	1.51179	2.66802	2.90049
HUWE1	5.86e-53	0.346116	0.84	0.655	1.97e-48	UnCiliate4	HUWE1	0.787961	0.889048	1.20461	1.32586	0.447359
CD320	6.27e-53	0.277645	0.775	0.546	2.1e-48	UnCiliate4	CD320	0.499383	0.588494	0.343903	0.84917	0.910941
PPP1R14B	8.41e-53	0.332472	0.971	0.898	2.82e-48	UnCiliate4	PPP1R14B	2.4736	2.25856	1.67297	3.28073	3.98402
RTN3	1.36e-52	0.299348	0.91	0.729	4.55e-48	UnCiliate4	RTN3	0.954518	1.37363	1.09933	1.57327	1.41824
SLC25A61	2.48e-52	0.294452	0.987	0.939	8.32e-48	UnCiliate4	SLC25A6	3.04568	4.46679	2.77269	4.49308	4.69581
CDC123	4.46e-52	0.256028	0.736	0.505	1.5e-47	UnCiliate4	CDC123	0.418408	0.51141	0.298307	0.724467	0.624258
PRDX2	5.04e-52	0.277239	0.995	0.964	1.69e-47	UnCiliate4	PRDX2	4.6137	5.81334	3.02914	6.18193	6.12205
CD9	5.06e-52	0.293449	0.993	0.957	1.7e-47	UnCiliate4	CD9	5.20145	6.43145	3.16728	7.01623	9.17616
PLGRKT	6.74e-52	0.253929	0.747	0.512	2.26e-47	UnCiliate4	PLGRKT	0.460596	0.45311	0.283845	0.733258	0.618164
ECI1	1.25e-51	0.294604	0.878	0.717	4.18e-47	UnCiliate4	ECI1	0.856948	1.13705	0.573518	1.36849	1.04336
TBCB	1.62e-51	0.265817	0.818	0.6	5.44e-47	UnCiliate4	TBCB	0.591465	0.756148	0.669247	0.980715	0.872468
PRELID1	3.51e-51	0.294078	0.976	0.872	1.18e-46	UnCiliate4	PRELID1	1.90502	1.6967	0.948378	2.45385	2.74443
RABL6	3.7e-51	0.256489	0.723	0.502	1.24e-46	UnCiliate4	RABL6	0.434923	0.487863	0.433407	0.733123	0.456882
SOX171	4.64e-51	0.388909	0.688	0.459	1.56e-46	UnCiliate4	SOX17	0.504387	1.05945	0.423559	1.18087	0.524948
TMOD3	8.38e-51	0.264698	0.816	0.6	2.81e-46	UnCiliate4	TMOD3	0.673099	0.771187	0.905304	1.05856	0.809053
MRPL28	1e-50	0.27346	0.841	0.661	3.36e-46	UnCiliate4	MRPL28	0.712283	0.856496	0.397494	1.11531	1.25216
SINHCAF1	1.04e-50	0.284124	0.824	0.604	3.48e-46	UnCiliate4	SINHCAF	0.564829	1.12686	0.662923	1.11554	0.72695
RHOA	1.18e-50	0.278489	0.981	0.905	3.97e-46	UnCiliate4	RHOA	2.21819	2.61913	1.53553	3.03155	3.22636
SNRPD2	1.24e-50	0.256574	0.991	0.953	4.15e-46	UnCiliate4	SNRPD2	3.31721	3.37365	2.43182	4.15221	4.32606
BCLAF1	1.95e-50	0.303041	0.874	0.703	6.53e-46	UnCiliate4	BCLAF1	0.860472	1.23045	1.78879	1.47402	0.712014
LAPTM4B1	2.02e-50	0.357034	0.964	0.838	6.78e-46	UnCiliate4	LAPTM4B	1.80696	3.40911	1.40728	3.19196	2.38272
BZW2	2.43e-50	0.275631	0.767	0.559	8.14e-46	UnCiliate4	BZW2	0.476345	0.746177	0.377926	0.877804	0.413433
EZR	2.99e-50	0.34931	0.988	0.924	1e-45	UnCiliate4	EZR	5.03255	6.22677	4.15353	7.10479	5.8429
RBMX	3.14e-50	0.283919	0.828	0.64	1.05e-45	UnCiliate4	RBMX	0.622754	0.850776	0.581732	1.05786	0.740409
ATP5F1A	3.36e-50	0.287093	0.965	0.873	1.13e-45	UnCiliate4	ATP5F1A	1.85432	2.45572	1.54419	2.69314	2.34165
SSNA1	7.51e-50	0.269487	0.846	0.638	2.52e-45	UnCiliate4	SSNA1	0.693227	0.687261	0.400489	1.03051	1.03107
HDAC2	2.4e-49	0.284176	0.844	0.647	8.06e-45	UnCiliate4	HDAC2	0.669229	0.89004	0.612246	1.10862	0.628317
BIRC31	3.85e-49	0.412524	0.956	0.816	1.29e-44	UnCiliate4	BIRC3	2.35652	4.63237	4.15995	4.45678	2.16417
RBM17	5.03e-49	0.265677	0.791	0.584	1.69e-44	UnCiliate4	RBM17	0.602781	0.797348	0.895399	1.01415	0.823768
SUZ12	8.5e-49	0.262047	0.656	0.441	2.85e-44	UnCiliate4	SUZ12	0.335502	0.454242	0.521262	0.651368	0.26335
ITGA6	9.26e-49	0.28487	0.774	0.54	3.11e-44	UnCiliate4	ITGA6	0.634942	0.931468	0.755863	1.10702	0.768768
NUDCD2	1.24e-48	0.259743	0.753	0.546	4.17e-44	UnCiliate4	NUDCD2	0.490947	0.540989	0.384053	0.798348	0.534082
ARPC2	1.91e-48	0.278407	0.99	0.95	6.42e-44	UnCiliate4	ARPC2	3.6774	3.70594	3.12305	4.67006	4.47048
TALDO1	4.3e-48	0.282148	0.973	0.894	1.44e-43	UnCiliate4	TALDO1	2.08148	2.61794	1.48812	2.92992	3.15954
PPA2	5.36e-48	0.273545	0.855	0.66	1.8e-43	UnCiliate4	PPA2	0.696574	1.08658	0.559995	1.18839	0.974086
THOC7	1.25e-47	0.267976	0.888	0.714	4.18e-43	UnCiliate4	THOC7	0.857166	1.00959	0.639519	1.28516	1.15591
NUTF2	1.32e-47	0.250892	0.818	0.598	4.44e-43	UnCiliate4	NUTF2	0.571884	0.72849	0.47722	0.923528	0.717601
PSMA3	1.42e-47	0.26918	0.958	0.847	4.75e-43	UnCiliate4	PSMA3	1.57872	1.47607	1.05055	2.05042	1.86854
KDELR11	1.52e-47	0.301155	0.969	0.869	5.11e-43	UnCiliate4	KDELR1	1.96763	3.24002	1.52939	3.1046	2.32165
ANKRD111	2.34e-47	0.286678	0.869	0.686	7.85e-43	UnCiliate4	ANKRD11	0.855068	1.19315	2.03865	1.44332	0.857658
KIF5B	4.14e-47	0.302231	0.939	0.816	1.39e-42	UnCiliate4	KIF5B	1.38966	1.44256	2.02527	1.9962	1.31209
U2SURP1	4.39e-47	0.278987	0.861	0.699	1.47e-42	UnCiliate4	U2SURP	0.811037	0.9921	1.29386	1.28576	0.792166
PGAM1	7.39e-47	0.309971	0.953	0.863	2.48e-42	UnCiliate4	PGAM1	1.78403	1.6819	1.50036	2.42089	2.95821
ETFB	1.17e-46	0.266134	0.954	0.82	3.91e-42	UnCiliate4	ETFB	1.24962	1.46495	0.920838	1.77071	1.52304
PRPF40A	2.04e-46	0.287994	0.907	0.74	6.83e-42	UnCiliate4	PRPF40A	1.01574	1.26964	1.48404	1.57386	0.900382
COX5A	2.85e-46	0.262705	0.986	0.919	9.56e-42	UnCiliate4	COX5A	2.62026	3.28261	1.70967	3.55077	3.57371
CLIC1	4.32e-46	0.287516	0.987	0.949	1.45e-41	UnCiliate4	CLIC1	3.65559	3.22641	2.66165	4.51015	5.44236
PLA2G4A1	4.43e-46	0.280246	0.847	0.637	1.49e-41	UnCiliate4	PLA2G4A	0.651655	1.57335	1.4179	1.37104	0.460319
ZCRB1	5.68e-46	0.260886	0.926	0.774	1.9e-41	UnCiliate4	ZCRB1	1.05015	1.24814	1.10878	1.53068	1.11651
CBR1	1.28e-45	0.273895	0.901	0.74	4.28e-41	UnCiliate4	CBR1	0.99336	1.10478	0.852246	1.44461	1.0824
POLR2E	7.66e-45	0.266801	0.898	0.736	2.57e-40	UnCiliate4	POLR2E	0.917945	1.14966	0.704977	1.39627	1.8663
NRDC	9.79e-45	0.254758	0.774	0.554	3.28e-40	UnCiliate4	NRDC	0.505128	0.689301	0.851767	0.880736	0.688155
USP14	9.79e-45	0.257479	0.772	0.58	3.28e-40	UnCiliate4	USP14	0.585866	0.720928	0.774105	0.953786	0.655015
LIMA1	1.89e-44	0.273219	0.888	0.697	6.33e-40	UnCiliate4	LIMA1	1.00378	1.44776	1.48643	1.60744	1.20732
PRRC2C1	2.33e-44	0.292339	0.965	0.884	7.81e-40	UnCiliate4	PRRC2C	1.94562	2.71445	3.42214	2.95912	1.95783
CMTM61	3.69e-44	0.323706	0.988	0.945	1.24e-39	UnCiliate4	CMTM6	3.56268	6.15675	4.39557	5.70507	3.14927
HADHA	1.46e-43	0.262302	0.867	0.681	4.88e-39	UnCiliate4	HADHA	0.806241	1.20431	0.996274	1.32097	1.04432
HSPA4	2.17e-43	0.267896	0.789	0.588	7.29e-39	UnCiliate4	HSPA4	0.604288	0.727214	0.549146	0.973066	0.623798
STX181	2.62e-43	0.309776	0.887	0.685	8.79e-39	UnCiliate4	STX18	0.833276	3.10986	0.860049	2.11344	1.12509
TCP1	7.59e-43	0.256837	0.901	0.771	2.54e-38	UnCiliate4	TCP1	1.07199	1.04373	0.970381	1.46497	1.30936
GIPC1	1.15e-42	0.251173	0.83	0.624	3.87e-38	UnCiliate4	GIPC1	0.779329	0.857373	0.597221	1.14883	1.49437
MAP41	1.22e-42	0.255526	0.819	0.598	4.08e-38	UnCiliate4	MAP4	0.599348	1.07729	1.01519	1.09778	0.582769
NDUFV1	3.27e-42	0.252686	0.814	0.617	1.1e-37	UnCiliate4	NDUFV1	0.620391	0.772829	0.473798	0.981609	0.873574
EIF3I	1.24e-41	0.267547	0.933	0.819	4.16e-37	UnCiliate4	EIF3I	1.34446	1.72351	1.10896	1.95759	2.02603
DCTPP1	1.38e-41	0.260654	0.666	0.47	4.62e-37	UnCiliate4	DCTPP1	0.38467	0.468571	0.156753	0.682569	0.672631
ACTR2	1.48e-41	0.269513	0.905	0.758	4.97e-37	UnCiliate4	ACTR2	1.16139	1.39255	1.44233	1.69468	0.777052
YWHAZ	2.31e-41	0.281761	0.987	0.935	7.74e-37	UnCiliate4	YWHAZ	3.24379	3.25082	3.0871	4.15939	3.55361
KPNB1	4.5e-41	0.27429	0.797	0.618	1.51e-36	UnCiliate4	KPNB1	0.679174	0.713981	1.00852	1.06	0.71514
RHEB	5.3e-41	0.25537	0.892	0.761	1.78e-36	UnCiliate4	RHEB	1.10471	0.913622	0.86172	1.43988	1.49498
FLOT1	8.04e-41	0.263441	0.829	0.624	2.7e-36	UnCiliate4	FLOT1	0.601857	0.945297	0.576009	1.04513	0.699414
HNRNPF	9.45e-41	0.26215	0.877	0.741	3.17e-36	UnCiliate4	HNRNPF	0.945866	1.02758	1.11164	1.37225	1.03785
MLF2	1.03e-40	0.254989	0.924	0.785	3.46e-36	UnCiliate4	MLF2	1.17132	1.30446	0.742959	1.62368	1.53311
CCDC47	1.24e-40	0.250683	0.797	0.61	4.16e-36	UnCiliate4	CCDC47	0.577569	0.952806	0.7659	1.01748	0.545476
H1FX	1.86e-40	0.323286	0.938	0.809	6.23e-36	UnCiliate4	H1FX	1.41792	1.61807	1.29011	2.09695	1.64372
CYB5B	2.5e-40	0.268362	0.931	0.816	8.38e-36	UnCiliate4	CYB5B	1.56056	1.45846	2.22306	2.07962	1.53989
ACTR3	1.12e-39	0.250987	0.908	0.733	3.76e-35	UnCiliate4	ACTR3	1.00546	1.35845	1.2295	1.52322	1.10126
MTDH	1.5e-39	0.260638	0.962	0.876	5.01e-35	UnCiliate4	MTDH	1.91551	2.21338	2.76205	2.6337	1.58982
HSP90AA1	4.34e-39	0.250638	1	0.997	1.46e-34	UnCiliate4	HSP90AA1	14.9561	10.4537	15.9791	16.4501	15.0329
CALM2	2.03e-37	0.260577	0.997	0.979	6.8e-33	UnCiliate4	CALM2	5.5757	4.80104	4.55458	6.5653	6.25222
EIF3A	3.51e-37	0.275131	0.944	0.829	1.18e-32	UnCiliate4	EIF3A	1.61322	2.27355	2.4885	2.43654	1.33533
ASPH	7.61e-37	0.263137	0.931	0.812	2.55e-32	UnCiliate4	ASPH	1.45418	1.6665	2.16656	2.05878	1.65905
SPTBN11	9.81e-37	0.296654	0.922	0.774	3.29e-32	UnCiliate4	SPTBN1	1.25671	1.75257	2.55575	2.01219	1.01031
FDFT1	2.07e-36	0.279156	0.923	0.805	6.95e-32	UnCiliate4	FDFT1	1.37224	1.62468	1.03097	1.95641	1.59338
TNIP31	4.31e-36	0.29137	0.575	0.37	1.45e-31	UnCiliate4	TNIP3	0.427736	1.37377	0.602575	1.09526	0.258562
THRAP3	5.04e-36	0.258637	0.864	0.735	1.69e-31	UnCiliate4	THRAP3	0.939659	1.20582	0.941776	1.41343	0.862847
ARL4C	6e-36	0.30384	0.79	0.623	2.01e-31	UnCiliate4	ARL4C	0.960545	1.09858	0.980134	1.46258	0.465123
DUSP231	1.93e-35	0.368428	0.607	0.422	6.47e-31	UnCiliate4	DUSP23	0.30365	0.784878	0.272154	0.869355	0.534783
RRBP1	3.15e-35	0.264697	0.925	0.783	1.06e-30	UnCiliate4	RRBP1	1.32173	1.79498	2.25258	1.99985	1.15994
S100A14	3.19e-35	0.329141	0.965	0.886	1.07e-30	UnCiliate4	S100A14	2.67998	3.29026	1.61459	3.83803	4.99609
TUBB4B	4.16e-35	0.571366	0.924	0.892	1.39e-30	UnCiliate4	TUBB4B	2.57967	1.51443	2.5732	3.86645	3.30602
SRSF7	9.47e-35	0.25208	0.893	0.747	3.18e-30	UnCiliate4	SRSF7	1.13366	0.904998	0.803364	1.44684	1.2641
LONRF21	4.69e-34	0.305686	0.602	0.412	1.57e-29	UnCiliate4	LONRF2	0.336035	0.778271	1.0485	0.845711	0.17381
NFE2L2	7.18e-34	0.254698	0.961	0.88	2.41e-29	UnCiliate4	NFE2L2	1.976	2.65438	2.71804	2.82166	1.73816
ANXA3	1.2e-33	0.326477	0.795	0.627	4.02e-29	UnCiliate4	ANXA3	1.13503	0.632077	0.707197	1.48967	2.26387
CLDN31	5.49e-33	0.295464	0.99	0.952	1.84e-28	UnCiliate4	CLDN3	4.97547	6.40682	2.44078	6.73232	5.26864
CDV3	6.98e-33	0.255601	0.867	0.729	2.34e-28	UnCiliate4	CDV3	1.00321	1.40432	1.09165	1.53377	0.796455
CCNA11	7.05e-33	0.282245	0.735	0.553	2.37e-28	UnCiliate4	CCNA1	0.648394	1.30548	0.527607	1.24226	1.06133
TXNRD1	7.27e-33	0.334813	0.968	0.909	2.44e-28	UnCiliate4	TXNRD1	3.01979	3.10123	3.91523	4.13612	2.48779
C2orf881	8.55e-33	0.300275	0.939	0.839	2.87e-28	UnCiliate4	C2orf88	1.99604	4.72105	1.83615	3.66943	1.7678
HSPA51	2.48e-32	0.283864	0.988	0.961	8.33e-28	UnCiliate4	HSPA5	4.19098	5.68741	5.24199	5.90722	4.01788
SERPINA11	3.95e-32	0.406468	0.999	0.996	1.32e-27	UnCiliate4	SERPINA1	17.6054	70.9973	13.9747	44.5522	25.8913
HIST1H1C	1.29e-31	0.267719	0.743	0.578	4.34e-27	UnCiliate4	HIST1H1C	0.599476	0.736882	0.574818	0.971641	0.50348
ATF31	7.65e-31	0.284004	0.985	0.911	2.56e-26	UnCiliate4	ATF3	3.19752	6.32983	3.1722	5.23353	2.98597
NNMT1	1.53e-25	0.329689	0.98	0.929	5.13e-21	UnCiliate4	NNMT	4.34779	5.85855	2.99711	6.20283	3.76629
RGS101	5.69e-25	0.255444	0.958	0.867	1.91e-20	UnCiliate4	RGS10	1.67382	3.03256	1.20431	2.65641	2.11832
RCAN11	1.3e-23	0.446497	0.69	0.546	4.35e-19	UnCiliate4	RCAN1	0.976931	1.70439	1.24422	2.00026	0.894163
SFN	2.76e-23	0.250863	0.673	0.526	9.24e-19	UnCiliate4	SFN	0.868532	0.443039	0.445797	1.06195	1.36531
AKAP12	4.15e-23	0.409791	0.695	0.549	1.39e-18	UnCiliate4	AKAP12	1.5506	1.03768	1.3152	2.17432	1.55224
2022-06-01	4.53e-21	0.281197	0.97	0.919	1.52e-16	UnCiliate4	JUN	3.63752	5.33636	5.03665	5.29194	2.34724
RIMKLB2	1.07e-19	0.342733	0.965	0.927	3.58e-15	UnCiliate4	RIMKLB	4.04873	7.08761	9.41026	6.78224	2.14626
RPL22L1	1.66e-17	0.257694	0.838	0.747	5.58e-13	UnCiliate4	RPL22L1	1.19541	0.951458	0.661884	1.52053	1.64496
HIST1H4C	5.88e-15	0.520429	0.814	0.75	1.97e-10	UnCiliate4	HIST1H4C	1.34535	0.942619	0.823346	2.14879	0.667392
CXCL21	1.83e-08	0.276753	0.91	0.873	0.000615223	UnCiliate4	CXCL2	5.29795	10.847	3.67376	8.50549	3.46338
AREG	6.77e-07	0.306331	0.946	0.923	0.0227161	UnCiliate4	AREG	6.18427	4.8805	4.20956	7.33083	7.43905
S100A111	6.31e-30	0.781621	1	0.996	2.12e-25	UnCiliate5	S100A11	22.8503	17.1224	12.5382	19.7187	36.1257
RPL29	3.75e-25	0.472764	1	0.998	1.26e-20	UnCiliate5	RPL29	21.3261	22.5441	13.4467	21.18	30.012
TMSB10	6.96e-24	0.562792	1	1	2.33e-19	UnCiliate5	TMSB10	71.7571	60.1975	40.3427	63.2491	98.8182
PFN11	1.52e-23	0.767238	0.966	0.982	5.09e-19	UnCiliate5	PFN1	6.86119	6.79951	4.1917	10.274	12.839
RPL14	2.63e-23	0.449519	0.992	0.997	8.81e-19	UnCiliate5	RPL14	16.2501	17.2001	11.6269	17.3232	22.8365
S100A101	1.82e-20	1.17128	0.975	0.987	6.12e-16	UnCiliate5	S100A10	11.0602	6.78858	5.79714	11.5086	23.2797
RPL8	4.07e-20	0.422537	0.992	0.997	1.36e-15	UnCiliate5	RPL8	20.3885	22.5735	13.4979	23.2821	28.5457
S100A61	4.41e-20	0.902952	1	1	1.48e-15	UnCiliate5	S100A6	69.869	28.5624	41.8176	39.4194	102.631
FTH11	6.79e-20	0.616271	1	1	2.28e-15	UnCiliate5	FTH1	190.233	127.596	134.776	123.557	251.979
GAPDH1	1.82e-19	0.568422	1	0.998	6.12e-15	UnCiliate5	GAPDH	23.2894	25.5188	15.5589	30.1477	36.6244
RPS18	6.3e-19	0.360916	1	1	2.11e-14	UnCiliate5	RPS18	41.9078	42.5512	29.3631	40.4353	53.5239
RPL18A	1.52e-18	0.397293	1	0.999	5.09e-14	UnCiliate5	RPL18A	22.3974	23.9056	15.2054	23.9881	30.2343
RPS24	4.69e-18	0.388483	1	0.999	1.57e-13	UnCiliate5	RPS24	26.4448	28.3301	17.8756	27.3283	35.3039
RPL41	3.89e-17	0.338	1	1	1.3e-12	UnCiliate5	RPL41	46.4944	42.0971	31.2118	43.856	56.4732
RPL11	6.33e-17	0.315944	1	0.999	2.12e-12	UnCiliate5	RPL11	30.3396	30.1466	20.4028	28.3639	37.2208
RPL13	1.27e-16	0.315143	1	1	4.26e-12	UnCiliate5	RPL13	37.9857	39.2627	25.7341	37.7098	47.3321
RPS12	3.5e-16	0.337939	1	1	1.17e-11	UnCiliate5	RPS12	45.2995	46.0241	28.2835	43.4677	56.7195
RPL30	6.83e-16	0.357066	1	0.998	2.29e-11	UnCiliate5	RPL30	23.2088	23.1423	15.5526	21.8067	29.4249
RPL27	1.45e-15	0.405339	0.983	0.994	4.86e-11	UnCiliate5	RPL27	11.0831	10.751	7.89719	11.7847	14.8363
RPL37	1.49e-15	0.399921	1	0.998	4.99e-11	UnCiliate5	RPL37	19.9528	20.9172	15.1687	19.2796	26.6547
RPL61	4.15e-15	0.410577	0.983	0.998	1.39e-10	UnCiliate5	RPL6	15.5036	20.3338	13.411	19.0926	23.0818
MYL6	5.89e-15	0.428127	0.992	0.997	1.97e-10	UnCiliate5	MYL6	17.0057	16.9442	10.7671	16.4625	22.8161
GSTP1	9.93e-15	0.405493	1	0.996	3.33e-10	UnCiliate5	GSTP1	14.7529	17.3402	9.36458	17.7514	20.9642
RPS211	1.17e-14	0.409384	0.975	0.991	3.93e-10	UnCiliate5	RPS21	10.5592	10.3718	7.87008	10.793	14.1904
RPS14	1.57e-14	0.276196	1	0.999	5.27e-10	UnCiliate5	RPS14	32.2477	34.5725	20.392	32.4834	39.5212
RPS15	3.51e-14	0.307605	1	0.999	1.18e-09	UnCiliate5	RPS15	25.4862	24.3873	16.5855	25.6728	31.0426
MYL12A	7.05e-14	0.554272	0.966	0.983	2.36e-09	UnCiliate5	MYL12A	6.64681	7.49939	4.35321	7.41388	10.566
RPLP1	8.72e-14	0.294504	1	1	2.92e-09	UnCiliate5	RPLP1	66.759	66.4516	43.98	62.7194	80.4277
UCA11	8.77e-14	0.838085	0.916	0.929	2.94e-09	UnCiliate5	UCA1	7.07718	3.16006	4.36051	5.08277	10.9963
RPS7	1.46e-13	0.29216	1	0.998	4.91e-09	UnCiliate5	RPS7	21.4917	22.4295	16.3643	21.1531	26.5707
RPL35	2.1e-13	0.36899	1	0.996	7.06e-09	UnCiliate5	RPL35	16.5658	14.0749	11.3342	16.8591	20.6246
RPL9	2.4e-13	0.287841	1	0.997	8.06e-09	UnCiliate5	RPL9	20.6562	19.46	14.5304	18.6898	24.5066
RPS28	4.26e-13	0.364498	1	0.998	1.43e-08	UnCiliate5	RPS28	25.4307	28.4488	16.2965	26.495	33.7878
RPS19	4.28e-13	0.331816	1	1	1.43e-08	UnCiliate5	RPS19	39.175	36.1393	25.6485	36.0289	47.4804
MYL12B1	1.7e-12	0.488157	0.983	0.992	5.69e-08	UnCiliate5	MYL12B	10.0663	12.5119	7.02622	11.7085	15.5392
RPL37A	2.19e-12	0.333878	0.992	0.999	7.36e-08	UnCiliate5	RPL37A	23.6212	23.2062	18.5441	22.5581	29.5091
RPL24	2.7e-12	0.328454	1	0.998	9.05e-08	UnCiliate5	RPL24	20.28	17.7845	13.7916	17.317	24.1706
PPDPF	3.45e-12	0.50613	0.941	0.962	1.16e-07	UnCiliate5	PPDPF	4.5173	3.68409	2.48286	4.69712	6.44399
PPIA2	4.91e-12	0.531252	0.983	0.991	1.65e-07	UnCiliate5	PPIA	9.79303	13.9631	6.62346	17.3746	17.2676
C12orf751	6.32e-12	0.764572	0.924	0.954	2.12e-07	UnCiliate5	C12orf75	4.38659	3.91811	2.72356	6.04024	8.15183
COX6A1	1.62e-11	0.407096	0.983	0.983	5.45e-07	UnCiliate5	COX6A1	6.28019	6.56825	4.17598	6.47856	8.68318
ANXA21	6.7e-11	1.05865	0.983	0.988	2.25e-06	UnCiliate5	ANXA2	13.0728	10.0527	9.03072	15.8736	26.9864
KRT71	9.87e-11	0.650919	0.908	0.956	3.31e-06	UnCiliate5	KRT7	6.2556	3.76584	4.50552	5.09536	9.04624
RPLP2	9.98e-11	0.306146	1	0.998	3.35e-06	UnCiliate5	RPLP2	20.0859	20.5638	14.4544	20.9735	25.0974
PSMA7	1.55e-10	0.376522	0.916	0.979	5.21e-06	UnCiliate5	PSMA7	4.98514	4.38426	4.19111	5.64453	6.6208
RPS29	1.61e-10	0.375286	0.992	0.996	5.41e-06	UnCiliate5	RPS29	15.2442	14.3444	10.4549	14.5962	19.4384
RPL32	3.73e-10	0.305524	0.992	0.999	1.25e-05	UnCiliate5	RPL32	30.1631	29.6092	20.178	29.3422	36.767
C19orf33	4.34e-10	0.868307	0.739	0.683	1.46e-05	UnCiliate5	C19orf33	1.20623	0.750745	0.694518	0.991856	2.72798
PRDX5	4.5e-10	0.409588	0.941	0.976	1.51e-05	UnCiliate5	PRDX5	4.95845	4.7468	3.36481	4.19641	6.64878
RPL38	6.15e-10	0.432247	0.992	0.993	2.06e-05	UnCiliate5	RPL38	9.80353	8.17872	7.32324	8.14224	12.6196
ARPC3	6.9e-10	0.419521	0.95	0.982	2.31e-05	UnCiliate5	ARPC3	6.33826	7.81163	4.4321	7.14301	9.36768
TXN1	7.49e-10	0.457177	0.983	0.991	2.51e-05	UnCiliate5	TXN	10.4845	6.98456	6.53906	8.52808	12.9873
ACTB1	8.81e-10	0.684013	1	0.998	2.96e-05	UnCiliate5	ACTB	20.3862	17.9697	13.8134	27.1155	33.1551
RPL7A	1.29e-09	0.275892	1	0.999	4.31e-05	UnCiliate5	RPL7A	23.8467	28.7175	17.2682	27.3529	30.8404
ATP5MG	1.51e-09	0.390381	0.95	0.979	5.07e-05	UnCiliate5	ATP5MG	6.17147	5.9746	3.59474	6.6812	8.28311
RPL22	3.3e-09	0.28899	0.992	0.996	0.000110563	UnCiliate5	RPL22	14.4271	12.6654	10.0519	12.4277	16.8057
RPL12	4.87e-09	0.296174	0.992	0.998	0.000163459	UnCiliate5	RPL12	22.3143	26.0652	15.6531	22.9048	28.6372
HSBP1	5.07e-09	0.40695	0.891	0.961	0.000169938	UnCiliate5	HSBP1	3.49548	3.11382	2.42764	3.34283	4.75129
RACK11	6e-09	0.349891	1	0.996	0.000201113	UnCiliate5	RACK1	12.7467	16.5854	9.72943	15.9427	18.1404
HMGA11	1.13e-08	0.698793	0.899	0.939	0.000378221	UnCiliate5	HMGA1	3.60786	4.25248	2.33731	5.45976	7.02058
PRDX11	1.23e-08	0.352978	0.983	0.992	0.000413432	UnCiliate5	PRDX1	10.8689	8.08412	7.60888	9.71012	12.8933
RPS25	1.31e-08	0.256043	0.983	0.998	0.000440046	UnCiliate5	RPS25	16.3444	17.539	12.2184	17.2742	20.0377
LGALS11	1.32e-08	0.492652	0.975	0.996	0.000442115	UnCiliate5	LGALS1	26.1598	12.4593	17.0732	19.2403	30.5194
RPL39	1.71e-08	0.254754	1	0.998	0.000574678	UnCiliate5	RPL39	26.3787	25.1888	16.804	22.8004	30.3918
COX6B1	1.75e-08	0.422671	0.941	0.975	0.000586746	UnCiliate5	COX6B1	5.18925	4.89936	3.1958	4.8822	7.0489
UBA52	2.15e-08	0.288433	1	0.996	0.000719457	UnCiliate5	UBA52	16.5597	16.1069	10.4539	15.3669	19.8629
ATP5F1E	3.67e-08	0.265503	0.975	0.993	0.00123168	UnCiliate5	ATP5F1E	11.6719	12.2487	7.7331	11.2332	14.185
KRT19	5.72e-08	0.636099	0.983	0.991	0.0019196	UnCiliate5	KRT19	14.1179	13.2107	7.66549	12.1245	21.4055
SH3BGRL31	5.77e-08	0.543121	0.874	0.963	0.00193488	UnCiliate5	SH3BGRL3	4.53842	3.59983	2.45332	3.7927	6.47292
COX8A1	6.22e-08	0.382469	0.908	0.962	0.00208688	UnCiliate5	COX8A	3.71243	3.9927	2.50149	5.22694	5.40463
RAC1	6.7e-08	0.361478	0.899	0.968	0.00224783	UnCiliate5	RAC1	3.99869	4.08521	3.44628	4.92332	5.55926
BTF31	7.18e-08	0.344919	0.966	0.984	0.00240719	UnCiliate5	BTF3	6.03006	7.72091	4.34361	7.49485	8.63173
NDUFS5	8.3e-08	0.36729	0.958	0.985	0.00278283	UnCiliate5	NDUFS5	6.58982	5.78249	4.16749	6.213	8.34433
RPL10A1	9.11e-08	0.294186	0.975	0.995	0.0030542	UnCiliate5	RPL10A	13.4551	16.9852	9.40575	15.8276	18.0236
S100A16	1.01e-07	0.6176	0.849	0.906	0.00339951	UnCiliate5	S100A16	2.61838	2.51889	1.11179	3.07364	4.5053
GPX4	1.1e-07	0.395624	0.95	0.985	0.00368654	UnCiliate5	GPX4	7.27678	7.11133	4.56096	6.76818	9.62472
OST4	1.25e-07	0.327777	0.95	0.975	0.00418477	UnCiliate5	OST4	5.07701	5.09429	3.60509	4.64341	6.50435
RPS32	1.34e-07	0.283937	1	0.998	0.00448084	UnCiliate5	RPS3	21.6497	29.2259	15.0392	29.3237	29.7899
SNU13	1.46e-07	0.399594	0.849	0.952	0.00490279	UnCiliate5	SNU13	3.15061	2.60919	2.39435	2.88152	4.2087
RPS26	2.16e-07	0.30964	0.983	0.994	0.00723145	UnCiliate5	RPS26	13.0745	15.1249	9.43262	14.5897	17.1673
CHCHD2	2.57e-07	0.297071	0.983	0.99	0.00860771	UnCiliate5	CHCHD2	8.66076	7.74849	5.90571	9.92763	10.6226
CALM11	2.82e-07	0.377274	0.908	0.973	0.00947053	UnCiliate5	CALM1	4.59106	4.11258	4.06025	6.55445	6.35811
ATP5IF1	3.04e-07	0.399919	0.966	0.982	0.0101941	UnCiliate5	ATP5IF1	6.45369	6.02986	3.89258	6.29795	8.53936
S100A41	4.01e-07	0.666386	0.958	0.987	0.0134616	UnCiliate5	S100A4	24.8762	7.15004	11.8781	12.7445	29.6579
EEF1B21	4.35e-07	0.396199	0.975	0.988	0.0145949	UnCiliate5	EEF1B2	7.06096	8.20312	4.62404	9.08758	10.1917
POLR2E1	4.58e-07	0.500797	0.731	0.754	0.0153713	UnCiliate5	POLR2E	0.917945	1.14966	0.704977	1.39627	1.8663
GUK1	4.81e-07	0.492282	0.916	0.97	0.0161197	UnCiliate5	GUK1	4.40287	4.06765	3.34197	4.17284	6.38365
RPSA2	5.39e-07	0.463379	0.975	0.995	0.0180656	UnCiliate5	RPSA	11.3073	15.878	8.30555	19.1027	18.7046
RPLP01	5.39e-07	0.257451	0.992	0.998	0.018082	UnCiliate5	RPLP0	16.8254	21.2704	13.1581	21.2674	22.1601
TMA7	6.06e-07	0.353901	0.924	0.977	0.0203266	UnCiliate5	TMA7	5.12643	4.80264	3.66467	5.69381	6.73279
NOP10	6.66e-07	0.320928	0.857	0.947	0.0223516	UnCiliate5	NOP10	3.00125	2.56632	2.2057	2.69784	3.77454
NEDD8	6.7e-07	0.310053	0.899	0.968	0.0224574	UnCiliate5	NEDD8	4.11255	3.43922	2.63551	3.81843	5.00818
ENO11	6.88e-07	0.568524	0.941	0.95	0.023058	UnCiliate5	ENO1	4.02757	4.67871	3.2327	7.96913	7.32715
CYSTM1	1.22e-06	0.476451	0.815	0.926	0.0407617	UnCiliate5	CYSTM1	2.39108	2.76169	1.45327	2.57039	3.83586
ATP5MD1	1.59e-06	0.309067	0.916	0.971	0.0533224	UnCiliate5	ATP5MD	5.19345	3.97837	3.0328	4.16077	6.0307
EIF3K	1.62e-06	0.466334	0.857	0.925	0.054489	UnCiliate5	EIF3K	2.37643	2.63431	1.7262	2.85905	3.80194
CLIC11	1.76e-06	0.485617	0.832	0.955	0.0589359	UnCiliate5	CLIC1	3.65559	3.22641	2.66165	4.51015	5.44236
ATOX1	1.89e-06	0.456929	0.857	0.941	0.0635467	UnCiliate5	ATOX1	3.03903	2.91678	1.82421	3.28872	4.47706
VAMP8	2.55e-06	0.447197	0.807	0.866	0.0855547	UnCiliate5	VAMP8	1.78628	2.01368	0.912742	2.05473	2.87907
PSMD8	3.38e-06	0.376657	0.79	0.931	0.113347	UnCiliate5	PSMD8	2.50432	2.4923	2.04548	2.88316	3.57916
FKBP1A	3.61e-06	0.384382	0.773	0.877	0.120915	UnCiliate5	FKBP1A	1.7184	1.74615	1.43453	1.60758	2.5282
OCIAD2	3.74e-06	0.499032	0.79	0.863	0.125371	UnCiliate5	OCIAD2	1.836	1.92355	0.994941	2.04914	3.03148
YBX11	4.81e-06	0.378983	0.975	0.985	0.161453	UnCiliate5	YBX1	6.62078	8.3406	4.80913	11.0358	10.0654
NDUFC2	5.21e-06	0.369441	0.874	0.954	0.174886	UnCiliate5	NDUFC2	3.47585	3.00127	2.28674	3.5499	4.57356
HINT1	5.68e-06	0.26975	0.958	0.988	0.19057	UnCiliate5	HINT1	8.08678	9.06365	5.34117	9.17994	10.2961
ATP5PO	6.21e-06	0.391038	0.824	0.92	0.208152	UnCiliate5	ATP5PO	2.33238	2.34039	1.67556	2.84615	3.41698
UQCRH	7.77e-06	0.409143	0.966	0.969	0.26049	UnCiliate5	UQCRH	5.10979	4.00495	3.49518	5.17378	6.65375
EFHD2	8.67e-06	0.607763	0.807	0.866	0.290694	UnCiliate5	EFHD2	2.11975	1.64941	1.80733	2.26617	3.57098
ANAPC11	8.73e-06	0.276342	0.857	0.944	0.292651	UnCiliate5	ANAPC11	2.89031	2.47997	1.93675	3.38608	3.60463
SELENOW	8.78e-06	0.399119	0.882	0.957	0.294597	UnCiliate5	SELENOW	3.814	4.45796	2.05099	4.48978	5.58979
RPL27A	8.89e-06	0.276663	0.992	0.998	0.298097	UnCiliate5	RPL27A	17.3257	15.9105	13.8196	15.7339	20.3713
ATP5PD	8.95e-06	0.296404	0.798	0.923	0.300121	UnCiliate5	ATP5PD	2.31677	2.48782	1.6145	2.71314	3.15247
S100A141	1.12e-05	0.608084	0.815	0.896	0.375201	UnCiliate5	S100A14	2.67998	3.29026	1.61459	3.83803	4.99609
CYBA	1.22e-05	0.2899	0.983	0.994	0.410297	UnCiliate5	CYBA	12.637	13.0188	8.16171	12.4044	15.5648
EIF5A1	1.49e-05	0.477501	0.807	0.898	0.501285	UnCiliate5	EIF5A	2.05111	1.76252	1.34611	2.7293	3.21146
KRT81	1.74e-05	0.782261	0.899	0.935	0.582204	UnCiliate5	KRT8	5.73487	4.77619	3.45824	7.17131	10.2785
TSPO	2.44e-05	0.32074	0.891	0.969	0.818643	UnCiliate5	TSPO	4.9717	5.14482	3.28065	5.17583	6.4677
COX6C	2.88e-05	0.347658	0.958	0.987	0.964338	UnCiliate5	COX6C	7.41655	7.04507	4.52114	6.81621	9.36384
ATP5MF	3.74e-05	0.317487	0.874	0.962	1	UnCiliate5	ATP5MF	3.88403	3.50655	2.28545	4.09471	4.91783
KRT181	4.32e-05	0.980609	0.899	0.973	1	UnCiliate5	KRT18	9.55429	7.39948	4.95527	11.9588	18.8965
ATP5PF	4.43e-05	0.304021	0.924	0.977	1	UnCiliate5	ATP5PF	4.99475	4.65365	3.13783	4.9105	6.19353
PGAM11	4.74e-05	0.490143	0.765	0.874	1	UnCiliate5	PGAM1	1.78403	1.6819	1.50036	2.42089	2.95821
PDZK1IP11	4.91e-05	0.534473	0.849	0.939	1	UnCiliate5	PDZK1IP1	4.17388	3.19056	2.37208	3.32943	5.8819
CIB1	5.93e-05	0.405839	0.857	0.94	1	UnCiliate5	CIB1	3.01559	2.81756	2.24842	3.12804	4.22989
TRMT112	6.14e-05	0.350859	0.857	0.947	1	UnCiliate5	TRMT112	3.10374	2.66036	2.04011	3.22791	4.0513
CST31	6.56e-05	0.300539	0.908	0.978	1	UnCiliate5	CST3	5.42082	4.53718	3.82582	3.77173	6.3181
RPL31	7.43e-05	0.28954	0.966	0.991	1	UnCiliate5	RPL31	8.25852	7.95736	7.04897	7.29846	10.0324
ATP5F1D	7.51e-05	0.291726	0.874	0.952	1	UnCiliate5	ATP5F1D	3.40873	3.74396	2.20979	4.17893	4.55849
JPT11	8.15e-05	0.424351	0.807	0.925	1	UnCiliate5	JPT1	2.77455	2.44569	1.9164	4.4651	4.16078
CFL11	8.4e-05	0.278006	0.975	0.983	1	UnCiliate5	CFL1	7.04376	9.0233	4.52586	10.4357	9.74345
ATP5F1B1	8.63e-05	0.416721	0.807	0.907	1	UnCiliate5	ATP5F1B	2.04469	2.57694	1.78059	3.03611	3.38947
ATP5ME	8.91e-05	0.261322	0.882	0.966	1	UnCiliate5	ATP5ME	4.19084	3.32876	2.7822	3.82821	4.83597
HSPB1	0.000126564	0.29687	0.866	0.97	1	UnCiliate5	HSPB1	4.51514	5.54064	3.26341	5.05575	6.12934
C19orf70	0.000133627	0.35098	0.765	0.809	1	UnCiliate5	C19orf70	1.27674	1.19714	0.601068	1.38468	1.86081
NPM12	0.000146917	0.33234	0.966	0.991	1	UnCiliate5	NPM1	8.24488	10.7199	6.71246	12.1324	11.9496
TALDO11	0.000147947	0.33479	0.782	0.905	1	UnCiliate5	TALDO1	2.08148	2.61794	1.48812	2.92992	3.15954
PRDX6	0.000151125	0.286452	0.832	0.945	1	UnCiliate5	PRDX6	2.8717	2.61888	1.94147	2.90861	3.60362
SAP181	0.000178191	0.340097	0.899	0.969	1	UnCiliate5	SAP18	4.63796	3.03854	2.9533	3.40497	5.34428
CD99	0.00020071	0.411399	0.815	0.909	1	UnCiliate5	CD99	2.11817	2.17047	1.65976	2.09286	3.1396
UQCR10	0.000274696	0.2767	0.924	0.976	1	UnCiliate5	UQCR10	5.15439	4.64854	3.48672	5.4895	6.26428
POLR2L	0.000280613	0.317727	0.916	0.968	1	UnCiliate5	POLR2L	4.70277	3.68121	3.17934	4.38655	5.65505
MDH2	0.000311331	0.415968	0.723	0.85	1	UnCiliate5	MDH2	1.4548	1.79066	1.28823	2.01349	2.47021
RNASET2	0.000315501	0.383415	0.882	0.953	1	UnCiliate5	RNASET2	3.63993	4.62739	3.02174	4.33994	5.46875
DSTN	0.00032114	0.27832	0.84	0.954	1	UnCiliate5	DSTN	3.56597	3.82419	3.22914	4.43006	4.72383
PSME1	0.000329545	0.323549	0.832	0.935	1	UnCiliate5	PSME1	2.61332	3.27407	2.26791	3.31679	3.82515
PPA11	0.000346354	0.31469	0.866	0.921	1	UnCiliate5	PPA1	2.72351	3.67843	1.96138	3.70386	4.04992
FGFBP11	0.000356092	0.714841	0.639	0.649	1	UnCiliate5	FGFBP1	1.88814	0.855819	1.04374	1.54232	3.17467
BRI31	0.000395304	0.352124	0.782	0.92	1	UnCiliate5	BRI3	2.56369	1.95584	1.6115	1.83209	3.19287
GNG5	0.000431925	0.303691	0.874	0.965	1	UnCiliate5	GNG5	3.6958	3.44816	2.86822	3.87739	4.70254
CD151	0.000511201	0.425952	0.807	0.905	1	UnCiliate5	CD151	2.16631	2.43191	1.49643	2.75756	3.40531
SLC25A31	0.000532383	0.253247	0.874	0.965	1	UnCiliate5	SLC25A3	3.8742	4.78044	2.90565	5.22507	5.23607
LSM41	0.000568042	0.49195	0.765	0.853	1	UnCiliate5	LSM4	1.5077	1.79759	1.23737	3.44046	2.92694
PKM1	0.000620373	0.272874	0.916	0.963	1	UnCiliate5	PKM	5.09789	5.54874	3.94715	8.60221	6.93783
COPE	0.000627192	0.279604	0.824	0.932	1	UnCiliate5	COPE	2.48643	3.1276	1.64588	3.29065	3.51187
MMP72	0.00070281	0.445609	1	0.999	1	UnCiliate5	MMP7	31.9071	52.3747	21.0379	57.9249	54.6832
DYNLT1	0.00100803	0.282064	0.924	0.969	1	UnCiliate5	DYNLT1	4.10816	3.65422	2.85539	4.28456	5.03271
SPP11	0.00104389	0.399193	0.739	0.936	1	UnCiliate5	SPP1	10.5709	16.2369	12.0882	10.1772	16.2643
CD91	0.00112571	0.611846	0.891	0.962	1	UnCiliate5	CD9	5.20145	6.43145	3.16728	7.01623	9.17616
PPP1R14B1	0.00117272	0.519116	0.773	0.908	1	UnCiliate5	PPP1R14B	2.4736	2.25856	1.67297	3.28073	3.98402
ATP5MC3	0.00117541	0.256727	0.899	0.979	1	UnCiliate5	ATP5MC3	4.93098	5.05556	3.79907	6.02339	6.22315
PHLDA21	0.00126315	0.38538	0.824	0.893	1	UnCiliate5	PHLDA2	3.66351	1.86611	2.04118	2.36258	4.19786
PFDN2	0.00135179	0.317317	0.857	0.942	1	UnCiliate5	PFDN2	2.9593	2.25682	1.95812	2.76605	3.62762
PHPT1	0.00143137	0.309949	0.849	0.955	1	UnCiliate5	PHPT1	3.56117	3.28064	2.28117	2.95987	4.42003
HSP90AB11	0.00186224	0.304284	0.95	0.992	1	UnCiliate5	HSP90AB1	8.6694	10.8049	9.32017	13.7358	12.3747
RAN1	0.00191956	0.427451	0.832	0.925	1	UnCiliate5	RAN	2.41901	2.33403	1.75412	4.51421	3.85173
FAM96B1	0.00198833	0.274619	0.798	0.944	1	UnCiliate5	FAM96B	3.13673	2.29243	1.95196	2.51837	3.59571
DAD1	0.00236379	0.302879	0.866	0.958	1	UnCiliate5	DAD1	3.64175	3.15583	2.16446	3.22392	4.44201
PSMB61	0.00259824	0.296497	0.807	0.902	1	UnCiliate5	PSMB6	1.9491	2.23205	1.43281	2.74431	2.80117
NME4	0.00292617	0.416792	0.689	0.809	1	UnCiliate5	NME4	1.31649	1.17986	0.931634	1.25391	2.0157
ETHE1	0.00297449	0.483683	0.706	0.793	1	UnCiliate5	ETHE1	1.20489	1.42015	0.712296	1.40775	2.17005
ZNHIT1	0.00303097	0.289838	0.79	0.929	1	UnCiliate5	ZNHIT1	2.51606	2.45665	1.52149	2.3229	3.20816
RNF181	0.00316716	0.332014	0.723	0.863	1	UnCiliate5	RNF181	1.69646	1.42482	1.02853	1.47765	2.24152
TSPAN1	0.00329904	0.581729	0.571	0.596	1	UnCiliate5	TSPAN1	1.06832	0.66954	0.749291	0.948418	1.89898
EDF1	0.00331736	0.254032	0.84	0.965	1	UnCiliate5	EDF1	3.94858	3.8113	2.72506	3.93824	4.80314
PCBD11	0.00356915	0.331406	0.723	0.836	1	UnCiliate5	PCBD1	1.46246	1.79826	0.892085	2.26946	2.29886
COX5B	0.00358565	0.273347	0.874	0.973	1	UnCiliate5	COX5B	4.46781	4.79171	3.3539	4.36807	5.65006
CDC42	0.00366722	0.325804	0.857	0.937	1	UnCiliate5	CDC42	2.92977	3.32109	1.99277	3.6594	4.11603
SLC25A62	0.00400484	0.315519	0.815	0.946	1	UnCiliate5	SLC25A6	3.04568	4.46679	2.77269	4.49308	4.69581
MRPS61	0.00443681	0.384685	0.773	0.903	1	UnCiliate5	MRPS6	2.65516	1.59686	2.59737	1.88625	3.28848
RHOA1	0.00497417	0.317487	0.807	0.915	1	UnCiliate5	RHOA	2.21819	2.61913	1.53553	3.03155	3.22636
SFN1	0.00506901	0.425209	0.555	0.542	1	UnCiliate5	SFN	0.868532	0.443039	0.445797	1.06195	1.36531
CD471	0.00517827	0.580072	0.798	0.889	1	UnCiliate5	CD47	2.06424	2.84851	1.60115	2.83827	3.9979
S100A131	0.00535234	0.388859	0.899	0.966	1	UnCiliate5	S100A13	4.77814	3.74333	2.57524	4.11266	6.00161
SOD1	0.00570528	0.260798	0.882	0.978	1	UnCiliate5	SOD1	4.82095	4.61413	3.55895	5.12633	5.8943
ANXA31	0.00576684	0.688428	0.613	0.646	1	UnCiliate5	ANXA3	1.13503	0.632077	0.707197	1.48967	2.26387
C19orf53	0.00623943	0.278223	0.866	0.957	1	UnCiliate5	C19orf53	3.54567	2.94998	2.46584	3.0088	4.19919
MINOS1	0.00689076	0.375106	0.765	0.904	1	UnCiliate5	MINOS1	2.09109	1.93222	1.36337	2.43897	2.97035
MRPL41	0.00697984	0.280969	0.756	0.875	1	UnCiliate5	MRPL41	1.76136	1.60494	1.0929	1.80475	2.28076
PSMB31	0.00766008	0.256296	0.798	0.928	1	UnCiliate5	PSMB3	2.5142	2.24769	1.50882	3.19138	3.15972
SNRPB1	0.00786304	0.344576	0.765	0.887	1	UnCiliate5	SNRPB	1.87524	1.59015	1.29513	3.07948	2.6995
SNRPD21	0.00819703	0.277598	0.832	0.959	1	UnCiliate5	SNRPD2	3.31721	3.37365	2.43182	4.15221	4.32606
LDHA1	0.00836195	0.278473	0.95	0.979	1	UnCiliate5	LDHA	5.91819	4.73887	4.55663	8.02231	7.23677
MZT2A	0.00864561	0.27015	0.739	0.879	1	UnCiliate5	MZT2A	1.83606	1.49935	1.26021	2.03767	2.31395
ATP6V1F	0.00894439	0.294109	0.807	0.918	1	UnCiliate5	ATP6V1F	2.37513	2.02675	1.37161	2.04622	2.93436
TUBB4B1	0.00910775	0.323806	0.79	0.897	1	UnCiliate5	TUBB4B	2.57967	1.51443	2.5732	3.86645	3.30602
LMAN2	0.00925358	0.258358	0.765	0.91	1	UnCiliate5	LMAN2	2.04459	2.57527	1.84715	2.38014	2.84725
VDAC2	0.00951045	0.339783	0.714	0.875	1	UnCiliate5	VDAC2	1.7052	1.82588	1.24132	2.05066	2.49202
RHOC	0.00985645	0.528451	0.723	0.862	1	UnCiliate5	RHOC	1.70867	2.06289	1.1521	1.952	3.05319
