# Supplementary material for: Generation of Human Endometrial Assembloids with a Luminal Epithelium using Air–Liquid Interface Culture Methods
Source: Adv Sci (Weinh). 2023 Aug 27;10(30):2301868. doi: 10.1002/advs.202301868 (PMC10602567; doi:10.1002/advs.202301868)
Supplement: Supplementary file 8 — Supplemental Table 7 [file ADVS-10-2301868-s004.xlsx]

## Sheet: EsS1
	ONTOLOGY	ID	Description	GeneRatio	BgRatio	pvalue	p.adjust	qvalue	geneID	Count
GO:0030198	BP	GO:0030198	extracellular matrix organization	15/63	395/18866	2.44717e-12	1.81801e-09	1.45697e-09	SPARC/COL3A1/TGFBI/COL6A3/COL1A2/COL14A1/COL5A2/MFAP4/COL4A1/COL1A1/LUM/COL4A2/CAV1/BGN/CTSK	15
GO:0043062	BP	GO:0043062	extracellular structure organization	15/63	396/18866	2.53735e-12	1.81801e-09	1.45697e-09	SPARC/COL3A1/TGFBI/COL6A3/COL1A2/COL14A1/COL5A2/MFAP4/COL4A1/COL1A1/LUM/COL4A2/CAV1/BGN/CTSK	15
GO:0030199	BP	GO:0030199	collagen fibril organization	6/63	55/18866	2.77214e-08	1.32416e-05	1.06119e-05	COL3A1/COL1A2/COL14A1/COL5A2/COL1A1/LUM	6
GO:0001503	BP	GO:0001503	ossification	11/63	412/18866	1.04739e-07	3.75229e-05	3.00712e-05	SPARC/COL1A2/COL5A2/ECM1/TPM4/COL1A1/FHL2/RORB/CTSK/MGP/IGFBP3	11
GO:0061448	BP	GO:0061448	connective tissue development	9/63	262/18866	2.06038e-07	5.90504e-05	4.73236e-05	TGFBI/ECM1/COL1A1/LUM/ACTA2/HOXA11/BGN/CTSK/MGP	9
GO:0051216	BP	GO:0051216	cartilage development	8/63	197/18866	2.90464e-07	6.93725e-05	5.55958e-05	TGFBI/ECM1/COL1A1/LUM/HOXA11/BGN/CTSK/MGP	8
GO:0043567	BP	GO:0043567	regulation of insulin-like growth factor receptor signaling pathway	4/63	26/18866	1.59716e-06	0.000326962	0.000262031	IGFBP2/IGFBP4/IGFBP6/IGFBP3	4
GO:0043200	BP	GO:0043200	response to amino acid	6/63	114/18866	2.1886e-06	0.000392033	0.000314179	COL3A1/COL1A2/COL5A2/COL4A1/COL1A1/CFL1	6
GO:0071230	BP	GO:0071230	cellular response to amino acid stimulus	5/63	69/18866	3.36784e-06	0.000536236	0.000429745	COL3A1/COL1A2/COL5A2/COL4A1/COL1A1	5
GO:0001101	BP	GO:0001101	response to acid chemical	6/63	132/18866	5.12816e-06	0.000708422	0.000567737	COL3A1/COL1A2/COL5A2/COL4A1/COL1A1/CFL1	6
GO:0071229	BP	GO:0071229	cellular response to acid chemical	5/63	76/18866	5.43799e-06	0.000708422	0.000567737	COL3A1/COL1A2/COL5A2/COL4A1/COL1A1	5
GO:0038063	BP	GO:0038063	collagen-activated tyrosine kinase receptor signaling pathway	3/63	12/18866	7.64158e-06	0.000843569	0.000676045	COL4A1/COL1A1/COL4A2	3
GO:0048009	BP	GO:0048009	insulin-like growth factor receptor signaling pathway	4/63	38/18866	7.65275e-06	0.000843569	0.000676045	IGFBP2/IGFBP4/IGFBP6/IGFBP3	4
GO:0038065	BP	GO:0038065	collagen-activated signaling pathway	3/63	15/18866	1.56915e-05	0.00160613	0.00128717	COL4A1/COL1A1/COL4A2	3
GO:0043687	BP	GO:0043687	post-translational protein modification	8/63	363/18866	2.67686e-05	0.00255729	0.00204944	LGALS1/PRSS23/CALU/PDIA6/IGFBP7/IGFBP4/SPARCL1/IGFBP3	8
GO:0060348	BP	GO:0060348	bone development	6/63	204/18866	6.04168e-05	0.00541108	0.0043365	SPARC/COL1A1/HOXA11/PPIB/BGN/SFRP4	6
GO:0030178	BP	GO:0030178	negative regulation of Wnt signaling pathway	6/63	219/18866	8.94149e-05	0.00753715	0.00604035	IGFBP2/CAV1/APCDD1/IGFBP4/IGFBP6/SFRP4	6
GO:0007596	BP	GO:0007596	blood coagulation	7/63	343/18866	0.000142609	0.0113532	0.0090986	COL3A1/COL1A2/ADRA2C/MYL9/COL1A1/CAV1/CD59	7
GO:0007599	BP	GO:0007599	hemostasis	7/63	348/18866	0.000155911	0.01137	0.00911207	COL3A1/COL1A2/ADRA2C/MYL9/COL1A1/CAV1/CD59	7
GO:0050817	BP	GO:0050817	coagulation	7/63	349/18866	0.000158689	0.01137	0.00911207	COL3A1/COL1A2/ADRA2C/MYL9/COL1A1/CAV1/CD59	7
GO:0030168	BP	GO:0030168	platelet activation	5/63	158/18866	0.000183717	0.0125365	0.0100469	COL3A1/COL1A2/ADRA2C/MYL9/COL1A1	5
GO:0030111	BP	GO:0030111	regulation of Wnt signaling pathway	7/63	375/18866	0.000246282	0.0160419	0.0128562	COL1A1/IGFBP2/CAV1/APCDD1/IGFBP4/IGFBP6/SFRP4	7
GO:0090090	BP	GO:0090090	negative regulation of canonical Wnt signaling pathway	5/63	184/18866	0.000371612	0.023153	0.0185551	IGFBP2/CAV1/IGFBP4/IGFBP6/SFRP4	5
GO:0060828	BP	GO:0060828	regulation of canonical Wnt signaling pathway	6/63	295/18866	0.000446793	0.0266773	0.0213794	COL1A1/IGFBP2/CAV1/IGFBP4/IGFBP6/SFRP4	6
GO:0032526	BP	GO:0032526	response to retinoic acid	4/63	108/18866	0.000466579	0.0267443	0.0214332	COL1A1/IGFBP2/IGFBP7/RORB	4
GO:0032963	BP	GO:0032963	collagen metabolic process	4/63	113/18866	0.000553645	0.0282785	0.0226626	COL1A2/MFAP4/COL1A1/CTSK	4
GO:0031623	BP	GO:0031623	receptor internalization	4/63	115/18866	0.000591504	0.0282785	0.0226626	LRPAP1/CAV1/CD63/SFRP4	4
GO:0042670	BP	GO:0042670	retinal cone cell differentiation	2/63	11/18866	0.000592012	0.0282785	0.0226626	THY1/RORB	2
GO:0043589	BP	GO:0043589	skin morphogenesis	2/63	11/18866	0.000592012	0.0282785	0.0226626	COL1A2/COL1A1	2
GO:0046549	BP	GO:0046549	retinal cone cell development	2/63	11/18866	0.000592012	0.0282785	0.0226626	THY1/RORB	2
GO:0043568	BP	GO:0043568	positive regulation of insulin-like growth factor receptor signaling pathway	2/63	13/18866	0.000835973	0.0386435	0.0309693	IGFBP4/IGFBP3	2
GO:0002576	BP	GO:0002576	platelet degranulation	4/63	129/18866	0.000909734	0.038739	0.0310458	SPARC/ECM1/ISLR/CD63	4
GO:0002090	BP	GO:0002090	regulation of receptor internalization	3/63	57/18866	0.000913122	0.038739	0.0310458	LRPAP1/CD63/SFRP4	3
GO:0060070	BP	GO:0060070	canonical Wnt signaling pathway	6/63	339/18866	0.000924519	0.038739	0.0310458	COL1A1/IGFBP2/CAV1/IGFBP4/IGFBP6/SFRP4	6
GO:0035437	BP	GO:0035437	maintenance of protein localization in endoplasmic reticulum	2/63	14/18866	0.000973205	0.038739	0.0310458	KDELR1/KDELR2	2
GO:0044794	BP	GO:0044794	positive regulation by host of viral process	2/63	14/18866	0.000973205	0.038739	0.0310458	CFL1/PPIB	2
GO:0001649	BP	GO:0001649	osteoblast differentiation	5/63	231/18866	0.00103971	0.0399858	0.032045	TPM4/COL1A1/FHL2/RORB/IGFBP3	5
GO:0018208	BP	GO:0018208	peptidyl-proline modification	3/63	60/18866	0.00106033	0.0399858	0.032045	PPIC/P4HA2/PPIB	3
GO:0032507	BP	GO:0032507	maintenance of protein location in cell	3/63	64/18866	0.0012788	0.0464095	0.0371931	KDELR1/KDELR2/CAV1	3
GO:0006936	BP	GO:0006936	muscle contraction	6/63	362/18866	0.00129545	0.0464095	0.0371931	ADRA2C/MYL9/TPM4/ACTA2/TPM1/CAV1	6
GO:0005788	CC	GO:0005788	endoplasmic reticulum lumen	19/64	308/19559	1.47391e-19	2.2993e-17	1.52046e-17	COL3A1/COL6A3/COL1A2/LGALS1/COL14A1/COL5A2/COL4A1/PRSS23/COL1A1/LRPAP1/COL4A2/CALU/P4HA2/PDIA6/IGFBP7/PPIB/IGFBP4/SPARCL1/IGFBP3	19
GO:0062023	CC	GO:0062023	collagen-containing extracellular matrix	19/64	427/19559	6.58919e-17	5.13957e-15	3.39864e-15	SPARC/COL3A1/TGFBI/COL6A3/COL1A2/LGALS1/COL14A1/COL5A2/PCOLCE/MFAP4/COL4A1/ECM1/COL1A1/LUM/COL4A2/IGFBP7/BGN/SPARCL1/MGP	19
GO:0098644	CC	GO:0098644	complex of collagen trimers	7/64	21/19559	3.21135e-13	1.6699e-11	1.10425e-11	COL3A1/COL1A2/COL5A2/COL4A1/COL1A1/LUM/COL4A2	7
GO:0005581	CC	GO:0005581	collagen trimer	9/64	87/19559	1.00581e-11	3.92266e-10	2.59393e-10	COL3A1/COL6A3/COL1A2/COL14A1/COL5A2/COL4A1/COL1A1/LUM/COL4A2	9
GO:0005583	CC	GO:0005583	fibrillar collagen trimer	5/64	12/19559	2.4886e-10	6.47035e-09	4.27864e-09	COL3A1/COL1A2/COL5A2/COL1A1/LUM	5
GO:0098643	CC	GO:0098643	banded collagen fibril	5/64	12/19559	2.4886e-10	6.47035e-09	4.27864e-09	COL3A1/COL1A2/COL5A2/COL1A1/LUM	5
GO:0005925	CC	GO:0005925	focal adhesion	9/64	415/19559	7.84166e-06	0.000174757	0.000115561	MARCKS/TPM4/THY1/CFL1/FHL2/CD99/CAV1/PPIB/CD59	9
GO:0030055	CC	GO:0030055	cell-substrate junction	9/64	423/19559	9.13875e-06	0.000178206	0.000117842	MARCKS/TPM4/THY1/CFL1/FHL2/CD99/CAV1/PPIB/CD59	9
GO:0032432	CC	GO:0032432	actin filament bundle	4/64	76/19559	0.00011208	0.00194272	0.00128466	MARCKS/MYL9/TPM4/TPM1	4
GO:0031904	CC	GO:0031904	endosome lumen	3/64	35/19559	0.000202935	0.00316579	0.00209344	LRPAP1/CTSK/CD63	3
GO:0005604	CC	GO:0005604	basement membrane	4/64	103/19559	0.000361571	0.00466825	0.00308697	SPARC/TGFBI/COL4A1/COL4A2	4
GO:0042470	CC	GO:0042470	melanosome	4/64	105/19559	0.000389021	0.00466825	0.00308697	CALU/PDIA6/PPIB/CD63	4
GO:0048770	CC	GO:0048770	pigment granule	4/64	105/19559	0.000389021	0.00466825	0.00308697	CALU/PDIA6/PPIB/CD63	4
GO:0034663	CC	GO:0034663	endoplasmic reticulum chaperone complex	2/64	10/19559	0.000466355	0.00508178	0.00336042	PDIA6/PPIB	2
GO:0030667	CC	GO:0030667	secretory granule membrane	6/64	306/19559	0.000488633	0.00508178	0.00336042	SPARC/PGRMC1/CAV1/FABP5/CD59/CD63	6
GO:0005793	CC	GO:0005793	endoplasmic reticulum-Golgi intermediate compartment	4/64	130/19559	0.000869701	0.00847959	0.00560728	LRPAP1/KDELR1/PDIA6/CD59	4
GO:0043292	CC	GO:0043292	contractile fiber	5/64	238/19559	0.00108747	0.00997915	0.0065989	MYL9/TPM4/FHL2/ACTA2/TPM1	5
GO:0001725	CC	GO:0001725	stress fiber	3/64	68/19559	0.00143895	0.0116215	0.00768493	MYL9/TPM4/TPM1	3
GO:0097517	CC	GO:0097517	contractile actin filament bundle	3/64	68/19559	0.00143895	0.0116215	0.00768493	MYL9/TPM4/TPM1	3
GO:0030663	CC	GO:0030663	COPI-coated vesicle membrane	2/64	18/19559	0.00155907	0.0116215	0.00768493	KDELR1/KDELR2	2
GO:0005801	CC	GO:0005801	cis-Golgi network	3/64	70/19559	0.00156443	0.0116215	0.00768493	LRPAP1/KDELR1/KDELR2	3
GO:0031362	CC	GO:0031362	anchored component of external side of plasma membrane	2/64	19/19559	0.00173882	0.0123298	0.0081533	THY1/CD59	2
GO:0042827	CC	GO:0042827	platelet dense granule	2/64	21/19559	0.00212641	0.0143863	0.00951322	ECM1/CD63	2
GO:0042641	CC	GO:0042641	actomyosin	3/64	79/19559	0.00221328	0.0143863	0.00951322	MYL9/TPM4/TPM1	3
GO:0005865	CC	GO:0005865	striated muscle thin filament	2/64	22/19559	0.00233413	0.0145649	0.00963134	TPM4/TPM1	2
GO:0005775	CC	GO:0005775	vacuolar lumen	4/64	173/19559	0.00248536	0.0149122	0.00986094	LUM/FABP5/BGN/CTSK	4
GO:0031233	CC	GO:0031233	intrinsic component of external side of plasma membrane	2/64	24/19559	0.0027771	0.0160455	0.0106104	THY1/CD59	2
GO:0036379	CC	GO:0036379	myofilament	2/64	26/19559	0.0032564	0.0181428	0.0119973	TPM4/TPM1	2
GO:0030137	CC	GO:0030137	COPI-coated vesicle	2/64	28/19559	0.00377155	0.0199909	0.0132193	KDELR1/KDELR2	2
GO:0043202	CC	GO:0043202	lysosomal lumen	3/64	96/19559	0.0038444	0.0199909	0.0132193	LUM/BGN/CTSK	3
GO:0005796	CC	GO:0005796	Golgi lumen	3/64	103/19559	0.00468195	0.023	0.0152092	LUM/LRPAP1/BGN	3
GO:0030017	CC	GO:0030017	sarcomere	4/64	207/19559	0.00471795	0.023	0.0152092	MYL9/TPM4/FHL2/TPM1	4
GO:0005790	CC	GO:0005790	smooth endoplasmic reticulum	2/64	34/19559	0.0055273	0.0261291	0.0172783	PGRMC1/PPIB	2
GO:0030660	CC	GO:0030660	Golgi-associated vesicle membrane	3/64	112/19559	0.00590967	0.0271149	0.0179303	KDELR1/KDELR2/CD59	3
GO:0030016	CC	GO:0030016	myofibril	4/64	227/19559	0.00651715	0.0290479	0.0192085	MYL9/TPM4/FHL2/TPM1	4
GO:0042383	CC	GO:0042383	sarcolemma	3/64	135/19559	0.00985978	0.0427257	0.0282532	COL6A3/CAV1/BGN	3
GO:0005201	MF	GO:0005201	extracellular matrix structural constituent	17/62	169/18352	5.60438e-21	8.5747e-19	5.95834e-19	SPARC/COL3A1/TGFBI/COL6A3/COL1A2/COL14A1/COL5A2/PCOLCE/MFAP4/COL4A1/ECM1/COL1A1/LUM/COL4A2/IGFBP7/BGN/MGP	17
GO:0030020	MF	GO:0030020	extracellular matrix structural constituent conferring tensile strength	8/62	41/18352	9.29901e-13	7.11374e-11	4.94316e-11	COL3A1/COL6A3/COL1A2/COL14A1/COL5A2/COL4A1/COL1A1/COL4A2	8
GO:0005518	MF	GO:0005518	collagen binding	8/62	70/18352	8.51488e-11	4.34259e-09	3.01755e-09	SPARC/TGFBI/COL14A1/PCOLCE/LUM/PPIB/SPARCL1/CTSK	8
GO:0019838	MF	GO:0019838	growth factor binding	9/62	136/18352	7.5077e-10	2.8717e-08	1.99547e-08	COL3A1/COL1A2/COL4A1/COL1A1/IGFBP2/IGFBP7/IGFBP4/IGFBP6/IGFBP3	9
GO:0050840	MF	GO:0050840	extracellular matrix binding	6/62	57/18352	3.68157e-08	9.10346e-07	6.32576e-07	SPARC/TGFBI/LGALS1/ECM1/BGN/SPARCL1	6
GO:0048407	MF	GO:0048407	platelet-derived growth factor binding	4/62	11/18352	3.82781e-08	9.10346e-07	6.32576e-07	COL3A1/COL1A2/COL4A1/COL1A1	4
GO:0005520	MF	GO:0005520	insulin-like growth factor binding	5/62	29/18352	4.16498e-08	9.10346e-07	6.32576e-07	IGFBP2/IGFBP7/IGFBP4/IGFBP6/IGFBP3	5
GO:0031994	MF	GO:0031994	insulin-like growth factor I binding	4/62	13/18352	8.25172e-08	1.57814e-06	1.09661e-06	IGFBP2/IGFBP4/IGFBP6/IGFBP3	4
GO:0001968	MF	GO:0001968	fibronectin binding	3/62	27/18352	0.000101365	0.0017232	0.00119741	CTSK/IGFBP6/IGFBP3	3
GO:0005501	MF	GO:0005501	retinoid binding	3/62	36/18352	0.000242133	0.00365621	0.00254061	CRABP2/FABP5/PTGDS	3
GO:0019840	MF	GO:0019840	isoprenoid binding	3/62	37/18352	0.000262865	0.00365621	0.00254061	CRABP2/FABP5/PTGDS	3
GO:0016504	MF	GO:0016504	peptidase activator activity	3/62	40/18352	0.000331845	0.00423103	0.00294003	PCOLCE/BEX3/CAV1	3
GO:0008307	MF	GO:0008307	structural constituent of muscle	3/62	43/18352	0.000411526	0.00484335	0.00336552	MYL9/TPM4/TPM1	3
GO:0042277	MF	GO:0042277	peptide binding	6/62	308/18352	0.000594195	0.0064937	0.0045123	PPIC/LRPAP1/KDELR1/KDELR2/PGRMC1/PPIB	6
GO:0051015	MF	GO:0051015	actin filament binding	5/62	206/18352	0.000653582	0.00666654	0.00463241	MARCKS/TPM4/CFL1/TPM1/TAGLN	5
GO:0002020	MF	GO:0002020	protease binding	4/62	137/18352	0.00118571	0.0113384	0.00787875	COL3A1/COL1A2/ECM1/COL1A1	4
GO:0033218	MF	GO:0033218	amide binding	6/62	381/18352	0.00177663	0.0149479	0.0103869	PPIC/LRPAP1/KDELR1/KDELR2/PGRMC1/PPIB	6
GO:0033293	MF	GO:0033293	monocarboxylic acid binding	3/62	72/18352	0.00185513	0.0149479	0.0103869	CRABP2/FABP5/PTGDS	3
GO:0016853	MF	GO:0016853	isomerase activity	4/62	156/18352	0.00191096	0.0149479	0.0103869	PPIC/PDIA6/PPIB/PTGDS	4
GO:0001972	MF	GO:0001972	retinoic acid binding	2/62	20/18352	0.00205167	0.0149479	0.0103869	CRABP2/FABP5	2
GO:0016018	MF	GO:0016018	cyclosporin A binding	2/62	20/18352	0.00205167	0.0149479	0.0103869	PPIC/PPIB	2
GO:0046332	MF	GO:0046332	SMAD binding	3/62	79/18352	0.00241892	0.0165212	0.0114802	COL3A1/COL1A2/COL5A2	3
GO:0030021	MF	GO:0030021	extracellular matrix structural constituent conferring compression resistance	2/62	22/18352	0.00248358	0.0165212	0.0114802	LUM/BGN	2
GO:0043236	MF	GO:0043236	laminin binding	2/62	29/18352	0.00429926	0.0274078	0.019045	LGALS1/ECM1	2
GO:0017147	MF	GO:0017147	Wnt-protein binding	2/62	30/18352	0.00459637	0.0281298	0.0195467	APCDD1/SFRP4	2
GO:0031406	MF	GO:0031406	carboxylic acid binding	4/62	212/18352	0.00572443	0.0336861	0.0234076	CRABP2/P4HA2/FABP5/PTGDS	4
GO:0043177	MF	GO:0043177	organic acid binding	4/62	224/18352	0.00693498	0.0391606	0.0272117	CRABP2/P4HA2/FABP5/PTGDS	4
GO:0003755	MF	GO:0003755	peptidyl-prolyl cis-trans isomerase activity	2/62	38/18352	0.00730055	0.0391606	0.0272117	PPIC/PPIB	2
GO:0061134	MF	GO:0061134	peptidase regulator activity	4/62	229/18352	0.00748579	0.0391606	0.0272117	COL6A3/PCOLCE/BEX3/CAV1	4
GO:0005504	MF	GO:0005504	fatty acid binding	2/62	39/18352	0.00767854	0.0391606	0.0272117	FABP5/PTGDS	2
GO:0016859	MF	GO:0016859	cis-trans isomerase activity	2/62	41/18352	0.00846049	0.0417566	0.0290156	PPIC/PPIB	2

## Sheet: EsS2
	ONTOLOGY	ID	Description	GeneRatio	BgRatio	pvalue	p.adjust	qvalue	geneID	Count
GO:0002237	BP	GO:0002237	response to molecule of bacterial origin	12/67	356/18866	4.00139e-09	5.40598e-06	3.39366e-06	IL6/NFKBIA/SERPINE1/CEBPB/CXCL8/ADM/B2M/CCL2/CXCL1/TNFAIP3/CXCL2/PTGS2	12
GO:1901342	BP	GO:1901342	regulation of vasculature development	13/67	444/18866	4.56008e-09	5.40598e-06	3.39366e-06	SOD2/IL6/TNFRSF12A/SERPINE1/FGF2/THBS1/TWIST1/CXCL8/BTG1/ADM/TNFAIP3/GADD45A/PTGS2	13
GO:0031639	BP	GO:0031639	plasminogen activation	5/67	23/18866	1.55388e-08	9.44582e-06	5.92971e-06	SERPINE1/THBS1/SERPINE2/PLAT/PLAU	5
GO:0045765	BP	GO:0045765	regulation of angiogenesis	12/67	403/18866	1.59356e-08	9.44582e-06	5.92971e-06	IL6/TNFRSF12A/SERPINE1/FGF2/THBS1/TWIST1/CXCL8/BTG1/ADM/TNFAIP3/GADD45A/PTGS2	12
GO:0032496	BP	GO:0032496	response to lipopolysaccharide	11/67	334/18866	2.41228e-08	1.1439e-05	7.18097e-06	IL6/NFKBIA/SERPINE1/CEBPB/CXCL8/ADM/CCL2/CXCL1/TNFAIP3/CXCL2/PTGS2	11
GO:0071222	BP	GO:0071222	cellular response to lipopolysaccharide	9/67	208/18866	4.978e-08	1.96714e-05	1.23489e-05	IL6/NFKBIA/SERPINE1/CEBPB/CXCL8/CCL2/CXCL1/TNFAIP3/CXCL2	9
GO:0061041	BP	GO:0061041	regulation of wound healing	8/67	151/18866	6.11545e-08	2.07139e-05	1.30034e-05	TNFRSF12A/SERPINE1/FGF2/THBS1/SERPINE2/TNFAIP3/PLAT/PLAU	8
GO:0071219	BP	GO:0071219	cellular response to molecule of bacterial origin	9/67	222/18866	8.70186e-08	2.29246e-05	1.43911e-05	IL6/NFKBIA/SERPINE1/CEBPB/CXCL8/CCL2/CXCL1/TNFAIP3/CXCL2	9
GO:0097529	BP	GO:0097529	myeloid leukocyte migration	9/67	222/18866	8.70186e-08	2.29246e-05	1.43911e-05	IL6/SERPINE1/THBS1/CXCL8/CCL2/CXCL1/DUSP1/CXCL2/RARRES2	9
GO:0030595	BP	GO:0030595	leukocyte chemotaxis	9/67	232/18866	1.26722e-07	2.79304e-05	1.75336e-05	IL6/SERPINE1/THBS1/CXCL8/CCL2/CXCL1/DUSP1/CXCL2/RARRES2	9
GO:0060326	BP	GO:0060326	cell chemotaxis	10/67	311/18866	1.38591e-07	2.79304e-05	1.75336e-05	IL6/SERPINE1/FGF2/THBS1/CXCL8/CCL2/CXCL1/DUSP1/CXCL2/RARRES2	10
GO:1904018	BP	GO:1904018	positive regulation of vasculature development	9/67	235/18866	1.4136e-07	2.79304e-05	1.75336e-05	SOD2/SERPINE1/FGF2/THBS1/TWIST1/CXCL8/BTG1/ADM/PTGS2	9
GO:0048660	BP	GO:0048660	regulation of smooth muscle cell proliferation	8/67	173/18866	1.74943e-07	2.90645e-05	1.82456e-05	SOD2/IL6/FGF2/THBS1/ID2/NAMPT/TNFAIP3/PTGS2	8
GO:0007568	BP	GO:0007568	aging	10/67	319/18866	1.75394e-07	2.90645e-05	1.82456e-05	SOD2/SERPINE1/ID2/TWIST1/HMGA1/ADM/B2M/NAMPT/TIMP1/PTGS2	10
GO:0048659	BP	GO:0048659	smooth muscle cell proliferation	8/67	175/18866	1.91089e-07	2.90645e-05	1.82456e-05	SOD2/IL6/FGF2/THBS1/ID2/NAMPT/TNFAIP3/PTGS2	8
GO:0045600	BP	GO:0045600	positive regulation of fat cell differentiation	6/67	72/18866	2.07471e-07	2.90645e-05	1.82456e-05	CEBPB/ID2/BMP2/CCDC71L/RARRES2/PTGS2	6
GO:0071216	BP	GO:0071216	cellular response to biotic stimulus	9/67	246/18866	2.08392e-07	2.90645e-05	1.82456e-05	IL6/NFKBIA/SERPINE1/CEBPB/CXCL8/CCL2/CXCL1/TNFAIP3/CXCL2	9
GO:1903034	BP	GO:1903034	regulation of response to wounding	8/67	183/18866	2.69136e-07	3.45802e-05	2.17081e-05	TNFRSF12A/SERPINE1/FGF2/THBS1/SERPINE2/TNFAIP3/PLAT/PLAU	8
GO:0002688	BP	GO:0002688	regulation of leukocyte chemotaxis	7/67	124/18866	2.80212e-07	3.45802e-05	2.17081e-05	IL6/SERPINE1/THBS1/CXCL8/CCL2/DUSP1/RARRES2	7
GO:0032102	BP	GO:0032102	negative regulation of response to external stimulus	11/67	433/18866	3.31735e-07	3.45802e-05	2.17081e-05	SERPINE1/FGF2/THBS1/CCL2/SERPINE2/TNFAIP3/DUSP1/HLA-B/PLAT/PLAU/HLA-A	11
GO:0002483	BP	GO:0002483	antigen processing and presentation of endogenous peptide antigen	4/67	17/18866	3.33893e-07	3.45802e-05	2.17081e-05	B2M/HLA-B/HLA-C/HLA-A	4
GO:0019885	BP	GO:0019885	antigen processing and presentation of endogenous peptide antigen via MHC class I	4/67	17/18866	3.33893e-07	3.45802e-05	2.17081e-05	B2M/HLA-B/HLA-C/HLA-A	4
GO:0061045	BP	GO:0061045	negative regulation of wound healing	6/67	78/18866	3.35446e-07	3.45802e-05	2.17081e-05	SERPINE1/FGF2/THBS1/SERPINE2/PLAT/PLAU	6
GO:0050673	BP	GO:0050673	epithelial cell proliferation	11/67	453/18866	5.18815e-07	5.12546e-05	3.21756e-05	IL6/FGF2/THBS1/CEBPB/ID2/TWIST1/BMP2/FGF7/B2M/CCL2/TNFAIP3	11
GO:0002683	BP	GO:0002683	negative regulation of immune system process	11/67	463/18866	6.43416e-07	6.10215e-05	3.83069e-05	NFKBIA/THBS1/CEBPB/ID2/CCL2/SDC4/TNFAIP3/INHBA/DUSP1/HLA-B/HLA-A	11
GO:0045766	BP	GO:0045766	positive regulation of angiogenesis	8/67	208/18866	7.12475e-07	6.47966e-05	4.06768e-05	SERPINE1/FGF2/THBS1/TWIST1/CXCL8/BTG1/ADM/PTGS2	8
GO:0045598	BP	GO:0045598	regulation of fat cell differentiation	7/67	143/18866	7.37878e-07	6.47966e-05	4.06768e-05	IL6/CEBPB/ID2/BMP2/CCDC71L/RARRES2/PTGS2	7
GO:0030195	BP	GO:0030195	negative regulation of blood coagulation	5/67	50/18866	9.0865e-07	7.69431e-05	4.83019e-05	SERPINE1/THBS1/SERPINE2/PLAT/PLAU	5
GO:1903035	BP	GO:1903035	negative regulation of response to wounding	6/67	93/18866	9.54926e-07	7.80734e-05	4.90114e-05	SERPINE1/FGF2/THBS1/SERPINE2/PLAT/PLAU	6
GO:1900047	BP	GO:1900047	negative regulation of hemostasis	5/67	51/18866	1.00466e-06	7.94017e-05	4.98453e-05	SERPINE1/THBS1/SERPINE2/PLAT/PLAU	5
GO:0071674	BP	GO:0071674	mononuclear cell migration	6/67	97/18866	1.22431e-06	9.36398e-05	5.87834e-05	IL6/SERPINE1/THBS1/CCL2/DUSP1/RARRES2	6
GO:0043271	BP	GO:0043271	negative regulation of ion transport	7/67	157/18866	1.38304e-06	9.9691e-05	6.25821e-05	THBS1/GEM/TWIST1/SERPINE2/GSTO1/PTGS2/STC1	7
GO:0019883	BP	GO:0019883	antigen processing and presentation of endogenous antigen	4/67	24/18866	1.46311e-06	9.9691e-05	6.25821e-05	B2M/HLA-B/HLA-C/HLA-A	4
GO:0050920	BP	GO:0050920	regulation of chemotaxis	8/67	229/18866	1.46886e-06	9.9691e-05	6.25821e-05	IL6/SERPINE1/FGF2/THBS1/CXCL8/CCL2/DUSP1/RARRES2	8
GO:0050819	BP	GO:0050819	negative regulation of coagulation	5/67	55/18866	1.47161e-06	9.9691e-05	6.25821e-05	SERPINE1/THBS1/SERPINE2/PLAT/PLAU	5
GO:0097191	BP	GO:0097191	extrinsic apoptotic signaling pathway	8/67	230/18866	1.51754e-06	9.99472e-05	6.27429e-05	TNFRSF12A/SERPINE1/THBS1/TNFAIP3/INHBA/G0S2/IFI6/IFI27	8
GO:2001236	BP	GO:2001236	regulation of extrinsic apoptotic signaling pathway	7/67	162/18866	1.70582e-06	0.000108347	6.8016e-05	TNFRSF12A/SERPINE1/THBS1/TNFAIP3/INHBA/G0S2/IFI6	7
GO:0048661	BP	GO:0048661	positive regulation of smooth muscle cell proliferation	6/67	103/18866	1.74229e-06	0.000108347	6.8016e-05	IL6/FGF2/THBS1/ID2/NAMPT/PTGS2	6
GO:0045444	BP	GO:0045444	fat cell differentiation	8/67	235/18866	1.78217e-06	0.000108347	6.8016e-05	IL6/CEBPB/ID2/BMP2/CCDC71L/IL11/RARRES2/PTGS2	8
GO:0031638	BP	GO:0031638	zymogen activation	5/67	58/18866	1.9225e-06	0.000113956	7.15372e-05	SERPINE1/THBS1/SERPINE2/PLAT/PLAU	5
GO:0042730	BP	GO:0042730	fibrinolysis	4/67	26/18866	2.04751e-06	0.000118406	7.43307e-05	SERPINE1/THBS1/PLAT/PLAU	4
GO:0033002	BP	GO:0033002	muscle cell proliferation	8/67	244/18866	2.35811e-06	0.000133121	8.3568e-05	SOD2/IL6/FGF2/THBS1/ID2/NAMPT/TNFAIP3/PTGS2	8
GO:0007569	BP	GO:0007569	cell aging	6/67	118/18866	3.85166e-06	0.000212379	0.000133323	SERPINE1/ID2/TWIST1/HMGA1/B2M/NAMPT	6
GO:0048710	BP	GO:0048710	regulation of astrocyte differentiation	4/67	31/18866	4.25219e-06	0.000229135	0.000143842	IL6/ID2/BMP2/SERPINE2	4
GO:0071621	BP	GO:0071621	granulocyte chemotaxis	6/67	127/18866	5.89357e-06	0.000310526	0.000194936	THBS1/CXCL8/CCL2/CXCL1/CXCL2/RARRES2	6
GO:0036293	BP	GO:0036293	response to decreased oxygen levels	9/67	371/18866	6.24274e-06	0.000321773	0.000201996	THBS1/TWIST1/BMP2/ADM/NAMPT/PLAT/PLAU/PTGS2/STC1	9
GO:0042476	BP	GO:0042476	odontogenesis	6/67	132/18866	7.36176e-06	0.000365283	0.00022931	SERPINE1/TWIST1/BMP2/ADM/INHBA/TNFRSF11B	6
GO:0051051	BP	GO:0051051	negative regulation of transport	10/67	483/18866	7.39502e-06	0.000365283	0.00022931	SRGN/THBS1/GEM/TWIST1/SERPINE2/GSTO1/INHBA/IL11/PTGS2/STC1	10
GO:0090398	BP	GO:0090398	cellular senescence	5/67	79/18866	8.92778e-06	0.000431995	0.00027119	ID2/TWIST1/HMGA1/B2M/NAMPT	5
GO:0010755	BP	GO:0010755	regulation of plasminogen activation	3/67	12/18866	9.20514e-06	0.000436508	0.000274023	SERPINE1/THBS1/SERPINE2	3
GO:0002685	BP	GO:0002685	regulation of leukocyte migration	7/67	212/18866	1.00633e-05	0.000467847	0.000293696	IL6/SERPINE1/THBS1/CXCL8/CCL2/DUSP1/RARRES2	7
GO:0070482	BP	GO:0070482	response to oxygen levels	9/67	396/18866	1.0536e-05	0.000479577	0.00030106	THBS1/TWIST1/BMP2/ADM/NAMPT/PLAT/PLAU/PTGS2/STC1	9
GO:0030193	BP	GO:0030193	regulation of blood coagulation	5/67	82/18866	1.07202e-05	0.000479577	0.00030106	SERPINE1/THBS1/SERPINE2/PLAT/PLAU	5
GO:1900046	BP	GO:1900046	regulation of hemostasis	5/67	83/18866	1.13762e-05	0.0004995	0.000313567	SERPINE1/THBS1/SERPINE2/PLAT/PLAU	5
GO:0048711	BP	GO:0048711	positive regulation of astrocyte differentiation	3/67	13/18866	1.19363e-05	0.000513146	0.000322133	ID2/BMP2/SERPINE2	3
GO:0050921	BP	GO:0050921	positive regulation of chemotaxis	6/67	144/18866	1.21199e-05	0.000513146	0.000322133	IL6/SERPINE1/FGF2/THBS1/CXCL8/RARRES2	6
GO:2001233	BP	GO:2001233	regulation of apoptotic signaling pathway	9/67	413/18866	1.47236e-05	0.000612452	0.000384473	SOD2/TNFRSF12A/SERPINE1/THBS1/TNFAIP3/INHBA/G0S2/IFI6/PTGS2	9
GO:0050818	BP	GO:0050818	regulation of coagulation	5/67	88/18866	1.51413e-05	0.000614591	0.000385816	SERPINE1/THBS1/SERPINE2/PLAT/PLAU	5
GO:0097530	BP	GO:0097530	granulocyte migration	6/67	150/18866	1.52935e-05	0.000614591	0.000385816	THBS1/CXCL8/CCL2/CXCL1/CXCL2/RARRES2	6
GO:0002822	BP	GO:0002822	regulation of adaptive immune response based on somatic recombination of immune receptors built from immunoglobulin superfamily domains	6/67	153/18866	1.71148e-05	0.000667011	0.000418723	IL6/NFKBIZ/B2M/TNFAIP3/HLA-B/HLA-A	6
GO:0034612	BP	GO:0034612	response to tumor necrosis factor	8/67	320/18866	1.71605e-05	0.000667011	0.000418723	NFKBIA/TNFRSF12A/THBS1/CXCL8/CCL2/TNFAIP3/PTGS2/TNFRSF11B	8
GO:0060333	BP	GO:0060333	interferon-gamma-mediated signaling pathway	5/67	91/18866	1.78269e-05	0.000681737	0.000427968	B2M/HLA-B/HLA-C/MT2A/HLA-A	5
GO:0051235	BP	GO:0051235	maintenance of location	8/67	324/18866	1.87636e-05	0.000699931	0.00043939	FTH1/IL6/NFKBIA/SRGN/FGF2/PLIN2/FTL/GSTO1	8
GO:0045779	BP	GO:0045779	negative regulation of bone resorption	3/67	15/18866	1.88931e-05	0.000699931	0.00043939	IL6/TNFAIP3/TNFRSF11B	3
GO:0050729	BP	GO:0050729	positive regulation of inflammatory response	6/67	158/18866	2.05367e-05	0.000738546	0.00046363	IL6/NFKBIA/SERPINE1/NFKBIZ/CEBPB/PTGS2	6
GO:0019216	BP	GO:0019216	regulation of lipid metabolic process	9/67	431/18866	2.0632e-05	0.000738546	0.00046363	FGF2/PLIN2/ID2/TWIST1/BMP2/ADM/G0S2/RARRES2/PTGS2	9
GO:1904035	BP	GO:1904035	regulation of epithelial cell apoptotic process	5/67	94/18866	2.08699e-05	0.000738546	0.00046363	IL6/SERPINE1/THBS1/CCL2/TNFAIP3	5
GO:0060337	BP	GO:0060337	type I interferon signaling pathway	5/67	95/18866	2.19692e-05	0.000754912	0.000473905	HLA-B/HLA-C/IFI6/HLA-A/IFI27	5
GO:0071357	BP	GO:0071357	cellular response to type I interferon	5/67	95/18866	2.19692e-05	0.000754912	0.000473905	HLA-B/HLA-C/IFI6/HLA-A/IFI27	5
GO:0002690	BP	GO:0002690	positive regulation of leukocyte chemotaxis	5/67	96/18866	2.3113e-05	0.000782871	0.000491456	IL6/SERPINE1/THBS1/CXCL8/RARRES2	5
GO:1990868	BP	GO:1990868	response to chemokine	5/67	97/18866	2.43026e-05	0.000800299	0.000502396	CXCL8/CCL2/CXCL1/DUSP1/CXCL2	5
GO:1990869	BP	GO:1990869	cellular response to chemokine	5/67	97/18866	2.43026e-05	0.000800299	0.000502396	CXCL8/CCL2/CXCL1/DUSP1/CXCL2	5
GO:0034340	BP	GO:0034340	response to type I interferon	5/67	99/18866	2.68243e-05	0.000871239	0.00054693	HLA-B/HLA-C/IFI6/HLA-A/IFI27	5
GO:0046851	BP	GO:0046851	negative regulation of bone remodeling	3/67	17/18866	2.80926e-05	0.000900102	0.000565049	IL6/TNFAIP3/TNFRSF11B	3
GO:0002819	BP	GO:0002819	regulation of adaptive immune response	6/67	168/18866	2.90352e-05	0.0009179	0.000576222	IL6/NFKBIZ/B2M/TNFAIP3/HLA-B/HLA-A	6
GO:0002711	BP	GO:0002711	positive regulation of T cell mediated immunity	4/67	50/18866	2.95839e-05	0.00092294	0.000579385	IL6/B2M/HLA-B/HLA-A	4
GO:0071675	BP	GO:0071675	regulation of mononuclear cell migration	4/67	51/18866	3.20162e-05	0.000985849	0.000618877	SERPINE1/THBS1/DUSP1/RARRES2	4
GO:0030336	BP	GO:0030336	negative regulation of cell migration	8/67	350/18866	3.25678e-05	0.000989977	0.000621469	SERPINE1/FGF2/THBS1/CCL2/TIMP1/DUSP1/GADD45A/STC1	8
GO:2001238	BP	GO:2001238	positive regulation of extrinsic apoptotic signaling pathway	4/67	52/18866	3.45918e-05	0.00103819	0.000651736	TNFRSF12A/THBS1/INHBA/G0S2	4
GO:0002824	BP	GO:0002824	positive regulation of adaptive immune response based on somatic recombination of immune receptors built from immunoglobulin superfamily domains	5/67	105/18866	3.56254e-05	0.00104306	0.00065479	IL6/NFKBIZ/B2M/HLA-B/HLA-A	5
GO:0010951	BP	GO:0010951	negative regulation of endopeptidase activity	7/67	258/18866	3.56337e-05	0.00104306	0.00065479	SERPINE1/THBS1/SERPINE2/TIMP1/IFI6/PTGS2/TFPI2	7
GO:2000772	BP	GO:2000772	regulation of cellular senescence	4/67	53/18866	3.7316e-05	0.00107898	0.00067734	TWIST1/HMGA1/B2M/NAMPT	4
GO:0001666	BP	GO:0001666	response to hypoxia	8/67	359/18866	3.89909e-05	0.00111383	0.000699216	THBS1/TWIST1/BMP2/ADM/PLAT/PLAU/PTGS2/STC1	8
GO:2000146	BP	GO:2000146	negative regulation of cell motility	8/67	365/18866	4.38365e-05	0.00123734	0.000776752	SERPINE1/FGF2/THBS1/CCL2/TIMP1/DUSP1/GADD45A/STC1	8
GO:0002821	BP	GO:0002821	positive regulation of adaptive immune response	5/67	110/18866	4.45426e-05	0.00124248	0.000779978	IL6/NFKBIZ/B2M/HLA-B/HLA-A	5
GO:0071346	BP	GO:0071346	cellular response to interferon-gamma	6/67	182/18866	4.54682e-05	0.00125355	0.000786929	B2M/CCL2/HLA-B/HLA-C/MT2A/HLA-A	6
GO:0002726	BP	GO:0002726	positive regulation of T cell cytokine production	3/67	20/18866	4.67385e-05	0.00127376	0.000799615	IL6/B2M/HLA-A	3
GO:0045861	BP	GO:0045861	negative regulation of proteolysis	8/67	369/18866	4.73387e-05	0.00127546	0.000800682	SERPINE1/THBS1/SERPINE2/TIMP1/PLAT/IFI6/PTGS2/TFPI2	8
GO:0001667	BP	GO:0001667	ameboidal-type cell migration	9/67	481/18866	4.86107e-05	0.00129501	0.000812957	FGF2/THBS1/TWIST1/FGF7/SDC4/TIMP1/GADD45A/PTGS2/STC1	9
GO:0010466	BP	GO:0010466	negative regulation of peptidase activity	7/67	272/18866	4.98207e-05	0.0013125	0.000823936	SERPINE1/THBS1/SERPINE2/TIMP1/IFI6/PTGS2/TFPI2	7
GO:0072574	BP	GO:0072574	hepatocyte proliferation	3/67	21/18866	5.43898e-05	0.00140172	0.000879945	IL6/CEBPB/TNFAIP3	3
GO:0072575	BP	GO:0072575	epithelial cell proliferation involved in liver morphogenesis	3/67	21/18866	5.43898e-05	0.00140172	0.000879945	IL6/CEBPB/TNFAIP3	3
GO:1904019	BP	GO:1904019	epithelial cell apoptotic process	5/67	117/18866	5.98221e-05	0.00152514	0.000957424	IL6/SERPINE1/THBS1/CCL2/TNFAIP3	5
GO:0034104	BP	GO:0034104	negative regulation of tissue remodeling	3/67	22/18866	6.28178e-05	0.0015678	0.000984203	IL6/TNFAIP3/TNFRSF11B	3
GO:0072576	BP	GO:0072576	liver morphogenesis	3/67	22/18866	6.28178e-05	0.0015678	0.000984203	IL6/CEBPB/TNFAIP3	3
GO:0090342	BP	GO:0090342	regulation of cell aging	4/67	61/18866	6.50991e-05	0.00160781	0.00100932	TWIST1/HMGA1/B2M/NAMPT	4
GO:2000351	BP	GO:2000351	regulation of endothelial cell apoptotic process	4/67	62/18866	6.94034e-05	0.00169645	0.00106496	SERPINE1/THBS1/CCL2/TNFAIP3	4
GO:0050678	BP	GO:0050678	regulation of epithelial cell proliferation	8/67	395/18866	7.62837e-05	0.0018456	0.00115859	FGF2/THBS1/TWIST1/BMP2/FGF7/B2M/CCL2/TNFAIP3	8
GO:0051926	BP	GO:0051926	negative regulation of calcium ion transport	4/67	64/18866	7.86292e-05	0.00187344	0.00117608	GEM/GSTO1/PTGS2/STC1	4
GO:0040013	BP	GO:0040013	negative regulation of locomotion	8/67	397/18866	7.9015e-05	0.00187344	0.00117608	SERPINE1/FGF2/THBS1/CCL2/TIMP1/DUSP1/GADD45A/STC1	8
GO:0034341	BP	GO:0034341	response to interferon-gamma	6/67	202/18866	8.1088e-05	0.00190356	0.00119498	B2M/CCL2/HLA-B/HLA-C/MT2A/HLA-A	6
GO:0001952	BP	GO:0001952	regulation of cell-matrix adhesion	5/67	125/18866	8.19272e-05	0.00190441	0.00119551	SERPINE1/THBS1/NINJ1/SDC4/PLAU	5
GO:0051271	BP	GO:0051271	negative regulation of cellular component movement	8/67	400/18866	8.3264e-05	0.00191669	0.00120322	SERPINE1/FGF2/THBS1/CCL2/TIMP1/DUSP1/GADD45A/STC1	8
GO:0071356	BP	GO:0071356	cellular response to tumor necrosis factor	7/67	297/18866	8.65633e-05	0.00197348	0.00123887	NFKBIA/TNFRSF12A/THBS1/CXCL8/CCL2/TNFAIP3/TNFRSF11B	7
GO:0050866	BP	GO:0050866	negative regulation of cell activation	6/67	207/18866	9.278e-05	0.00208512	0.00130896	CEBPB/ID2/SERPINE2/SDC4/TNFAIP3/INHBA	6
GO:0007162	BP	GO:0007162	negative regulation of cell adhesion	7/67	301/18866	9.40974e-05	0.00208512	0.00130896	SERPINE1/THBS1/CEBPB/BMP2/SERPINE2/SDC4/DUSP1	7
GO:0002548	BP	GO:0002548	monocyte chemotaxis	4/67	67/18866	9.40985e-05	0.00208512	0.00130896	IL6/SERPINE1/CCL2/DUSP1	4
GO:0002576	BP	GO:0002576	platelet degranulation	5/67	129/18866	9.51013e-05	0.00208782	0.00131065	SERPINE1/SRGN/THBS1/TIMP1/RARRES2	5
GO:0072577	BP	GO:0072577	endothelial cell apoptotic process	4/67	68/18866	9.97137e-05	0.002169	0.00136161	SERPINE1/THBS1/CCL2/TNFAIP3	4
GO:0001503	BP	GO:0001503	ossification	8/67	412/18866	0.000102209	0.00218453	0.00137136	IL6/SRGN/CEBPB/ID2/TWIST1/BMP2/PTGS2/STC1	8
GO:0045667	BP	GO:0045667	regulation of osteoblast differentiation	5/67	131/18866	0.00010227	0.00218453	0.00137136	IL6/CEBPB/ID2/TWIST1/BMP2	5
GO:0030278	BP	GO:0030278	regulation of ossification	6/67	212/18866	0.000105778	0.00223927	0.00140573	IL6/SRGN/CEBPB/ID2/TWIST1/BMP2	6
GO:0019730	BP	GO:0019730	antimicrobial humoral response	5/67	137/18866	0.000126289	0.00262659	0.00164887	CXCL8/CXCL1/CXCL2/RARRES2/HLA-A	5
GO:0030183	BP	GO:0030183	B cell differentiation	5/67	137/18866	0.000126289	0.00262659	0.00164887	IL6/ID2/INHBA/IL11/KLF6	5
GO:0002709	BP	GO:0002709	regulation of T cell mediated immunity	4/67	73/18866	0.000131505	0.00269004	0.0016887	IL6/B2M/HLA-B/HLA-A	4
GO:0001916	BP	GO:0001916	positive regulation of T cell mediated cytotoxicity	3/67	28/18866	0.000131609	0.00269004	0.0016887	B2M/HLA-B/HLA-A	3
GO:0016485	BP	GO:0016485	protein processing	6/67	223/18866	0.000139486	0.00282669	0.00177448	SERPINE1/SRGN/THBS1/SERPINE2/PLAT/PLAU	6
GO:0002479	BP	GO:0002479	antigen processing and presentation of exogenous peptide antigen via MHC class I, TAP-dependent	4/67	75/18866	0.000146072	0.00291039	0.00182703	B2M/HLA-B/HLA-C/HLA-A	4
GO:0045685	BP	GO:0045685	regulation of glial cell differentiation	4/67	75/18866	0.000146072	0.00291039	0.00182703	IL6/ID2/BMP2/SERPINE2	4
GO:0002687	BP	GO:0002687	positive regulation of leukocyte migration	5/67	142/18866	0.000149424	0.00293961	0.00184537	IL6/SERPINE1/THBS1/CXCL8/RARRES2	5
GO:0044706	BP	GO:0044706	multi-multicellular organism process	6/67	226/18866	0.000150018	0.00293961	0.00184537	ADM/SERPINE2/NAMPT/TIMP1/PTGS2/STC1	6
GO:0022407	BP	GO:0022407	regulation of cell-cell adhesion	8/67	439/18866	0.00015816	0.00307376	0.00192958	IL6/NFKBIZ/CEBPB/BMP2/CCL2/SERPINE2/SDC4/HLA-A	8
GO:0014015	BP	GO:0014015	positive regulation of gliogenesis	4/67	77/18866	0.000161772	0.00311838	0.0019576	IL6/ID2/BMP2/SERPINE2	4
GO:0044344	BP	GO:0044344	cellular response to fibroblast growth factor stimulus	5/67	146/18866	0.00017016	0.00325362	0.00204249	FGF2/THBS1/CXCL8/FGF7/CCL2	5
GO:0051384	BP	GO:0051384	response to glucocorticoid	5/67	147/18866	0.000175671	0.00333166	0.00209148	IL6/ADM/DUSP1/PTGS2/STC1	5
GO:2001234	BP	GO:2001234	negative regulation of apoptotic signaling pathway	6/67	233/18866	0.000177051	0.00333166	0.00209148	SOD2/SERPINE1/THBS1/TNFAIP3/IFI6/PTGS2	6
GO:0001819	BP	GO:0001819	positive regulation of cytokine production	8/67	447/18866	0.00017891	0.00334012	0.0020968	IL6/SERPINE1/THBS1/CEBPB/TWIST1/B2M/PTGS2/HLA-A	8
GO:0007050	BP	GO:0007050	cell cycle arrest	6/67	234/18866	0.000181209	0.00335661	0.00210715	THBS1/ID2/CXCL8/INHBA/DUSP1/GADD45A	6
GO:0042590	BP	GO:0042590	antigen processing and presentation of exogenous peptide antigen via MHC class I	4/67	80/18866	0.00018756	0.00344733	0.0021641	B2M/HLA-B/HLA-C/HLA-A	4
GO:0002724	BP	GO:0002724	regulation of T cell cytokine production	3/67	32/18866	0.000197248	0.00357003	0.00224113	IL6/B2M/HLA-A	3
GO:0050869	BP	GO:0050869	negative regulation of B cell activation	3/67	32/18866	0.000197248	0.00357003	0.00224113	ID2/TNFAIP3/INHBA	3
GO:0007596	BP	GO:0007596	blood coagulation	7/67	343/18866	0.000210676	0.00377307	0.00236858	IL6/SERPINE1/THBS1/SERPINE2/PLAT/PLAU/TFPI2	7
GO:0071774	BP	GO:0071774	response to fibroblast growth factor	5/67	153/18866	0.000211663	0.00377307	0.00236858	FGF2/THBS1/CXCL8/FGF7/CCL2	5
GO:0048708	BP	GO:0048708	astrocyte differentiation	4/67	83/18866	0.000216191	0.00377307	0.00236858	IL6/ID2/BMP2/SERPINE2	4
GO:0010955	BP	GO:0010955	negative regulation of protein processing	3/67	33/18866	0.000216422	0.00377307	0.00236858	SERPINE1/THBS1/SERPINE2	3
GO:1903318	BP	GO:1903318	negative regulation of protein maturation	3/67	33/18866	0.000216422	0.00377307	0.00236858	SERPINE1/THBS1/SERPINE2	3
GO:0051250	BP	GO:0051250	negative regulation of lymphocyte activation	5/67	154/18866	0.000218169	0.00377576	0.00237028	CEBPB/ID2/SDC4/TNFAIP3/INHBA	5
GO:0007599	BP	GO:0007599	hemostasis	7/67	348/18866	0.000230117	0.00392867	0.00246627	IL6/SERPINE1/THBS1/SERPINE2/PLAT/PLAU/TFPI2	7
GO:0001890	BP	GO:0001890	placenta development	5/67	156/18866	0.00023164	0.00392867	0.00246627	CEBPB/PHLDA2/ADM/PTGS2/STC1	5
GO:0050817	BP	GO:0050817	coagulation	7/67	349/18866	0.000234174	0.00392867	0.00246627	IL6/SERPINE1/THBS1/SERPINE2/PLAT/PLAU/TFPI2	7
GO:0010762	BP	GO:0010762	regulation of fibroblast migration	3/67	34/18866	0.000236765	0.00392867	0.00246627	FGF2/THBS1/SDC4	3
GO:0048566	BP	GO:0048566	embryonic digestive tract development	3/67	34/18866	0.000236765	0.00392867	0.00246627	ID2/CXCL8/RARRES2	3
GO:0110110	BP	GO:0110110	positive regulation of animal organ morphogenesis	4/67	85/18866	0.000236947	0.00392867	0.00246627	TWIST1/BMP2/FGF7/TNFAIP3	4
GO:0001914	BP	GO:0001914	regulation of T cell mediated cytotoxicity	3/67	35/18866	0.000258305	0.00425306	0.00266991	B2M/HLA-B/HLA-A	3
GO:0070098	BP	GO:0070098	chemokine-mediated signaling pathway	4/67	88/18866	0.000270716	0.00442667	0.00277889	CXCL8/CCL2/CXCL1/CXCL2	4
GO:0031214	BP	GO:0031214	biomineral tissue development	5/67	163/18866	0.000283828	0.00457794	0.00287385	SRGN/CEBPB/TWIST1/BMP2/PTGS2	5
GO:0110148	BP	GO:0110148	biomineralization	5/67	163/18866	0.000283828	0.00457794	0.00287385	SRGN/CEBPB/TWIST1/BMP2/PTGS2	5
GO:0031960	BP	GO:0031960	response to corticosteroid	5/67	164/18866	0.000291956	0.00467722	0.00293618	IL6/ADM/DUSP1/PTGS2/STC1	5
GO:0042475	BP	GO:0042475	odontogenesis of dentin-containing tooth	4/67	91/18866	0.000307812	0.00489814	0.00307486	SERPINE1/BMP2/ADM/TNFRSF11B	4
GO:0010038	BP	GO:0010038	response to metal ion	7/67	366/18866	0.00031246	0.00493895	0.00310048	THBS1/ID2/B2M/DUSP1/PTGS2/MT2A/TNFRSF11B	7
GO:0043312	BP	GO:0043312	neutrophil degranulation	8/67	487/18866	0.000319239	0.00501268	0.00314677	FTH1/FTL/B2M/CXCL1/S100A11/HLA-B/HLA-C/PLAU	8
GO:0030098	BP	GO:0030098	lymphocyte differentiation	7/67	368/18866	0.000322908	0.00503695	0.003162	IL6/NFKBIZ/ID2/B2M/INHBA/IL11/KLF6	7
GO:0002283	BP	GO:0002283	neutrophil activation involved in immune response	8/67	490/18866	0.000332633	0.00514974	0.00323281	FTH1/FTL/B2M/CXCL1/S100A11/HLA-B/HLA-C/PLAU	8
GO:0014909	BP	GO:0014909	smooth muscle cell migration	4/67	93/18866	0.000334484	0.00514974	0.00323281	SERPINE1/S100A11/PLAT/PLAU	4
GO:0045637	BP	GO:0045637	regulation of myeloid cell differentiation	6/67	263/18866	0.000339556	0.00519411	0.00326066	NFKBIA/THBS1/CEBPB/ID2/B2M/INHBA	6
GO:0070167	BP	GO:0070167	regulation of biomineral tissue development	4/67	95/18866	0.000362772	0.00547854	0.00343922	SRGN/CEBPB/TWIST1/BMP2	4
GO:0110149	BP	GO:0110149	regulation of biomineralization	4/67	95/18866	0.000362772	0.00547854	0.00343922	SRGN/CEBPB/TWIST1/BMP2	4
GO:1903706	BP	GO:1903706	regulation of hemopoiesis	8/67	498/18866	0.000370616	0.00556159	0.00349135	NFKBIA/THBS1/NFKBIZ/CEBPB/ID2/B2M/INHBA/HLA-B	8
GO:0006959	BP	GO:0006959	humoral immune response	7/67	377/18866	0.000373463	0.00556906	0.00349604	IL6/CXCL8/CCL2/CXCL1/CXCL2/RARRES2/HLA-A	7
GO:0010469	BP	GO:0010469	regulation of signaling receptor activity	5/67	174/18866	0.000383315	0.00568024	0.00356583	SERPINE1/PHLDA2/CCL2/PLAU/LY6E	5
GO:0002474	BP	GO:0002474	antigen processing and presentation of peptide antigen via MHC class I	4/67	99/18866	0.000424422	0.00625034	0.00392372	B2M/HLA-B/HLA-C/HLA-A	4
GO:0048246	BP	GO:0048246	macrophage chemotaxis	3/67	42/18866	0.000445097	0.00647438	0.00406437	THBS1/CCL2/RARRES2	3
GO:1904037	BP	GO:1904037	positive regulation of epithelial cell apoptotic process	3/67	42/18866	0.000445097	0.00647438	0.00406437	IL6/THBS1/CCL2	3
GO:0002369	BP	GO:0002369	T cell cytokine production	3/67	43/18866	0.000477268	0.00685819	0.00430531	IL6/B2M/HLA-A	3
GO:0045124	BP	GO:0045124	regulation of bone resorption	3/67	43/18866	0.000477268	0.00685819	0.00430531	IL6/TNFAIP3/TNFRSF11B	3
GO:0071347	BP	GO:0071347	cellular response to interleukin-1	5/67	183/18866	0.000482683	0.00689423	0.00432793	IL6/NFKBIA/CEBPB/CXCL8/CCL2	5
GO:0030593	BP	GO:0030593	neutrophil chemotaxis	4/67	103/18866	0.000493215	0.00694207	0.00435796	CXCL8/CCL2/CXCL1/CXCL2	4
GO:0034766	BP	GO:0034766	negative regulation of ion transmembrane transport	4/67	103/18866	0.000493215	0.00694207	0.00435796	THBS1/GEM/TWIST1/GSTO1	4
GO:0002695	BP	GO:0002695	negative regulation of leukocyte activation	5/67	184/18866	0.000494816	0.00694207	0.00435796	CEBPB/ID2/SDC4/TNFAIP3/INHBA	5
GO:0010959	BP	GO:0010959	regulation of metal ion transport	7/67	396/18866	0.000501098	0.00697106	0.00437616	GEM/B2M/CCL2/SERPINE2/GSTO1/PTGS2/STC1	7
GO:0042493	BP	GO:0042493	response to drug	7/67	397/18866	0.000508673	0.00697106	0.00437616	THBS1/PLIN2/B2M/INHBA/PTGS2/MT2A/TNFRSF11B	7
GO:0001913	BP	GO:0001913	T cell mediated cytotoxicity	3/67	44/18866	0.000510893	0.00697106	0.00437616	B2M/HLA-B/HLA-A	3
GO:0045687	BP	GO:0045687	positive regulation of glial cell differentiation	3/67	44/18866	0.000510893	0.00697106	0.00437616	ID2/BMP2/SERPINE2	3
GO:0002456	BP	GO:0002456	T cell mediated immunity	4/67	104/18866	0.000511583	0.00697106	0.00437616	IL6/B2M/HLA-B/HLA-A	4
GO:0008217	BP	GO:0008217	regulation of blood pressure	5/67	187/18866	0.000532597	0.00721593	0.00452988	SOD2/ID2/ADM/NAMPT/PTGS2	5
GO:0051918	BP	GO:0051918	negative regulation of fibrinolysis	2/67	10/18866	0.000548923	0.00732309	0.00459715	SERPINE1/THBS1	2
GO:0002708	BP	GO:0002708	positive regulation of lymphocyte mediated immunity	4/67	106/18866	0.000549772	0.00732309	0.00459715	IL6/B2M/HLA-B/HLA-A	4
GO:0014812	BP	GO:0014812	muscle cell migration	4/67	106/18866	0.000549772	0.00732309	0.00459715	SERPINE1/S100A11/PLAT/PLAU	4
GO:0010596	BP	GO:0010596	negative regulation of endothelial cell migration	4/67	107/18866	0.000569607	0.007503	0.00471009	FGF2/THBS1/GADD45A/STC1	4
GO:2001237	BP	GO:2001237	negative regulation of extrinsic apoptotic signaling pathway	4/67	107/18866	0.000569607	0.007503	0.00471009	SERPINE1/THBS1/TNFAIP3/IFI6	4
GO:0010761	BP	GO:0010761	fibroblast migration	3/67	46/18866	0.000582615	0.00759	0.00476471	FGF2/THBS1/SDC4	3
GO:1900744	BP	GO:1900744	regulation of p38MAPK cascade	3/67	46/18866	0.000582615	0.00759	0.00476471	BMP2/DUSP1/GADD45A	3
GO:0051604	BP	GO:0051604	protein maturation	6/67	293/18866	0.000601108	0.00778813	0.00488908	SERPINE1/SRGN/THBS1/SERPINE2/PLAT/PLAU	6
GO:0006953	BP	GO:0006953	acute-phase response	3/67	47/18866	0.000620764	0.00799908	0.00502151	IL6/CEBPB/PTGS2	3
GO:0090100	BP	GO:0090100	positive regulation of transmembrane receptor protein serine/threonine kinase signaling pathway	4/67	110/18866	0.000632165	0.00810196	0.00508609	THBS1/BMP2/GDF15/INHBA	4
GO:0007565	BP	GO:0007565	female pregnancy	5/67	196/18866	0.000659037	0.00837423	0.00525702	ADM/NAMPT/TIMP1/PTGS2/STC1	5
GO:0010862	BP	GO:0010862	positive regulation of pathway-restricted SMAD protein phosphorylation	3/67	48/18866	0.000660473	0.00837423	0.00525702	BMP2/GDF15/INHBA	3
GO:0010632	BP	GO:0010632	regulation of epithelial cell migration	6/67	301/18866	0.000692068	0.00872815	0.00547919	FGF2/THBS1/FGF7/GADD45A/PTGS2/STC1	6
GO:0010718	BP	GO:0010718	positive regulation of epithelial to mesenchymal transition	3/67	50/18866	0.000744673	0.00924408	0.00580307	IL6/TWIST1/BMP2	3
GO:0045646	BP	GO:0045646	regulation of erythrocyte differentiation	3/67	50/18866	0.000744673	0.00924408	0.00580307	ID2/B2M/INHBA	3
GO:0046850	BP	GO:0046850	regulation of bone remodeling	3/67	50/18866	0.000744673	0.00924408	0.00580307	IL6/TNFAIP3/TNFRSF11B	3
GO:0050727	BP	GO:0050727	regulation of inflammatory response	7/67	425/18866	0.000760863	0.00939586	0.00589835	IL6/NFKBIA/SERPINE1/NFKBIZ/CEBPB/TNFAIP3/PTGS2	7
GO:0030282	BP	GO:0030282	bone mineralization	4/67	117/18866	0.000796857	0.00978936	0.00614538	SRGN/TWIST1/BMP2/PTGS2	4
GO:0030099	BP	GO:0030099	myeloid cell differentiation	7/67	431/18866	0.000825988	0.0100039	0.00628005	NFKBIA/THBS1/CEBPB/ID2/B2M/INHBA/IL11	7
GO:0001912	BP	GO:0001912	positive regulation of leukocyte mediated cytotoxicity	3/67	52/18866	0.000835415	0.0100039	0.00628005	B2M/HLA-B/HLA-A	3
GO:0010883	BP	GO:0010883	regulation of lipid storage	3/67	52/18866	0.000835415	0.0100039	0.00628005	IL6/NFKBIA/PLIN2	3
GO:0038066	BP	GO:0038066	p38MAPK cascade	3/67	52/18866	0.000835415	0.0100039	0.00628005	BMP2/DUSP1/GADD45A	3
GO:0071622	BP	GO:0071622	regulation of granulocyte chemotaxis	3/67	52/18866	0.000835415	0.0100039	0.00628005	THBS1/CXCL8/RARRES2	3
GO:0052548	BP	GO:0052548	regulation of endopeptidase activity	7/67	434/18866	0.000860167	0.0102485	0.00643362	SERPINE1/THBS1/SERPINE2/TIMP1/IFI6/PTGS2/TFPI2	7
GO:0009612	BP	GO:0009612	response to mechanical stimulus	5/67	209/18866	0.000879816	0.0104302	0.00654768	NFKBIA/THBS1/SERPINE2/GADD45A/PTGS2	5
GO:0050679	BP	GO:0050679	positive regulation of epithelial cell proliferation	5/67	211/18866	0.00091814	0.0107768	0.00676524	FGF2/TWIST1/BMP2/FGF7/TNFAIP3	5
GO:0070555	BP	GO:0070555	response to interleukin-1	5/67	211/18866	0.00091814	0.0107768	0.00676524	IL6/NFKBIA/CEBPB/CXCL8/CCL2	5
GO:1990266	BP	GO:1990266	neutrophil migration	4/67	122/18866	0.000931634	0.010876	0.00682751	CXCL8/CCL2/CXCL1/CXCL2	4
GO:0061029	BP	GO:0061029	eyelid development in camera-type eye	2/67	13/18866	0.000944939	0.010876	0.00682751	TWIST1/INHBA	2
GO:0061043	BP	GO:0061043	regulation of vascular wound healing	2/67	13/18866	0.000944939	0.010876	0.00682751	SERPINE1/TNFAIP3	2
GO:2001198	BP	GO:2001198	regulation of dendritic cell differentiation	2/67	13/18866	0.000944939	0.010876	0.00682751	CEBPB/HLA-B	2
GO:0048608	BP	GO:0048608	reproductive structure development	7/67	443/18866	0.00096947	0.011051	0.0069374	CEBPB/PHLDA2/ADM/SERPINE2/INHBA/PTGS2/STC1	7
GO:0048732	BP	GO:0048732	gland development	7/67	443/18866	0.00096947	0.011051	0.0069374	IL6/CEBPB/ID2/BMP2/FGF7/SERPINE2/TNFAIP3	7
GO:0002720	BP	GO:0002720	positive regulation of cytokine production involved in immune response	3/67	55/18866	0.000984223	0.0111222	0.00698206	IL6/B2M/HLA-A	3
GO:0010633	BP	GO:0010633	negative regulation of epithelial cell migration	4/67	124/18866	0.000989783	0.0111222	0.00698206	FGF2/THBS1/GADD45A/STC1	4
GO:0022612	BP	GO:0022612	gland morphogenesis	4/67	124/18866	0.000989783	0.0111222	0.00698206	IL6/CEBPB/FGF7/TNFAIP3	4
GO:0051651	BP	GO:0051651	maintenance of location in cell	5/67	216/18866	0.00101939	0.0113701	0.00713771	FTH1/SRGN/FGF2/FTL/GSTO1	5
GO:0061458	BP	GO:0061458	reproductive system development	7/67	447/18866	0.00102144	0.0113701	0.00713771	CEBPB/PHLDA2/ADM/SERPINE2/INHBA/PTGS2/STC1	7
GO:0060563	BP	GO:0060563	neuroepithelial cell differentiation	3/67	56/18866	0.00103731	0.0114756	0.00720395	SERPINE1/CEBPB/BMP2	3
GO:0010810	BP	GO:0010810	regulation of cell-substrate adhesion	5/67	217/18866	0.0010406	0.0114756	0.00720395	SERPINE1/THBS1/NINJ1/SDC4/PLAU	5
GO:0048568	BP	GO:0048568	embryonic organ development	7/67	451/18866	0.00107559	0.0117472	0.00737441	CEBPB/ID2/TWIST1/CXCL8/PHLDA2/ADM/RARRES2	7
GO:0042113	BP	GO:0042113	B cell activation	6/67	328/18866	0.00108	0.0117472	0.00737441	IL6/ID2/TNFAIP3/INHBA/IL11/KLF6	6
GO:1905517	BP	GO:1905517	macrophage migration	3/67	57/18866	0.00109217	0.0117472	0.00737441	THBS1/CCL2/RARRES2	3
GO:1903037	BP	GO:1903037	regulation of leukocyte cell-cell adhesion	6/67	329/18866	0.00109703	0.0117472	0.00737441	IL6/NFKBIZ/CEBPB/CCL2/SDC4/HLA-A	6
GO:0034356	BP	GO:0034356	NAD biosynthesis via nicotinamide riboside salvage pathway	2/67	14/18866	0.0010999	0.0117472	0.00737441	NAMPT/PTGS2	2
GO:0051917	BP	GO:0051917	regulation of fibrinolysis	2/67	14/18866	0.0010999	0.0117472	0.00737441	SERPINE1/THBS1	2
GO:0070431	BP	GO:0070431	nucleotide-binding oligomerization domain containing 2 signaling pathway	2/67	14/18866	0.0010999	0.0117472	0.00737441	NFKBIA/TNFAIP3	2
GO:0014013	BP	GO:0014013	regulation of gliogenesis	4/67	128/18866	0.00111367	0.011788	0.00740003	IL6/ID2/BMP2/SERPINE2	4
GO:0034763	BP	GO:0034763	negative regulation of transmembrane transport	4/67	128/18866	0.00111367	0.011788	0.00740003	THBS1/GEM/TWIST1/GSTO1	4
GO:0007566	BP	GO:0007566	embryo implantation	3/67	58/18866	0.00114883	0.0120582	0.00756965	TIMP1/PTGS2/STC1	3
GO:0050863	BP	GO:0050863	regulation of T cell activation	6/67	332/18866	0.00114937	0.0120582	0.00756965	IL6/NFKBIZ/CEBPB/CCL2/SDC4/HLA-A	6
GO:0002699	BP	GO:0002699	positive regulation of immune effector process	5/67	223/18866	0.00117481	0.0122708	0.00770314	IL6/NFKBIZ/B2M/HLA-B/HLA-A	5
GO:0031663	BP	GO:0031663	lipopolysaccharide-mediated signaling pathway	3/67	59/18866	0.00120732	0.012555	0.00788155	NFKBIA/CCL2/TNFAIP3	3
GO:0052547	BP	GO:0052547	regulation of peptidase activity	7/67	466/18866	0.0012991	0.0134505	0.00844371	SERPINE1/THBS1/SERPINE2/TIMP1/IFI6/PTGS2/TFPI2	7
GO:0031343	BP	GO:0031343	positive regulation of cell killing	3/67	61/18866	0.00132985	0.0136497	0.00856872	B2M/HLA-B/HLA-A	3
GO:1902041	BP	GO:1902041	regulation of extrinsic apoptotic signaling pathway via death domain receptors	3/67	61/18866	0.00132985	0.0136497	0.00856872	SERPINE1/THBS1/TNFAIP3	3
GO:0043405	BP	GO:0043405	regulation of MAP kinase activity	6/67	342/18866	0.00133778	0.0136719	0.00858266	FGF2/THBS1/BMP2/GDF15/DUSP1/GADD45A	6
GO:0007160	BP	GO:0007160	cell-matrix adhesion	5/67	230/18866	0.00134715	0.0137086	0.00860572	SERPINE1/THBS1/NINJ1/SDC4/PLAU	5
GO:0001649	BP	GO:0001649	osteoblast differentiation	5/67	231/18866	0.00137322	0.0139141	0.00873475	IL6/CEBPB/ID2/TWIST1/BMP2	5
GO:0045824	BP	GO:0045824	negative regulation of innate immune response	3/67	62/18866	0.00139394	0.0139437	0.00875328	TNFAIP3/HLA-B/HLA-A	3
GO:0060393	BP	GO:0060393	regulation of pathway-restricted SMAD protein phosphorylation	3/67	62/18866	0.00139394	0.0139437	0.00875328	BMP2/GDF15/INHBA	3
GO:0071902	BP	GO:0071902	positive regulation of protein serine/threonine kinase activity	6/67	345/18866	0.00139867	0.0139437	0.00875328	FGF2/THBS1/BMP2/CKS2/GDF15/GADD45A	6
GO:0019882	BP	GO:0019882	antigen processing and presentation	5/67	232/18866	0.00139966	0.0139437	0.00875328	THBS1/B2M/HLA-B/HLA-C/HLA-A	5
GO:0051346	BP	GO:0051346	negative regulation of hydrolase activity	7/67	473/18866	0.00141516	0.0140228	0.00880297	SERPINE1/THBS1/SERPINE2/TIMP1/IFI6/PTGS2/TFPI2	7
GO:0048545	BP	GO:0048545	response to steroid hormone	6/67	346/18866	0.00141943	0.0140228	0.00880297	IL6/THBS1/ADM/DUSP1/PTGS2/STC1	6
GO:0042487	BP	GO:0042487	regulation of odontogenesis of dentin-containing tooth	2/67	16/18866	0.00144379	0.0140296	0.00880722	BMP2/TNFRSF11B	2
GO:0045953	BP	GO:0045953	negative regulation of natural killer cell mediated cytotoxicity	2/67	16/18866	0.00144379	0.0140296	0.00880722	HLA-B/HLA-A	2
GO:0051238	BP	GO:0051238	sequestering of metal ion	2/67	16/18866	0.00144379	0.0140296	0.00880722	FTH1/FTL	2
GO:0051770	BP	GO:0051770	positive regulation of nitric-oxide synthase biosynthetic process	2/67	16/18866	0.00144379	0.0140296	0.00880722	CCL2/NAMPT	2
GO:0002705	BP	GO:0002705	positive regulation of leukocyte mediated immunity	4/67	138/18866	0.00147036	0.0141142	0.00886036	IL6/B2M/HLA-B/HLA-A	4
GO:0055076	BP	GO:0055076	transition metal ion homeostasis	4/67	138/18866	0.00147036	0.0141142	0.00886036	FTH1/FTL/B2M/MT2A	4
GO:0098754	BP	GO:0098754	detoxification	4/67	138/18866	0.00147036	0.0141142	0.00886036	SOD2/GSTO1/PTGS2/MT2A	4
GO:0045453	BP	GO:0045453	bone resorption	3/67	64/18866	0.00152787	0.0146072	0.00916984	IL6/TNFAIP3/TNFRSF11B	3
GO:0010594	BP	GO:0010594	regulation of endothelial cell migration	5/67	238/18866	0.00156626	0.014914	0.00936244	FGF2/THBS1/GADD45A/PTGS2/STC1	5
GO:0042110	BP	GO:0042110	T cell activation	7/67	483/18866	0.00159488	0.014945	0.00938191	IL6/NFKBIZ/CEBPB/B2M/CCL2/SDC4/HLA-A	7
GO:0060389	BP	GO:0060389	pathway-restricted SMAD protein phosphorylation	3/67	65/18866	0.00159776	0.014945	0.00938191	BMP2/GDF15/INHBA	3
GO:1905953	BP	GO:1905953	negative regulation of lipid localization	3/67	65/18866	0.00159776	0.014945	0.00938191	IL6/NFKBIA/THBS1	3
GO:0070663	BP	GO:0070663	regulation of leukocyte proliferation	5/67	240/18866	0.0016249	0.014945	0.00938191	IL6/CEBPB/SDC4/TNFAIP3/HLA-A	5
GO:0002716	BP	GO:0002716	negative regulation of natural killer cell mediated immunity	2/67	17/18866	0.00163255	0.014945	0.00938191	HLA-B/HLA-A	2
GO:0010566	BP	GO:0010566	regulation of ketone biosynthetic process	2/67	17/18866	0.00163255	0.014945	0.00938191	BMP2/ADM	2
GO:0014067	BP	GO:0014067	negative regulation of phosphatidylinositol 3-kinase signaling	2/67	17/18866	0.00163255	0.014945	0.00938191	TWIST1/SERPINE2	2
GO:0016045	BP	GO:0016045	detection of bacterium	2/67	17/18866	0.00163255	0.014945	0.00938191	HLA-B/HLA-A	2
GO:0060644	BP	GO:0060644	mammary gland epithelial cell differentiation	2/67	17/18866	0.00163255	0.014945	0.00938191	CEBPB/ID2	2
GO:0071850	BP	GO:0071850	mitotic cell cycle arrest	2/67	17/18866	0.00163255	0.014945	0.00938191	DUSP1/GADD45A	2
GO:0045669	BP	GO:0045669	positive regulation of osteoblast differentiation	3/67	66/18866	0.00166962	0.0151673	0.00952144	IL6/CEBPB/BMP2	3
GO:0050922	BP	GO:0050922	negative regulation of chemotaxis	3/67	66/18866	0.00166962	0.0151673	0.00952144	THBS1/CCL2/DUSP1	3
GO:0031589	BP	GO:0031589	cell-substrate adhesion	6/67	359/18866	0.00171137	0.0154872	0.00972228	TNFRSF12A/SERPINE1/THBS1/NINJ1/SDC4/PLAU	6
GO:0050918	BP	GO:0050918	positive chemotaxis	3/67	67/18866	0.00174347	0.0156582	0.00982962	FGF2/CXCL8/FGF7	3
GO:0070613	BP	GO:0070613	regulation of protein processing	3/67	67/18866	0.00174347	0.0156582	0.00982962	SERPINE1/THBS1/SERPINE2	3
GO:0033135	BP	GO:0033135	regulation of peptidyl-serine phosphorylation	4/67	145/18866	0.001763	0.0157739	0.00990223	IL6/IL11/GADD45A/PTGS2	4
GO:0046885	BP	GO:0046885	regulation of hormone biosynthetic process	2/67	18/18866	0.00183241	0.0162956	0.0102297	BMP2/ADM	2
GO:0007159	BP	GO:0007159	leukocyte cell-cell adhesion	6/67	364/18866	0.00183506	0.0162956	0.0102297	IL6/NFKBIZ/CEBPB/CCL2/SDC4/HLA-A	6
GO:0010631	BP	GO:0010631	epithelial cell migration	6/67	365/18866	0.00186059	0.0164607	0.0103334	FGF2/THBS1/FGF7/GADD45A/PTGS2/STC1	6
GO:1903317	BP	GO:1903317	regulation of protein maturation	3/67	69/18866	0.00189724	0.0167225	0.0104977	SERPINE1/THBS1/SERPINE2	3
GO:0051098	BP	GO:0051098	regulation of binding	6/67	367/18866	0.00191247	0.0167943	0.0105428	NFKBIA/ID2/TWIST1/BMP2/PHLDA2/B2M	6
GO:0090132	BP	GO:0090132	epithelium migration	6/67	368/18866	0.00193881	0.0169628	0.0106486	FGF2/THBS1/FGF7/GADD45A/PTGS2/STC1	6
GO:0002460	BP	GO:0002460	adaptive immune response based on somatic recombination of immune receptors built from immunoglobulin superfamily domains	6/67	370/18866	0.00199233	0.017367	0.0109023	IL6/NFKBIZ/B2M/TNFAIP3/HLA-B/HLA-A	6
GO:0010759	BP	GO:0010759	positive regulation of macrophage chemotaxis	2/67	19/18866	0.0020433	0.0175793	0.0110356	THBS1/RARRES2	2
GO:0032026	BP	GO:0032026	response to magnesium ion	2/67	19/18866	0.0020433	0.0175793	0.0110356	THBS1/TNFRSF11B	2
GO:0098543	BP	GO:0098543	detection of other organism	2/67	19/18866	0.0020433	0.0175793	0.0110356	HLA-B/HLA-A	2
GO:0051924	BP	GO:0051924	regulation of calcium ion transport	5/67	253/18866	0.00204635	0.0175793	0.0110356	GEM/CCL2/GSTO1/PTGS2/STC1	5
GO:0045926	BP	GO:0045926	negative regulation of growth	5/67	254/18866	0.00208178	0.017755	0.0111459	BTG1/SERPINE2/GDF15/INHBA/MT2A	5
GO:2000027	BP	GO:2000027	regulation of animal organ morphogenesis	5/67	254/18866	0.00208178	0.017755	0.0111459	TWIST1/BMP2/FGF7/TNFAIP3/TNFRSF11B	5
GO:0001837	BP	GO:0001837	epithelial to mesenchymal transition	4/67	152/18866	0.00209387	0.0177941	0.0111704	IL6/TWIST1/BMP2/S100A4	4
GO:0090130	BP	GO:0090130	tissue migration	6/67	374/18866	0.00210273	0.0178056	0.0111777	FGF2/THBS1/FGF7/GADD45A/PTGS2/STC1	6
GO:0045834	BP	GO:0045834	positive regulation of lipid metabolic process	4/67	153/18866	0.00214439	0.0180938	0.0113586	FGF2/TWIST1/ADM/PTGS2	4
GO:0048872	BP	GO:0048872	homeostasis of number of cells	5/67	256/18866	0.00215398	0.0181103	0.0113689	IL6/ID2/B2M/TNFAIP3/INHBA	5
GO:0002262	BP	GO:0002262	myeloid cell homeostasis	4/67	154/18866	0.00219576	0.0183299	0.0115068	IL6/ID2/B2M/INHBA	4
GO:0002706	BP	GO:0002706	regulation of lymphocyte mediated immunity	4/67	154/18866	0.00219576	0.0183299	0.0115068	IL6/B2M/HLA-B/HLA-A	4
GO:0051966	BP	GO:0051966	regulation of synaptic transmission, glutamatergic	3/67	73/18866	0.00222954	0.0183299	0.0115068	CCL2/SERPINE2/PTGS2	3
GO:0001911	BP	GO:0001911	negative regulation of leukocyte mediated cytotoxicity	2/67	20/18866	0.00226514	0.0183299	0.0115068	HLA-B/HLA-A	2
GO:0002544	BP	GO:0002544	chronic inflammatory response	2/67	20/18866	0.00226514	0.0183299	0.0115068	THBS1/TNFAIP3	2
GO:0002689	BP	GO:0002689	negative regulation of leukocyte chemotaxis	2/67	20/18866	0.00226514	0.0183299	0.0115068	CCL2/DUSP1	2
GO:0032495	BP	GO:0032495	response to muramyl dipeptide	2/67	20/18866	0.00226514	0.0183299	0.0115068	NFKBIA/TNFAIP3	2
GO:0051767	BP	GO:0051767	nitric-oxide synthase biosynthetic process	2/67	20/18866	0.00226514	0.0183299	0.0115068	CCL2/NAMPT	2
GO:0051769	BP	GO:0051769	regulation of nitric-oxide synthase biosynthetic process	2/67	20/18866	0.00226514	0.0183299	0.0115068	CCL2/NAMPT	2
GO:0071636	BP	GO:0071636	positive regulation of transforming growth factor beta production	2/67	20/18866	0.00226514	0.0183299	0.0115068	THBS1/PTGS2	2
GO:2000774	BP	GO:2000774	positive regulation of cellular senescence	2/67	20/18866	0.00226514	0.0183299	0.0115068	HMGA1/B2M	2
GO:0000187	BP	GO:0000187	activation of MAPK activity	4/67	156/18866	0.00230103	0.018557	0.0116493	FGF2/THBS1/BMP2/GDF15	4
GO:0001894	BP	GO:0001894	tissue homeostasis	5/67	261/18866	0.0023425	0.0188273	0.0118191	IL6/B2M/TNFAIP3/PTGS2/TNFRSF11B	5
GO:0061448	BP	GO:0061448	connective tissue development	5/67	262/18866	0.0023816	0.0190342	0.011949	FGF2/ID2/BMP2/TIMP1/STC1	5
GO:0001910	BP	GO:0001910	regulation of leukocyte mediated cytotoxicity	3/67	75/18866	0.00240838	0.0190342	0.011949	B2M/HLA-B/HLA-A	3
GO:0030858	BP	GO:0030858	positive regulation of epithelial cell differentiation	3/67	75/18866	0.00240838	0.0190342	0.011949	SERPINE1/FGF2/BTG1	3
GO:0031100	BP	GO:0031100	animal organ regeneration	3/67	75/18866	0.00240838	0.0190342	0.011949	IL6/CEBPB/ADM	3
GO:0061844	BP	GO:0061844	antimicrobial humoral immune response mediated by antimicrobial peptide	3/67	75/18866	0.00240838	0.0190342	0.011949	CXCL8/CXCL1/CXCL2	3
GO:0031349	BP	GO:0031349	positive regulation of defense response	6/67	385/18866	0.00243028	0.0191435	0.0120175	IL6/NFKBIA/SERPINE1/NFKBIZ/CEBPB/PTGS2	6
GO:0043406	BP	GO:0043406	positive regulation of MAP kinase activity	5/67	264/18866	0.00246122	0.0191664	0.0120319	FGF2/THBS1/BMP2/GDF15/GADD45A	5
GO:0032675	BP	GO:0032675	regulation of interleukin-6 production	4/67	159/18866	0.00246539	0.0191664	0.0120319	IL6/TWIST1/TNFAIP3/HLA-B	4
GO:0030728	BP	GO:0030728	ovulation	2/67	21/18866	0.00249785	0.0191664	0.0120319	INHBA/PTGS2	2
GO:0036499	BP	GO:0036499	PERK-mediated unfolded protein response	2/67	21/18866	0.00249785	0.0191664	0.0120319	CXCL8/CCL2	2
GO:0061042	BP	GO:0061042	vascular wound healing	2/67	21/18866	0.00249785	0.0191664	0.0120319	SERPINE1/TNFAIP3	2
GO:0071498	BP	GO:0071498	cellular response to fluid shear stress	2/67	21/18866	0.00249785	0.0191664	0.0120319	PTGS2/TFPI2	2
GO:0090280	BP	GO:0090280	positive regulation of calcium ion import	2/67	21/18866	0.00249785	0.0191664	0.0120319	CCL2/STC1	2
GO:0140467	BP	GO:0140467	integrated stress response signaling	2/67	21/18866	0.00249785	0.0191664	0.0120319	CXCL8/CCL2	2
GO:0030500	BP	GO:0030500	regulation of bone mineralization	3/67	77/18866	0.00259587	0.0197904	0.0124236	SRGN/TWIST1/BMP2	3
GO:0150076	BP	GO:0150076	neuroinflammatory response	3/67	77/18866	0.00259587	0.0197904	0.0124236	IL6/NAMPT/PTGS2	3
GO:0060395	BP	GO:0060395	SMAD protein signal transduction	3/67	78/18866	0.0026929	0.0204643	0.0128467	BMP2/GDF15/INHBA	3
GO:0010888	BP	GO:0010888	negative regulation of lipid storage	2/67	22/18866	0.00274136	0.020766	0.0130361	IL6/NFKBIA	2
GO:0043535	BP	GO:0043535	regulation of blood vessel endothelial cell migration	4/67	164/18866	0.00275701	0.020776	0.0130424	FGF2/THBS1/GADD45A/PTGS2	4
GO:0030198	BP	GO:0030198	extracellular matrix organization	6/67	395/18866	0.00276021	0.020776	0.0130424	IL6/SERPINE1/FGF2/THBS1/TIMP1/TNFRSF11B	6
GO:0006826	BP	GO:0006826	iron ion transport	3/67	79/18866	0.00279215	0.0208392	0.013082	FTH1/FTL/B2M	3
GO:0043536	BP	GO:0043536	positive regulation of blood vessel endothelial cell migration	3/67	79/18866	0.00279215	0.0208392	0.013082	FGF2/THBS1/PTGS2	3
GO:0043062	BP	GO:0043062	extracellular structure organization	6/67	396/18866	0.00279496	0.0208392	0.013082	IL6/SERPINE1/FGF2/THBS1/TIMP1/TNFRSF11B	6
GO:0042129	BP	GO:0042129	regulation of T cell proliferation	4/67	167/18866	0.00294289	0.0218668	0.0137272	IL6/CEBPB/SDC4/HLA-A	4
GO:0010226	BP	GO:0010226	response to lithium ion	2/67	23/18866	0.00299558	0.0218668	0.0137272	ID2/PTGS2	2
GO:0045649	BP	GO:0045649	regulation of macrophage differentiation	2/67	23/18866	0.00299558	0.0218668	0.0137272	ID2/INHBA	2
GO:0090343	BP	GO:0090343	positive regulation of cell aging	2/67	23/18866	0.00299558	0.0218668	0.0137272	HMGA1/B2M	2
GO:2000773	BP	GO:2000773	negative regulation of cellular senescence	2/67	23/18866	0.00299558	0.0218668	0.0137272	TWIST1/NAMPT	2
GO:0019915	BP	GO:0019915	lipid storage	3/67	81/18866	0.00299735	0.0218668	0.0137272	IL6/NFKBIA/PLIN2	3
GO:0050829	BP	GO:0050829	defense response to Gram-negative bacterium	3/67	81/18866	0.00299735	0.0218668	0.0137272	IL6/SERPINE1/RARRES2	3
GO:0043491	BP	GO:0043491	protein kinase B signaling	5/67	278/18866	0.00307395	0.0222885	0.0139919	FGF2/THBS1/FGF7/CCL2/GDF15	5
GO:0045165	BP	GO:0045165	cell fate commitment	5/67	278/18866	0.00307395	0.0222885	0.0139919	IL6/FGF2/CEBPB/ID2/BMP2	5
GO:0032635	BP	GO:0032635	interleukin-6 production	4/67	170/18866	0.00313718	0.0226087	0.0141929	IL6/TWIST1/TNFAIP3/HLA-B	4
GO:2000241	BP	GO:2000241	regulation of reproductive process	4/67	170/18866	0.00313718	0.0226087	0.0141929	PHLDA2/TIMP1/INHBA/DUSP1	4
GO:0030856	BP	GO:0030856	regulation of epithelial cell differentiation	4/67	171/18866	0.00320385	0.0229359	0.0143983	SERPINE1/FGF2/CEBPB/BTG1	4
GO:1905952	BP	GO:1905952	regulation of lipid localization	4/67	171/18866	0.00320385	0.0229359	0.0143983	IL6/NFKBIA/THBS1/PLIN2	4
GO:0002718	BP	GO:0002718	regulation of cytokine production involved in immune response	3/67	83/18866	0.00321161	0.0229359	0.0143983	IL6/B2M/HLA-A	3
GO:0003181	BP	GO:0003181	atrioventricular valve morphogenesis	2/67	24/18866	0.00326043	0.0230761	0.0144863	TWIST1/BMP2	2
GO:0031342	BP	GO:0031342	negative regulation of cell killing	2/67	24/18866	0.00326043	0.0230761	0.0144863	HLA-B/HLA-A	2
GO:0098581	BP	GO:0098581	detection of external biotic stimulus	2/67	24/18866	0.00326043	0.0230761	0.0144863	HLA-B/HLA-A	2
GO:0030279	BP	GO:0030279	negative regulation of ossification	3/67	84/18866	0.00332217	0.0234431	0.0147166	SRGN/ID2/TWIST1	3
GO:0033209	BP	GO:0033209	tumor necrosis factor-mediated signaling pathway	4/67	173/18866	0.00334007	0.0234994	0.014752	NFKBIA/TNFRSF12A/TNFAIP3/TNFRSF11B	4
GO:0043154	BP	GO:0043154	negative regulation of cysteine-type endopeptidase activity involved in apoptotic process	3/67	85/18866	0.00343505	0.0240962	0.0151266	THBS1/IFI6/PTGS2	3
GO:0043542	BP	GO:0043542	endothelial cell migration	5/67	286/18866	0.00346996	0.0242692	0.0152353	FGF2/THBS1/GADD45A/PTGS2/STC1	5
GO:0046697	BP	GO:0046697	decidualization	2/67	25/18866	0.00353585	0.0244801	0.0153677	PTGS2/STC1	2
GO:2001026	BP	GO:2001026	regulation of endothelial cell chemotaxis	2/67	25/18866	0.00353585	0.0244801	0.0153677	FGF2/THBS1	2
GO:0014910	BP	GO:0014910	regulation of smooth muscle cell migration	3/67	86/18866	0.00355025	0.0244801	0.0153677	SERPINE1/S100A11/PLAU	3
GO:0070664	BP	GO:0070664	negative regulation of leukocyte proliferation	3/67	86/18866	0.00355025	0.0244801	0.0153677	CEBPB/SDC4/TNFAIP3	3
GO:0010634	BP	GO:0010634	positive regulation of epithelial cell migration	4/67	176/18866	0.00355173	0.0244801	0.0153677	FGF2/THBS1/FGF7/PTGS2	4
GO:0072593	BP	GO:0072593	reactive oxygen species metabolic process	5/67	288/18866	0.00357444	0.0245652	0.0154211	SOD2/THBS1/GADD45A/IFI6/PTGS2	5
GO:0002478	BP	GO:0002478	antigen processing and presentation of exogenous peptide antigen	4/67	177/18866	0.00362427	0.0248357	0.0155909	B2M/HLA-B/HLA-C/HLA-A	4
GO:0055072	BP	GO:0055072	iron ion homeostasis	3/67	87/18866	0.00366779	0.0249786	0.0156806	FTH1/FTL/B2M	3
GO:0090049	BP	GO:0090049	regulation of cell migration involved in sprouting angiogenesis	3/67	87/18866	0.00366779	0.0249786	0.0156806	FGF2/THBS1/PTGS2	3
GO:1902105	BP	GO:1902105	regulation of leukocyte differentiation	5/67	290/18866	0.00368118	0.0249786	0.0156806	NFKBIZ/CEBPB/ID2/INHBA/HLA-B	5
GO:0048771	BP	GO:0048771	tissue remodeling	4/67	178/18866	0.00369781	0.0249786	0.0156806	IL6/TNFAIP3/TIMP1/TNFRSF11B	4
GO:0051897	BP	GO:0051897	positive regulation of protein kinase B signaling	4/67	178/18866	0.00369781	0.0249786	0.0156806	FGF2/THBS1/FGF7/GDF15	4
GO:0032410	BP	GO:0032410	negative regulation of transporter activity	3/67	88/18866	0.00378769	0.0253112	0.0158894	GEM/TWIST1/GSTO1	3
GO:0002507	BP	GO:0002507	tolerance induction	2/67	26/18866	0.00382176	0.0253112	0.0158894	TNFAIP3/HLA-B	2
GO:0003171	BP	GO:0003171	atrioventricular valve development	2/67	26/18866	0.00382176	0.0253112	0.0158894	TWIST1/BMP2	2
GO:0006700	BP	GO:0006700	C21-steroid hormone biosynthetic process	2/67	26/18866	0.00382176	0.0253112	0.0158894	BMP2/ADM	2
GO:0040037	BP	GO:0040037	negative regulation of fibroblast growth factor receptor signaling pathway	2/67	26/18866	0.00382176	0.0253112	0.0158894	FGF2/THBS1	2
GO:0090025	BP	GO:0090025	regulation of monocyte chemotaxis	2/67	26/18866	0.00382176	0.0253112	0.0158894	SERPINE1/DUSP1	2
GO:1905523	BP	GO:1905523	positive regulation of macrophage migration	2/67	26/18866	0.00382176	0.0253112	0.0158894	THBS1/RARRES2	2
GO:0001892	BP	GO:0001892	embryonic placenta development	3/67	89/18866	0.00390995	0.0256801	0.0161209	CEBPB/PHLDA2/ADM	3
GO:0008625	BP	GO:0008625	extrinsic apoptotic signaling pathway via death domain receptors	3/67	89/18866	0.00390995	0.0256801	0.0161209	SERPINE1/THBS1/TNFAIP3	3
GO:0043537	BP	GO:0043537	negative regulation of blood vessel endothelial cell migration	3/67	89/18866	0.00390995	0.0256801	0.0161209	FGF2/THBS1/GADD45A	3
GO:0006816	BP	GO:0006816	calcium ion transport	6/67	426/18866	0.00399909	0.0261929	0.0164429	FGF2/GEM/CCL2/GSTO1/PTGS2/STC1	6
GO:0043433	BP	GO:0043433	negative regulation of DNA-binding transcription factor activity	4/67	183/18866	0.00408076	0.0263831	0.0165623	NFKBIA/ID2/TWIST1/TNFAIP3	4
GO:2001235	BP	GO:2001235	positive regulation of apoptotic signaling pathway	4/67	183/18866	0.00408076	0.0263831	0.0165623	TNFRSF12A/THBS1/INHBA/G0S2	4
GO:0045785	BP	GO:0045785	positive regulation of cell adhesion	6/67	428/18866	0.00409117	0.0263831	0.0165623	IL6/NFKBIZ/NINJ1/CCL2/SDC4/HLA-A	6
GO:0042481	BP	GO:0042481	regulation of odontogenesis	2/67	27/18866	0.00411808	0.0263831	0.0165623	BMP2/TNFRSF11B	2
GO:0072539	BP	GO:0072539	T-helper 17 cell differentiation	2/67	27/18866	0.00411808	0.0263831	0.0165623	IL6/NFKBIZ	2
GO:1900120	BP	GO:1900120	regulation of receptor binding	2/67	27/18866	0.00411808	0.0263831	0.0165623	PHLDA2/B2M	2
GO:2000353	BP	GO:2000353	positive regulation of endothelial cell apoptotic process	2/67	27/18866	0.00411808	0.0263831	0.0165623	THBS1/CCL2	2
GO:0001936	BP	GO:0001936	regulation of endothelial cell proliferation	4/67	184/18866	0.00416045	0.0263831	0.0165623	FGF2/THBS1/BMP2/CCL2	4
GO:0001843	BP	GO:0001843	neural tube closure	3/67	91/18866	0.00416165	0.0263831	0.0165623	TWIST1/ADM/SDC4	3
GO:0034103	BP	GO:0034103	regulation of tissue remodeling	3/67	91/18866	0.00416165	0.0263831	0.0165623	IL6/TNFAIP3/TNFRSF11B	3
GO:0046849	BP	GO:0046849	bone remodeling	3/67	91/18866	0.00416165	0.0263831	0.0165623	IL6/TNFAIP3/TNFRSF11B	3
GO:1904063	BP	GO:1904063	negative regulation of cation transmembrane transport	3/67	91/18866	0.00416165	0.0263831	0.0165623	GEM/TWIST1/GSTO1	3
GO:0019884	BP	GO:0019884	antigen processing and presentation of exogenous antigen	4/67	185/18866	0.00424118	0.0268156	0.0168338	B2M/HLA-B/HLA-C/HLA-A	4
GO:0031341	BP	GO:0031341	regulation of cell killing	3/67	92/18866	0.00429112	0.0269874	0.0169416	B2M/HLA-B/HLA-A	3
GO:0060606	BP	GO:0060606	tube closure	3/67	92/18866	0.00429112	0.0269874	0.0169416	TWIST1/ADM/SDC4	3
GO:0051147	BP	GO:0051147	regulation of muscle cell differentiation	4/67	186/18866	0.00432297	0.0271158	0.0170222	SOD2/ID2/BMP2/GDF15	4
GO:0061138	BP	GO:0061138	morphogenesis of a branching epithelium	4/67	187/18866	0.00440582	0.0273204	0.0171507	FGF2/BMP2/FGF7/ADM	4
GO:2000117	BP	GO:2000117	negative regulation of cysteine-type endopeptidase activity	3/67	93/18866	0.004423	0.0273204	0.0171507	THBS1/IFI6/PTGS2	3
GO:0010575	BP	GO:0010575	positive regulation of vascular endothelial growth factor production	2/67	28/18866	0.00442473	0.0273204	0.0171507	IL6/PTGS2	2
GO:0030194	BP	GO:0030194	positive regulation of blood coagulation	2/67	28/18866	0.00442473	0.0273204	0.0171507	SERPINE1/THBS1	2
GO:0033598	BP	GO:0033598	mammary gland epithelial cell proliferation	2/67	28/18866	0.00442473	0.0273204	0.0171507	CEBPB/ID2	2
GO:1900048	BP	GO:1900048	positive regulation of hemostasis	2/67	28/18866	0.00442473	0.0273204	0.0171507	SERPINE1/THBS1	2
GO:0048511	BP	GO:0048511	rhythmic process	5/67	305/18866	0.00455607	0.0279554	0.0175493	SERPINE1/ID2/TWIST1/NAMPT/INHBA	5
GO:0045778	BP	GO:0045778	positive regulation of ossification	3/67	94/18866	0.00455733	0.0279554	0.0175493	IL6/CEBPB/BMP2	3
GO:0010565	BP	GO:0010565	regulation of cellular ketone metabolic process	4/67	189/18866	0.00457473	0.0279554	0.0175493	TWIST1/BMP2/ADM/PTGS2	4
GO:0043534	BP	GO:0043534	blood vessel endothelial cell migration	4/67	189/18866	0.00457473	0.0279554	0.0175493	FGF2/THBS1/GADD45A/PTGS2	4
GO:0042063	BP	GO:0042063	gliogenesis	5/67	307/18866	0.004683	0.0285434	0.0179184	IL6/ID2/BMP2/CCL2/SERPINE2	5
GO:0009435	BP	GO:0009435	NAD biosynthetic process	2/67	29/18866	0.00474164	0.0285721	0.0179364	NAMPT/PTGS2	2
GO:0045577	BP	GO:0045577	regulation of B cell differentiation	2/67	29/18866	0.00474164	0.0285721	0.0179364	ID2/INHBA	2
GO:0050820	BP	GO:0050820	positive regulation of coagulation	2/67	29/18866	0.00474164	0.0285721	0.0179364	SERPINE1/THBS1	2
GO:0090344	BP	GO:0090344	negative regulation of cell aging	2/67	29/18866	0.00474164	0.0285721	0.0179364	TWIST1/NAMPT	2
GO:0022408	BP	GO:0022408	negative regulation of cell-cell adhesion	4/67	191/18866	0.00474795	0.0285721	0.0179364	CEBPB/BMP2/SERPINE2/SDC4	4
GO:0035249	BP	GO:0035249	synaptic transmission, glutamatergic	3/67	96/18866	0.00483335	0.0290124	0.0182128	CCL2/SERPINE2/PTGS2	3
GO:0071248	BP	GO:0071248	cellular response to metal ion	4/67	193/18866	0.00492554	0.0294911	0.0185133	ID2/B2M/PTGS2/MT2A	4
GO:0048002	BP	GO:0048002	antigen processing and presentation of peptide antigen	4/67	194/18866	0.00501599	0.029957	0.0188058	B2M/HLA-B/HLA-C/HLA-A	4
GO:0010758	BP	GO:0010758	regulation of macrophage chemotaxis	2/67	30/18866	0.00506874	0.02997	0.018814	THBS1/RARRES2	2
GO:0060055	BP	GO:0060055	angiogenesis involved in wound healing	2/67	30/18866	0.00506874	0.02997	0.018814	SERPINE1/TNFAIP3	2
GO:0070661	BP	GO:0070661	leukocyte proliferation	5/67	313/18866	0.00507893	0.02997	0.018814	IL6/CEBPB/SDC4/TNFAIP3/HLA-A	5
GO:0042098	BP	GO:0042098	T cell proliferation	4/67	195/18866	0.00510756	0.02997	0.018814	IL6/CEBPB/SDC4/HLA-A	4
GO:0050864	BP	GO:0050864	regulation of B cell activation	4/67	195/18866	0.00510756	0.02997	0.018814	IL6/ID2/TNFAIP3/INHBA	4
GO:0001657	BP	GO:0001657	ureteric bud development	3/67	98/18866	0.00511929	0.02997	0.018814	FGF2/BMP2/SDC4	3
GO:0002832	BP	GO:0002832	negative regulation of response to biotic stimulus	3/67	98/18866	0.00511929	0.02997	0.018814	TNFAIP3/HLA-B/HLA-A	3
GO:0014020	BP	GO:0014020	primary neural tube formation	3/67	98/18866	0.00511929	0.02997	0.018814	TWIST1/ADM/SDC4	3
GO:0010717	BP	GO:0010717	regulation of epithelial to mesenchymal transition	3/67	99/18866	0.005266	0.0305274	0.0191639	IL6/TWIST1/BMP2	3
GO:0050830	BP	GO:0050830	defense response to Gram-positive bacterium	3/67	99/18866	0.005266	0.0305274	0.0191639	IL6/RARRES2/HLA-A	3
GO:0072163	BP	GO:0072163	mesonephric epithelium development	3/67	99/18866	0.005266	0.0305274	0.0191639	FGF2/BMP2/SDC4	3
GO:0072164	BP	GO:0072164	mesonephric tubule development	3/67	99/18866	0.005266	0.0305274	0.0191639	FGF2/BMP2/SDC4	3
GO:0051216	BP	GO:0051216	cartilage development	4/67	197/18866	0.00529403	0.030615	0.0192189	FGF2/BMP2/TIMP1/STC1	4
GO:0002675	BP	GO:0002675	positive regulation of acute inflammatory response	2/67	31/18866	0.00540595	0.0310133	0.0194689	IL6/PTGS2	2
GO:0072538	BP	GO:0072538	T-helper 17 type immune response	2/67	31/18866	0.00540595	0.0310133	0.0194689	IL6/NFKBIZ	2
GO:1900745	BP	GO:1900745	positive regulation of p38MAPK cascade	2/67	31/18866	0.00540595	0.0310133	0.0194689	BMP2/GADD45A	2
GO:0002702	BP	GO:0002702	positive regulation of production of molecular mediator of immune response	3/67	100/18866	0.00541523	0.0310133	0.0194689	IL6/B2M/HLA-A	3
GO:0001935	BP	GO:0001935	endothelial cell proliferation	4/67	199/18866	0.00548503	0.0313374	0.0196724	FGF2/THBS1/BMP2/CCL2	4
GO:0042116	BP	GO:0042116	macrophage activation	3/67	101/18866	0.00556699	0.0317291	0.0199183	IL6/THBS1/NAMPT	3
GO:0001763	BP	GO:0001763	morphogenesis of a branching structure	4/67	201/18866	0.00568059	0.0320207	0.0201013	FGF2/BMP2/FGF7/ADM	4
GO:0031099	BP	GO:0031099	regeneration	4/67	201/18866	0.00568059	0.0320207	0.0201013	IL6/CEBPB/NINJ1/ADM	4
GO:0000079	BP	GO:0000079	regulation of cyclin-dependent protein serine/threonine kinase activity	3/67	102/18866	0.00572128	0.0320207	0.0201013	CKS2/TNFAIP3/GADD45A	3
GO:0019359	BP	GO:0019359	nicotinamide nucleotide biosynthetic process	2/67	32/18866	0.00575319	0.0320207	0.0201013	NAMPT/PTGS2	2
GO:0019363	BP	GO:0019363	pyridine nucleotide biosynthetic process	2/67	32/18866	0.00575319	0.0320207	0.0201013	NAMPT/PTGS2	2
GO:0032350	BP	GO:0032350	regulation of hormone metabolic process	2/67	32/18866	0.00575319	0.0320207	0.0201013	BMP2/ADM	2
GO:0035767	BP	GO:0035767	endothelial cell chemotaxis	2/67	32/18866	0.00575319	0.0320207	0.0201013	FGF2/THBS1	2
GO:0051968	BP	GO:0051968	positive regulation of synaptic transmission, glutamatergic	2/67	32/18866	0.00575319	0.0320207	0.0201013	CCL2/PTGS2	2
GO:0060317	BP	GO:0060317	cardiac epithelial to mesenchymal transition	2/67	32/18866	0.00575319	0.0320207	0.0201013	TWIST1/BMP2	2
GO:0097421	BP	GO:0097421	liver regeneration	2/67	32/18866	0.00575319	0.0320207	0.0201013	IL6/CEBPB	2
GO:0001823	BP	GO:0001823	mesonephros development	3/67	103/18866	0.00587812	0.0324872	0.0203942	FGF2/BMP2/SDC4	3
GO:0002042	BP	GO:0002042	cell migration involved in sprouting angiogenesis	3/67	103/18866	0.00587812	0.0324872	0.0203942	FGF2/THBS1/PTGS2	3
GO:0098869	BP	GO:0098869	cellular oxidant detoxification	3/67	103/18866	0.00587812	0.0324872	0.0203942	SOD2/GSTO1/PTGS2	3
GO:0002367	BP	GO:0002367	cytokine production involved in immune response	3/67	104/18866	0.00603752	0.0332906	0.0208986	IL6/B2M/HLA-A	3
GO:0120255	BP	GO:0120255	olefinic compound biosynthetic process	2/67	33/18866	0.0061104	0.0336143	0.0211017	BMP2/ADM	2
GO:0044070	BP	GO:0044070	regulation of anion transport	3/67	105/18866	0.0061995	0.0340255	0.0213599	THBS1/CEBPB/STC1	3
GO:0001841	BP	GO:0001841	neural tube formation	3/67	106/18866	0.00636405	0.0346685	0.0217636	TWIST1/ADM/SDC4	3
GO:1904029	BP	GO:1904029	regulation of cyclin-dependent protein kinase activity	3/67	106/18866	0.00636405	0.0346685	0.0217636	CKS2/TNFAIP3/GADD45A	3
GO:2000379	BP	GO:2000379	positive regulation of reactive oxygen species metabolic process	3/67	106/18866	0.00636405	0.0346685	0.0217636	THBS1/GADD45A/PTGS2	3
GO:0032147	BP	GO:0032147	activation of protein kinase activity	5/67	331/18866	0.00640914	0.0346685	0.0217636	FGF2/THBS1/BMP2/GDF15/GADD45A	5
GO:0060562	BP	GO:0060562	epithelial tube morphogenesis	5/67	331/18866	0.00640914	0.0346685	0.0217636	FGF2/TWIST1/BMP2/ADM/SDC4	5
GO:0002697	BP	GO:0002697	regulation of immune effector process	6/67	470/18866	0.00641189	0.0346685	0.0217636	IL6/NFKBIZ/B2M/TNFAIP3/HLA-B/HLA-A	6
GO:0070838	BP	GO:0070838	divalent metal ion transport	6/67	471/18866	0.0064768	0.0346685	0.0217636	FGF2/GEM/CCL2/GSTO1/PTGS2/STC1	6
GO:0035633	BP	GO:0035633	maintenance of blood-brain barrier	2/67	34/18866	0.00647751	0.0346685	0.0217636	IL6/PTGS2	2
GO:0045648	BP	GO:0045648	positive regulation of erythrocyte differentiation	2/67	34/18866	0.00647751	0.0346685	0.0217636	ID2/INHBA	2
GO:0046685	BP	GO:0046685	response to arsenic-containing substance	2/67	34/18866	0.00647751	0.0346685	0.0217636	GSTO1/TNFRSF11B	2
GO:2000352	BP	GO:2000352	negative regulation of endothelial cell apoptotic process	2/67	34/18866	0.00647751	0.0346685	0.0217636	SERPINE1/TNFAIP3	2
GO:0031667	BP	GO:0031667	response to nutrient levels	6/67	473/18866	0.00660806	0.0352876	0.0221522	ADM/NAMPT/GDF15/PTGS2/TNFRSF11B/STC1	6
GO:0001909	BP	GO:0001909	leukocyte mediated cytotoxicity	3/67	108/18866	0.00670095	0.0357033	0.0224131	B2M/HLA-B/HLA-A	3
GO:0002703	BP	GO:0002703	regulation of leukocyte mediated immunity	4/67	211/18866	0.00672852	0.0357698	0.0224549	IL6/B2M/HLA-B/HLA-A	4
GO:0003203	BP	GO:0003203	endocardial cushion morphogenesis	2/67	35/18866	0.00685443	0.0360351	0.0226214	TWIST1/BMP2	2
GO:0019362	BP	GO:0019362	pyridine nucleotide metabolic process	2/67	35/18866	0.00685443	0.0360351	0.0226214	NAMPT/PTGS2	2
GO:0046496	BP	GO:0046496	nicotinamide nucleotide metabolic process	2/67	35/18866	0.00685443	0.0360351	0.0226214	NAMPT/PTGS2	2
GO:0072525	BP	GO:0072525	pyridine-containing compound biosynthetic process	2/67	35/18866	0.00685443	0.0360351	0.0226214	NAMPT/PTGS2	2
GO:1901020	BP	GO:1901020	negative regulation of calcium ion transmembrane transporter activity	2/67	35/18866	0.00685443	0.0360351	0.0226214	GEM/GSTO1	2
GO:0033138	BP	GO:0033138	positive regulation of peptidyl-serine phosphorylation	3/67	109/18866	0.00687331	0.0360545	0.0226336	IL6/IL11/PTGS2	3
GO:0072511	BP	GO:0072511	divalent inorganic cation transport	6/67	478/18866	0.00694471	0.0363486	0.0228182	FGF2/GEM/CCL2/GSTO1/PTGS2/STC1	6
GO:0050870	BP	GO:0050870	positive regulation of T cell activation	4/67	214/18866	0.00706625	0.0369033	0.0231664	IL6/NFKBIZ/CCL2/HLA-A	4
GO:0002526	BP	GO:0002526	acute inflammatory response	3/67	111/18866	0.00722592	0.0371615	0.0233286	IL6/CEBPB/PTGS2	3
GO:0042303	BP	GO:0042303	molting cycle	3/67	111/18866	0.00722592	0.0371615	0.0233286	FGF7/INHBA/PTGS2	3
GO:0042633	BP	GO:0042633	hair cycle	3/67	111/18866	0.00722592	0.0371615	0.0233286	FGF7/INHBA/PTGS2	3
GO:0001893	BP	GO:0001893	maternal placenta development	2/67	36/18866	0.00724109	0.0371615	0.0233286	PTGS2/STC1	2
GO:0009595	BP	GO:0009595	detection of biotic stimulus	2/67	36/18866	0.00724109	0.0371615	0.0233286	HLA-B/HLA-A	2
GO:0033280	BP	GO:0033280	response to vitamin D	2/67	36/18866	0.00724109	0.0371615	0.0233286	PTGS2/STC1	2
GO:0034405	BP	GO:0034405	response to fluid shear stress	2/67	36/18866	0.00724109	0.0371615	0.0233286	PTGS2/TFPI2	2
GO:0071634	BP	GO:0071634	regulation of transforming growth factor beta production	2/67	36/18866	0.00724109	0.0371615	0.0233286	THBS1/PTGS2	2
GO:0036294	BP	GO:0036294	cellular response to decreased oxygen levels	4/67	218/18866	0.00753379	0.0385802	0.0242191	TWIST1/NAMPT/PTGS2/STC1	4
GO:0033363	BP	GO:0033363	secretory granule organization	2/67	37/18866	0.00763744	0.0387759	0.024342	SRGN/SERPINE2	2
GO:0060969	BP	GO:0060969	negative regulation of gene silencing	2/67	37/18866	0.00763744	0.0387759	0.024342	IL6/HMGA1	2
GO:0070423	BP	GO:0070423	nucleotide-binding oligomerization domain containing signaling pathway	2/67	37/18866	0.00763744	0.0387759	0.024342	NFKBIA/TNFAIP3	2
GO:0090050	BP	GO:0090050	positive regulation of cell migration involved in sprouting angiogenesis	2/67	37/18866	0.00763744	0.0387759	0.024342	FGF2/PTGS2	2
GO:0050670	BP	GO:0050670	regulation of lymphocyte proliferation	4/67	219/18866	0.00765379	0.0387759	0.024342	IL6/CEBPB/SDC4/HLA-A	4
GO:1990748	BP	GO:1990748	cellular detoxification	3/67	114/18866	0.00777466	0.0393043	0.0246737	SOD2/GSTO1/PTGS2	3
GO:0042742	BP	GO:0042742	defense response to bacterium	5/67	348/18866	0.0078749	0.0396718	0.0249044	IL6/SERPINE1/CEBPB/RARRES2/HLA-A	5
GO:0032944	BP	GO:0032944	regulation of mononuclear cell proliferation	4/67	221/18866	0.00789755	0.0396718	0.0249044	IL6/CEBPB/SDC4/HLA-A	4
GO:0071241	BP	GO:0071241	cellular response to inorganic substance	4/67	221/18866	0.00789755	0.0396718	0.0249044	ID2/B2M/PTGS2/MT2A	4
GO:0009615	BP	GO:0009615	response to virus	5/67	349/18866	0.0079678	0.0399401	0.0250728	IL6/HMGA1/TNFAIP3/IFI6/IFI27	5
GO:0035872	BP	GO:0035872	nucleotide-binding domain, leucine rich repeat containing receptor signaling pathway	2/67	38/18866	0.00804338	0.0400648	0.0251511	NFKBIA/TNFAIP3	2
GO:0045923	BP	GO:0045923	positive regulation of fatty acid metabolic process	2/67	38/18866	0.00804338	0.0400648	0.0251511	TWIST1/PTGS2	2
GO:0071604	BP	GO:0071604	transforming growth factor beta production	2/67	38/18866	0.00804338	0.0400648	0.0251511	THBS1/PTGS2	2
GO:0046916	BP	GO:0046916	cellular transition metal ion homeostasis	3/67	116/18866	0.00815381	0.0405298	0.025443	FTH1/FTL/MT2A	3
GO:0035886	BP	GO:0035886	vascular associated smooth muscle cell differentiation	2/67	39/18866	0.00845886	0.0419581	0.0263396	SOD2/ADM	2
GO:0008543	BP	GO:0008543	fibroblast growth factor receptor signaling pathway	3/67	118/18866	0.00854372	0.0422905	0.0265483	FGF2/THBS1/FGF7	3
GO:0008207	BP	GO:0008207	C21-steroid hormone metabolic process	2/67	40/18866	0.0088838	0.0436097	0.0273765	BMP2/ADM	2
GO:0034142	BP	GO:0034142	toll-like receptor 4 signaling pathway	2/67	40/18866	0.0088838	0.0436097	0.0273765	NFKBIA/TNFAIP3	2
GO:0040036	BP	GO:0040036	regulation of fibroblast growth factor receptor signaling pathway	2/67	40/18866	0.0088838	0.0436097	0.0273765	FGF2/THBS1	2
GO:1902895	BP	GO:1902895	positive regulation of pri-miRNA transcription by RNA polymerase II	2/67	40/18866	0.0088838	0.0436097	0.0273765	FGF2/BMP2	2
GO:0048762	BP	GO:0048762	mesenchymal cell differentiation	4/67	229/18866	0.00892368	0.043715	0.0274426	IL6/TWIST1/BMP2/S100A4	4
GO:0001818	BP	GO:0001818	negative regulation of cytokine production	5/67	360/18866	0.00904074	0.0441893	0.0277403	SRGN/THBS1/TWIST1/TNFAIP3/INHBA	5
GO:0010001	BP	GO:0010001	glial cell differentiation	4/67	230/18866	0.00905778	0.0441893	0.0277403	IL6/ID2/BMP2/SERPINE2	4
GO:0002065	BP	GO:0002065	columnar/cuboidal epithelial cell differentiation	3/67	121/18866	0.00914886	0.0443598	0.0278474	SERPINE1/CEBPB/BMP2	3
GO:0030218	BP	GO:0030218	erythrocyte differentiation	3/67	121/18866	0.00914886	0.0443598	0.0278474	ID2/B2M/INHBA	3
GO:0120254	BP	GO:0120254	olefinic compound metabolic process	3/67	121/18866	0.00914886	0.0443598	0.0278474	BMP2/ADM/PTGS2	3
GO:0033574	BP	GO:0033574	response to testosterone	2/67	41/18866	0.00931813	0.0446329	0.0280188	THBS1/DUSP1	2
GO:0042269	BP	GO:0042269	regulation of natural killer cell mediated cytotoxicity	2/67	41/18866	0.00931813	0.0446329	0.0280188	HLA-B/HLA-A	2
GO:0072524	BP	GO:0072524	pyridine-containing compound metabolic process	2/67	41/18866	0.00931813	0.0446329	0.0280188	NAMPT/PTGS2	2
GO:1902042	BP	GO:1902042	negative regulation of extrinsic apoptotic signaling pathway via death domain receptors	2/67	41/18866	0.00931813	0.0446329	0.0280188	SERPINE1/TNFAIP3	2
GO:1903170	BP	GO:1903170	negative regulation of calcium ion transmembrane transport	2/67	41/18866	0.00931813	0.0446329	0.0280188	GEM/GSTO1	2
GO:2000826	BP	GO:2000826	regulation of heart morphogenesis	2/67	41/18866	0.00931813	0.0446329	0.0280188	TWIST1/BMP2	2
GO:0051928	BP	GO:0051928	positive regulation of calcium ion transport	3/67	122/18866	0.00935602	0.044634	0.0280195	CCL2/GSTO1/STC1	3
GO:0097237	BP	GO:0097237	cellular response to toxic substance	3/67	122/18866	0.00935602	0.044634	0.0280195	SOD2/GSTO1/PTGS2	3
GO:0009266	BP	GO:0009266	response to temperature stimulus	4/67	233/18866	0.00946797	0.0450774	0.0282979	NFKBIA/THBS1/ADM/PTGS2	4
GO:0002761	BP	GO:0002761	regulation of myeloid leukocyte differentiation	3/67	123/18866	0.00956591	0.0454524	0.0285333	CEBPB/ID2/INHBA	3
GO:0000302	BP	GO:0000302	response to reactive oxygen species	4/67	235/18866	0.00974806	0.0459107	0.028821	SOD2/IL6/TNFAIP3/DUSP1	4
GO:0071453	BP	GO:0071453	cellular response to oxygen levels	4/67	235/18866	0.00974806	0.0459107	0.028821	TWIST1/NAMPT/PTGS2/STC1	4
GO:1903039	BP	GO:1903039	positive regulation of leukocyte cell-cell adhesion	4/67	235/18866	0.00974806	0.0459107	0.028821	IL6/NFKBIZ/CCL2/HLA-A	4
GO:0002707	BP	GO:0002707	negative regulation of lymphocyte mediated immunity	2/67	42/18866	0.00976178	0.0459107	0.028821	HLA-B/HLA-A	2
GO:0090279	BP	GO:0090279	regulation of calcium ion import	2/67	42/18866	0.00976178	0.0459107	0.028821	CCL2/STC1	2
GO:0051101	BP	GO:0051101	regulation of DNA binding	3/67	124/18866	0.00977854	0.0459107	0.028821	NFKBIA/ID2/TWIST1	3
GO:0001838	BP	GO:0001838	embryonic epithelial tube formation	3/67	125/18866	0.00999392	0.0468292	0.0293976	TWIST1/ADM/SDC4	3
GO:0001953	BP	GO:0001953	negative regulation of cell-matrix adhesion	2/67	43/18866	0.0102147	0.0476752	0.0299287	SERPINE1/THBS1	2
GO:0150077	BP	GO:0150077	regulation of neuroinflammatory response	2/67	43/18866	0.0102147	0.0476752	0.0299287	IL6/PTGS2	2
GO:0014066	BP	GO:0014066	regulation of phosphatidylinositol 3-kinase signaling	3/67	127/18866	0.0104329	0.048503	0.0304483	IER3/TWIST1/SERPINE2	3
GO:0019079	BP	GO:0019079	viral genome replication	3/67	127/18866	0.0104329	0.048503	0.0304483	CXCL8/CCL2/IFI27	3
GO:0010463	BP	GO:0010463	mesenchymal cell proliferation	2/67	44/18866	0.0106768	0.0492502	0.0309174	BMP2/FGF7	2
GO:0042181	BP	GO:0042181	ketone biosynthetic process	2/67	44/18866	0.0106768	0.0492502	0.0309174	BMP2/ADM	2
GO:0097028	BP	GO:0097028	dendritic cell differentiation	2/67	44/18866	0.0106768	0.0492502	0.0309174	CEBPB/HLA-B	2
GO:1905521	BP	GO:1905521	regulation of macrophage migration	2/67	44/18866	0.0106768	0.0492502	0.0309174	THBS1/RARRES2	2
GO:0042611	CC	GO:0042611	MHC protein complex	4/68	25/19559	1.5995e-06	6.50623e-05	4.54874e-05	B2M/HLA-B/HLA-C/HLA-A	4
GO:0034774	CC	GO:0034774	secretory granule lumen	9/68	322/19559	1.66857e-06	6.50623e-05	4.54874e-05	SERPINE1/SRGN/THBS1/FTL/B2M/CXCL1/TIMP1/S100A11/RARRES2	9
GO:0060205	CC	GO:0060205	cytoplasmic vesicle lumen	9/68	326/19559	1.84695e-06	6.50623e-05	4.54874e-05	SERPINE1/SRGN/THBS1/FTL/B2M/CXCL1/TIMP1/S100A11/RARRES2	9
GO:0031983	CC	GO:0031983	vesicle lumen	9/68	328/19559	1.94216e-06	6.50623e-05	4.54874e-05	SERPINE1/SRGN/THBS1/FTL/B2M/CXCL1/TIMP1/S100A11/RARRES2	9
GO:0031091	CC	GO:0031091	platelet alpha granule	5/68	91/19559	1.61413e-05	0.000432588	0.000302438	SERPINE1/SRGN/THBS1/SERPINE2/TIMP1	5
GO:0012507	CC	GO:0012507	ER to Golgi transport vesicle membrane	4/68	62/19559	6.40313e-05	0.00143003	0.000999786	B2M/HLA-B/HLA-C/HLA-A	4
GO:0031093	CC	GO:0031093	platelet alpha granule lumen	4/68	67/19559	8.6838e-05	0.00166233	0.00116219	SERPINE1/SRGN/THBS1/TIMP1	4
GO:0071556	CC	GO:0071556	integral component of lumenal side of endoplasmic reticulum membrane	3/68	29/19559	0.000137653	0.00200156	0.00139936	HLA-B/HLA-C/HLA-A	3
GO:0098553	CC	GO:0098553	lumenal side of endoplasmic reticulum membrane	3/68	29/19559	0.000137653	0.00200156	0.00139936	HLA-B/HLA-C/HLA-A	3
GO:0030670	CC	GO:0030670	phagocytic vesicle membrane	4/68	77/19559	0.00014937	0.00200156	0.00139936	B2M/HLA-B/HLA-C/HLA-A	4
GO:0055038	CC	GO:0055038	recycling endosome membrane	4/68	85/19559	0.000218875	0.00266629	0.0018641	B2M/HLA-B/HLA-C/HLA-A	4
GO:0098576	CC	GO:0098576	lumenal side of membrane	3/68	36/19559	0.000264335	0.00295174	0.00206366	HLA-B/HLA-C/HLA-A	3
GO:0030134	CC	GO:0030134	COPII-coated ER to Golgi transport vesicle	4/68	95/19559	0.000335282	0.00345599	0.0024162	B2M/HLA-B/HLA-C/HLA-A	4
GO:0044754	CC	GO:0044754	autolysosome	2/68	10/19559	0.000526388	0.00503829	0.00352245	FTH1/FTL	2
GO:0030660	CC	GO:0030660	Golgi-associated vesicle membrane	4/68	112/19559	0.00062579	0.00559039	0.00390844	B2M/HLA-B/HLA-C/HLA-A	4
GO:0062023	CC	GO:0062023	collagen-containing extracellular matrix	7/68	427/19559	0.000692918	0.00580319	0.00405722	SERPINE1/THBS1/SERPINE2/S100A4/GDF15/TIMP1/RARRES2	7
GO:1904724	CC	GO:1904724	tertiary granule lumen	3/68	55/19559	0.000926515	0.00730312	0.00510587	FTH1/B2M/CXCL1	3
GO:0005767	CC	GO:0005767	secondary lysosome	2/68	16/19559	0.00138491	0.0101289	0.00708145	FTH1/FTL	2
GO:0045335	CC	GO:0045335	phagocytic vesicle	4/68	140/19559	0.00143618	0.0101289	0.00708145	B2M/HLA-B/HLA-C/HLA-A	4
GO:0030176	CC	GO:0030176	integral component of endoplasmic reticulum membrane	4/68	158/19559	0.00223461	0.0148999	0.0104171	B2M/HLA-B/HLA-C/HLA-A	4
GO:0031901	CC	GO:0031901	early endosome membrane	4/68	161/19559	0.00239228	0.0148999	0.0104171	B2M/HLA-B/HLA-C/HLA-A	4
GO:0030666	CC	GO:0030666	endocytic vesicle membrane	4/68	164/19559	0.00255745	0.0148999	0.0104171	B2M/HLA-B/HLA-C/HLA-A	4
GO:0070820	CC	GO:0070820	tertiary granule	4/68	164/19559	0.00255745	0.0148999	0.0104171	FTH1/B2M/CXCL1/PLAU	4
GO:0031227	CC	GO:0031227	intrinsic component of endoplasmic reticulum membrane	4/68	166/19559	0.00267183	0.0149177	0.0104295	B2M/HLA-B/HLA-C/HLA-A	4
GO:0005798	CC	GO:0005798	Golgi-associated vesicle	4/68	181/19559	0.00364371	0.0195289	0.0136533	B2M/HLA-B/HLA-C/HLA-A	4
GO:0030662	CC	GO:0030662	coated vesicle membrane	4/68	183/19559	0.00378919	0.0195289	0.0136533	B2M/HLA-B/HLA-C/HLA-A	4
GO:0055037	CC	GO:0055037	recycling endosome	4/68	190/19559	0.00432938	0.0208143	0.014552	B2M/HLA-B/HLA-C/HLA-A	4
GO:0005788	CC	GO:0005788	endoplasmic reticulum lumen	5/68	308/19559	0.00434925	0.0208143	0.014552	IL6/THBS1/B2M/TIMP1/PTGS2	5
GO:0030658	CC	GO:0030658	transport vesicle membrane	4/68	209/19559	0.00605259	0.0279672	0.0195528	B2M/HLA-B/HLA-C/HLA-A	4
GO:0005125	MF	GO:0005125	cytokine activity	13/68	235/18352	3.00341e-12	5.52628e-10	4.17316e-10	IL6/FGF2/CXCL8/BMP2/CCL2/CXCL1/NAMPT/GDF15/TIMP1/INHBA/IL11/CXCL2/TNFRSF11B	13
GO:0048018	MF	GO:0048018	receptor ligand activity	16/68	487/18352	1.9555e-11	1.39677e-09	1.05477e-09	IL6/FGF2/CXCL8/BMP2/FGF7/ADM/CCL2/CXCL1/NAMPT/GDF15/TIMP1/INHBA/IL11/CXCL2/TNFRSF11B/STC1	16
GO:0030546	MF	GO:0030546	signaling receptor activator activity	16/68	492/18352	2.27734e-11	1.39677e-09	1.05477e-09	IL6/FGF2/CXCL8/BMP2/FGF7/ADM/CCL2/CXCL1/NAMPT/GDF15/TIMP1/INHBA/IL11/CXCL2/TNFRSF11B/STC1	16
GO:0008083	MF	GO:0008083	growth factor activity	9/68	162/18352	8.21954e-09	3.78099e-07	2.85521e-07	IL6/FGF2/BMP2/FGF7/CXCL1/GDF15/TIMP1/INHBA/IL11	9
GO:0008009	MF	GO:0008009	chemokine activity	4/68	49/18352	3.22112e-05	0.00117001	0.000883534	CXCL8/CCL2/CXCL1/CXCL2	4
GO:0045236	MF	GO:0045236	CXCR chemokine receptor binding	3/68	18/18352	3.81526e-05	0.00117001	0.000883534	CXCL8/CXCL1/CXCL2	3
GO:0070696	MF	GO:0070696	transmembrane receptor protein serine/threonine kinase binding	3/68	24/18352	9.31384e-05	0.00244821	0.00184876	BMP2/GDF15/INHBA	3
GO:0042379	MF	GO:0042379	chemokine receptor binding	4/68	70/18352	0.000131481	0.00302406	0.00228362	CXCL8/CCL2/CXCL1/CXCL2	4
GO:0033612	MF	GO:0033612	receptor serine/threonine kinase binding	3/68	29/18352	0.000165931	0.00339237	0.00256174	BMP2/GDF15/INHBA	3
GO:0042605	MF	GO:0042605	peptide antigen binding	3/68	31/18352	0.000203042	0.00373598	0.00282122	HLA-B/HLA-C/HLA-A	3
GO:0005126	MF	GO:0005126	cytokine receptor binding	6/68	271/18352	0.000498863	0.00834462	0.00630143	IL6/CXCL8/CCL2/CXCL1/IL11/CXCL2	6
GO:0008199	MF	GO:0008199	ferric iron binding	2/68	11/18352	0.000728165	0.0111652	0.00843138	FTH1/FTL	2
GO:0042277	MF	GO:0042277	peptide binding	6/68	308/18352	0.000972831	0.0135074	0.0102001	NFKBIA/TMEM158/INHBA/HLA-B/HLA-C/HLA-A	6
GO:0070700	MF	GO:0070700	BMP receptor binding	2/68	13/18352	0.00102774	0.0135074	0.0102001	BMP2/GDF15	2
GO:0140297	MF	GO:0140297	DNA-binding transcription factor binding	6/68	347/18352	0.00178773	0.0213683	0.0161362	NFKBIA/CEBPB/ID2/TWIST1/HMGA1/IFI27	6
GO:0070851	MF	GO:0070851	growth factor receptor binding	4/68	141/18352	0.00185811	0.0213683	0.0161362	IL6/FGF2/FGF7/IL11	4
GO:0033218	MF	GO:0033218	amide binding	6/68	381/18352	0.00285142	0.0308624	0.0233057	NFKBIA/TMEM158/INHBA/HLA-B/HLA-C/HLA-A	6
GO:0061629	MF	GO:0061629	RNA polymerase II-specific DNA-binding transcription factor binding	5/68	267/18352	0.00310271	0.0317166	0.0239508	NFKBIA/CEBPB/ID2/HMGA1/IFI27	5
GO:0008201	MF	GO:0008201	heparin binding	4/68	169/18352	0.00357497	0.0346207	0.0261438	FGF2/THBS1/FGF7/SERPINE2	4
GO:0005104	MF	GO:0005104	fibroblast growth factor receptor binding	2/68	25/18352	0.00384106	0.0347194	0.0262183	FGF2/FGF7	2
GO:0016209	MF	GO:0016209	antioxidant activity	3/68	86/18352	0.00399798	0.0347194	0.0262183	SOD2/GSTO1/PTGS2	3
GO:0008198	MF	GO:0008198	ferrous iron binding	2/68	26/18352	0.00415123	0.0347194	0.0262183	FTH1/FTL	2
GO:0001968	MF	GO:0001968	fibronectin binding	2/68	27/18352	0.00447264	0.0349015	0.0263558	THBS1/SDC4	2
GO:0001664	MF	GO:0001664	G protein-coupled receptor binding	5/68	293/18352	0.00460279	0.0349015	0.0263558	CXCL8/ADM/CCL2/CXCL1/CXCL2	5
GO:0004866	MF	GO:0004866	endopeptidase inhibitor activity	4/68	183/18352	0.00474206	0.0349015	0.0263558	SERPINE1/SERPINE2/TIMP1/TFPI2	4
GO:0030414	MF	GO:0030414	peptidase inhibitor activity	4/68	189/18352	0.00531241	0.0375955	0.0283902	SERPINE1/SERPINE2/TIMP1/TFPI2	4
GO:0061135	MF	GO:0061135	endopeptidase regulator activity	4/68	192/18352	0.00561411	0.0378338	0.0285702	SERPINE1/SERPINE2/TIMP1/TFPI2	4
GO:0004867	MF	GO:0004867	serine-type endopeptidase inhibitor activity	3/68	98/18352	0.00575732	0.0378338	0.0285702	SERPINE1/SERPINE2/TFPI2	3

## Sheet: EsS3
	ONTOLOGY	ID	Description	GeneRatio	BgRatio	pvalue	p.adjust	qvalue	geneID	Count
GO:0071634	BP	GO:0071634	regulation of transforming growth factor beta production	3/37	36/18866	4.74163e-05	0.0262318	0.0222899	ITGB8/CD24/PTGS2	3
GO:0071604	BP	GO:0071604	transforming growth factor beta production	3/37	38/18866	5.58718e-05	0.0262318	0.0222899	ITGB8/CD24/PTGS2	3
GO:0016327	CC	GO:0016327	apicolateral plasma membrane	3/36	19/19559	5.43755e-06	0.00055463	0.00042928	CLDN4/KRT19/CLDN3	3

## Sheet: EsS4
	ONTOLOGY	ID	Description	GeneRatio	BgRatio	pvalue	p.adjust	qvalue	geneID	Count
GO:0043484	BP	GO:0043484	regulation of RNA splicing	13/132	156/18866	7.04517e-11	1.80497e-07	1.36157e-07	HSPA1A/TRA2B/RBM39/SF1/HNRNPU/CLK1/SRSF7/SRSF2/FUS/TRA2A/SAP18/ERN1/HNRNPH1	13
GO:0042326	BP	GO:0042326	negative regulation of phosphorylation	20/132	484/18866	1.69143e-10	1.89041e-07	1.42602e-07	GADD45B/DUSP1/JUN/SOCS3/KLF4/ATF3/TRIB1/MYC/HSPB1/DUSP2/HNRNPU/TNFAIP3/PPP1R15B/CDKN1C/DDIT4/STAT3/MIDN/HEXIM1/MYADM/GPRC5A	20
GO:1903706	BP	GO:1903706	regulation of hemopoiesis	20/132	498/18866	2.79098e-10	1.89041e-07	1.42602e-07	FOS/ZFP36/JUN/HSPA1B/HSPA1A/ID2/NFKBIA/CEBPB/TRIB1/PIM1/ZFP36L2/MYC/ZFP36L1/MAFB/KLF10/EGR3/IRF1/STAT3/NFKBIZ/SOX4	20
GO:1903311	BP	GO:1903311	regulation of mRNA metabolic process	17/132	344/18866	2.95146e-10	1.89041e-07	1.42602e-07	ZFP36/HSPA1A/BTG2/UBC/TRA2B/ZFP36L2/ZFP36L1/HSPB1/RBM39/SF1/HNRNPU/SRSF7/SRSF2/FUS/HNRNPA0/TRA2A/SAP18	17
GO:0071248	BP	GO:0071248	cellular response to metal ion	13/132	193/18866	9.9667e-10	4.20868e-07	3.1748e-07	FOS/JUNB/FOSB/JUN/JUND/ID2/MT1G/FUS/MT1H/SERPINF1/MT1M/MT1F/MT1E	13
GO:0045444	BP	GO:0045444	fat cell differentiation	14/132	235/18866	1.09594e-09	4.20868e-07	3.1748e-07	ZFP36/ID2/CEBPB/KLF4/NR4A1/PIM1/ZFP36L2/ZFP36L1/MAFB/ID4/HNRNPU/ASXL1/ARL4A/ADIRF	14
GO:0006402	BP	GO:0006402	mRNA catabolic process	17/132	376/18866	1.14991e-09	4.20868e-07	3.1748e-07	ZFP36/HSPA1B/HSPA1A/BTG2/RPL39/RPL34/UBC/RPL12/RPS8/ZFP36L2/RPL38/ZFP36L1/HSPB1/HNRNPU/FUS/HNRNPA0/ERN1	17
GO:1900034	BP	GO:1900034	regulation of cellular response to heat	9/132	79/18866	4.153e-09	1.20797e-06	9.11229e-07	DNAJB1/HSPA1B/HSPA1A/IER5/HSP90AA1/CRYAB/BAG3/NUP153/HSPH1	9
GO:0045637	BP	GO:0045637	regulation of myeloid cell differentiation	14/132	263/18866	4.69026e-09	1.20797e-06	9.11229e-07	FOS/ZFP36/JUN/HSPA1B/HSPA1A/ID2/NFKBIA/CEBPB/TRIB1/MYC/ZFP36L1/MAFB/KLF10/STAT3	14
GO:0006401	BP	GO:0006401	RNA catabolic process	17/132	415/18866	5.07552e-09	1.20797e-06	9.11229e-07	ZFP36/HSPA1B/HSPA1A/BTG2/RPL39/RPL34/UBC/RPL12/RPS8/ZFP36L2/RPL38/ZFP36L1/HSPB1/HNRNPU/FUS/HNRNPA0/ERN1	17
GO:0071241	BP	GO:0071241	cellular response to inorganic substance	13/132	221/18866	5.18646e-09	1.20797e-06	9.11229e-07	FOS/JUNB/FOSB/JUN/JUND/ID2/MT1G/FUS/MT1H/SERPINF1/MT1M/MT1F/MT1E	13
GO:0010038	BP	GO:0010038	response to metal ion	16/132	366/18866	5.93136e-09	1.20822e-06	9.11412e-07	FOS/JUNB/FOSB/DUSP1/JUN/JUND/ID2/MT1G/TXNIP/FUS/MT1H/SERPINF1/CRIP1/MT1M/MT1F/MT1E	16
GO:0006986	BP	GO:0006986	response to unfolded protein	12/132	183/18866	6.13068e-09	1.20822e-06	9.11412e-07	DNAJB1/HSPA1B/HSPA1A/PPP1R15A/ATF3/HSP90AA1/HSPB1/PPP1R15B/BAG3/DNAJB4/HSPH1/ERN1	12
GO:0071276	BP	GO:0071276	cellular response to cadmium ion	7/132	38/18866	7.36719e-09	1.3482e-06	1.017e-06	FOS/JUN/MT1G/MT1H/MT1M/MT1F/MT1E	7
GO:0030099	BP	GO:0030099	myeloid cell differentiation	17/132	431/18866	8.90345e-09	1.52071e-06	1.14714e-06	FOS/ZFP36/JUNB/JUN/HSPA1B/HSPA1A/ID2/NFKBIA/CEBPB/KLF2/TRIB1/MYC/ZFP36L1/MAFB/MT1G/KLF10/STAT3	17
GO:0001933	BP	GO:0001933	negative regulation of protein phosphorylation	17/132	444/18866	1.3805e-08	2.21052e-06	1.66749e-06	GADD45B/DUSP1/JUN/SOCS3/KLF4/ATF3/TRIB1/MYC/HSPB1/DUSP2/TNFAIP3/PPP1R15B/CDKN1C/DDIT4/HEXIM1/MYADM/GPRC5A	17
GO:1902105	BP	GO:1902105	regulation of leukocyte differentiation	14/132	290/18866	1.62471e-08	2.44854e-06	1.84704e-06	FOS/JUN/ID2/CEBPB/TRIB1/ZFP36L2/MYC/ZFP36L1/MAFB/KLF10/EGR3/IRF1/NFKBIZ/SOX4	14
GO:1903708	BP	GO:1903708	positive regulation of hemopoiesis	12/132	204/18866	2.07302e-08	2.80405e-06	2.11522e-06	FOS/JUN/HSPA1B/HSPA1A/ID2/TRIB1/ZFP36L1/KLF10/EGR3/STAT3/NFKBIZ/SOX4	12
GO:0006979	BP	GO:0006979	response to oxidative stress	17/132	458/18866	2.17679e-08	2.80405e-06	2.11522e-06	FOS/DUSP1/JUN/HSPA1B/HSPA1A/KLF4/KLF2/RHOB/TRA2B/MCL1/HSPB1/TXNIP/TNFAIP3/CRYAB/PPP1R15B/APOD/GPX3	17
GO:0035966	BP	GO:0035966	response to topologically incorrect protein	12/132	205/18866	2.18895e-08	2.80405e-06	2.11522e-06	DNAJB1/HSPA1B/HSPA1A/PPP1R15A/ATF3/HSP90AA1/HSPB1/PPP1R15B/BAG3/DNAJB4/HSPH1/ERN1	12
GO:0045639	BP	GO:0045639	positive regulation of myeloid cell differentiation	9/132	101/18866	3.70253e-08	4.51708e-06	3.40744e-06	FOS/JUN/HSPA1B/HSPA1A/ID2/TRIB1/ZFP36L1/KLF10/STAT3	9
GO:0010273	BP	GO:0010273	detoxification of copper ion	5/132	15/18866	4.41113e-08	4.91361e-06	3.70656e-06	MT1G/MT1H/MT1M/MT1F/MT1E	5
GO:1990169	BP	GO:1990169	stress response to copper ion	5/132	15/18866	4.41113e-08	4.91361e-06	3.70656e-06	MT1G/MT1H/MT1M/MT1F/MT1E	5
GO:0045646	BP	GO:0045646	regulation of erythrocyte differentiation	7/132	50/18866	5.4384e-08	5.80549e-06	4.37934e-06	ZFP36/HSPA1B/HSPA1A/ID2/ZFP36L1/MAFB/STAT3	7
GO:0045598	BP	GO:0045598	regulation of fat cell differentiation	10/132	143/18866	6.47673e-08	6.63735e-06	5.00685e-06	ZFP36/ID2/CEBPB/PIM1/ZFP36L2/ZFP36L1/ID4/HNRNPU/ASXL1/ADIRF	10
GO:0043618	BP	GO:0043618	regulation of transcription from RNA polymerase II promoter in response to stress	9/132	109/18866	7.2116e-08	7.1062e-06	5.36053e-06	DNAJB1/EGR1/JUN/HSPA1A/CEBPB/ATF3/KLF2/UBC/BAG3	9
GO:0009266	BP	GO:0009266	response to temperature stimulus	12/132	233/18866	8.97567e-08	7.94043e-06	5.98982e-06	DNAJB1/FOS/HSPA1B/HSPA1A/NFKBIA/IER5/HSP90AA1/CRYAB/BAG3/NUP153/DNAJB4/HSPH1	12
GO:0061687	BP	GO:0061687	detoxification of inorganic compound	5/132	17/18866	8.988e-08	7.94043e-06	5.98982e-06	MT1G/MT1H/MT1M/MT1F/MT1E	5
GO:0097501	BP	GO:0097501	stress response to metal ion	5/132	17/18866	8.988e-08	7.94043e-06	5.98982e-06	MT1G/MT1H/MT1M/MT1F/MT1E	5
GO:0000302	BP	GO:0000302	response to reactive oxygen species	12/132	235/18866	9.85287e-08	8.41435e-06	6.34732e-06	FOS/DUSP1/JUN/KLF4/KLF2/RHOB/TRA2B/TXNIP/TNFAIP3/CRYAB/PPP1R15B/APOD	12
GO:0043620	BP	GO:0043620	regulation of DNA-templated transcription in response to stress	9/132	115/18866	1.14826e-07	9.48982e-06	7.1586e-06	DNAJB1/EGR1/JUN/HSPA1A/CEBPB/ATF3/KLF2/UBC/BAG3	9
GO:0051348	BP	GO:0051348	negative regulation of transferase activity	13/132	296/18866	1.63121e-07	1.30598e-05	9.85162e-06	GADD45B/ZFP36/DUSP1/SOCS3/TRIB1/HSPB1/DUSP2/HNRNPU/TNFAIP3/CDKN1C/MIDN/HEXIM1/GPRC5A	13
GO:0002761	BP	GO:0002761	regulation of myeloid leukocyte differentiation	9/132	123/18866	2.05008e-07	1.59161e-05	1.20062e-05	FOS/JUN/ID2/CEBPB/TRIB1/MYC/ZFP36L1/MAFB/KLF10	9
GO:0048511	BP	GO:0048511	rhythmic process	13/132	305/18866	2.30149e-07	1.72327e-05	1.29994e-05	ID1/EGR1/JUN/JUND/ID3/ID2/KLF10/ID4/HNRNPU/EGR3/SERPINF1/CLDN4/ADAMTS1	13
GO:0034605	BP	GO:0034605	cellular response to heat	9/132	125/18866	2.35419e-07	1.72327e-05	1.29994e-05	DNAJB1/HSPA1B/HSPA1A/IER5/HSP90AA1/CRYAB/BAG3/NUP153/HSPH1	9
GO:0009408	BP	GO:0009408	response to heat	10/132	166/18866	2.62992e-07	1.84902e-05	1.3948e-05	DNAJB1/HSPA1B/HSPA1A/IER5/HSP90AA1/CRYAB/BAG3/NUP153/DNAJB4/HSPH1	10
GO:0002573	BP	GO:0002573	myeloid leukocyte differentiation	11/132	210/18866	2.67033e-07	1.84902e-05	1.3948e-05	FOS/JUNB/JUN/ID2/CEBPB/TRIB1/MYC/ZFP36L1/MAFB/MT1G/KLF10	11
GO:0046686	BP	GO:0046686	response to cadmium ion	7/132	64/18866	3.11843e-07	2.10248e-05	1.58599e-05	FOS/JUN/MT1G/MT1H/MT1M/MT1F/MT1E	7
GO:0007623	BP	GO:0007623	circadian rhythm	11/132	218/18866	3.8813e-07	2.54972e-05	1.92337e-05	ID1/EGR1/JUN/JUND/ID3/ID2/KLF10/ID4/HNRNPU/EGR3/CLDN4	11
GO:0033673	BP	GO:0033673	negative regulation of kinase activity	12/132	268/18866	4.06639e-07	2.60452e-05	1.96471e-05	GADD45B/DUSP1/SOCS3/TRIB1/HSPB1/DUSP2/HNRNPU/TNFAIP3/CDKN1C/MIDN/HEXIM1/GPRC5A	12
GO:0071294	BP	GO:0071294	cellular response to zinc ion	5/132	24/18866	5.93562e-07	3.70904e-05	2.7979e-05	MT1G/MT1H/MT1M/MT1F/MT1E	5
GO:0050673	BP	GO:0050673	epithelial cell proliferation	15/132	453/18866	6.67115e-07	4.0694e-05	3.06973e-05	ZFP36/ID1/JUN/ID2/CEBPB/NR4A1/MYC/ZFP36L1/OSR2/TNFAIP3/EGR3/CDKN1C/STAT3/SERPINF1/ERN1	15
GO:0045600	BP	GO:0045600	positive regulation of fat cell differentiation	7/132	72/18866	7.0596e-07	4.20621e-05	3.17293e-05	ZFP36/ID2/CEBPB/PIM1/ZFP36L1/HNRNPU/ADIRF	7
GO:0042542	BP	GO:0042542	response to hydrogen peroxide	9/132	146/18866	8.79065e-07	5.11856e-05	3.86116e-05	DUSP1/JUN/KLF4/KLF2/RHOB/TXNIP/TNFAIP3/CRYAB/PPP1R15B	9
GO:0051384	BP	GO:0051384	response to glucocorticoid	9/132	147/18866	9.30911e-07	5.29999e-05	3.99802e-05	FOS/ZFP36/FOSB/DUSP1/ZFP36L2/ZFP36L1/HNRNPU/DDIT4/SERPINF1	9
GO:0097201	BP	GO:0097201	negative regulation of transcription from RNA polymerase II promoter in response to stress	4/132	12/18866	1.08518e-06	6.04397e-05	4.55924e-05	DNAJB1/JUN/HSPA1A/BAG3	4
GO:0033002	BP	GO:0033002	muscle cell proliferation	11/132	244/18866	1.18202e-06	6.44325e-05	4.86043e-05	JUN/ID2/KLF4/TRIB1/PIM1/SF1/TNFAIP3/STAT3/APOD/ADAMTS1/ERN1	11
GO:0050684	BP	GO:0050684	regulation of mRNA processing	9/132	152/18866	1.23176e-06	6.57451e-05	4.95945e-05	TRA2B/ZFP36L1/RBM39/SF1/HNRNPU/SRSF7/SRSF2/TRA2A/SAP18	9
GO:0048024	BP	GO:0048024	regulation of mRNA splicing, via spliceosome	8/132	113/18866	1.28233e-06	6.70473e-05	5.05768e-05	TRA2B/RBM39/SF1/HNRNPU/SRSF7/SRSF2/TRA2A/SAP18	8
GO:0071280	BP	GO:0071280	cellular response to copper ion	5/132	28/18866	1.34199e-06	6.87637e-05	5.18715e-05	MT1G/MT1H/MT1M/MT1F/MT1E	5
GO:0045926	BP	GO:0045926	negative regulation of growth	11/132	254/18866	1.74918e-06	8.78704e-05	6.62846e-05	HSPA1B/HSPA1A/IFRD1/MEG3/MT1G/CRYAB/ING1/MT1H/MT1M/MT1F/MT1E	11
GO:1902107	BP	GO:1902107	positive regulation of leukocyte differentiation	9/132	159/18866	1.79205e-06	8.82932e-05	6.66035e-05	FOS/JUN/ID2/TRIB1/ZFP36L1/KLF10/EGR3/NFKBIZ/SOX4	9
GO:0010043	BP	GO:0010043	response to zinc ion	6/132	54/18866	2.05226e-06	9.83553e-05	7.41938e-05	MT1G/MT1H/CRIP1/MT1M/MT1F/MT1E	6
GO:0061013	BP	GO:0061013	regulation of mRNA catabolic process	10/132	208/18866	2.07306e-06	9.83553e-05	7.41938e-05	ZFP36/HSPA1A/BTG2/UBC/ZFP36L2/ZFP36L1/HSPB1/HNRNPU/FUS/HNRNPA0	10
GO:0030218	BP	GO:0030218	erythrocyte differentiation	8/132	121/18866	2.15174e-06	9.93117e-05	7.49152e-05	ZFP36/HSPA1B/HSPA1A/ID2/KLF2/ZFP36L1/MAFB/STAT3	8
GO:0070431	BP	GO:0070431	nucleotide-binding oligomerization domain containing 2 signaling pathway	4/132	14/18866	2.17075e-06	9.93117e-05	7.49152e-05	HSPA1B/HSPA1A/NFKBIA/TNFAIP3	4
GO:0031960	BP	GO:0031960	response to corticosteroid	9/132	164/18866	2.31593e-06	0.000104095	7.85237e-05	FOS/ZFP36/FOSB/DUSP1/ZFP36L2/ZFP36L1/HNRNPU/DDIT4/SERPINF1	9
GO:0030522	BP	GO:0030522	intracellular receptor signaling pathway	11/132	265/18866	2.63741e-06	0.000116501	8.78818e-05	HSPA1B/HSPA1A/NFKBIA/KLF2/UBC/NR4A1/PIM1/TNFAIP3/STAT3/ASXL1/SCGB2A1	11
GO:0051085	BP	GO:0051085	chaperone cofactor-dependent protein refolding	5/132	32/18866	2.68872e-06	0.000116754	8.8073e-05	DNAJB1/HSPA1B/HSPA1A/DNAJB4/HSPH1	5
GO:0002763	BP	GO:0002763	positive regulation of myeloid leukocyte differentiation	6/132	58/18866	3.14347e-06	0.000134226	0.000101253	FOS/JUN/ID2/TRIB1/ZFP36L1/KLF10	6
GO:0034101	BP	GO:0034101	erythrocyte homeostasis	8/132	129/18866	3.47876e-06	0.000143777	0.000108457	ZFP36/HSPA1B/HSPA1A/ID2/KLF2/ZFP36L1/MAFB/STAT3	8
GO:0071385	BP	GO:0071385	cellular response to glucocorticoid stimulus	6/132	59/18866	3.47937e-06	0.000143777	0.000108457	ZFP36/ZFP36L2/ZFP36L1/HNRNPU/DDIT4/SERPINF1	6
GO:0001655	BP	GO:0001655	urogenital system development	12/132	330/18866	3.59179e-06	0.000143922	0.000108567	EGR1/ID3/ID2/MYC/OSR2/ID4/SERPINF1/ASXL1/CRIP1/EMX2/ADAMTS1/SOX4	12
GO:0048660	BP	GO:0048660	regulation of smooth muscle cell proliferation	9/132	173/18866	3.59524e-06	0.000143922	0.000108567	JUN/ID2/KLF4/TRIB1/SF1/TNFAIP3/APOD/ADAMTS1/ERN1	9
GO:0051090	BP	GO:0051090	regulation of DNA-binding transcription factor activity	14/132	455/18866	3.77833e-06	0.000148924	0.00011234	FOS/ID1/JUN/HSPA1B/HSPA1A/ID3/ID2/NFKBIA/KLF4/TRIB1/UBC/PIM1/TNFAIP3/STAT3	14
GO:0061077	BP	GO:0061077	chaperone-mediated protein folding	6/132	60/18866	3.84392e-06	0.000149214	0.000112559	DNAJB1/HSPA1B/HSPA1A/HSPB1/DNAJB4/HSPH1	6
GO:0048659	BP	GO:0048659	smooth muscle cell proliferation	9/132	175/18866	3.95024e-06	0.000151053	0.000113946	JUN/ID2/KLF4/TRIB1/SF1/TNFAIP3/APOD/ADAMTS1/ERN1	9
GO:0071384	BP	GO:0071384	cellular response to corticosteroid stimulus	6/132	62/18866	4.66636e-06	0.000175812	0.000132623	ZFP36/ZFP36L2/ZFP36L1/HNRNPU/DDIT4/SERPINF1	6
GO:1901673	BP	GO:1901673	regulation of mitotic spindle assembly	4/132	17/18866	5.07778e-06	0.00018854	0.000142224	HSPA1B/HSPA1A/HNRNPU/CHMP1B	4
GO:0006882	BP	GO:0006882	cellular zinc ion homeostasis	5/132	37/18866	5.65908e-06	0.000201369	0.000151901	MT1G/MT1H/MT1M/MT1F/MT1E	5
GO:0051084	BP	GO:0051084	'de novo' posttranslational protein folding	5/132	37/18866	5.65908e-06	0.000201369	0.000151901	DNAJB1/HSPA1B/HSPA1A/DNAJB4/HSPH1	5
GO:0070423	BP	GO:0070423	nucleotide-binding oligomerization domain containing signaling pathway	5/132	37/18866	5.65908e-06	0.000201369	0.000151901	HSPA1B/HSPA1A/NFKBIA/UBC/TNFAIP3	5
GO:0048545	BP	GO:0048545	response to steroid hormone	12/132	346/18866	5.82251e-06	0.000204346	0.000154148	FOS/ZFP36/FOSB/DUSP1/ZFP36L2/ZFP36L1/TXNIP/HNRNPU/DDIT4/SERPINF1/CLDN4/SCGB2A1	12
GO:0007050	BP	GO:0007050	cell cycle arrest	10/132	234/18866	5.92058e-06	0.00020498	0.000154626	DUSP1/ID2/PPP1R15A/BTG2/MYC/IRF1/CDKN1C/SOX4/PLK2/ERN1	10
GO:0035872	BP	GO:0035872	nucleotide-binding domain, leucine rich repeat containing receptor signaling pathway	5/132	38/18866	6.48008e-06	0.000216047	0.000162974	HSPA1B/HSPA1A/NFKBIA/UBC/TNFAIP3	5
GO:0043488	BP	GO:0043488	regulation of mRNA stability	9/132	186/18866	6.49096e-06	0.000216047	0.000162974	ZFP36/HSPA1A/UBC/ZFP36L2/ZFP36L1/HSPB1/HNRNPU/FUS/HNRNPA0	9
GO:1900153	BP	GO:1900153	positive regulation of nuclear-transcribed mRNA catabolic process, deadenylation-dependent decay	4/132	18/18866	6.49322e-06	0.000216047	0.000162974	ZFP36/BTG2/ZFP36L2/ZFP36L1	4
GO:0032922	BP	GO:0032922	circadian regulation of gene expression	6/132	66/18866	6.74092e-06	0.000221413	0.000167022	ID1/EGR1/ID3/ID2/ID4/HNRNPU	6
GO:0055069	BP	GO:0055069	zinc ion homeostasis	5/132	39/18866	7.39149e-06	0.000239709	0.000180823	MT1G/MT1H/MT1M/MT1F/MT1E	5
GO:0008380	BP	GO:0008380	RNA splicing	14/132	487/18866	8.20847e-06	0.000262876	0.000198299	HSPA1A/TRA2B/RBM39/SF1/HNRNPU/CLK1/SRSF7/SRSF2/FUS/HNRNPA0/TRA2A/SAP18/ERN1/HNRNPH1	14
GO:1902895	BP	GO:1902895	positive regulation of pri-miRNA transcription by RNA polymerase II	5/132	40/18866	8.40021e-06	0.000265696	0.000200426	FOS/EGR1/JUN/KLF4/STAT3	5
GO:0062197	BP	GO:0062197	cellular response to chemical stress	12/132	360/18866	8.6935e-06	0.000271619	0.000204894	FOS/JUN/HSPA1B/HSPA1A/KLF4/KLF2/RHOB/ZFP36L1/MCL1/HSPB1/TNFAIP3/GPX3	12
GO:0051592	BP	GO:0051592	response to calcium ion	8/132	147/18866	9.15353e-06	0.000280121	0.000211308	FOS/JUNB/FOSB/DUSP1/JUN/JUND/TXNIP/FUS	8
GO:0006469	BP	GO:0006469	negative regulation of protein kinase activity	10/132	246/18866	9.18431e-06	0.000280121	0.000211308	GADD45B/DUSP1/SOCS3/TRIB1/HSPB1/DUSP2/TNFAIP3/CDKN1C/HEXIM1/GPRC5A	10
GO:0043487	BP	GO:0043487	regulation of RNA stability	9/132	195/18866	9.50744e-06	0.000283412	0.000213791	ZFP36/HSPA1A/UBC/ZFP36L2/ZFP36L1/HSPB1/HNRNPU/FUS/HNRNPA0	9
GO:0006458	BP	GO:0006458	'de novo' protein folding	5/132	41/18866	9.51345e-06	0.000283412	0.000213791	DNAJB1/HSPA1B/HSPA1A/DNAJB4/HSPH1	5
GO:1900151	BP	GO:1900151	regulation of nuclear-transcribed mRNA catabolic process, deadenylation-dependent decay	4/132	20/18866	1.01699e-05	0.000299486	0.000225916	ZFP36/BTG2/ZFP36L2/ZFP36L1	4
GO:1901654	BP	GO:1901654	response to ketone	9/132	200/18866	1.16505e-05	0.000337053	0.000254254	FOS/FOSB/DUSP1/KLF4/KLF2/TXNIP/DDIT4/SERPINF1/CLDN4	9
GO:0034599	BP	GO:0034599	cellular response to oxidative stress	11/132	310/18866	1.17087e-05	0.000337053	0.000254254	FOS/JUN/HSPA1B/HSPA1A/KLF4/KLF2/RHOB/MCL1/HSPB1/TNFAIP3/GPX3	11
GO:0046688	BP	GO:0046688	response to copper ion	5/132	43/18866	1.20838e-05	0.000343986	0.000259484	MT1G/MT1H/MT1M/MT1F/MT1E	5
GO:0071774	BP	GO:0071774	response to fibroblast growth factor	8/132	153/18866	1.22668e-05	0.000345358	0.000260519	ZFP36/IER2/NR4A1/ZFP36L2/ZFP36L1/CXCL13/EGR3/HNRNPH1	8
GO:0002262	BP	GO:0002262	myeloid cell homeostasis	8/132	154/18866	1.28637e-05	0.000357931	0.000270004	ZFP36/HSPA1B/HSPA1A/ID2/KLF2/ZFP36L1/MAFB/STAT3	8
GO:0048872	BP	GO:0048872	homeostasis of number of cells	10/132	256/18866	1.29928e-05	0.000357931	0.000270004	ZFP36/HSPA1B/HSPA1A/ID2/KLF2/ZFP36L1/MAFB/TNFAIP3/STAT3/ASXL1	10
GO:0035019	BP	GO:0035019	somatic stem cell population maintenance	6/132	75/18866	1.41903e-05	0.00038676	0.000291751	KLF4/ZFP36L2/MYC/KLF10/STAT3/SOX4	6
GO:0000381	BP	GO:0000381	regulation of alternative mRNA splicing, via spliceosome	6/132	76/18866	1.53188e-05	0.000413125	0.000311639	TRA2B/SF1/HNRNPU/SRSF7/SRSF2/SAP18	6
GO:1903707	BP	GO:1903707	negative regulation of hemopoiesis	8/132	158/18866	1.5502e-05	0.00041371	0.00031208	ZFP36/ID2/NFKBIA/TRIB1/MYC/ZFP36L1/MAFB/IRF1	8
GO:1901990	BP	GO:1901990	regulation of mitotic cell cycle phase transition	13/132	448/18866	1.59247e-05	0.00042061	0.000317285	DUSP1/ID2/BTG2/KLF4/HSP90AA1/ZFP36L2/ZFP36L1/TUBA1A/TUBB4B/WEE1/ADAMTS1/SOX4/PLK2	13
GO:0000956	BP	GO:0000956	nuclear-transcribed mRNA catabolic process	9/132	210/18866	1.71948e-05	0.000449521	0.000339094	ZFP36/BTG2/RPL39/RPL34/RPL12/RPS8/ZFP36L2/RPL38/ZFP36L1	9
GO:0070841	BP	GO:0070841	inclusion body assembly	4/132	24/18866	2.18256e-05	0.000555103	0.000418739	DNAJB1/HSPA1B/HSPA1A/BAG3	4
GO:0090169	BP	GO:0090169	regulation of spindle assembly	4/132	24/18866	2.18256e-05	0.000555103	0.000418739	HSPA1B/HSPA1A/HNRNPU/CHMP1B	4
GO:0050678	BP	GO:0050678	regulation of epithelial cell proliferation	12/132	395/18866	2.18835e-05	0.000555103	0.000418739	ZFP36/ID1/JUN/NR4A1/MYC/ZFP36L1/OSR2/TNFAIP3/EGR3/CDKN1C/STAT3/SERPINF1	12
GO:0002683	BP	GO:0002683	negative regulation of immune system process	13/132	463/18866	2.24903e-05	0.000564903	0.000426131	ZFP36/DUSP1/ID2/NFKBIA/CEBPB/TRIB1/MYC/ZFP36L1/MAFB/TNFAIP3/IRF1/SERPING1/APOD	13
GO:1903313	BP	GO:1903313	positive regulation of mRNA metabolic process	6/132	82/18866	2.37098e-05	0.000589753	0.000444877	ZFP36/BTG2/TRA2B/ZFP36L2/ZFP36L1/TRA2A	6
GO:0071277	BP	GO:0071277	cellular response to calcium ion	6/132	83/18866	2.54119e-05	0.000626012	0.000472229	FOS/JUNB/FOSB/JUN/JUND/FUS	6
GO:1902893	BP	GO:1902893	regulation of pri-miRNA transcription by RNA polymerase II	5/132	51/18866	2.81969e-05	0.000688004	0.000518992	FOS/EGR1/JUN/KLF4/STAT3	5
GO:0038066	BP	GO:0038066	p38MAPK cascade	5/132	52/18866	3.10225e-05	0.000749807	0.000565613	GADD45B/ZFP36/DUSP1/ZFP36L1/GADD45G	5
GO:0000380	BP	GO:0000380	alternative mRNA splicing, via spliceosome	6/132	87/18866	3.32309e-05	0.000795679	0.000600216	TRA2B/SF1/HNRNPU/SRSF7/SRSF2/SAP18	6
GO:0051403	BP	GO:0051403	stress-activated MAPK cascade	10/132	286/18866	3.36095e-05	0.000797291	0.000601432	GADD45B/ZFP36/DUSP1/TRIB1/UBC/MYC/ZFP36L1/CRYAB/GADD45G/ERN1	10
GO:0061614	BP	GO:0061614	pri-miRNA transcription by RNA polymerase II	5/132	53/18866	3.40629e-05	0.000800634	0.000603954	FOS/EGR1/JUN/KLF4/STAT3	5
GO:0006457	BP	GO:0006457	protein folding	9/132	230/18866	3.52113e-05	0.000818445	0.00061739	DNAJB1/HSPA1B/HSPA1A/HSP90AA1/HSPB1/CRYAB/BAG3/DNAJB4/HSPH1	9
GO:1903312	BP	GO:1903312	negative regulation of mRNA metabolic process	6/132	88/18866	3.54596e-05	0.000818445	0.00061739	ZFP36/HNRNPU/SRSF7/FUS/HNRNPA0/SAP18	6
GO:0019083	BP	GO:0019083	viral transcription	8/132	178/18866	3.6539e-05	0.00083583	0.000630504	ZFP36/JUN/RPL39/RPL34/RPL12/RPS8/RPL38/NUP153	8
GO:1901987	BP	GO:1901987	regulation of cell cycle phase transition	13/132	486/18866	3.7169e-05	0.000842717	0.000635699	DUSP1/ID2/BTG2/KLF4/HSP90AA1/ZFP36L2/ZFP36L1/TUBA1A/TUBB4B/WEE1/ADAMTS1/SOX4/PLK2	13
GO:0045647	BP	GO:0045647	negative regulation of erythrocyte differentiation	3/132	10/18866	3.87597e-05	0.000863499	0.000651376	ZFP36/ZFP36L1/MAFB	3
GO:0070424	BP	GO:0070424	regulation of nucleotide-binding oligomerization domain containing signaling pathway	3/132	10/18866	3.87597e-05	0.000863499	0.000651376	HSPA1B/HSPA1A/TNFAIP3	3
GO:0072001	BP	GO:0072001	renal system development	10/132	292/18866	4.00617e-05	0.000884811	0.000667452	EGR1/ID3/ID2/MYC/OSR2/SERPINF1/ASXL1/EMX2/ADAMTS1/SOX4	10
GO:0043433	BP	GO:0043433	negative regulation of DNA-binding transcription factor activity	8/132	183/18866	4.44908e-05	0.000974234	0.000734908	ID1/ID3/ID2/NFKBIA/KLF4/TRIB1/PIM1/TNFAIP3	8
GO:0031098	BP	GO:0031098	stress-activated protein kinase signaling cascade	10/132	300/18866	5.02911e-05	0.00109191	0.00082368	GADD45B/ZFP36/DUSP1/TRIB1/UBC/MYC/ZFP36L1/CRYAB/GADD45G/ERN1	10
GO:0098754	BP	GO:0098754	detoxification	7/132	138/18866	5.29948e-05	0.00113202	0.000853931	PIM1/MT1G/MT1H/MT1M/MT1F/GPX3/MT1E	7
GO:0090084	BP	GO:0090084	negative regulation of inclusion body assembly	3/132	11/18866	5.30219e-05	0.00113202	0.000853931	DNAJB1/HSPA1B/HSPA1A	3
GO:0045638	BP	GO:0045638	negative regulation of myeloid cell differentiation	6/132	95/18866	5.46416e-05	0.00115696	0.000872745	ZFP36/NFKBIA/TRIB1/MYC/ZFP36L1/MAFB	6
GO:0030098	BP	GO:0030098	lymphocyte differentiation	11/132	368/18866	5.64454e-05	0.00118535	0.000894166	EGR1/ID2/ZFP36L2/ZFP36L1/MAFB/KLF6/EGR3/IRF1/STAT3/NFKBIZ/SOX4	11
GO:0006413	BP	GO:0006413	translational initiation	8/132	192/18866	6.24451e-05	0.00130069	0.000981165	PPP1R15A/RPL39/RPL34/RPL12/RPS8/RPL38/HSPB1/PPP1R15B	8
GO:1901342	BP	GO:1901342	regulation of vasculature development	12/132	444/18866	6.79153e-05	0.00140322	0.00105851	ID1/EGR1/KLF4/KLF2/RHOB/HSPB1/TNFAIP3/CXCL13/STAT3/SERPINF1/ADAMTS1/PLK2	12
GO:0019080	BP	GO:0019080	viral gene expression	8/132	195/18866	6.96268e-05	0.00142707	0.0010765	ZFP36/JUN/RPL39/RPL34/RPL12/RPS8/RPL38/NUP153	8
GO:0035767	BP	GO:0035767	endothelial cell chemotaxis	4/132	32/18866	7.07273e-05	0.00143812	0.00108484	NR4A1/HSPB1/CXCL13/EGR3	4
GO:0030217	BP	GO:0030217	T cell differentiation	9/132	253/18866	7.36208e-05	0.00148517	0.00112033	EGR1/ZFP36L2/ZFP36L1/MAFB/EGR3/IRF1/STAT3/NFKBIZ/SOX4	9
GO:0034620	BP	GO:0034620	cellular response to unfolded protein	7/132	146/18866	7.5722e-05	0.00150387	0.00113444	HSPA1B/HSPA1A/PPP1R15A/ATF3/PPP1R15B/BAG3/ERN1	7
GO:0044344	BP	GO:0044344	cellular response to fibroblast growth factor stimulus	7/132	146/18866	7.5722e-05	0.00150387	0.00113444	ZFP36/NR4A1/ZFP36L2/ZFP36L1/CXCL13/EGR3/HNRNPH1	7
GO:0017038	BP	GO:0017038	protein import	8/132	200/18866	8.31175e-05	0.00163805	0.00123566	NFKBIA/HSP90AA1/TXNIP/STAT3/BAG3/APOD/NUP153/PPP1R10	8
GO:0007568	BP	GO:0007568	aging	10/132	319/18866	8.38688e-05	0.00164024	0.00123731	FOS/JUN/JUND/ID2/CRYAB/STAT3/SERPINF1/SERPING1/APOD/PLK2	10
GO:0006606	BP	GO:0006606	protein import into nucleus	7/132	150/18866	8.97593e-05	0.00172517	0.00130137	NFKBIA/TXNIP/STAT3/BAG3/APOD/NUP153/PPP1R10	7
GO:0045648	BP	GO:0045648	positive regulation of erythrocyte differentiation	4/132	34/18866	9.02314e-05	0.00172517	0.00130137	HSPA1B/HSPA1A/ID2/STAT3	4
GO:0060236	BP	GO:0060236	regulation of mitotic spindle organization	4/132	34/18866	9.02314e-05	0.00172517	0.00130137	HSPA1B/HSPA1A/HNRNPU/CHMP1B	4
GO:0000377	BP	GO:0000377	RNA splicing, via transesterification reactions with bulged adenosine as nucleophile	11/132	390/18866	9.47081e-05	0.00177111	0.00133603	TRA2B/RBM39/SF1/HNRNPU/SRSF7/SRSF2/FUS/HNRNPA0/TRA2A/SAP18/HNRNPH1	11
GO:0000398	BP	GO:0000398	mRNA splicing, via spliceosome	11/132	390/18866	9.47081e-05	0.00177111	0.00133603	TRA2B/RBM39/SF1/HNRNPU/SRSF7/SRSF2/FUS/HNRNPA0/TRA2A/SAP18/HNRNPH1	11
GO:0031331	BP	GO:0031331	positive regulation of cellular catabolic process	11/132	390/18866	9.47081e-05	0.00177111	0.00133603	ZFP36/HSPA1B/HSPA1A/BTG2/TRIB1/HSP90AA1/ZFP36L2/ZFP36L1/TNFAIP3/BAG3/PLK2	11
GO:0000375	BP	GO:0000375	RNA splicing, via transesterification reactions	11/132	393/18866	0.000101341	0.00188142	0.00141924	TRA2B/RBM39/SF1/HNRNPU/SRSF7/SRSF2/FUS/HNRNPA0/TRA2A/SAP18/HNRNPH1	11
GO:0009612	BP	GO:0009612	response to mechanical stimulus	8/132	209/18866	0.000112863	0.00208025	0.00156922	FOS/FOSB/JUN/NFKBIA/BTG2/TXNIP/IRF1/BAG3	8
GO:0002753	BP	GO:0002753	cytoplasmic pattern recognition receptor signaling pathway	5/132	68/18866	0.000113783	0.00208222	0.00157071	HSPA1B/HSPA1A/NFKBIA/UBC/TNFAIP3	5
GO:0050679	BP	GO:0050679	positive regulation of epithelial cell proliferation	8/132	211/18866	0.000120545	0.00218556	0.00164867	ID1/JUN/NR4A1/MYC/OSR2/TNFAIP3/EGR3/STAT3	8
GO:0035914	BP	GO:0035914	skeletal muscle cell differentiation	5/132	69/18866	0.000121989	0.00218556	0.00164867	FOS/EGR1/BTG2/ATF3/MAFF	5
GO:0048662	BP	GO:0048662	negative regulation of smooth muscle cell proliferation	5/132	69/18866	0.000121989	0.00218556	0.00164867	KLF4/TRIB1/SF1/TNFAIP3/APOD	5
GO:0045765	BP	GO:0045765	regulation of angiogenesis	11/132	403/18866	0.0001264	0.0022339	0.00168513	ID1/KLF4/KLF2/RHOB/HSPB1/TNFAIP3/CXCL13/STAT3/SERPINF1/ADAMTS1/PLK2	11
GO:0033120	BP	GO:0033120	positive regulation of RNA splicing	4/132	37/18866	0.000126431	0.0022339	0.00168513	HSPA1A/TRA2B/TRA2A/ERN1	4
GO:0030224	BP	GO:0030224	monocyte differentiation	4/132	38/18866	0.000140543	0.00243291	0.00183525	JUN/MYC/ZFP36L1/MT1G	4
GO:0090224	BP	GO:0090224	regulation of spindle organization	4/132	38/18866	0.000140543	0.00243291	0.00183525	HSPA1B/HSPA1A/HNRNPU/CHMP1B	4
GO:1903131	BP	GO:1903131	mononuclear cell differentiation	4/132	38/18866	0.000140543	0.00243291	0.00183525	JUN/MYC/ZFP36L1/MT1G	4
GO:0045930	BP	GO:0045930	negative regulation of mitotic cell cycle	10/132	341/18866	0.000144903	0.00249156	0.00187949	DUSP1/BTG2/KLF4/ZFP36L2/ZFP36L1/WEE1/CDKN1C/SOX4/PPP1R10/PLK2	10
GO:0001503	BP	GO:0001503	ossification	11/132	412/18866	0.000153296	0.0026183	0.0019751	JUNB/ID1/JUND/ID3/ID2/CEBPB/RPL38/KLF10/OSR2/ID4/HNRNPU	11
GO:0046916	BP	GO:0046916	cellular transition metal ion homeostasis	6/132	116/18866	0.000165518	0.00280833	0.00211845	MYC/MT1G/MT1H/MT1M/MT1F/MT1E	6
GO:0035967	BP	GO:0035967	cellular response to topologically incorrect protein	7/132	166/18866	0.000168709	0.00284364	0.00214508	HSPA1B/HSPA1A/PPP1R15A/ATF3/PPP1R15B/BAG3/ERN1	7
GO:0001822	BP	GO:0001822	kidney development	9/132	283/18866	0.000171944	0.00287921	0.00217192	EGR1/ID3/ID2/MYC/OSR2/SERPINF1/ASXL1/ADAMTS1/SOX4	9
GO:0090083	BP	GO:0090083	regulation of inclusion body assembly	3/132	16/18866	0.000175399	0.00289917	0.00218698	DNAJB1/HSPA1B/HSPA1A	3
GO:1905050	BP	GO:1905050	positive regulation of metallopeptidase activity	3/132	16/18866	0.000175399	0.00289917	0.00218698	STAT3/CLDN3/CLDN4	3
GO:0035924	BP	GO:0035924	cellular response to vascular endothelial growth factor stimulus	5/132	75/18866	0.000181174	0.00297543	0.0022445	NR4A1/HSPB1/MT1G/EGR3/ERN1	5
GO:0043542	BP	GO:0043542	endothelial cell migration	9/132	286/18866	0.000186023	0.00303562	0.0022899	ID1/KLF4/RHOB/NR4A1/HSPB1/CXCL13/EGR3/SERPINF1/PLK2	9
GO:0000082	BP	GO:0000082	G1/S transition of mitotic cell cycle	9/132	287/18866	0.000190925	0.00309588	0.00233536	ID2/BTG2/KLF4/MYC/WEE1/ID4/ADAMTS1/SOX4/PLK2	9
GO:0051170	BP	GO:0051170	import into nucleus	7/132	171/18866	0.000202528	0.00326338	0.00246172	NFKBIA/TXNIP/STAT3/BAG3/APOD/NUP153/PPP1R10	7
GO:0061158	BP	GO:0061158	3'-UTR-mediated mRNA destabilization	3/132	17/18866	0.000211896	0.00339299	0.00255948	ZFP36/ZFP36L2/ZFP36L1	3
GO:0001649	BP	GO:0001649	osteoblast differentiation	8/132	231/18866	0.000224057	0.00356544	0.00268957	JUNB/ID1/JUND/ID3/ID2/CEBPB/ID4/HNRNPU	8
GO:0071364	BP	GO:0071364	cellular response to epidermal growth factor stimulus	4/132	43/18866	0.000228704	0.00361691	0.0027284	ZFP36/ID1/ZFP36L2/ZFP36L1	4
GO:0010631	BP	GO:0010631	epithelial cell migration	10/132	365/18866	0.00025063	0.00393934	0.00297162	ID1/JUN/KLF4/RHOB/NR4A1/HSPB1/CXCL13/EGR3/SERPINF1/PLK2	10
GO:0035994	BP	GO:0035994	response to muscle stretch	3/132	18/18866	0.000252977	0.00395199	0.00298116	FOS/JUN/NFKBIA	3
GO:0090132	BP	GO:0090132	epithelium migration	10/132	368/18866	0.000267528	0.00415399	0.00313354	ID1/JUN/KLF4/RHOB/NR4A1/HSPB1/CXCL13/EGR3/SERPINF1/PLK2	10
GO:0045619	BP	GO:0045619	regulation of lymphocyte differentiation	7/132	181/18866	0.00028659	0.00442315	0.00333658	ID2/ZFP36L2/ZFP36L1/EGR3/IRF1/NFKBIZ/SOX4	7
GO:0032570	BP	GO:0032570	response to progesterone	4/132	46/18866	0.000297554	0.00456486	0.00344348	FOS/FOSB/TXNIP/CLDN4	4
GO:0090130	BP	GO:0090130	tissue migration	10/132	374/18866	0.000304203	0.0046391	0.00349948	ID1/JUN/KLF4/RHOB/NR4A1/HSPB1/CXCL13/EGR3/SERPINF1/PLK2	10
GO:0070849	BP	GO:0070849	response to epidermal growth factor	4/132	47/18866	0.000323481	0.0049039	0.00369923	ZFP36/ID1/ZFP36L2/ZFP36L1	4
GO:2000045	BP	GO:2000045	regulation of G1/S transition of mitotic cell cycle	7/132	185/18866	0.000327208	0.00493122	0.00371984	ID2/BTG2/KLF4/WEE1/ADAMTS1/SOX4/PLK2	7
GO:0044843	BP	GO:0044843	cell cycle G1/S phase transition	9/132	310/18866	0.00033718	0.00505178	0.00381078	ID2/BTG2/KLF4/MYC/WEE1/ID4/ADAMTS1/SOX4/PLK2	9
GO:0071216	BP	GO:0071216	cellular response to biotic stimulus	8/132	246/18866	0.00034226	0.00509808	0.00384571	ZFP36/NFKBIA/CEBPB/TRIB1/TXNIP/TNFAIP3/CXCL13/PPP1R15B	8
GO:0050821	BP	GO:0050821	protein stabilization	7/132	187/18866	0.000349182	0.00515086	0.00388553	HSPA1B/HSPA1A/PIM1/HSP90AA1/CRYAB/BAG3/SOX4	7
GO:0070262	BP	GO:0070262	peptidyl-serine dephosphorylation	3/132	20/18866	0.000349824	0.00515086	0.00388553	DUSP1/PPP1R15A/PPP1R15B	3
GO:0009896	BP	GO:0009896	positive regulation of catabolic process	11/132	454/18866	0.000352539	0.00516117	0.00389331	ZFP36/HSPA1B/HSPA1A/BTG2/TRIB1/HSP90AA1/ZFP36L2/ZFP36L1/TNFAIP3/BAG3/PLK2	11
GO:0009636	BP	GO:0009636	response to toxic substance	8/132	250/18866	0.000381162	0.0055485	0.00418548	FOS/PIM1/MT1G/MT1H/MT1M/MT1F/GPX3/MT1E	8
GO:1901991	BP	GO:1901991	negative regulation of mitotic cell cycle phase transition	8/132	251/18866	0.00039143	0.00566578	0.00427395	DUSP1/BTG2/KLF4/ZFP36L2/ZFP36L1/WEE1/SOX4/PLK2	8
GO:0071560	BP	GO:0071560	cellular response to transforming growth factor beta stimulus	8/132	252/18866	0.000401922	0.00574746	0.00433556	FOS/ID1/JUN/HSPA1A/UBC/ZFP36L2/ZFP36L1/CDKN1C	8
GO:0036499	BP	GO:0036499	PERK-mediated unfolded protein response	3/132	21/18866	0.000406046	0.00574746	0.00433556	PPP1R15A/ATF3/PPP1R15B	3
GO:0140467	BP	GO:0140467	integrated stress response signaling	3/132	21/18866	0.000406046	0.00574746	0.00433556	PPP1R15A/ATF3/PPP1R15B	3
GO:2000737	BP	GO:2000737	negative regulation of stem cell differentiation	3/132	21/18866	0.000406046	0.00574746	0.00433556	ZFP36L2/HNRNPU/STAT3	3
GO:0050873	BP	GO:0050873	brown fat cell differentiation	4/132	50/18866	0.000410961	0.00575345	0.00434009	CEBPB/PIM1/HNRNPU/ARL4A	4
GO:0061014	BP	GO:0061014	positive regulation of mRNA catabolic process	4/132	50/18866	0.000410961	0.00575345	0.00434009	ZFP36/BTG2/ZFP36L2/ZFP36L1	4
GO:0055076	BP	GO:0055076	transition metal ion homeostasis	6/132	138/18866	0.000422938	0.00588895	0.0044423	MYC/MT1G/MT1H/MT1M/MT1F/MT1E	6
GO:1901214	BP	GO:1901214	regulation of neuron death	9/132	321/18866	0.000434489	0.00601708	0.00453895	FOS/EGR1/JUN/BTG2/CEBPB/MCL1/DDIT4/STAT3/SERPINF1	9
GO:0048255	BP	GO:0048255	mRNA stabilization	4/132	51/18866	0.000443537	0.00610936	0.00460856	ZFP36/HNRNPU/FUS/HNRNPA0	4
GO:0001656	BP	GO:0001656	metanephros development	5/132	91/18866	0.00044652	0.00611757	0.00461476	EGR1/ID3/ID2/MYC/OSR2	5
GO:0045655	BP	GO:0045655	regulation of monocyte differentiation	3/132	22/18866	0.00046776	0.00636828	0.00480388	JUN/MYC/ZFP36L1	3
GO:0071559	BP	GO:0071559	response to transforming growth factor beta	8/132	258/18866	0.000469791	0.00636828	0.00480388	FOS/ID1/JUN/HSPA1A/UBC/ZFP36L2/ZFP36L1/CDKN1C	8
GO:0043392	BP	GO:0043392	negative regulation of DNA binding	4/132	53/18866	0.000514145	0.00693285	0.00522976	ID1/JUN/ID2/NFKBIA	4
GO:0050657	BP	GO:0050657	nucleic acid transport	7/132	200/18866	0.000522543	0.00697268	0.00525981	ZFP36/ARC/ZFP36L1/HNRNPU/SRSF7/SRSF2/NUP153	7
GO:0050658	BP	GO:0050658	RNA transport	7/132	200/18866	0.000522543	0.00697268	0.00525981	ZFP36/ARC/ZFP36L1/HNRNPU/SRSF7/SRSF2/NUP153	7
GO:0042026	BP	GO:0042026	protein refolding	3/132	23/18866	0.000535181	0.00710432	0.00535911	HSPA1B/HSPA1A/HSP90AA1	3
GO:0071214	BP	GO:0071214	cellular response to abiotic stimulus	9/132	331/18866	0.000541999	0.00712103	0.00537171	EGR1/RHOB/MYC/ZFP36L1/CRYAB/IRF1/CRIP1/BAG3/ADIRF	9
GO:0104004	BP	GO:0104004	cellular response to environmental stimulus	9/132	331/18866	0.000541999	0.00712103	0.00537171	EGR1/RHOB/MYC/ZFP36L1/CRYAB/IRF1/CRIP1/BAG3/ADIRF	9
GO:0051236	BP	GO:0051236	establishment of RNA localization	7/132	203/18866	0.000570925	0.00746281	0.00562953	ZFP36/ARC/ZFP36L1/HNRNPU/SRSF7/SRSF2/NUP153	7
GO:0042110	BP	GO:0042110	T cell activation	11/132	483/18866	0.000591585	0.00766642	0.00578312	EGR1/CEBPB/ZFP36L2/ZFP36L1/MAFB/EGR3/IRF1/STAT3/NFKBIZ/SOX4/HSPH1	11
GO:1901216	BP	GO:1901216	positive regulation of neuron death	5/132	97/18866	0.000598472	0.00766642	0.00578312	FOS/EGR1/JUN/MCL1/DDIT4	5
GO:1990823	BP	GO:1990823	response to leukemia inhibitory factor	5/132	97/18866	0.000598472	0.00766642	0.00578312	SOCS3/KLF4/HNRNPU/SRSF7/TLE4	5
GO:1990830	BP	GO:1990830	cellular response to leukemia inhibitory factor	5/132	97/18866	0.000598472	0.00766642	0.00578312	SOCS3/KLF4/HNRNPU/SRSF7/TLE4	5
GO:0036003	BP	GO:0036003	positive regulation of transcription from RNA polymerase II promoter in response to stress	3/132	24/18866	0.000608518	0.00775633	0.00585095	CEBPB/ATF3/KLF2	3
GO:0071901	BP	GO:0071901	negative regulation of protein serine/threonine kinase activity	6/132	148/18866	0.000612624	0.00777001	0.00586127	DUSP1/HSPB1/DUSP2/TNFAIP3/CDKN1C/HEXIM1	6
GO:0071383	BP	GO:0071383	cellular response to steroid hormone stimulus	7/132	206/18866	0.000622807	0.00782173	0.00590028	ZFP36/ZFP36L2/ZFP36L1/HNRNPU/DDIT4/SERPINF1/SCGB2A1	7
GO:1902806	BP	GO:1902806	regulation of cell cycle G1/S phase transition	7/132	206/18866	0.000622807	0.00782173	0.00590028	ID2/BTG2/KLF4/WEE1/ADAMTS1/SOX4/PLK2	7
GO:0030316	BP	GO:0030316	osteoclast differentiation	5/132	98/18866	0.00062715	0.00783784	0.00591244	FOS/JUNB/CEBPB/MAFB/KLF10	5
GO:1901988	BP	GO:1901988	negative regulation of cell cycle phase transition	8/132	270/18866	0.000633487	0.00785577	0.00592596	DUSP1/BTG2/KLF4/ZFP36L2/ZFP36L1/WEE1/SOX4/PLK2	8
GO:1903364	BP	GO:1903364	positive regulation of cellular protein catabolic process	6/132	149/18866	0.000634717	0.00785577	0.00592596	HSPA1B/HSPA1A/TRIB1/HSP90AA1/TNFAIP3/PLK2	6
GO:0051028	BP	GO:0051028	mRNA transport	6/132	152/18866	0.000704723	0.00863876	0.0065166	ZFP36/ARC/ZFP36L1/SRSF7/SRSF2/NUP153	6
GO:0070972	BP	GO:0070972	protein localization to endoplasmic reticulum	6/132	152/18866	0.000704723	0.00863876	0.0065166	PPP1R15A/RPL39/RPL34/RPL12/RPS8/RPL38	6
GO:0043489	BP	GO:0043489	RNA stabilization	4/132	58/18866	0.000725128	0.00880464	0.00664174	ZFP36/HNRNPU/FUS/HNRNPA0	4
GO:1902373	BP	GO:1902373	negative regulation of mRNA catabolic process	4/132	58/18866	0.000725128	0.00880464	0.00664174	ZFP36/HNRNPU/FUS/HNRNPA0	4
GO:0034504	BP	GO:0034504	protein localization to nucleus	8/132	277/18866	0.000748488	0.0090454	0.00682335	NFKBIA/TXNIP/HNRNPU/STAT3/BAG3/APOD/NUP153/PPP1R10	8
GO:0000079	BP	GO:0000079	regulation of cyclin-dependent protein serine/threonine kinase activity	5/132	102/18866	0.000752273	0.00904847	0.00682566	CCNL1/TNFAIP3/SERTAD1/CDKN1C/HEXIM1	5
GO:0032387	BP	GO:0032387	negative regulation of intracellular transport	4/132	59/18866	0.000773686	0.00926254	0.00698715	CRYAB/BAG3/APOD/NUP153	4
GO:0030336	BP	GO:0030336	negative regulation of cell migration	9/132	350/18866	0.000806423	0.00960956	0.00724892	DUSP1/KLF4/RHOB/TRIB1/CXCL13/STAT3/SERPINF1/APOD/CLDN3	9
GO:0006614	BP	GO:0006614	SRP-dependent cotranslational protein targeting to membrane	5/132	105/18866	0.000857697	0.0101264	0.00763877	RPL39/RPL34/RPL12/RPS8/RPL38	5
GO:1902106	BP	GO:1902106	negative regulation of leukocyte differentiation	5/132	105/18866	0.000857697	0.0101264	0.00763877	ID2/TRIB1/MYC/MAFB/IRF1	5
GO:0006913	BP	GO:0006913	nucleocytoplasmic transport	9/132	354/18866	0.000873673	0.0102677	0.00774536	NFKBIA/TXNIP/SRSF7/SRSF2/STAT3/BAG3/APOD/NUP153/PPP1R10	9
GO:1904029	BP	GO:1904029	regulation of cyclin-dependent protein kinase activity	5/132	106/18866	0.00089517	0.0104723	0.0078997	CCNL1/TNFAIP3/SERTAD1/CDKN1C/HEXIM1	5
GO:0051169	BP	GO:0051169	nuclear transport	9/132	357/18866	0.000927052	0.0107959	0.00814387	NFKBIA/TXNIP/SRSF7/SRSF2/STAT3/BAG3/APOD/NUP153/PPP1R10	9
GO:0032102	BP	GO:0032102	negative regulation of response to external stimulus	10/132	433/18866	0.000946511	0.0109727	0.00827719	DUSP1/SOCS3/KLF4/TRIB1/TNFAIP3/CXCL13/SERPINF1/SERPING1/APOD/CLDN3	10
GO:0010948	BP	GO:0010948	negative regulation of cell cycle process	9/132	359/18866	0.00096409	0.0110869	0.00836333	DUSP1/BTG2/KLF4/ZFP36L2/ZFP36L1/WEE1/SOX4/PPP1R10/PLK2	9
GO:1900101	BP	GO:1900101	regulation of endoplasmic reticulum unfolded protein response	3/132	28/18866	0.000965017	0.0110869	0.00836333	PPP1R15A/PPP1R15B/ERN1	3
GO:0019827	BP	GO:0019827	stem cell population maintenance	6/132	162/18866	0.000982061	0.0111937	0.00844392	KLF4/ZFP36L2/MYC/KLF10/STAT3/SOX4	6
GO:0070997	BP	GO:0070997	neuron death	9/132	360/18866	0.000983055	0.0111937	0.00844392	FOS/EGR1/JUN/BTG2/CEBPB/MCL1/DDIT4/STAT3/SERPINF1	9
GO:0070059	BP	GO:0070059	intrinsic apoptotic signaling pathway in response to endoplasmic reticulum stress	4/132	63/18866	0.000991018	0.0112345	0.00847465	HSPA1A/PPP1R15A/CEBPB/ERN1	4
GO:0097193	BP	GO:0097193	intrinsic apoptotic signaling pathway	8/132	290/18866	0.00100645	0.0113547	0.00856538	HSPA1A/PPP1R15A/CEBPB/MCL1/HSPB1/DDIT4/CRIP1/ERN1	8
GO:0006613	BP	GO:0006613	cotranslational protein targeting to membrane	5/132	109/18866	0.00101492	0.0113547	0.00856538	RPL39/RPL34/RPL12/RPS8/RPL38	5
GO:2000278	BP	GO:2000278	regulation of DNA biosynthetic process	5/132	109/18866	0.00101492	0.0113547	0.00856538	DUSP1/KLF4/HSP90AA1/MYC/HNRNPU	5
GO:0098727	BP	GO:0098727	maintenance of cell number	6/132	164/18866	0.00104639	0.0116558	0.00879253	KLF4/ZFP36L2/MYC/KLF10/STAT3/SOX4	6
GO:0045577	BP	GO:0045577	regulation of B cell differentiation	3/132	29/18866	0.00107089	0.0118771	0.00895944	ID2/ZFP36L2/ZFP36L1	3
GO:2000146	BP	GO:2000146	negative regulation of cell motility	9/132	365/18866	0.00108248	0.011954	0.00901742	DUSP1/KLF4/RHOB/TRIB1/CXCL13/STAT3/SERPINF1/APOD/CLDN3	9
GO:0007093	BP	GO:0007093	mitotic cell cycle checkpoint	6/132	166/18866	0.0011139	0.0122006	0.0092035	DUSP1/BTG2/WEE1/SOX4/PPP1R10/PLK2	6
GO:0090307	BP	GO:0090307	mitotic spindle assembly	4/132	65/18866	0.00111434	0.0122006	0.0092035	HSPA1B/HSPA1A/HNRNPU/CHMP1B	4
GO:0031647	BP	GO:0031647	regulation of protein stability	8/132	296/18866	0.00114736	0.0125087	0.00943588	ID1/HSPA1B/HSPA1A/PIM1/HSP90AA1/CRYAB/BAG3/SOX4	8
GO:0071356	BP	GO:0071356	cellular response to tumor necrosis factor	8/132	297/18866	0.00117231	0.0127265	0.00960019	ZFP36/HSPA1B/HSPA1A/NFKBIA/KLF2/ZFP36L2/ZFP36L1/TNFAIP3	8
GO:0009314	BP	GO:0009314	response to radiation	10/132	447/18866	0.00120253	0.0129995	0.00980609	FOS/EGR1/DUSP1/JUND/ID2/RHOB/MYC/CRYAB/CRIP1/ADIRF	10
GO:0045670	BP	GO:0045670	regulation of osteoclast differentiation	4/132	67/18866	0.00124806	0.013435	0.0101346	FOS/CEBPB/MAFB/KLF10	4
GO:0034614	BP	GO:0034614	cellular response to reactive oxygen species	6/132	170/18866	0.00125893	0.0134949	0.0101798	FOS/JUN/KLF4/KLF2/RHOB/TNFAIP3	6
GO:0006417	BP	GO:0006417	regulation of translation	10/132	450/18866	0.00126416	0.0134949	0.0101798	ZFP36/PPP1R15A/BTG2/ZFP36L2/RPL38/ZFP36L1/HSPB1/PPP1R15B/STAT3/SOX4	10
GO:0009743	BP	GO:0009743	response to carbohydrate	7/132	233/18866	0.00127836	0.0135898	0.0102514	EGR1/TRA2B/ZFP36L1/TXNIP/SERPINF1/SOX4/ERN1	7
GO:0048568	BP	GO:0048568	embryonic organ development	10/132	451/18866	0.00128526	0.0136068	0.0102642	JUNB/SOCS3/ID3/ID2/CEBPB/TRA2B/RPL38/ZFP36L1/MAFB/OSR2	10
GO:1902369	BP	GO:1902369	negative regulation of RNA catabolic process	4/132	68/18866	0.00131895	0.0139059	0.0104899	ZFP36/HNRNPU/FUS/HNRNPA0	4
GO:0006403	BP	GO:0006403	RNA localization	7/132	236/18866	0.00137587	0.0144466	0.0108977	ZFP36/ARC/ZFP36L1/HNRNPU/SRSF7/SRSF2/NUP153	7
GO:0061157	BP	GO:0061157	mRNA destabilization	3/132	32/18866	0.00143157	0.0149701	0.0112926	ZFP36/ZFP36L2/ZFP36L1	3
GO:0007052	BP	GO:0007052	mitotic spindle organization	5/132	118/18866	0.00144592	0.0150587	0.0113594	HSPA1B/HSPA1A/HNRNPU/CHMP1B/PLK2	5
GO:0000184	BP	GO:0000184	nuclear-transcribed mRNA catabolic process, nonsense-mediated decay	5/132	120/18866	0.00155759	0.0160558	0.0121116	RPL39/RPL34/RPL12/RPS8/RPL38	5
GO:0045047	BP	GO:0045047	protein targeting to ER	5/132	120/18866	0.00155759	0.0160558	0.0121116	RPL39/RPL34/RPL12/RPS8/RPL38	5
GO:0045736	BP	GO:0045736	negative regulation of cyclin-dependent protein serine/threonine kinase activity	3/132	33/18866	0.00156672	0.0160558	0.0121116	TNFAIP3/CDKN1C/HEXIM1	3
GO:1905048	BP	GO:1905048	regulation of metallopeptidase activity	3/132	33/18866	0.00156672	0.0160558	0.0121116	STAT3/CLDN3/CLDN4	3
GO:0014706	BP	GO:0014706	striated muscle tissue development	9/132	389/18866	0.00167963	0.0171443	0.0129327	FOS/EGR1/ID2/BTG2/ATF3/IFRD1/PIM1/HNRNPU/MAFF	9
GO:1904030	BP	GO:1904030	negative regulation of cyclin-dependent protein kinase activity	3/132	34/18866	0.00170961	0.017381	0.0131113	TNFAIP3/CDKN1C/HEXIM1	3
GO:0051101	BP	GO:0051101	regulation of DNA binding	5/132	124/18866	0.0017998	0.0181539	0.0136943	ID1/JUN/ID2/NFKBIA/KLF4	5
GO:0072599	BP	GO:0072599	establishment of protein localization to endoplasmic reticulum	5/132	124/18866	0.0017998	0.0181539	0.0136943	RPL39/RPL34/RPL12/RPS8/RPL38	5
GO:0050779	BP	GO:0050779	RNA destabilization	3/132	35/18866	0.00186039	0.0186914	0.0140998	ZFP36/ZFP36L2/ZFP36L1	3
GO:0034612	BP	GO:0034612	response to tumor necrosis factor	8/132	320/18866	0.00187643	0.018779	0.0141658	ZFP36/HSPA1B/HSPA1A/NFKBIA/KLF2/ZFP36L2/ZFP36L1/TNFAIP3	8
GO:0038034	BP	GO:0038034	signal transduction in absence of ligand	4/132	75/18866	0.00189584	0.0188261	0.0142014	HSPA1B/HSPA1A/MCL1/BAG3	4
GO:0097192	BP	GO:0097192	extrinsic apoptotic signaling pathway in absence of ligand	4/132	75/18866	0.00189584	0.0188261	0.0142014	HSPA1B/HSPA1A/MCL1/BAG3	4
GO:0040013	BP	GO:0040013	negative regulation of locomotion	9/132	397/18866	0.00192908	0.0190253	0.0143516	DUSP1/KLF4/RHOB/TRIB1/CXCL13/STAT3/SERPINF1/APOD/CLDN3	9
GO:2000134	BP	GO:2000134	negative regulation of G1/S transition of mitotic cell cycle	5/132	126/18866	0.00193075	0.0190253	0.0143516	BTG2/KLF4/WEE1/SOX4/PLK2	5
GO:0033077	BP	GO:0033077	T cell differentiation in thymus	4/132	76/18866	0.00199045	0.0195384	0.0147387	ZFP36L2/ZFP36L1/MAFB/EGR3	4
GO:0051973	BP	GO:0051973	positive regulation of telomerase activity	3/132	36/18866	0.00201921	0.0195955	0.0147817	KLF4/HSP90AA1/MYC	3
GO:1901099	BP	GO:1901099	negative regulation of signal transduction in absence of ligand	3/132	36/18866	0.00201921	0.0195955	0.0147817	HSPA1B/HSPA1A/MCL1	3
GO:2001240	BP	GO:2001240	negative regulation of extrinsic apoptotic signaling pathway in absence of ligand	3/132	36/18866	0.00201921	0.0195955	0.0147817	HSPA1B/HSPA1A/MCL1	3
GO:0051271	BP	GO:0051271	negative regulation of cellular component movement	9/132	400/18866	0.00202994	0.0196253	0.0148042	DUSP1/KLF4/RHOB/TRIB1/CXCL13/STAT3/SERPINF1/APOD/CLDN3	9
GO:0001667	BP	GO:0001667	ameboidal-type cell migration	10/132	481/18866	0.00206567	0.0198956	0.0150082	ID1/JUN/KLF4/RHOB/NR4A1/HSPB1/CXCL13/EGR3/SERPINF1/PLK2	10
GO:0071478	BP	GO:0071478	cellular response to radiation	6/132	188/18866	0.00209792	0.0199233	0.0150291	EGR1/RHOB/MYC/CRYAB/CRIP1/ADIRF	6
GO:0071496	BP	GO:0071496	cellular response to external stimulus	8/132	326/18866	0.00210623	0.0199233	0.0150291	FOS/JUN/ATF3/PIM1/MAP1LC3B/KLF10/IRF1/BAG3	8
GO:0036490	BP	GO:0036490	regulation of translation in response to endoplasmic reticulum stress	2/132	10/18866	0.00210743	0.0199233	0.0150291	PPP1R15A/PPP1R15B	2
GO:0072203	BP	GO:0072203	cell proliferation involved in metanephros development	2/132	10/18866	0.00210743	0.0199233	0.0150291	EGR1/MYC	2
GO:1903897	BP	GO:1903897	regulation of PERK-mediated unfolded protein response	2/132	10/18866	0.00210743	0.0199233	0.0150291	PPP1R15A/PPP1R15B	2
GO:0043534	BP	GO:0043534	blood vessel endothelial cell migration	6/132	189/18866	0.00215449	0.0202934	0.0153082	ID1/KLF4/NR4A1/HSPB1/EGR3/PLK2	6
GO:0000288	BP	GO:0000288	nuclear-transcribed mRNA catabolic process, deadenylation-dependent decay	4/132	78/18866	0.00218938	0.0205465	0.0154991	ZFP36/BTG2/ZFP36L2/ZFP36L1	4
GO:0030308	BP	GO:0030308	negative regulation of cell growth	6/132	190/18866	0.00221222	0.020685	0.0156036	HSPA1B/HSPA1A/IFRD1/MEG3/CRYAB/ING1	6
GO:0007517	BP	GO:0007517	muscle organ development	9/132	407/18866	0.00228171	0.0212156	0.0160039	FOS/EGR1/ID3/BTG2/ATF3/PIM1/CRYAB/MAFF/EGR3	9
GO:0045667	BP	GO:0045667	regulation of osteoblast differentiation	5/132	131/18866	0.00228851	0.0212156	0.0160039	ID1/JUND/ID3/ID2/CEBPB	5
GO:0007492	BP	GO:0007492	endoderm development	4/132	79/18866	0.0022938	0.0212156	0.0160039	DUSP1/ARC/ZFP36L1/DUSP2	4
GO:0060537	BP	GO:0060537	muscle tissue development	9/132	409/18866	0.00235804	0.0217217	0.0163857	FOS/EGR1/ID2/BTG2/ATF3/IFRD1/PIM1/HNRNPU/MAFF	9
GO:1902807	BP	GO:1902807	negative regulation of cell cycle G1/S phase transition	5/132	132/18866	0.00236548	0.0217217	0.0163857	BTG2/KLF4/WEE1/SOX4/PLK2	5
GO:0007611	BP	GO:0007611	learning or memory	7/132	260/18866	0.00238173	0.0217929	0.0164393	FOS/JUN/BTG2/CEBPB/ARC/SERPINF1/PLK2	7
GO:0031397	BP	GO:0031397	negative regulation of protein ubiquitination	4/132	80/18866	0.00240161	0.0218966	0.0165176	HSPA1B/HSPA1A/TNFAIP3/SOX4	4
GO:0015931	BP	GO:0015931	nucleobase-containing compound transport	7/132	261/18866	0.0024334	0.0221077	0.0166768	ZFP36/ARC/ZFP36L1/HNRNPU/SRSF7/SRSF2/NUP153	7
GO:0032496	BP	GO:0032496	response to lipopolysaccharide	8/132	334/18866	0.00244652	0.0221483	0.0167075	FOS/ZFP36/NFKBIA/CEBPB/TRIB1/TNFAIP3/CXCL13/HNRNPA0	8
GO:0071158	BP	GO:0071158	positive regulation of cell cycle arrest	4/132	81/18866	0.00251286	0.0226513	0.0170869	ID2/BTG2/SOX4/PLK2	4
GO:0034115	BP	GO:0034115	negative regulation of heterotypic cell-cell adhesion	2/132	11/18866	0.00256396	0.0226513	0.0170869	KLF4/MYADM	2
GO:0045657	BP	GO:0045657	positive regulation of monocyte differentiation	2/132	11/18866	0.00256396	0.0226513	0.0170869	JUN/ZFP36L1	2
GO:0046643	BP	GO:0046643	regulation of gamma-delta T cell activation	2/132	11/18866	0.00256396	0.0226513	0.0170869	EGR3/SOX4	2
GO:0070587	BP	GO:0070587	regulation of cell-cell adhesion involved in gastrulation	2/132	11/18866	0.00256396	0.0226513	0.0170869	KLF4/MYADM	2
GO:1903265	BP	GO:1903265	positive regulation of tumor necrosis factor-mediated signaling pathway	2/132	11/18866	0.00256396	0.0226513	0.0170869	HSPA1B/HSPA1A	2
GO:1990440	BP	GO:1990440	positive regulation of transcription from RNA polymerase II promoter in response to endoplasmic reticulum stress	2/132	11/18866	0.00256396	0.0226513	0.0170869	CEBPB/ATF3	2
GO:0071897	BP	GO:0071897	DNA biosynthetic process	6/132	196/18866	0.00258343	0.0227448	0.0171575	DUSP1/KLF4/UBC/HSP90AA1/MYC/HNRNPU	6
GO:0009749	BP	GO:0009749	response to glucose	6/132	197/18866	0.00264959	0.0232474	0.0175366	EGR1/TRA2B/TXNIP/SERPINF1/SOX4/ERN1	6
GO:0002221	BP	GO:0002221	pattern recognition receptor signaling pathway	6/132	201/18866	0.00292701	0.0255938	0.0193066	HSPA1B/HSPA1A/NFKBIA/UBC/TNFAIP3/IRF1	6
GO:0007179	BP	GO:0007179	transforming growth factor beta receptor signaling pathway	6/132	202/18866	0.00299964	0.0260511	0.0196515	FOS/ID1/JUN/HSPA1A/UBC/CDKN1C	6
GO:0009746	BP	GO:0009746	response to hexose	6/132	202/18866	0.00299964	0.0260511	0.0196515	EGR1/TRA2B/TXNIP/SERPINF1/SOX4/ERN1	6
GO:0050727	BP	GO:0050727	regulation of inflammatory response	9/132	425/18866	0.00304466	0.0260684	0.0196646	SOCS3/NFKBIA/CEBPB/KLF4/TNFAIP3/STAT3/SERPINF1/APOD/NFKBIZ	9
GO:0000185	BP	GO:0000185	activation of MAPKKK activity	2/132	12/18866	0.00306269	0.0260684	0.0196646	GADD45B/GADD45G	2
GO:0008298	BP	GO:0008298	intracellular mRNA localization	2/132	12/18866	0.00306269	0.0260684	0.0196646	ZFP36/ZFP36L1	2
GO:0042492	BP	GO:0042492	gamma-delta T cell differentiation	2/132	12/18866	0.00306269	0.0260684	0.0196646	EGR3/SOX4	2
GO:0060213	BP	GO:0060213	positive regulation of nuclear-transcribed mRNA poly(A) tail shortening	2/132	12/18866	0.00306269	0.0260684	0.0196646	ZFP36/BTG2	2
GO:0070586	BP	GO:0070586	cell-cell adhesion involved in gastrulation	2/132	12/18866	0.00306269	0.0260684	0.0196646	KLF4/MYADM	2
GO:0001709	BP	GO:0001709	cell fate determination	3/132	42/18866	0.003149	0.0267143	0.0201518	KLF4/IFRD1/MCL1	3
GO:0032436	BP	GO:0032436	positive regulation of proteasomal ubiquitin-dependent protein catabolic process	4/132	87/18866	0.00325555	0.0275271	0.0207649	HSPA1B/HSPA1A/TRIB1/PLK2	4
GO:0034284	BP	GO:0034284	response to monosaccharide	6/132	207/18866	0.0033832	0.0285124	0.0215082	EGR1/TRA2B/TXNIP/SERPINF1/SOX4/ERN1	6
GO:1902850	BP	GO:1902850	microtubule cytoskeleton organization involved in mitosis	5/132	144/18866	0.00344231	0.0289154	0.0218122	HSPA1B/HSPA1A/HNRNPU/CHMP1B/PLK2	5
GO:0071222	BP	GO:0071222	cellular response to lipopolysaccharide	6/132	208/18866	0.00346411	0.0290034	0.0218786	ZFP36/NFKBIA/CEBPB/TRIB1/TNFAIP3/CXCL13	6
GO:0001892	BP	GO:0001892	embryonic placenta development	4/132	89/18866	0.00353304	0.0292508	0.0220652	JUNB/SOCS3/CEBPB/ZFP36L1	4
GO:0071322	BP	GO:0071322	cellular response to carbohydrate stimulus	5/132	145/18866	0.00354561	0.0292508	0.0220652	TRA2B/ZFP36L1/SERPINF1/SOX4/ERN1	5
GO:0021978	BP	GO:0021978	telencephalon regionalization	2/132	13/18866	0.003603	0.0292508	0.0220652	TRA2B/EMX2	2
GO:0031665	BP	GO:0031665	negative regulation of lipopolysaccharide-mediated signaling pathway	2/132	13/18866	0.003603	0.0292508	0.0220652	TRIB1/TNFAIP3	2
GO:0048715	BP	GO:0048715	negative regulation of oligodendrocyte differentiation	2/132	13/18866	0.003603	0.0292508	0.0220652	ID2/ID4	2
GO:0061029	BP	GO:0061029	eyelid development in camera-type eye	2/132	13/18866	0.003603	0.0292508	0.0220652	JUN/OSR2	2
GO:0099640	BP	GO:0099640	axo-dendritic protein transport	2/132	13/18866	0.003603	0.0292508	0.0220652	HSPB1/HNRNPU	2
GO:1900102	BP	GO:1900102	negative regulation of endoplasmic reticulum unfolded protein response	2/132	13/18866	0.003603	0.0292508	0.0220652	PPP1R15A/PPP1R15B	2
GO:1902947	BP	GO:1902947	regulation of tau-protein kinase activity	2/132	13/18866	0.003603	0.0292508	0.0220652	EGR1/HSP90AA1	2
GO:0002237	BP	GO:0002237	response to molecule of bacterial origin	8/132	356/18866	0.00360782	0.0292508	0.0220652	FOS/ZFP36/NFKBIA/CEBPB/TRIB1/TNFAIP3/CXCL13/HNRNPA0	8
GO:0022407	BP	GO:0022407	regulation of cell-cell adhesion	9/132	439/18866	0.00376727	0.0304472	0.0229677	CEBPB/KLF4/CXCL13/EGR3/IRF1/NFKBIZ/MYADM/SOX4/HSPH1	9
GO:0030278	BP	GO:0030278	regulation of ossification	6/132	212/18866	0.00380221	0.0306329	0.0231078	ID1/JUND/ID3/ID2/CEBPB/OSR2	6
GO:0010677	BP	GO:0010677	negative regulation of cellular carbohydrate metabolic process	3/132	45/18866	0.00383351	0.030692	0.0231524	DDIT4/STAT3/MIDN	3
GO:0045429	BP	GO:0045429	positive regulation of nitric oxide biosynthetic process	3/132	45/18866	0.00383351	0.030692	0.0231524	KLF4/KLF2/HSP90AA1	3
GO:1903321	BP	GO:1903321	negative regulation of protein modification by small protein conjugation or removal	4/132	92/18866	0.00397876	0.0316035	0.0238399	HSPA1B/HSPA1A/TNFAIP3/SOX4	4
GO:1905897	BP	GO:1905897	regulation of response to endoplasmic reticulum stress	4/132	92/18866	0.00397876	0.0316035	0.0238399	HSPA1A/PPP1R15A/PPP1R15B/ERN1	4
GO:0048608	BP	GO:0048608	reproductive structure development	9/132	443/18866	0.0039967	0.0316035	0.0238399	JUNB/SOCS3/CEBPB/ZFP36L1/SF1/ID4/SERPINF1/CRIP1/ADAMTS1	9
GO:0048732	BP	GO:0048732	gland development	9/132	443/18866	0.0039967	0.0316035	0.0238399	JUN/ID2/CEBPB/MAFB/ID4/TNFAIP3/SERPINF1/ASXL1/CRIP1	9
GO:1900744	BP	GO:1900744	regulation of p38MAPK cascade	3/132	46/18866	0.0040802	0.0320659	0.0241887	GADD45B/DUSP1/GADD45G	3
GO:1904407	BP	GO:1904407	positive regulation of nitric oxide metabolic process	3/132	46/18866	0.0040802	0.0320659	0.0241887	KLF4/KLF2/HSP90AA1	3
GO:0032677	BP	GO:0032677	regulation of interleukin-8 production	4/132	93/18866	0.0041354	0.0322012	0.0242908	HSPA1B/HSPA1A/KLF4/STAT3	4
GO:0034616	BP	GO:0034616	response to laminar fluid shear stress	2/132	14/18866	0.0041843	0.0322012	0.0242908	KLF4/KLF2	2
GO:0043558	BP	GO:0043558	regulation of translational initiation in response to stress	2/132	14/18866	0.0041843	0.0322012	0.0242908	PPP1R15A/PPP1R15B	2
GO:0060211	BP	GO:0060211	regulation of nuclear-transcribed mRNA poly(A) tail shortening	2/132	14/18866	0.0041843	0.0322012	0.0242908	ZFP36/BTG2	2
GO:0072216	BP	GO:0072216	positive regulation of metanephros development	2/132	14/18866	0.0041843	0.0322012	0.0242908	EGR1/MYC	2
GO:1901722	BP	GO:1901722	regulation of cell proliferation involved in kidney development	2/132	14/18866	0.0041843	0.0322012	0.0242908	EGR1/MYC	2
GO:0072593	BP	GO:0072593	reactive oxygen species metabolic process	7/132	288/18866	0.0041854	0.0322012	0.0242908	KLF4/KLF2/HSP90AA1/CRYAB/DDIT4/STAT3/GPX3	7
GO:0061458	BP	GO:0061458	reproductive system development	9/132	447/18866	0.00423695	0.0325002	0.0245163	JUNB/SOCS3/CEBPB/ZFP36L1/SF1/ID4/SERPINF1/CRIP1/ADAMTS1	9
GO:0051591	BP	GO:0051591	response to cAMP	4/132	94/18866	0.00429616	0.032856	0.0247848	FOS/FOSB/DUSP1/ZFP36L1	4
GO:0046677	BP	GO:0046677	response to antibiotic	3/132	47/18866	0.00433634	0.0330646	0.0249421	ID1/HSP90AA1/CRIP1	3
GO:0000075	BP	GO:0000075	cell cycle checkpoint	6/132	219/18866	0.00445204	0.0338461	0.0255316	DUSP1/BTG2/WEE1/SOX4/PPP1R10/PLK2	6
GO:0045862	BP	GO:0045862	positive regulation of proteolysis	8/132	370/18866	0.00454436	0.0344457	0.025984	HSPA1B/HSPA1A/TRIB1/MYC/STAT3/CLDN3/CLDN4/PLK2	8
GO:0009409	BP	GO:0009409	response to cold	3/132	48/18866	0.00460203	0.034576	0.0260822	FOS/NFKBIA/HSP90AA1	3
GO:0051972	BP	GO:0051972	regulation of telomerase activity	3/132	48/18866	0.00460203	0.034576	0.0260822	KLF4/HSP90AA1/MYC	3
GO:2001239	BP	GO:2001239	regulation of extrinsic apoptotic signaling pathway in absence of ligand	3/132	48/18866	0.00460203	0.034576	0.0260822	HSPA1B/HSPA1A/MCL1	3
GO:0034976	BP	GO:0034976	response to endoplasmic reticulum stress	7/132	294/18866	0.00467944	0.0350547	0.0264434	JUN/HSPA1A/PPP1R15A/CEBPB/ATF3/PPP1R15B/ERN1	7
GO:0071219	BP	GO:0071219	cellular response to molecule of bacterial origin	6/132	222/18866	0.00475429	0.0352807	0.0266138	ZFP36/NFKBIA/CEBPB/TRIB1/TNFAIP3/CXCL13	6
GO:0032651	BP	GO:0032651	regulation of interleukin-1 beta production	4/132	97/18866	0.00480364	0.0352807	0.0266138	EGR1/HSPB1/TNFAIP3/STAT3	4
GO:1901655	BP	GO:1901655	cellular response to ketone	4/132	97/18866	0.00480364	0.0352807	0.0266138	KLF4/KLF2/DDIT4/SERPINF1	4
GO:0002467	BP	GO:0002467	germinal center formation	2/132	15/18866	0.004806	0.0352807	0.0266138	TNFAIP3/CXCL13	2
GO:0045475	BP	GO:0045475	locomotor rhythm	2/132	15/18866	0.004806	0.0352807	0.0266138	EGR1/ID2	2
GO:0045651	BP	GO:0045651	positive regulation of macrophage differentiation	2/132	15/18866	0.004806	0.0352807	0.0266138	ID2/TRIB1	2
GO:0045820	BP	GO:0045820	negative regulation of glycolytic process	2/132	15/18866	0.004806	0.0352807	0.0266138	DDIT4/STAT3	2
GO:0030850	BP	GO:0030850	prostate gland development	3/132	49/18866	0.00487737	0.0356006	0.0268552	ID4/SERPINF1/CRIP1	3
GO:0060711	BP	GO:0060711	labyrinthine layer development	3/132	49/18866	0.00487737	0.0356006	0.0268552	JUNB/SOCS3/ZFP36L1	3
GO:0045732	BP	GO:0045732	positive regulation of protein catabolic process	6/132	225/18866	0.0050714	0.0369117	0.0278442	HSPA1B/HSPA1A/TRIB1/HSP90AA1/TNFAIP3/PLK2	6
GO:0007519	BP	GO:0007519	skeletal muscle tissue development	5/132	158/18866	0.00509914	0.0370085	0.0279171	FOS/EGR1/BTG2/ATF3/MAFF	5
GO:1904707	BP	GO:1904707	positive regulation of vascular associated smooth muscle cell proliferation	3/132	50/18866	0.00516246	0.0372641	0.02811	JUN/ADAMTS1/ERN1	3
GO:0062207	BP	GO:0062207	regulation of pattern recognition receptor signaling pathway	4/132	99/18866	0.00516345	0.0372641	0.02811	HSPA1B/HSPA1A/TNFAIP3/IRF1	4
GO:0010632	BP	GO:0010632	regulation of epithelial cell migration	7/132	301/18866	0.00531013	0.0382151	0.0288273	JUN/KLF4/RHOB/HSPB1/CXCL13/SERPINF1/PLK2	7
GO:0070301	BP	GO:0070301	cellular response to hydrogen peroxide	4/132	100/18866	0.00534994	0.0383937	0.0289621	KLF4/KLF2/RHOB/TNFAIP3	4
GO:0050890	BP	GO:0050890	cognition	7/132	302/18866	0.0054052	0.0384829	0.0290294	FOS/JUN/BTG2/CEBPB/ARC/SERPINF1/PLK2	7
GO:0002762	BP	GO:0002762	negative regulation of myeloid leukocyte differentiation	3/132	51/18866	0.0054574	0.0384829	0.0290294	TRIB1/MYC/MAFB	3
GO:0006984	BP	GO:0006984	ER-nucleus signaling pathway	3/132	51/18866	0.0054574	0.0384829	0.0290294	PPP1R15A/ATF3/PPP1R15B	3
GO:0045912	BP	GO:0045912	negative regulation of carbohydrate metabolic process	3/132	51/18866	0.0054574	0.0384829	0.0290294	DDIT4/STAT3/MIDN	3
GO:1903573	BP	GO:1903573	negative regulation of response to endoplasmic reticulum stress	3/132	51/18866	0.0054574	0.0384829	0.0290294	HSPA1A/PPP1R15A/PPP1R15B	3
GO:0021542	BP	GO:0021542	dentate gyrus development	2/132	16/18866	0.00546752	0.0384829	0.0290294	BTG2/EMX2	2
GO:0061684	BP	GO:0061684	chaperone-mediated autophagy	2/132	16/18866	0.00546752	0.0384829	0.0290294	HSP90AA1/BAG3	2
GO:0032637	BP	GO:0032637	interleukin-8 production	4/132	101/18866	0.00554089	0.0387862	0.0292582	HSPA1B/HSPA1A/KLF4/STAT3	4
GO:0044773	BP	GO:0044773	mitotic DNA damage checkpoint	4/132	101/18866	0.00554089	0.0387862	0.0292582	BTG2/SOX4/PPP1R10/PLK2	4
GO:0097191	BP	GO:0097191	extrinsic apoptotic signaling pathway	6/132	230/18866	0.00563409	0.0393311	0.0296692	HSPA1B/HSPA1A/ATF3/MCL1/TNFAIP3/BAG3	6
GO:2001236	BP	GO:2001236	regulation of extrinsic apoptotic signaling pathway	5/132	162/18866	0.00566115	0.0394127	0.0297308	HSPA1B/HSPA1A/ATF3/MCL1/TNFAIP3	5
GO:2000060	BP	GO:2000060	positive regulation of ubiquitin-dependent protein catabolic process	4/132	102/18866	0.00573634	0.039828	0.030044	HSPA1B/HSPA1A/TRIB1/PLK2	4
GO:0031103	BP	GO:0031103	axon regeneration	3/132	52/18866	0.00576226	0.0398998	0.0300982	JUN/KLF4/APOD	3
GO:0007088	BP	GO:0007088	regulation of mitotic nuclear division	5/132	163/18866	0.00580822	0.0401096	0.0302565	DUSP1/HSPA1B/HSPA1A/HNRNPU/CHMP1B	5
GO:0002042	BP	GO:0002042	cell migration involved in sprouting angiogenesis	4/132	103/18866	0.00593635	0.0407746	0.0307581	KLF4/NR4A1/EGR3/PLK2	4
GO:0048661	BP	GO:0048661	positive regulation of smooth muscle cell proliferation	4/132	103/18866	0.00593635	0.0407746	0.0307581	JUN/ID2/ADAMTS1/ERN1	4
GO:0032731	BP	GO:0032731	positive regulation of interleukin-1 beta production	3/132	53/18866	0.00607715	0.0414087	0.0312364	EGR1/HSPB1/STAT3	3
GO:0045599	BP	GO:0045599	negative regulation of fat cell differentiation	3/132	53/18866	0.00607715	0.0414087	0.0312364	ZFP36L2/ID4/ASXL1	3
GO:0045668	BP	GO:0045668	negative regulation of osteoblast differentiation	3/132	53/18866	0.00607715	0.0414087	0.0312364	ID1/ID3/ID2	3
GO:0097305	BP	GO:0097305	response to alcohol	6/132	234/18866	0.00611612	0.0414779	0.0312887	FOS/FOSB/KLF4/KLF2/STAT3/CLDN3	6
GO:0032682	BP	GO:0032682	negative regulation of chemokine production	2/132	17/18866	0.00616827	0.0414779	0.0312887	KLF4/APOD	2
GO:0048385	BP	GO:0048385	regulation of retinoic acid receptor signaling pathway	2/132	17/18866	0.00616827	0.0414779	0.0312887	KLF2/ASXL1	2
GO:0060644	BP	GO:0060644	mammary gland epithelial cell differentiation	2/132	17/18866	0.00616827	0.0414779	0.0312887	ID2/CEBPB	2
GO:0090336	BP	GO:0090336	positive regulation of brown fat cell differentiation	2/132	17/18866	0.00616827	0.0414779	0.0312887	PIM1/HNRNPU	2
GO:1904018	BP	GO:1904018	positive regulation of vasculature development	6/132	235/18866	0.00624119	0.0418584	0.0315757	EGR1/KLF4/RHOB/HSPB1/STAT3/PLK2	6
GO:0032757	BP	GO:0032757	positive regulation of interleukin-8 production	3/132	54/18866	0.00640214	0.0428258	0.0323054	HSPA1B/HSPA1A/STAT3	3
GO:0032611	BP	GO:0032611	interleukin-1 beta production	4/132	106/18866	0.0065641	0.0436811	0.0329506	EGR1/HSPB1/TNFAIP3/STAT3	4
GO:0071156	BP	GO:0071156	regulation of cell cycle arrest	4/132	106/18866	0.0065641	0.0436811	0.0329506	ID2/BTG2/SOX4/PLK2	4
GO:0060538	BP	GO:0060538	skeletal muscle organ development	5/132	168/18866	0.0065842	0.0437014	0.0329659	FOS/EGR1/BTG2/ATF3/MAFF	5
GO:0010594	BP	GO:0010594	regulation of endothelial cell migration	6/132	238/18866	0.00662758	0.0438756	0.0330973	KLF4/RHOB/HSPB1/CXCL13/SERPINF1/PLK2	6
GO:0032781	BP	GO:0032781	positive regulation of ATPase activity	3/132	55/18866	0.00673732	0.0444871	0.0335586	DNAJB1/HNRNPU/DNAJB4	3
GO:1903426	BP	GO:1903426	regulation of reactive oxygen species biosynthetic process	4/132	107/18866	0.00678276	0.0445575	0.0336117	KLF4/KLF2/HSP90AA1/STAT3	4
GO:2001237	BP	GO:2001237	negative regulation of extrinsic apoptotic signaling pathway	4/132	107/18866	0.00678276	0.0445575	0.0336117	HSPA1B/HSPA1A/MCL1/TNFAIP3	4
GO:0042493	BP	GO:0042493	response to drug	8/132	397/18866	0.00686835	0.0450044	0.0339488	FOS/FOSB/MYC/TXNIP/STAT3/APOD/EMX2/ADIRF	8
GO:0032886	BP	GO:0032886	regulation of microtubule-based process	6/132	240/18866	0.00689465	0.0450317	0.0339695	HSPA1B/HSPA1A/HNRNPU/CHMP1B/DEFB1/PLK2	6
GO:0051782	BP	GO:0051782	negative regulation of cell division	2/132	18/18866	0.00690768	0.0450317	0.0339695	MYC/TXNIP	2
GO:1901653	BP	GO:1901653	cellular response to peptide	8/132	398/18866	0.00696899	0.0453161	0.034184	ID1/SOCS3/KLF4/KLF2/NR4A1/ZFP36L1/KLF10/STAT3	8
GO:0032526	BP	GO:0032526	response to retinoic acid	4/132	108/18866	0.00700618	0.0453278	0.0341928	DUSP1/KLF4/SERPINF1/ASXL1	4
GO:0044774	BP	GO:0044774	mitotic DNA integrity checkpoint	4/132	108/18866	0.00700618	0.0453278	0.0341928	BTG2/SOX4/PPP1R10/PLK2	4
GO:0006977	BP	GO:0006977	DNA damage response, signal transduction by p53 class mediator resulting in cell cycle arrest	3/132	56/18866	0.00708276	0.0454816	0.0343088	BTG2/SOX4/PLK2	3
GO:0010332	BP	GO:0010332	response to gamma radiation	3/132	56/18866	0.00708276	0.0454816	0.0343088	EGR1/MYC/CRYAB	3
GO:0030856	BP	GO:0030856	regulation of epithelial cell differentiation	5/132	171/18866	0.0070832	0.0454816	0.0343088	ZFP36/ID1/CEBPB/ZFP36L1/MAFF	5
GO:1903320	BP	GO:1903320	regulation of protein modification by small protein conjugation or removal	6/132	242/18866	0.00716946	0.0459204	0.0346398	EGR1/HSPA1B/HSPA1A/HSP90AA1/TNFAIP3/SOX4	6
GO:0072431	BP	GO:0072431	signal transduction involved in mitotic G1 DNA damage checkpoint	3/132	57/18866	0.00743853	0.0474068	0.0357611	BTG2/SOX4/PLK2	3
GO:1902400	BP	GO:1902400	intracellular signal transduction involved in G1 DNA damage checkpoint	3/132	57/18866	0.00743853	0.0474068	0.0357611	BTG2/SOX4/PLK2	3
GO:1901800	BP	GO:1901800	positive regulation of proteasomal protein catabolic process	4/132	110/18866	0.00746751	0.0474734	0.0358113	HSPA1B/HSPA1A/TRIB1/PLK2	4
GO:0001659	BP	GO:0001659	temperature homeostasis	5/132	174/18866	0.00760809	0.0482473	0.0363951	ID1/EGR1/CEBPB/GADD45G/STAT3	5
GO:0046629	BP	GO:0046629	gamma-delta T cell activation	2/132	19/18866	0.00768518	0.048547	0.0366212	EGR3/SOX4	2
GO:0032652	BP	GO:0032652	regulation of interleukin-1 production	4/132	111/18866	0.00770551	0.048547	0.0366212	EGR1/HSPB1/TNFAIP3/STAT3	4
GO:0009895	BP	GO:0009895	negative regulation of catabolic process	7/132	323/18866	0.00771218	0.048547	0.0366212	ZFP36/MCL1/HNRNPU/FUS/DDIT4/STAT3/HNRNPA0	7
GO:2000272	BP	GO:2000272	negative regulation of signaling receptor activity	3/132	58/18866	0.00780472	0.0490091	0.0369697	MTRNR2L8/MTRNR2L12/GPRC5A	3
GO:0070371	BP	GO:0070371	ERK1 and ERK2 cascade	7/132	325/18866	0.00796476	0.0498917	0.0376356	DUSP1/JUN/KLF4/ATF3/ZFP36L2/MYC/ZFP36L1	7
GO:0090575	CC	GO:0090575	RNA polymerase II transcription regulator complex	8/135	161/19559	1.61885e-05	0.00336721	0.00293097	FOS/JUNB/JUN/JUND/CEBPB/HNRNPU/STAT3/TLE4	8
GO:0022626	CC	GO:0022626	cytosolic ribosome	6/135	110/19559	0.000115087	0.00970526	0.0084479	RPL39/RPL34/RPL12/RPS8/RPL38/APOD	6
GO:0005667	CC	GO:0005667	transcription regulator complex	11/135	413/19559	0.00013998	0.00970526	0.0084479	FOS/JUNB/JUN/JUND/CEBPB/KLF4/NR4A1/MAFB/HNRNPU/STAT3/TLE4	11
GO:0008287	CC	GO:0008287	protein serine/threonine phosphatase complex	4/135	51/19559	0.000421855	0.0164743	0.01434	PPP1R15A/IER5/PPP1R15B/PPP1R10	4
GO:1903293	CC	GO:1903293	phosphatase complex	4/135	51/19559	0.000421855	0.0164743	0.01434	PPP1R15A/IER5/PPP1R15B/PPP1R10	4
GO:0016607	CC	GO:0016607	nuclear speck	10/135	401/19559	0.00047522	0.0164743	0.01434	HSPA1B/HSPA1A/CCNL1/RBM39/BRD2/HNRNPU/SRSF7/SRSF2/NFKBIZ/SAP18	10
GO:0005840	CC	GO:0005840	ribosome	8/135	270/19559	0.000581701	0.0172848	0.0150455	RPL39/RPL34/RPL12/RPS8/RPL38/SF1/NUFIP2/APOD	8
GO:0022625	CC	GO:0022625	cytosolic large ribosomal subunit	4/135	58/19559	0.000690014	0.0179404	0.0156161	RPL39/RPL34/RPL12/RPL38	4
GO:0005844	CC	GO:0005844	polysome	4/135	69/19559	0.00132617	0.0286558	0.0249433	RPL39/RPL38/FUS/NUFIP2	4
GO:0042788	CC	GO:0042788	polysomal ribosome	3/135	32/19559	0.00137768	0.0286558	0.0249433	RPL39/RPL38/NUFIP2	3
GO:0005719	CC	GO:0005719	nuclear euchromatin	3/135	34/19559	0.00164547	0.0311144	0.0270834	JUN/ID2/KLF4	3
GO:0016234	CC	GO:0016234	inclusion body	4/135	78/19559	0.00208622	0.0349235	0.030399	HSPA1B/HSPA1A/BAG3/NUP153	4
GO:0005681	CC	GO:0005681	spliceosomal complex	6/135	192/19559	0.00218272	0.0349235	0.030399	TRA2B/SF1/HNRNPU/SRSF2/TRA2A/HNRNPH1	6
GO:0016235	CC	GO:0016235	aggresome	3/135	39/19559	0.00245069	0.0364103	0.0316932	HSPA1B/HSPA1A/BAG3	3
GO:0000791	CC	GO:0000791	euchromatin	3/135	42/19559	0.00303246	0.0420501	0.0366023	JUN/ID2/KLF4	3
GO:0140297	MF	GO:0140297	DNA-binding transcription factor binding	14/134	347/18352	2.53749e-07	6.92734e-05	5.52905e-05	FOS/JUN/JUND/ID2/NFKBIA/CEBPB/KLF4/NR4A1/MYC/HSPB1/FUS/STAT3/ASXL1/TLE4	14
GO:0061629	MF	GO:0061629	RNA polymerase II-specific DNA-binding transcription factor binding	12/134	267/18352	6.13946e-07	8.38036e-05	6.68877e-05	FOS/JUN/JUND/ID2/NFKBIA/CEBPB/KLF4/NR4A1/HSPB1/FUS/STAT3/ASXL1	12
GO:0051082	MF	GO:0051082	unfolded protein binding	8/134	118/18352	2.44174e-06	0.000222198	0.000177347	DNAJB1/HSPA1B/HSPA1A/HSP90AA1/TUBB4B/CRYAB/DNAJB4/ERN1	8
GO:0035925	MF	GO:0035925	mRNA 3'-UTR AU-rich region binding	4/134	26/18352	3.58634e-05	0.00190476	0.00152029	ZFP36/ZFP36L2/ZFP36L1/HNRNPA0	4
GO:0017091	MF	GO:0017091	AU-rich element binding	4/134	27/18352	4.18629e-05	0.00190476	0.00152029	ZFP36/ZFP36L2/ZFP36L1/HNRNPA0	4
GO:0044183	MF	GO:0044183	protein folding chaperone	4/134	27/18352	4.18629e-05	0.00190476	0.00152029	DNAJB1/HSPA1B/HSPA1A/HSPB1	4
GO:0003712	MF	GO:0003712	transcription coregulator activity	13/134	498/18352	7.36971e-05	0.00287419	0.00229403	DNAJB1/ID1/HSPA1A/ID3/ID2/SF1/HNRNPU/SRSF2/FUS/ASXL1/SAP18/TLE4/SOX4	13
GO:0044389	MF	GO:0044389	ubiquitin-like protein ligase binding	10/134	316/18352	0.000110198	0.0033955	0.00271011	JUN/HSPA1B/HSPA1A/NFKBIA/CEBPB/TRIB1/UBC/HSP90AA1/MAP1LC3B/TXNIP	10
GO:0004860	MF	GO:0004860	protein kinase inhibitor activity	5/134	65/18352	0.00011194	0.0033955	0.00271011	SOCS3/TRIB1/HSPB1/CDKN1C/HEXIM1	5
GO:0019210	MF	GO:0019210	kinase inhibitor activity	5/134	69/18352	0.000148796	0.00403089	0.00321725	SOCS3/TRIB1/HSPB1/CDKN1C/HEXIM1	5
GO:0035259	MF	GO:0035259	glucocorticoid receptor binding	3/134	15/18352	0.000162417	0.00403089	0.00321725	CEBPB/NR4A1/STAT3	3
GO:0019207	MF	GO:0019207	kinase regulator activity	8/134	216/18352	0.000189429	0.00430952	0.00343964	SOCS3/CCNL1/KLF4/TRIB1/HSPB1/CDKN1C/HEXIM1/GPRC5A	8
GO:0003730	MF	GO:0003730	mRNA 3'-UTR binding	6/134	117/18352	0.000218265	0.00435219	0.0034737	ZFP36/ZFP36L2/ZFP36L1/HNRNPU/FUS/HNRNPA0	6
GO:0060590	MF	GO:0060590	ATPase regulator activity	4/134	41/18352	0.000223189	0.00435219	0.0034737	DNAJB1/BAG3/DNAJB4/HSPH1	4
GO:0031625	MF	GO:0031625	ubiquitin protein ligase binding	9/134	297/18352	0.00033656	0.00561487	0.0044815	JUN/HSPA1B/HSPA1A/NFKBIA/TRIB1/UBC/HSP90AA1/MAP1LC3B/TXNIP	9
GO:0031072	MF	GO:0031072	heat shock protein binding	6/134	127/18352	0.000339959	0.00561487	0.0044815	DNAJB1/ZFP36/HSPA1B/HSPA1A/BAG3/ERN1	6
GO:0001046	MF	GO:0001046	core promoter sequence-specific DNA binding	4/134	46/18352	0.000349644	0.00561487	0.0044815	FOS/CEBPB/MYC/KLF10	4
GO:0019887	MF	GO:0019887	protein kinase regulator activity	7/134	185/18352	0.000422452	0.0064072	0.0051139	SOCS3/CCNL1/TRIB1/HSPB1/CDKN1C/HEXIM1/GPRC5A	7
GO:0003714	MF	GO:0003714	transcription corepressor activity	7/134	194/18352	0.000561101	0.00806214	0.00643479	DNAJB1/HSPA1A/SF1/HNRNPU/SRSF2/SAP18/TLE4	7
GO:0035257	MF	GO:0035257	nuclear hormone receptor binding	6/134	144/18352	0.000662567	0.00904404	0.00721849	JUND/CEBPB/NR4A1/FUS/STAT3/ASXL1	6
GO:0016922	MF	GO:0016922	nuclear receptor binding	5/134	101/18352	0.000870648	0.0113184	0.00903379	JUND/CEBPB/NR4A1/FUS/STAT3	5
GO:0036002	MF	GO:0036002	pre-mRNA binding	4/134	65/18352	0.00130358	0.0161762	0.012911	TRA2B/SF1/HNRNPU/SRSF2	4
GO:0030291	MF	GO:0030291	protein serine/threonine kinase inhibitor activity	3/134	31/18352	0.00147325	0.0174868	0.0139571	HSPB1/CDKN1C/HEXIM1	3
GO:0042826	MF	GO:0042826	histone deacetylase binding	5/134	115/18352	0.00155551	0.0176579	0.0140937	HSPA1B/HSPA1A/CEBPB/KLF4/HSP90AA1	5
GO:0071889	MF	GO:0071889	14-3-3 protein binding	3/134	32/18352	0.00161703	0.0176579	0.0140937	ZFP36/ZFP36L1/DDIT4	3
GO:0051427	MF	GO:0051427	hormone receptor binding	6/134	177/18352	0.00191768	0.0201357	0.0160713	JUND/CEBPB/NR4A1/FUS/STAT3/ASXL1	6
GO:0004857	MF	GO:0004857	enzyme inhibitor activity	9/134	383/18352	0.00201969	0.0204213	0.0162993	SOCS3/TRIB1/HSPB1/TXNIP/CDKN1C/SERPINF1/SERPING1/HEXIM1/PPP1R10	9
GO:0000774	MF	GO:0000774	adenyl-nucleotide exchange factor activity	2/134	10/18352	0.0022917	0.0215735	0.0172189	BAG3/HSPH1	2
GO:0008330	MF	GO:0008330	protein tyrosine/threonine phosphatase activity	2/134	10/18352	0.0022917	0.0215735	0.0172189	DUSP1/DUSP2	2
GO:0033613	MF	GO:0033613	activating transcription factor binding	4/134	80/18352	0.00279962	0.0254765	0.0203341	FOS/JUN/ID2/MYC	4
GO:0035258	MF	GO:0035258	steroid hormone receptor binding	4/134	81/18352	0.00292862	0.0257907	0.0205849	CEBPB/NR4A1/FUS/STAT3	4
GO:0004861	MF	GO:0004861	cyclin-dependent protein serine/threonine kinase inhibitor activity	2/134	12/18352	0.00332915	0.0284018	0.0226689	CDKN1C/HEXIM1	2
GO:0017017	MF	GO:0017017	MAP kinase tyrosine/serine/threonine phosphatase activity	2/134	13/18352	0.00391569	0.0323934	0.0258548	DUSP1/DUSP2	2
GO:0033549	MF	GO:0033549	MAP kinase phosphatase activity	2/134	14/18352	0.00454653	0.0365059	0.0291372	DUSP1/DUSP2	2
GO:0001102	MF	GO:0001102	RNA polymerase II activating transcription factor binding	3/134	47/18352	0.00488188	0.0370209	0.0295482	FOS/JUN/ID2	3
GO:0048020	MF	GO:0048020	CCR chemokine receptor binding	3/134	47/18352	0.00488188	0.0370209	0.0295482	CXCL13/STAT3/DEFB1	3
GO:0016538	MF	GO:0016538	cyclin-dependent protein serine/threonine kinase regulator activity	3/134	50/18352	0.0058081	0.0428544	0.0342042	CCNL1/CDKN1C/HEXIM1	3

## Sheet: EsS5
	ONTOLOGY	ID	Description	GeneRatio	BgRatio	pvalue	p.adjust	qvalue	geneID	Count
GO:0034340	BP	GO:0034340	response to type I interferon	37/439	99/18866	4.73736e-35	2.18771e-31	1.61519e-31	IFIT3/IFIT1/MX1/OASL/RSAD2/MX2/OAS1/OAS3/ISG15/USP18/OAS2/STAT1/IFI6/BST2/IFI35/IFI27/SAMHD1/HLA-B/SP100/HLA-C/IRF7/IFITM3/IFITM1/HLA-A/XAF1/HLA-F/PSMB8/HLA-E/ADAR/STAT2/WNT5A/ISG20/IFITM2/TRIM56/IRF1/IRF2/GBP2	37
GO:0060337	BP	GO:0060337	type I interferon signaling pathway	36/439	95/18866	2.1866e-34	3.36591e-31	2.48505e-31	IFIT3/IFIT1/MX1/OASL/RSAD2/MX2/OAS1/OAS3/ISG15/USP18/OAS2/STAT1/IFI6/BST2/IFI35/IFI27/SAMHD1/HLA-B/SP100/HLA-C/IRF7/IFITM3/IFITM1/HLA-A/XAF1/HLA-F/PSMB8/HLA-E/ADAR/STAT2/WNT5A/ISG20/IFITM2/IRF1/IRF2/GBP2	36
GO:0071357	BP	GO:0071357	cellular response to type I interferon	36/439	95/18866	2.1866e-34	3.36591e-31	2.48505e-31	IFIT3/IFIT1/MX1/OASL/RSAD2/MX2/OAS1/OAS3/ISG15/USP18/OAS2/STAT1/IFI6/BST2/IFI35/IFI27/SAMHD1/HLA-B/SP100/HLA-C/IRF7/IFITM3/IFITM1/HLA-A/XAF1/HLA-F/PSMB8/HLA-E/ADAR/STAT2/WNT5A/ISG20/IFITM2/IRF1/IRF2/GBP2	36
GO:0051607	BP	GO:0051607	defense response to virus	50/439	258/18866	1.37632e-31	1.58896e-28	1.17313e-28	IFIT3/IFIT1/MX1/OASL/RSAD2/DDX58/MX2/HERC5/IFI44L/OAS1/OAS3/ISG15/IFIH1/OAS2/STAT1/PLSCR1/IFI6/BST2/GBP1/EIF2AK2/IFI27/SAMHD1/IRF7/IFITM3/IFITM1/IL1B/IFI16/PARP9/PMAIP1/GBP3/ADAR/DTX3L/STAT2/DDX60/TRIM22/PYCARD/ISG20/TRIM38/IFIT5/IFITM2/PML/TRIM5/BNIP3/TRIM56/ZC3HAV1/IRF1/BNIP3L/IRF2/SERINC3/IL6	50
GO:0009615	BP	GO:0009615	response to virus	54/439	349/18866	6.51983e-29	6.02172e-26	4.44584e-26	IFIT3/IFIT1/MX1/OASL/RSAD2/DDX58/MX2/HERC5/IFI44L/OAS1/OAS3/ISG15/IFI44/IFIH1/OAS2/STAT1/PLSCR1/IFI6/BST2/GBP1/EIF2AK2/IFI27/SAMHD1/IRF7/IFITM3/IFITM1/LCN2/IL1B/IFI16/PARP9/PMAIP1/GBP3/HMGA1/ADAR/DTX3L/STAT2/DDX60/NPC2/TRIM22/PYCARD/ISG20/TRIM38/IFIT5/IFITM2/PML/TRIM5/BNIP3/TRIM56/ZC3HAV1/IRF1/BNIP3L/IRF2/SERINC3/IL6	54
GO:0034341	BP	GO:0034341	response to interferon-gamma	37/439	202/18866	1.07393e-22	8.26568e-20	6.10256e-20	OASL/OAS1/OAS3/GBP4/OAS2/STAT1/PARP14/BST2/B2M/GBP1/HLA-B/SP100/HLA-C/IRF7/IFITM3/IFITM1/HLA-A/HLA-F/ICAM1/CCL2/PARP9/MT2A/GBP3/HLA-E/GAPDH/TRIM25/WNT5A/CD47/TRIM22/TRIM38/IFITM2/PML/TRIM5/IRF1/CDC42EP2/IRF2/GBP2	37
GO:0060333	BP	GO:0060333	interferon-gamma-mediated signaling pathway	26/439	91/18866	1.66841e-21	1.10067e-18	8.12628e-19	OASL/OAS1/OAS3/OAS2/STAT1/PARP14/B2M/GBP1/HLA-B/SP100/HLA-C/IRF7/HLA-A/HLA-F/ICAM1/PARP9/MT2A/HLA-E/TRIM25/TRIM22/TRIM38/PML/TRIM5/IRF1/IRF2/GBP2	26
GO:0071346	BP	GO:0071346	cellular response to interferon-gamma	33/439	182/18866	3.23557e-20	1.86773e-17	1.37895e-17	OASL/OAS1/OAS3/GBP4/OAS2/STAT1/PARP14/B2M/GBP1/HLA-B/SP100/HLA-C/IRF7/HLA-A/HLA-F/ICAM1/CCL2/PARP9/MT2A/GBP3/HLA-E/GAPDH/TRIM25/WNT5A/CD47/TRIM22/TRIM38/PML/TRIM5/IRF1/CDC42EP2/IRF2/GBP2	33
GO:0043903	BP	GO:0043903	regulation of symbiotic process	36/439	231/18866	1.14554e-19	5.87791e-17	4.33967e-17	IFIT1/MX1/OASL/RSAD2/OAS1/OAS3/ISG15/OAS2/STAT1/PLSCR1/BST2/EIF2AK2/IFI27/IFITM3/IFITM1/IFI16/CXCL8/ADAR/GTF2B/GAPDH/P4HB/TNIP1/TRIM25/TRIM22/ISG20/TRIM38/IFIT5/IFITM2/PML/TRIM5/PPIB/ZC3HAV1/CAV1/MDFIC/VAPA/DYNLT1	36
GO:0045069	BP	GO:0045069	regulation of viral genome replication	25/439	100/18866	3.6541e-19	1.54726e-16	1.14235e-16	IFIT1/MX1/OASL/RSAD2/OAS1/OAS3/ISG15/OAS2/PLSCR1/BST2/EIF2AK2/IFI27/IFITM3/IFITM1/IFI16/CXCL8/ADAR/TNIP1/ISG20/TRIM38/IFIT5/IFITM2/PPIB/ZC3HAV1/VAPA	25
GO:1903900	BP	GO:1903900	regulation of viral life cycle	30/439	157/18866	3.68556e-19	1.54726e-16	1.14235e-16	IFIT1/MX1/OASL/RSAD2/OAS1/OAS3/ISG15/OAS2/PLSCR1/BST2/EIF2AK2/IFI27/IFITM3/IFITM1/IFI16/CXCL8/ADAR/P4HB/TNIP1/TRIM25/TRIM22/ISG20/TRIM38/IFIT5/IFITM2/PML/TRIM5/PPIB/ZC3HAV1/VAPA	30
GO:0050792	BP	GO:0050792	regulation of viral process	34/439	217/18866	1.03493e-18	3.98277e-16	2.94048e-16	IFIT1/MX1/OASL/RSAD2/OAS1/OAS3/ISG15/OAS2/STAT1/PLSCR1/BST2/EIF2AK2/IFI27/IFITM3/IFITM1/IFI16/CXCL8/ADAR/GTF2B/P4HB/TNIP1/TRIM25/TRIM22/ISG20/TRIM38/IFIT5/IFITM2/PML/TRIM5/PPIB/ZC3HAV1/MDFIC/VAPA/DYNLT1	34
GO:1903901	BP	GO:1903901	negative regulation of viral life cycle	23/439	86/18866	1.89e-18	6.71387e-16	4.95685e-16	IFIT1/MX1/OASL/RSAD2/OAS1/OAS3/ISG15/OAS2/PLSCR1/BST2/EIF2AK2/IFITM3/IFITM1/IFI16/TNIP1/TRIM25/ISG20/IFIT5/IFITM2/PML/TRIM5/ZC3HAV1/VAPA	23
GO:0036293	BP	GO:0036293	response to decreased oxygen levels	43/439	371/18866	3.10521e-18	1.02428e-15	7.56223e-16	CARD16/ITGA2/PTGS2/STC1/PLAU/ICAM1/PLAT/PSMB8/PMAIP1/NAMPT/HIF1A/CYBA/PKM/P4HB/PSME2/PLOD2/HSP90B1/ADM/ERO1A/PLOD1/NR4A2/PML/TWIST1/BNIP3/PSMB9/AGTRAP/MMP2/CAV1/RGCC/LDHA/PGK1/BNIP3L/TMBIM6/VEGFA/NFE2L2/VASN/ELOC/FAM162A/ATF4/MMP14/PSMA3/CFLAR/CITED2	43
GO:0045071	BP	GO:0045071	negative regulation of viral genome replication	20/439	61/18866	3.65706e-18	1.12589e-15	8.31244e-16	IFIT1/MX1/OASL/RSAD2/OAS1/OAS3/ISG15/OAS2/PLSCR1/BST2/EIF2AK2/IFITM3/IFITM1/IFI16/TNIP1/ISG20/IFIT5/IFITM2/ZC3HAV1/VAPA	20
GO:0019058	BP	GO:0019058	viral life cycle	41/439	341/18866	5.20969e-18	1.50365e-15	1.11014e-15	IFIT1/MX1/OASL/RSAD2/OAS1/OAS3/ISG15/OAS2/PLSCR1/BST2/EIF2AK2/IFI27/ITGA2/IFITM3/IFITM1/ICAM1/CCL2/IFI16/CXCL8/CHMP5/ADAR/ITGB1/P4HB/TNIP1/TRIM25/TRIM22/SCARB2/ISG20/TRIM38/CTSL/IFIT5/IFITM2/PML/TRIM5/PPIB/TFRC/ZC3HAV1/CAV1/LAMP1/VAPA/DYNLT1	41
GO:0070482	BP	GO:0070482	response to oxygen levels	44/439	396/18866	6.24975e-18	1.69773e-15	1.25343e-15	CARD16/ITGA2/PTGS2/STC1/PLAU/ICAM1/PLAT/PSMB8/PMAIP1/NAMPT/HIF1A/CYBA/PKM/P4HB/PSME2/PLOD2/HSP90B1/ADM/ERO1A/PLOD1/NR4A2/PML/TWIST1/BNIP3/PSMB9/AGTRAP/MMP2/CAV1/RGCC/LDHA/PGK1/BNIP3L/TMBIM6/VEGFA/CDKN1A/NFE2L2/VASN/ELOC/FAM162A/ATF4/MMP14/PSMA3/CFLAR/CITED2	44
GO:0048525	BP	GO:0048525	negative regulation of viral process	24/439	104/18866	1.42416e-17	3.65377e-15	2.69758e-15	IFIT1/MX1/OASL/RSAD2/OAS1/OAS3/ISG15/OAS2/STAT1/PLSCR1/BST2/EIF2AK2/IFITM3/IFITM1/IFI16/TNIP1/TRIM25/ISG20/IFIT5/IFITM2/PML/TRIM5/ZC3HAV1/VAPA	24
GO:0019079	BP	GO:0019079	viral genome replication	26/439	127/18866	1.50718e-17	3.66325e-15	2.70458e-15	IFIT1/MX1/OASL/RSAD2/OAS1/OAS3/ISG15/OAS2/PLSCR1/BST2/EIF2AK2/IFI27/IFITM3/IFITM1/CCL2/IFI16/CXCL8/ADAR/TNIP1/ISG20/TRIM38/IFIT5/IFITM2/PPIB/ZC3HAV1/VAPA	26
GO:0001666	BP	GO:0001666	response to hypoxia	41/439	359/18866	3.34646e-17	7.72697e-15	5.70483e-15	CARD16/ITGA2/PTGS2/STC1/PLAU/ICAM1/PLAT/PSMB8/PMAIP1/HIF1A/CYBA/PKM/P4HB/PSME2/PLOD2/HSP90B1/ADM/ERO1A/PLOD1/NR4A2/PML/TWIST1/BNIP3/PSMB9/AGTRAP/MMP2/CAV1/RGCC/LDHA/PGK1/BNIP3L/TMBIM6/VEGFA/NFE2L2/VASN/ELOC/FAM162A/MMP14/PSMA3/CFLAR/CITED2	41
GO:0043312	BP	GO:0043312	neutrophil degranulation	45/439	487/18866	2.85544e-15	6.27925e-13	4.63598e-13	BST2/B2M/TNFAIP6/HLA-B/HLA-C/CD68/LCN2/CXCL1/FTH1/PLAU/CHI3L1/CD63/SERPINA1/FTL/S100A11/CYBA/PKM/PLAUR/NPC2/CD47/PYCARD/CD59/PDXK/CTSC/QPCT/ATP6AP2/SDCBP/GRN/CTSD/TMEM30A/QSOX1/CTSA/PRDX4/TIMP2/LAMP2/HEXB/DDOST/TMEM179B/C3/DPP7/B4GALT1/LAMP1/VAPA/DYNLT1/NFKB1	45
GO:0002283	BP	GO:0002283	neutrophil activation involved in immune response	45/439	490/18866	3.58103e-15	7.51692e-13	5.54975e-13	BST2/B2M/TNFAIP6/HLA-B/HLA-C/CD68/LCN2/CXCL1/FTH1/PLAU/CHI3L1/CD63/SERPINA1/FTL/S100A11/CYBA/PKM/PLAUR/NPC2/CD47/PYCARD/CD59/PDXK/CTSC/QPCT/ATP6AP2/SDCBP/GRN/CTSD/TMEM30A/QSOX1/CTSA/PRDX4/TIMP2/LAMP2/HEXB/DDOST/TMEM179B/C3/DPP7/B4GALT1/LAMP1/VAPA/DYNLT1/NFKB1	45
GO:0052547	BP	GO:0052547	regulation of peptidase activity	41/439	466/18866	2.69758e-13	5.41627e-11	3.99884e-11	IFI6/BST2/CARD16/PTGS2/SERPINB2/SERPINE2/TFPI2/IFI16/PSMB8/SERPINA1/PMAIP1/TIMP1/GAPDH/PSME2/PLAUR/PYCARD/APLP2/TNFAIP8/HGF/PML/PSMB9/RCN3/CAV1/ASPH/GRN/TANK/CTSD/TFPI/CAST/TIMP2/VEGFA/SPOCK1/RPS27L/CYCS/C3/FAM162A/APP/PSMA3/BCAP31/CFLAR/SERPINE1	41
GO:0030198	BP	GO:0030198	extracellular matrix organization	37/439	395/18866	6.32651e-13	1.21733e-10	8.98753e-11	MMP3/TNFRSF11B/MMP1/ITGA2/MMP7/COL8A1/CTSK/ICAM1/DPT/FGF2/TIMP1/ITGB1/CD47/ITGA1/BGN/CTSL/ERO1A/DCN/NID2/BSG/MFAP4/P4HA1/MMP2/CAV1/PHLDB2/RGCC/QSOX1/TNC/PRDX4/MFAP2/TIMP2/MMP14/APP/B4GALT1/CFLAR/SERPINE1/IL6	37
GO:0043062	BP	GO:0043062	extracellular structure organization	37/439	396/18866	6.83173e-13	1.26196e-10	9.31704e-11	MMP3/TNFRSF11B/MMP1/ITGA2/MMP7/COL8A1/CTSK/ICAM1/DPT/FGF2/TIMP1/ITGB1/CD47/ITGA1/BGN/CTSL/ERO1A/DCN/NID2/BSG/MFAP4/P4HA1/MMP2/CAV1/PHLDB2/RGCC/QSOX1/TNC/PRDX4/MFAP2/TIMP2/MMP14/APP/B4GALT1/CFLAR/SERPINE1/IL6	37
GO:0071453	BP	GO:0071453	cellular response to oxygen levels	28/439	235/18866	1.43341e-12	2.4563e-10	1.81349e-10	CARD16/PTGS2/STC1/ICAM1/PSMB8/PMAIP1/NAMPT/HIF1A/P4HB/PSME2/ERO1A/TWIST1/BNIP3/PSMB9/CAV1/RGCC/PGK1/BNIP3L/TMBIM6/VEGFA/NFE2L2/VASN/ELOC/FAM162A/ATF4/PSMA3/CFLAR/CITED2	28
GO:0036294	BP	GO:0036294	cellular response to decreased oxygen levels	27/439	218/18866	1.43612e-12	2.4563e-10	1.81349e-10	CARD16/PTGS2/STC1/ICAM1/PSMB8/PMAIP1/NAMPT/HIF1A/P4HB/PSME2/ERO1A/TWIST1/BNIP3/PSMB9/RGCC/PGK1/BNIP3L/TMBIM6/VEGFA/NFE2L2/VASN/ELOC/FAM162A/ATF4/PSMA3/CFLAR/CITED2	27
GO:0052548	BP	GO:0052548	regulation of endopeptidase activity	37/439	434/18866	1.05634e-11	1.74221e-09	1.28627e-09	IFI6/BST2/CARD16/PTGS2/SERPINB2/SERPINE2/TFPI2/IFI16/PSMB8/SERPINA1/PMAIP1/TIMP1/GAPDH/PSME2/PLAUR/PYCARD/APLP2/TNFAIP8/HGF/PML/PSMB9/ASPH/CTSD/TFPI/CAST/TIMP2/VEGFA/SPOCK1/RPS27L/CYCS/C3/FAM162A/APP/PSMA3/BCAP31/CFLAR/SERPINE1	37
GO:0071456	BP	GO:0071456	cellular response to hypoxia	25/439	208/18866	1.918e-11	3.05425e-09	2.25495e-09	CARD16/PTGS2/STC1/ICAM1/PSMB8/PMAIP1/HIF1A/P4HB/PSME2/ERO1A/TWIST1/BNIP3/PSMB9/RGCC/PGK1/BNIP3L/TMBIM6/VEGFA/NFE2L2/VASN/ELOC/FAM162A/PSMA3/CFLAR/CITED2	25
GO:0070555	BP	GO:0070555	response to interleukin-1	25/439	211/18866	2.63088e-11	4.0498e-09	2.98997e-09	GBP1/LCN2/CHI3L1/IL1B/ICAM1/CCL2/CXCL8/PSMB8/GBP3/HIF1A/CYBA/PSME2/CD47/PYCARD/PSMB9/MAP3K8/SQSTM1/TANK/TFPI/APP/IL1R1/PSMA3/GBP2/NFKB1/IL6	25
GO:0002831	BP	GO:0002831	regulation of response to biotic stimulus	35/439	409/18866	3.52813e-11	5.25577e-09	3.88034e-09	IFIT1/DDX58/HERC5/USP18/STAT1/PLSCR1/PARP14/SAMHD1/CARD16/HLA-B/IRF7/HLA-A/EREG/HLA-F/IL1B/IFI16/PARP9/PSMB8/HLA-E/ADAR/CYBA/DTX3L/PSME2/DDX60/OPTN/WNT5A/PYCARD/TRIM38/TRIM5/PSMB9/GRN/IRF1/PSMA3/LAMP1/NFKB1	35
GO:2001233	BP	GO:2001233	regulation of apoptotic signaling pathway	35/439	413/18866	4.62296e-11	6.67151e-09	4.92558e-09	IFI6/INHBA/SP100/PTGS2/G0S2/DNAJA1/IL1B/ICAM1/PMAIP1/BDKRB2/HIF1A/SOD2/P4HB/PLAUR/PDIA3/PYCARD/HGF/NR4A2/PML/CTSC/BNIP3/CAV1/FGFR1/ERP29/ITM2C/TNFRSF12A/TMBIM6/RBCK1/NFE2L2/FAM162A/BCAP31/CFLAR/XBP1/SERINC3/SERPINE1	35
GO:0071347	BP	GO:0071347	cellular response to interleukin-1	23/439	183/18866	4.98143e-11	6.97099e-09	5.14669e-09	GBP1/LCN2/CHI3L1/IL1B/ICAM1/CCL2/CXCL8/PSMB8/GBP3/HIF1A/PSME2/CD47/PYCARD/PSMB9/MAP3K8/SQSTM1/TANK/TFPI/IL1R1/PSMA3/GBP2/NFKB1/IL6	23
GO:0007568	BP	GO:0007568	aging	30/439	319/18866	9.47262e-11	1.2866e-08	9.49901e-09	B2M/PTGS2/MMP7/CD68/PNPT1/ICAM1/NQO1/HMGA1/NAMPT/ATP2B1/TIMP1/SOD2/TBX3/ADM/ERO1A/LIMS1/TSPO/DCN/CALR/PML/CTSC/TWIST1/TIMP2/CDKN1A/NFE2L2/CNP/APP/RPN2/SERPINE1/IGFBP5	30
GO:0002479	BP	GO:0002479	antigen processing and presentation of exogenous peptide antigen via MHC class I, TAP-dependent	15/439	75/18866	1.59365e-10	2.1027e-08	1.55243e-08	B2M/HLA-B/HLA-C/HLA-A/HLA-F/PSMB8/HLA-E/TAP1/CYBA/PSME2/PDIA3/CALR/PSMB9/TAPBP/PSMA3	15
GO:0051701	BP	GO:0051701	interaction with host	24/439	212/18866	1.72206e-10	2.20901e-08	1.63092e-08	IFIT1/EIF2AK2/ITGA2/IFITM3/IFITM1/ICAM1/CXCL8/ITGB1/GAPDH/P4HB/TNIP1/TRIM25/TRIM22/SCARB2/TRIM38/CTSL/IFITM2/PML/TRIM5/TFRC/CAV1/LAMP1/VAPA/DYNLT1	24
GO:0001819	BP	GO:0001819	positive regulation of cytokine production	35/439	447/18866	4.00599e-10	4.99991e-08	3.69144e-08	RSAD2/DDX58/IFIH1/STAT1/B2M/EIF2AK2/PTGS2/IRF7/HLA-A/EREG/HLA-F/IL1B/IFI16/HLA-E/HIF1A/GAPDH/CYBA/DDX60/WNT5A/PYCARD/HGF/PDE4B/TWIST1/RUNX1/ATP6AP2/RGCC/IRF1/C3/ATF4/APP/IL1R1/XBP1/SERPINE1/NFKB1/IL6	35
GO:0042590	BP	GO:0042590	antigen processing and presentation of exogenous peptide antigen via MHC class I	15/439	80/18866	4.17056e-10	5.06833e-08	3.74195e-08	B2M/HLA-B/HLA-C/HLA-A/HLA-F/PSMB8/HLA-E/TAP1/CYBA/PSME2/PDIA3/CALR/PSMB9/TAPBP/PSMA3	15
GO:0071222	BP	GO:0071222	cellular response to lipopolysaccharide	23/439	208/18866	6.64115e-10	7.8638e-08	5.80585e-08	CMPK2/CARD16/CSF3/CD68/IL24/LCN2/CXCL1/IL1B/ICAM1/CCL2/CXCL8/CHMP5/WNT5A/PYCARD/TSPO/PDE4B/TRIM5/TFPI/CXCL3/XBP1/SERPINE1/NFKB1/IL6	23
GO:0002474	BP	GO:0002474	antigen processing and presentation of peptide antigen via MHC class I	16/439	99/18866	1.0863e-09	1.25413e-07	9.25928e-08	B2M/HLA-B/HLA-C/HLA-A/HLA-F/PSMB8/HLA-E/TAP1/CYBA/PSME2/PDIA3/CALR/PSMB9/TAPBP/PSMA3/BCAP31	16
GO:0032496	BP	GO:0032496	response to lipopolysaccharide	29/439	334/18866	1.27976e-09	1.44144e-07	1.06422e-07	CMPK2/CARD16/PTGS2/CSF3/CD68/IL24/LCN2/CXCL1/IL1B/ICAM1/CCL2/CXCL8/CHMP5/WNT5A/BDKRB1/PYCARD/ADM/TSPO/DCN/PDE4B/TRIM5/TFPI/COMT/CXCL3/CNP/XBP1/SERPINE1/NFKB1/IL6	29
GO:0002237	BP	GO:0002237	response to molecule of bacterial origin	30/439	356/18866	1.34256e-09	1.47618e-07	1.08987e-07	CMPK2/B2M/CARD16/PTGS2/CSF3/CD68/IL24/LCN2/CXCL1/IL1B/ICAM1/CCL2/CXCL8/CHMP5/WNT5A/BDKRB1/PYCARD/ADM/TSPO/DCN/PDE4B/TRIM5/TFPI/COMT/CXCL3/CNP/XBP1/SERPINE1/NFKB1/IL6	30
GO:0034976	BP	GO:0034976	response to endoplasmic reticulum stress	27/439	294/18866	1.42054e-09	1.5256e-07	1.12635e-07	EIF2AK2/CCL2/CXCL8/PMAIP1/P4HB/MYDGF/TRIM25/PDIA3/CCND1/HSP90B1/ERO1A/WIPI1/CALR/PML/RCN3/CAV1/ERP29/CASP4/TMBIM6/NFE2L2/ACADVL/ATF4/DNAJB9/PDIA6/BCAP31/XBP1/SERINC3	27
GO:0002483	BP	GO:0002483	antigen processing and presentation of endogenous peptide antigen	8/439	17/18866	1.6319e-09	1.67469e-07	1.23643e-07	B2M/HLA-B/HLA-C/HLA-A/HLA-F/HLA-E/TAP1/TAPBP	8
GO:0019885	BP	GO:0019885	antigen processing and presentation of endogenous peptide antigen via MHC class I	8/439	17/18866	1.6319e-09	1.67469e-07	1.23643e-07	B2M/HLA-B/HLA-C/HLA-A/HLA-F/HLA-E/TAP1/TAPBP	8
GO:0035456	BP	GO:0035456	response to interferon-beta	10/439	32/18866	1.71503e-09	1.72174e-07	1.27117e-07	STAT1/PLSCR1/BST2/IFITM3/IFITM1/XAF1/PNPT1/IFI16/IFITM2/IRF1	10
GO:0031667	BP	GO:0031667	response to nutrient levels	35/439	473/18866	1.7967e-09	1.76536e-07	1.30336e-07	STAT1/TNFRSF11B/EIF2AK2/ITGA2/PTGS2/MMP7/CD68/STC1/LCN2/ICAM1/IFI16/PMAIP1/NQO1/NAMPT/ATP2B1/CYBA/PKM/TRIM25/CCND1/ACSL4/NUCB2/ADM/WIPI1/TSPO/SGIP1/BNIP3/GDF15/LDHA/TNC/COMT/CDKN1A/NFE2L2/LAMP2/ATF4/XBP1	35
GO:0031349	BP	GO:0031349	positive regulation of defense response	31/439	385/18866	2.13419e-09	2.05326e-07	1.51593e-07	PLSCR1/ITGA2/PTGS2/IRF7/EREG/HLA-F/IL1B/IFI16/PARP9/PSMB8/HLA-E/CYBA/PSME2/TNIP1/NEAT1/DDX60/OPTN/WNT5A/CD47/PYCARD/CTSC/TRIM5/PSMB9/GRN/C3/NFKBIZ/PSMA3/LAMP1/SERPINE1/NFKB1/IL6	31
GO:0071219	BP	GO:0071219	cellular response to molecule of bacterial origin	23/439	222/18866	2.39099e-09	2.25338e-07	1.66367e-07	CMPK2/CARD16/CSF3/CD68/IL24/LCN2/CXCL1/IL1B/ICAM1/CCL2/CXCL8/CHMP5/WNT5A/PYCARD/TSPO/PDE4B/TRIM5/TFPI/CXCL3/XBP1/SERPINE1/NFKB1/IL6	23
GO:0052126	BP	GO:0052126	movement in host environment	20/439	169/18866	2.68024e-09	2.47547e-07	1.82764e-07	ITGA2/IFITM3/IFITM1/ICAM1/CXCL8/ITGB1/P4HB/TRIM25/TRIM22/SCARB2/TRIM38/CTSL/IFITM2/PML/TRIM5/TFRC/CAV1/LAMP1/VAPA/DYNLT1	20
GO:1901342	BP	GO:1901342	regulation of vasculature development	33/439	444/18866	4.76878e-09	4.2447e-07	3.13387e-07	STAT1/SP100/PTGS2/CHI3L1/IL1B/CXCL8/FGF2/ITGB1/HIF1A/SOD2/PKM/MYDGF/BTG1/WNT5A/ADM/HGF/DCN/PML/TWIST1/THBS2/RUNX1/GRN/RGCC/TNFRSF12A/PGK1/SPRY2/VEGFA/NFE2L2/C3/CFLAR/XBP1/SERPINE1/IL6	33
GO:0097193	BP	GO:0097193	intrinsic apoptotic signaling pathway	26/439	290/18866	4.77966e-09	4.2447e-07	3.13387e-07	IFI6/PTGS2/DNAJA1/IFI16/PMAIP1/BDKRB2/HIF1A/SOD2/P4HB/PLAUR/PYCARD/ERO1A/SHISA5/PML/BNIP3/CAV1/ERP29/CASP4/TMBIM6/CDKN1A/NFE2L2/RPS27L/ATF4/BCAP31/XBP1/SERINC3	26
GO:0048002	BP	GO:0048002	antigen processing and presentation of peptide antigen	21/439	194/18866	5.44782e-09	4.7468e-07	3.50457e-07	B2M/HLA-B/HLA-C/HLA-A/HLA-F/PSMB8/HLA-E/TAP1/CYBA/PSME2/PDIA3/PYCARD/AP2S1/CTSL/CALR/PSMB9/CTSD/TAPBP/CAPZB/PSMA3/BCAP31	21
GO:0019882	BP	GO:0019882	antigen processing and presentation	23/439	232/18866	5.60489e-09	4.79322e-07	3.53884e-07	B2M/HLA-B/HLA-C/CD68/HLA-A/HLA-F/ICAM1/PSMB8/HLA-E/TAP1/CYBA/PSME2/PDIA3/PYCARD/AP2S1/CTSL/CALR/PSMB9/CTSD/TAPBP/CAPZB/PSMA3/BCAP31	23
GO:0045765	BP	GO:0045765	regulation of angiogenesis	31/439	403/18866	6.33677e-09	5.32059e-07	3.92819e-07	STAT1/SP100/PTGS2/CHI3L1/IL1B/CXCL8/FGF2/ITGB1/HIF1A/PKM/MYDGF/BTG1/WNT5A/ADM/HGF/DCN/PML/TWIST1/THBS2/RUNX1/GRN/RGCC/TNFRSF12A/PGK1/SPRY2/VEGFA/NFE2L2/C3/XBP1/SERPINE1/IL6	31
GO:1904018	BP	GO:1904018	positive regulation of vasculature development	23/439	235/18866	7.16933e-09	5.91214e-07	4.36493e-07	PTGS2/CHI3L1/IL1B/CXCL8/FGF2/ITGB1/HIF1A/SOD2/PKM/MYDGF/BTG1/WNT5A/ADM/HGF/TWIST1/RUNX1/GRN/VEGFA/NFE2L2/C3/CFLAR/XBP1/SERPINE1	23
GO:0010951	BP	GO:0010951	negative regulation of endopeptidase activity	24/439	258/18866	9.18874e-09	7.44449e-07	5.49627e-07	IFI6/BST2/CARD16/PTGS2/SERPINB2/SERPINE2/TFPI2/IFI16/SERPINA1/TIMP1/GAPDH/PLAUR/APLP2/TNFAIP8/HGF/TFPI/CAST/TIMP2/VEGFA/SPOCK1/C3/APP/CFLAR/SERPINE1	24
GO:0044409	BP	GO:0044409	entry into host	18/439	147/18866	9.76047e-09	7.77135e-07	5.7376e-07	ITGA2/IFITM3/IFITM1/ICAM1/CXCL8/ITGB1/P4HB/TRIM25/TRIM22/SCARB2/TRIM38/CTSL/IFITM2/TRIM5/TFRC/CAV1/LAMP1/DYNLT1	18
GO:0035455	BP	GO:0035455	response to interferon-alpha	8/439	21/18866	1.25857e-08	9.85099e-07	7.27299e-07	IFIT3/MX2/BST2/EIF2AK2/IFITM3/IFITM1/ADAR/IFITM2	8
GO:0046718	BP	GO:0046718	viral entry into host cell	17/439	134/18866	1.47022e-08	1.13158e-06	8.35445e-07	ITGA2/IFITM3/IFITM1/ICAM1/ITGB1/P4HB/TRIM25/TRIM22/SCARB2/TRIM38/CTSL/IFITM2/TRIM5/TFRC/CAV1/LAMP1/DYNLT1	17
GO:0071216	BP	GO:0071216	cellular response to biotic stimulus	23/439	246/18866	1.70794e-08	1.293e-06	9.5462e-07	CMPK2/CARD16/CSF3/CD68/IL24/LCN2/CXCL1/IL1B/ICAM1/CCL2/CXCL8/CHMP5/WNT5A/PYCARD/TSPO/PDE4B/TRIM5/TFPI/CXCL3/XBP1/SERPINE1/NFKB1/IL6	23
GO:0045766	BP	GO:0045766	positive regulation of angiogenesis	21/439	208/18866	1.88647e-08	1.40511e-06	1.0374e-06	PTGS2/CHI3L1/IL1B/CXCL8/FGF2/ITGB1/HIF1A/PKM/MYDGF/BTG1/WNT5A/ADM/HGF/TWIST1/RUNX1/GRN/VEGFA/NFE2L2/C3/XBP1/SERPINE1	21
GO:0010466	BP	GO:0010466	negative regulation of peptidase activity	24/439	272/18866	2.56615e-08	1.88103e-06	1.38877e-06	IFI6/BST2/CARD16/PTGS2/SERPINB2/SERPINE2/TFPI2/IFI16/SERPINA1/TIMP1/GAPDH/PLAUR/APLP2/TNFAIP8/HGF/TFPI/CAST/TIMP2/VEGFA/SPOCK1/C3/APP/CFLAR/SERPINE1	24
GO:0062197	BP	GO:0062197	cellular response to chemical stress	28/439	360/18866	2.75756e-08	1.98975e-06	1.46903e-06	MMP3/PTGS2/AKR1B1/LCN2/PNPT1/DNAJA1/NQO1/BDKRB2/HIF1A/SOD2/CYBA/NCOA7/P4HB/TXNRD1/ERO1A/HGF/TSPO/NR4A2/PML/BNIP3/MMP2/CAV1/PRDX1/NFE2L2/CYCS/ATF4/CFLAR/IL6	28
GO:0071356	BP	GO:0071356	cellular response to tumor necrosis factor	25/439	297/18866	3.34039e-08	2.34672e-06	1.73259e-06	STAT1/TNFRSF11B/GBP1/CARD16/LCN2/CHI3L1/ICAM1/CCL2/CXCL8/PSMB8/GBP3/TMSB4X/CYBA/PSME2/PYCARD/LIMS1/PSMB9/TANK/TNFRSF12A/CASP4/RBCK1/NFE2L2/PSMA3/GBP2/NFKB1	25
GO:0002478	BP	GO:0002478	antigen processing and presentation of exogenous peptide antigen	19/439	177/18866	3.35391e-08	2.34672e-06	1.73259e-06	B2M/HLA-B/HLA-C/HLA-A/HLA-F/PSMB8/HLA-E/TAP1/CYBA/PSME2/PDIA3/AP2S1/CTSL/CALR/PSMB9/CTSD/TAPBP/CAPZB/PSMA3	19
GO:0034612	BP	GO:0034612	response to tumor necrosis factor	26/439	320/18866	3.63306e-08	2.5041e-06	1.84878e-06	STAT1/TNFRSF11B/GBP1/CARD16/PTGS2/LCN2/CHI3L1/ICAM1/CCL2/CXCL8/PSMB8/GBP3/TMSB4X/CYBA/PSME2/PYCARD/LIMS1/PSMB9/TANK/TNFRSF12A/CASP4/RBCK1/NFE2L2/PSMA3/GBP2/NFKB1	26
GO:0019883	BP	GO:0019883	antigen processing and presentation of endogenous antigen	8/439	24/18866	4.27801e-08	2.90527e-06	2.14496e-06	B2M/HLA-B/HLA-C/HLA-A/HLA-F/HLA-E/TAP1/TAPBP	8
GO:2001236	BP	GO:2001236	regulation of extrinsic apoptotic signaling pathway	18/439	162/18866	4.52266e-08	3.0269e-06	2.23476e-06	IFI6/INHBA/SP100/G0S2/IL1B/ICAM1/PMAIP1/PDIA3/PYCARD/HGF/PML/CAV1/FGFR1/ITM2C/TNFRSF12A/RBCK1/CFLAR/SERPINE1	18
GO:0045861	BP	GO:0045861	negative regulation of proteolysis	28/439	369/18866	4.66442e-08	3.03588e-06	2.24139e-06	IFI6/BST2/CARD16/PTGS2/SERPINB2/SERPINE2/TFPI2/PLAT/IFI16/SERPINA1/TIMP1/GAPDH/PLAUR/TMEM59/APLP2/TNFAIP8/HGF/PML/SDCBP/TFPI/CAST/TIMP2/VEGFA/SPOCK1/C3/APP/CFLAR/SERPINE1	28
GO:0051235	BP	GO:0051235	maintenance of location	26/439	324/18866	4.66755e-08	3.03588e-06	2.24139e-06	SP100/CEMIP/SRGN/LCN2/FTH1/IL1B/NBL1/FTL/FGF2/TMSB4X/CYBA/GSTO1/HSP90B1/BDKRB1/LTBP1/ERO1A/TSPO/CALR/CALM1/PML/CAV1/HEXB/C3/KDELR2/NFKB1/IL6	26
GO:0034620	BP	GO:0034620	cellular response to unfolded protein	17/439	146/18866	5.35738e-08	3.43616e-06	2.53692e-06	EIF2AK2/CCL2/CXCL8/MYDGF/OPTN/CCND1/HSP90B1/ERO1A/WIPI1/CALR/TMBIM6/NFE2L2/ACADVL/ATF4/DNAJB9/PDIA6/XBP1	17
GO:0032963	BP	GO:0032963	collagen metabolic process	15/439	113/18866	5.64449e-08	3.57072e-06	2.63627e-06	MMP3/MMP1/ITGA2/MMP7/CTSK/ITGB1/HIF1A/CTSL/MFAP4/MMP2/RCN3/RGCC/CTSD/MMP14/IL6	15
GO:0045088	BP	GO:0045088	regulation of innate immune response	25/439	307/18866	6.38934e-08	3.98377e-06	2.94122e-06	USP18/STAT1/PLSCR1/PARP14/SAMHD1/HLA-B/IRF7/HLA-A/EREG/HLA-F/IFI16/PARP9/PSMB8/HLA-E/ADAR/PSME2/WNT5A/PYCARD/TRIM5/PSMB9/GRN/IRF1/PSMA3/LAMP1/NFKB1	25
GO:0052372	BP	GO:0052372	modulation by symbiont of entry into host	10/439	45/18866	6.46995e-08	3.98377e-06	2.94122e-06	IFITM3/IFITM1/CXCL8/P4HB/TRIM25/TRIM22/TRIM38/IFITM2/TRIM5/CAV1	10
GO:0007249	BP	GO:0007249	I-kappaB kinase/NF-kappaB signaling	24/439	286/18866	6.68502e-08	4.06203e-06	2.999e-06	STAT1/BST2/CARD16/IL1B/TNIP1/TRIM25/OPTN/WNT5A/TRIM22/S100A4/PYCARD/TRIM38/SHISA5/IFIT5/TRIM5/TFRC/SQSTM1/TANK/RBCK1/PRDX4/CARD19/AZI2/VAPA/CFLAR	24
GO:0019884	BP	GO:0019884	antigen processing and presentation of exogenous antigen	19/439	185/18866	6.84913e-08	4.1077e-06	3.03272e-06	B2M/HLA-B/HLA-C/HLA-A/HLA-F/PSMB8/HLA-E/TAP1/CYBA/PSME2/PDIA3/AP2S1/CTSL/CALR/PSMB9/CTSD/TAPBP/CAPZB/PSMA3	19
GO:0045454	BP	GO:0045454	cell redox homeostasis	11/439	59/18866	9.78991e-08	5.79613e-06	4.27929e-06	GLRX/NQO1/CYBA/P4HB/PDIA3/TXNRD1/ERO1A/PRDX1/PRDX4/NFE2L2/PDIA6	11
GO:0032102	BP	GO:0032102	negative regulation of response to external stimulus	30/439	433/18866	1.15507e-07	6.75204e-06	4.98504e-06	PARP14/TNFAIP6/SAMHD1/CARD16/HLA-B/SERPINB2/SERPINE2/HLA-A/PLAU/HLA-F/PLAT/CCL2/IFI16/NBL1/FGF2/HLA-E/NT5E/ADAR/PLAUR/WNT5A/PYCARD/NUCB2/TRIM38/METRNL/HGF/GRN/PHLDB2/TFPI/SERPINE1/NFKB1	30
GO:0043122	BP	GO:0043122	regulation of I-kappaB kinase/NF-kappaB signaling	22/439	252/18866	1.18723e-07	6.85327e-06	5.05977e-06	STAT1/BST2/CARD16/IL1B/TNIP1/TRIM25/OPTN/WNT5A/TRIM22/S100A4/PYCARD/TRIM38/SHISA5/IFIT5/TRIM5/TFRC/SQSTM1/TANK/RBCK1/CARD19/VAPA/CFLAR	22
GO:0043687	BP	GO:0043687	post-translational protein modification	27/439	363/18866	1.222e-07	6.96691e-06	5.14368e-06	TMEM132A/PSMB8/SERPINA1/TIMP1/HIF1A/P4HB/PSME2/IGFBP4/HSP90B1/CALU/LTBP1/APLP2/KLHL5/SHISA5/PSMB9/FAM20C/QSOX1/TNC/IGFBP7/RAB13/ELOC/C3/APP/PSMA3/PDIA6/IL6/IGFBP5	27
GO:0060759	BP	GO:0060759	regulation of response to cytokine stimulus	19/439	196/18866	1.71547e-07	9.66104e-06	7.13275e-06	DDX58/IFIH1/USP18/STAT1/PARP14/SAMHD1/CARD16/IRF7/PARP9/ADAR/HIF1A/WNT5A/PYCARD/RUNX1/CAV1/CASP4/RBCK1/IL1R1/IL6	19
GO:0071496	BP	GO:0071496	cellular response to external stimulus	25/439	326/18866	2.02689e-07	1.12773e-05	8.32605e-06	EIF2AK2/ITGA2/PTGS2/MMP7/CD68/LCN2/IL1B/ICAM1/IFI16/PMAIP1/NAMPT/ATP2B1/CYBA/WIPI1/NR4A2/BNIP3/IRF1/TNC/COMT/CDKN1A/NFE2L2/LAMP2/ATF4/XBP1/NFKB1	25
GO:0002697	BP	GO:0002697	regulation of immune effector process	31/439	470/18866	2.11107e-07	1.16059e-05	8.56862e-06	IFIT1/RSAD2/DDX58/HERC5/STAT1/BST2/B2M/HLA-B/IL13RA2/HLA-A/HLA-F/IL1B/ICAM1/PARP9/HLA-E/DTX3L/DDX60/WNT5A/CD47/PYCARD/TRIM38/CD59/TFRC/GRN/TMBIM6/C3/IL1R1/NFKBIZ/LAMP1/XBP1/IL6	31
GO:0030968	BP	GO:0030968	endoplasmic reticulum unfolded protein response	15/439	125/18866	2.19173e-07	1.19075e-05	8.79135e-06	EIF2AK2/CCL2/CXCL8/MYDGF/CCND1/HSP90B1/ERO1A/WIPI1/CALR/NFE2L2/ACADVL/ATF4/DNAJB9/PDIA6/XBP1	15
GO:0043434	BP	GO:0043434	response to peptide hormone	30/439	447/18866	2.29765e-07	1.23378e-05	9.10903e-06	STAT1/PTGS2/PNPT1/EREG/IL1B/ICAM1/AREG/ATP2B1/TIMP1/RARRES2/CYBA/PKM/STAT2/ADM/NR4A2/SRSF5/BSG/AGTRAP/CAV1/GDF15/ATP6V0E1/ATP6V0B/NFE2L2/LEPROT/RAB13/CFLAR/XBP1/RHOQ/NFKB1/IGFBP5	30
GO:0032606	BP	GO:0032606	type I interferon production	15/439	127/18866	2.704e-07	1.4353e-05	1.05968e-05	DDX58/HERC5/ISG15/IFIH1/STAT1/IRF7/IFI16/UBE2L6/TRIM25/PYCARD/TRIM38/TRIM56/IRF1/AZI2/NFKB1	15
GO:2001238	BP	GO:2001238	positive regulation of extrinsic apoptotic signaling pathway	10/439	52/18866	2.77391e-07	1.45567e-05	1.07472e-05	INHBA/G0S2/PMAIP1/PDIA3/PYCARD/PML/CAV1/ITM2C/TNFRSF12A/RBCK1	10
GO:0006986	BP	GO:0006986	response to unfolded protein	18/439	183/18866	2.91309e-07	1.51153e-05	1.11597e-05	EIF2AK2/DNAJA1/CCL2/CXCL8/MYDGF/OPTN/CCND1/HSP90B1/ERO1A/WIPI1/CALR/TMBIM6/NFE2L2/ACADVL/ATF4/DNAJB9/PDIA6/XBP1	18
GO:0002576	BP	GO:0002576	platelet degranulation	15/439	129/18866	3.3221e-07	1.70461e-05	1.25851e-05	SRGN/CD63/SERPINA1/TMSB4X/TIMP1/RARRES2/APLP2/HGF/LGALS3BP/CALM1/QSOX1/VEGFA/LAMP2/APP/SERPINE1	15
GO:0035967	BP	GO:0035967	cellular response to topologically incorrect protein	17/439	166/18866	3.50265e-07	1.7775e-05	1.31233e-05	EIF2AK2/CCL2/CXCL8/MYDGF/OPTN/CCND1/HSP90B1/ERO1A/WIPI1/CALR/TMBIM6/NFE2L2/ACADVL/ATF4/DNAJB9/PDIA6/XBP1	17
GO:0044706	BP	GO:0044706	multi-multicellular organism process	20/439	226/18866	3.59553e-07	1.8048e-05	1.33248e-05	ITGA2/PTGS2/AKR1B1/MMP7/STC1/SERPINE2/IL1B/NAMPT/TIMP1/ACSL4/ADM/CALR/BSG/MMP2/COMT/VEGFA/IGFBP7/HEXB/B4GALT1/IGFBP5	20
GO:0006979	BP	GO:0006979	response to oxidative stress	30/439	458/18866	3.85752e-07	1.91549e-05	1.41421e-05	STAT1/MMP3/PTGS2/LCN2/PNPT1/NQO1/AREG/HIF1A/PTGS1/SOD2/CYBA/NCOA7/P4HB/TXNRD1/ERO1A/HGF/NR4A2/PML/BNIP3/MMP2/LDHA/PRDX1/PRDX4/NFE2L2/CYCS/ATF4/MMP14/APP/CFLAR/IL6	30
GO:0051091	BP	GO:0051091	positive regulation of DNA-binding transcription factor activity	22/439	270/18866	3.9321e-07	1.93175e-05	1.42621e-05	DDX58/EIF2AK2/CARD16/CSF3/IL1B/ICAM1/ARID5B/TRIM25/WNT5A/TRIM22/PYCARD/TRIM38/TRIM5/TFRC/CAV1/RGCC/RBCK1/VEGFA/APP/CFLAR/NFKB1/IL6	22
GO:0016050	BP	GO:0016050	vesicle organization	25/439	340/18866	4.47182e-07	2.17377e-05	1.6049e-05	MX1/MX2/SAMD9/SERPINE2/SRGN/SERPINA1/CHMP5/AREG/TAP1/S100A10/SCARB2/SDC4/CD59/LMAN1/CALR/CTSC/SDCBP/TMED9/CAV1/SQSTM1/TAPBP/MCFD2/TMED10/RAB13/VAPA	25
GO:0097191	BP	GO:0097191	extrinsic apoptotic signaling pathway	20/439	230/18866	4.76205e-07	2.29074e-05	1.69126e-05	IFI6/INHBA/IFI27/SP100/G0S2/LCN2/IL1B/ICAM1/PMAIP1/PDIA3/PYCARD/HGF/PML/CAV1/FGFR1/ITM2C/TNFRSF12A/RBCK1/CFLAR/SERPINE1	20
GO:0002720	BP	GO:0002720	positive regulation of cytokine production involved in immune response	10/439	55/18866	4.81866e-07	2.29408e-05	1.69372e-05	RSAD2/DDX58/B2M/HLA-A/HLA-F/IL1B/HLA-E/WNT5A/IL1R1/IL6	10
GO:0051651	BP	GO:0051651	maintenance of location in cell	19/439	216/18866	7.73018e-07	3.64265e-05	2.68937e-05	SP100/CEMIP/SRGN/LCN2/FTH1/FTL/FGF2/TMSB4X/CYBA/GSTO1/HSP90B1/BDKRB1/ERO1A/TSPO/CALR/CALM1/PML/CAV1/KDELR2	19
GO:0031638	BP	GO:0031638	zymogen activation	10/439	58/18866	8.07733e-07	3.76779e-05	2.78176e-05	SERPINE2/PLAU/PLAT/IFI16/PYCARD/CTSL/ASPH/PGK1/MMP14/SERPINE1	10
GO:2000116	BP	GO:2000116	regulation of cysteine-type endopeptidase activity	20/439	239/18866	8.75099e-07	4.04121e-05	2.98363e-05	IFI6/CARD16/PTGS2/IFI16/PMAIP1/PLAUR/PYCARD/TNFAIP8/HGF/PML/PSMB9/ASPH/CTSD/CAST/VEGFA/RPS27L/CYCS/FAM162A/BCAP31/CFLAR	20
GO:0050673	BP	GO:0050673	epithelial cell proliferation	29/439	453/18866	9.64993e-07	4.41222e-05	3.25754e-05	STAT1/B2M/COL8A1/EREG/CCL2/FGF7/FGF2/AREG/EGFL7/HIF1A/CYBA/MYDGF/WNT5A/IGFBP4/CCND1/HES1/HGF/TWIST1/CAV1/GRN/FGFR1/RGCC/VEGFA/MMP14/B4GALT1/CFLAR/XBP1/IL6/IGFBP5	29
GO:0051092	BP	GO:0051092	positive regulation of NF-kappaB transcription factor activity	16/439	159/18866	9.80583e-07	4.43954e-05	3.27772e-05	EIF2AK2/CARD16/IL1B/ICAM1/TRIM25/WNT5A/TRIM22/PYCARD/TRIM38/TRIM5/TFRC/CAV1/RBCK1/APP/CFLAR/NFKB1	16
GO:0030574	BP	GO:0030574	collagen catabolic process	9/439	47/18866	1.14634e-06	5.12365e-05	3.7828e-05	MMP3/MMP1/MMP7/CTSK/ITGB1/CTSL/MMP2/CTSD/MMP14	9
GO:0002687	BP	GO:0002687	positive regulation of leukocyte migration	15/439	142/18866	1.15388e-06	5.12365e-05	3.7828e-05	ITGA2/ICAM1/CXCL8/RARRES2/WNT5A/BDKRB1/PYCARD/CALR/CD99/VEGFA/MMP14/APP/IL1R1/SERPINE1/IL6	15
GO:0051051	BP	GO:0051051	negative regulation of transport	30/439	483/18866	1.17072e-06	5.14892e-05	3.80145e-05	RSAD2/BST2/INHBA/IL11/SP100/PTGS2/IL13RA2/STC1/SERPINE2/SRGN/HLA-F/IL1B/ICAM1/OAZ1/GSTO1/GEM/CD47/LRPAP1/LMAN1/CALM1/TWIST1/SDCBP/CAV1/ERP29/RGCC/TMBIM6/MDFIC/COMT/ATF4/NFKB1	30
GO:0032479	BP	GO:0032479	regulation of type I interferon production	14/439	125/18866	1.29509e-06	5.6422e-05	4.16564e-05	DDX58/HERC5/ISG15/IFIH1/STAT1/IRF7/IFI16/UBE2L6/TRIM25/PYCARD/TRIM38/TRIM56/IRF1/NFKB1	14
GO:0002700	BP	GO:0002700	regulation of production of molecular mediator of immune response	15/439	144/18866	1.37932e-06	5.93661e-05	4.383e-05	RSAD2/DDX58/BST2/B2M/IL13RA2/HLA-A/HLA-F/IL1B/HLA-E/WNT5A/TFRC/TMBIM6/IL1R1/XBP1/IL6	15
GO:0001959	BP	GO:0001959	regulation of cytokine-mediated signaling pathway	17/439	183/18866	1.38838e-06	5.93661e-05	4.383e-05	USP18/STAT1/PARP14/SAMHD1/CARD16/IRF7/PARP9/ADAR/HIF1A/WNT5A/PYCARD/RUNX1/CAV1/CASP4/RBCK1/IL1R1/IL6	17
GO:0001503	BP	GO:0001503	ossification	27/439	412/18866	1.47351e-06	6.24281e-05	4.60908e-05	ISG15/PTGS2/IFITM1/STC1/SRGN/CTSK/AREG/ATP2B1/ADAR/HIF1A/WNT5A/CLEC11A/HGF/TWIST1/RUNX1/MMP2/FAM20C/MESD/TNC/ATRAID/FHL2/ATF4/MMP14/TWIST2/CLIC1/IL6/IGFBP5	27
GO:0035966	BP	GO:0035966	response to topologically incorrect protein	18/439	205/18866	1.54804e-06	6.49894e-05	4.79818e-05	EIF2AK2/DNAJA1/CCL2/CXCL8/MYDGF/OPTN/CCND1/HSP90B1/ERO1A/WIPI1/CALR/TMBIM6/NFE2L2/ACADVL/ATF4/DNAJB9/PDIA6/XBP1	18
GO:0002821	BP	GO:0002821	positive regulation of adaptive immune response	13/439	110/18866	1.68015e-06	6.92764e-05	5.11468e-05	RSAD2/B2M/HLA-B/HLA-A/HLA-F/IL1B/HLA-E/PYCARD/TFRC/C3/IL1R1/NFKBIZ/IL6	13
GO:0006900	BP	GO:0006900	vesicle budding from membrane	13/439	110/18866	1.68015e-06	6.92764e-05	5.11468e-05	MX1/MX2/SERPINA1/CHMP5/AREG/S100A10/CD59/LMAN1/CTSC/TMED9/MCFD2/TMED10/VAPA	13
GO:2001242	BP	GO:2001242	regulation of intrinsic apoptotic signaling pathway	16/439	166/18866	1.74227e-06	7.12017e-05	5.25683e-05	PTGS2/DNAJA1/PMAIP1/BDKRB2/HIF1A/SOD2/P4HB/PLAUR/PYCARD/CAV1/ERP29/TMBIM6/NFE2L2/BCAP31/XBP1/SERINC3	16
GO:0002833	BP	GO:0002833	positive regulation of response to biotic stimulus	20/439	251/18866	1.87838e-06	7.60907e-05	5.61778e-05	PLSCR1/IRF7/EREG/HLA-F/IFI16/PARP9/PSMB8/HLA-E/CYBA/PSME2/DDX60/OPTN/WNT5A/PYCARD/TRIM5/PSMB9/GRN/PSMA3/LAMP1/NFKB1	20
GO:0002711	BP	GO:0002711	positive regulation of T cell mediated immunity	9/439	50/18866	1.98146e-06	7.95685e-05	5.87455e-05	RSAD2/B2M/HLA-B/HLA-A/HLA-F/IL1B/HLA-E/IL1R1/IL6	9
GO:0018126	BP	GO:0018126	protein hydroxylation	7/439	27/18866	2.08998e-06	8.3203e-05	6.14288e-05	P4HB/PLOD2/ERO1A/PLOD1/P4HA1/ASPH/PRDX4	7
GO:0046596	BP	GO:0046596	regulation of viral entry into host cell	8/439	38/18866	2.13724e-06	8.43569e-05	6.22808e-05	IFITM3/IFITM1/P4HB/TRIM25/TRIM22/TRIM38/IFITM2/TRIM5	8
GO:0042493	BP	GO:0042493	response to drug	26/439	397/18866	2.3369e-06	9.1456e-05	6.75221e-05	STAT1/B2M/INHBA/TNFRSF11B/ITGA2/PTGS2/LCN2/IL1B/ICAM1/MT2A/CYBA/S100A10/CCND1/TSPO/CALR/PDE4B/TFRC/NNMT/TOP1/LDHA/TMEM30A/TIMP2/COMT/CDKN1A/NFE2L2/RPN2	26
GO:1901653	BP	GO:1901653	cellular response to peptide	26/439	398/18866	2.44726e-06	9.49703e-05	7.01167e-05	STAT1/AKR1B1/IL1B/ICAM1/CHMP5/NAMPT/ATP2B1/RARRES2/CYBA/PKM/NR4A2/SRSF5/AGTRAP/CAV1/GDF15/ATP6V0E1/CASP4/ATP6V0B/NFE2L2/LEPROT/RAB13/APP/CFLAR/XBP1/RHOQ/NFKB1	26
GO:0061041	BP	GO:0061041	regulation of wound healing	15/439	151/18866	2.51332e-06	9.67208e-05	7.14091e-05	SERPINB2/SERPINE2/PLAU/PLAT/FGF2/ITGB1/PLAUR/CAV1/PHLDB2/TNFRSF12A/TFPI/NFE2L2/VKORC1/XBP1/SERPINE1	15
GO:0045785	BP	GO:0045785	positive regulation of cell adhesion	27/439	428/18866	3.02496e-06	0.000114685	8.46722e-05	ITGA2/COL8A1/HLA-A/NINJ1/IL1B/ICAM1/CCL2/HLA-E/S100A10/P4HB/PLAUR/WNT5A/CD47/PYCARD/HES1/SDC4/LIMS1/CALR/TFRC/RUNX1/CAV1/MAP3K8/VEGFA/NFKBIZ/XBP1/IL6/CITED2	27
GO:0022617	BP	GO:0022617	extracellular matrix disassembly	11/439	82/18866	3.0298e-06	0.000114685	8.46722e-05	MMP3/MMP1/MMP7/CTSK/TIMP1/CTSL/BSG/MMP2/TIMP2/MMP14/IL6	11
GO:0002718	BP	GO:0002718	regulation of cytokine production involved in immune response	11/439	83/18866	3.42061e-06	0.000128426	9.48169e-05	RSAD2/DDX58/BST2/B2M/HLA-A/HLA-F/IL1B/HLA-E/WNT5A/IL1R1/IL6	11
GO:0007565	BP	GO:0007565	female pregnancy	17/439	196/18866	3.56405e-06	0.000132342	9.77084e-05	ITGA2/PTGS2/AKR1B1/MMP7/STC1/IL1B/NAMPT/TIMP1/ACSL4/ADM/CALR/BSG/MMP2/COMT/VEGFA/IGFBP7/IGFBP5	17
GO:0002702	BP	GO:0002702	positive regulation of production of molecular mediator of immune response	12/439	100/18866	3.58224e-06	0.000132342	9.77084e-05	RSAD2/DDX58/B2M/HLA-A/HLA-F/IL1B/HLA-E/WNT5A/TFRC/IL1R1/XBP1/IL6	12
GO:0034599	BP	GO:0034599	cellular response to oxidative stress	22/439	310/18866	3.9236e-06	0.000143803	0.00010617	MMP3/LCN2/PNPT1/NQO1/HIF1A/SOD2/CYBA/NCOA7/P4HB/TXNRD1/ERO1A/HGF/NR4A2/PML/BNIP3/MMP2/PRDX1/NFE2L2/CYCS/ATF4/CFLAR/IL6	22
GO:0043112	BP	GO:0043112	receptor metabolic process	17/439	198/18866	4.08952e-06	0.000148704	0.000109788	MX1/MX2/CD63/CXCL8/CHMP5/ITGB1/HIF1A/DTX3L/OPTN/AP2S1/ADM/LRPAP1/TFRC/SDCBP/CAV1/ECE1/VEGFA	17
GO:0072593	BP	GO:0072593	reactive oxygen species metabolic process	21/439	288/18866	4.26826e-06	0.000153991	0.000113691	IFI6/MMP3/PTGS2/IL1B/ICAM1/PMAIP1/NQO1/HIF1A/SOD2/CYBA/CD47/TSPO/SLC5A3/BNIP3/CAV1/PRDX1/PRDX4/CDKN1A/NFE2L2/STK17A/CFLAR	21
GO:0002726	BP	GO:0002726	positive regulation of T cell cytokine production	6/439	20/18866	4.5081e-06	0.000161383	0.000119149	RSAD2/B2M/HLA-A/IL1B/IL1R1/IL6	6
GO:0010952	BP	GO:0010952	positive regulation of peptidase activity	17/439	201/18866	5.00882e-06	0.000177929	0.000131365	IFI16/PMAIP1/PSME2/PYCARD/PML/RCN3/CAV1/ASPH/GRN/TANK/CTSD/RPS27L/CYCS/FAM162A/APP/BCAP31/CFLAR	17
GO:0002699	BP	GO:0002699	positive regulation of immune effector process	18/439	223/18866	5.117e-06	0.000180384	0.000133178	RSAD2/DDX58/B2M/HLA-B/IL13RA2/HLA-A/HLA-F/IL1B/HLA-E/DDX60/WNT5A/TFRC/C3/IL1R1/NFKBIZ/LAMP1/XBP1/IL6	18
GO:0048732	BP	GO:0048732	gland development	27/439	443/18866	5.72387e-06	0.000200249	0.000147844	OAS2/ITGA2/SERPINE2/PNPT1/ARID5B/FGF7/AREG/HIF1A/PKM/WNT5A/CCND1/HES1/TBX3/HGF/TSPO/PML/SRSF5/DKK3/CAV1/FGFR1/TNC/VEGFA/CFLAR/XBP1/IL6/CITED2/IGFBP5	27
GO:0002824	BP	GO:0002824	positive regulation of adaptive immune response based on somatic recombination of immune receptors built from immunoglobulin superfamily domains	12/439	105/18866	5.99396e-06	0.000207794	0.000153415	RSAD2/B2M/HLA-B/HLA-A/HLA-F/IL1B/HLA-E/TFRC/C3/IL1R1/NFKBIZ/IL6	12
GO:0007596	BP	GO:0007596	blood coagulation	23/439	343/18866	6.09249e-06	0.000207794	0.000153415	PLSCR1/ITGA2/SERPINB2/SERPINE2/TFPI2/PLAU/PLAT/SERPINA1/PLAUR/CD59/LMAN1/CAV1/TFPI/IRF1/NFE2L2/CAPZB/C1GALT1C1/VKORC1/IRF2/MYL12A/CLIC1/SERPINE1/IL6	23
GO:0032755	BP	GO:0032755	positive regulation of interleukin-6 production	11/439	88/18866	6.11114e-06	0.000207794	0.000153415	DDX58/IFIH1/EREG/IL1B/CYBA/WNT5A/PYCARD/TWIST1/APP/XBP1/IL6	11
GO:0060760	BP	GO:0060760	positive regulation of response to cytokine stimulus	9/439	57/18866	6.16081e-06	0.000207794	0.000153415	DDX58/IFIH1/PARP14/IRF7/PARP9/HIF1A/WNT5A/CASP4/IL1R1	9
GO:1903034	BP	GO:1903034	regulation of response to wounding	16/439	183/18866	6.20953e-06	0.000207794	0.000153415	SERPINB2/SERPINE2/PLAU/PLAT/FGF2/ITGB1/PLAUR/CAV1/GRN/PHLDB2/TNFRSF12A/TFPI/NFE2L2/VKORC1/XBP1/SERPINE1	16
GO:2001235	BP	GO:2001235	positive regulation of apoptotic signaling pathway	16/439	183/18866	6.20953e-06	0.000207794	0.000153415	INHBA/G0S2/PMAIP1/PLAUR/PDIA3/PYCARD/PML/CTSC/BNIP3/CAV1/ITM2C/TNFRSF12A/RBCK1/FAM162A/BCAP31/SERINC3	16
GO:0022612	BP	GO:0022612	gland morphogenesis	13/439	124/18866	6.47615e-06	0.000215157	0.000158851	FGF7/AREG/WNT5A/TBX3/HGF/PML/CAV1/FGFR1/TNC/CFLAR/XBP1/IL6/IGFBP5	13
GO:0002708	BP	GO:0002708	positive regulation of lymphocyte mediated immunity	12/439	106/18866	6.61911e-06	0.000218336	0.000161198	RSAD2/B2M/HLA-B/HLA-A/HLA-F/IL1B/HLA-E/TFRC/C3/IL1R1/LAMP1/IL6	12
GO:0007566	BP	GO:0007566	embryo implantation	9/439	58/18866	7.14402e-06	0.000232967	0.000172	PTGS2/STC1/IL1B/TIMP1/CALR/BSG/MMP2/VEGFA/IGFBP7	9
GO:0002724	BP	GO:0002724	regulation of T cell cytokine production	7/439	32/18866	7.16356e-06	0.000232967	0.000172	RSAD2/B2M/HLA-A/HLA-F/IL1B/IL1R1/IL6	7
GO:0007599	BP	GO:0007599	hemostasis	23/439	348/18866	7.72224e-06	0.00024938	0.000184117	PLSCR1/ITGA2/SERPINB2/SERPINE2/TFPI2/PLAU/PLAT/SERPINA1/PLAUR/CD59/LMAN1/CAV1/TFPI/IRF1/NFE2L2/CAPZB/C1GALT1C1/VKORC1/IRF2/MYL12A/CLIC1/SERPINE1/IL6	23
GO:0050817	BP	GO:0050817	coagulation	23/439	349/18866	8.09222e-06	0.000259513	0.000191599	PLSCR1/ITGA2/SERPINB2/SERPINE2/TFPI2/PLAU/PLAT/SERPINA1/PLAUR/CD59/LMAN1/CAV1/TFPI/IRF1/NFE2L2/CAPZB/C1GALT1C1/VKORC1/IRF2/MYL12A/CLIC1/SERPINE1/IL6	23
GO:0051090	BP	GO:0051090	regulation of DNA-binding transcription factor activity	27/439	455/18866	9.30972e-06	0.0002963	0.000218758	DDX58/EIF2AK2/CARD16/SP100/CSF3/IL1B/ICAM1/ARID5B/TMSB4X/TRIM25/WNT5A/TRIM22/PYCARD/HES1/TRIM38/TRIM5/TWIST1/TFRC/CAV1/RGCC/RBCK1/VEGFA/SGK1/APP/CFLAR/NFKB1/IL6	27
GO:0002819	BP	GO:0002819	regulation of adaptive immune response	15/439	168/18866	9.36764e-06	0.0002963	0.000218758	RSAD2/B2M/HLA-B/IRF7/HLA-A/HLA-F/IL1B/HLA-E/PYCARD/TFRC/IRF1/C3/IL1R1/NFKBIZ/IL6	15
GO:0006898	BP	GO:0006898	receptor-mediated endocytosis	22/439	328/18866	9.65039e-06	0.000303167	0.000223828	MX1/MX2/B2M/CD63/CXCL8/ITGB1/HSP90B1/SCARB2/AP2S1/CTSL/ADM/LRPAP1/CALR/SGIP1/TFRC/SDCBP/CAV1/SNX9/MASP1/VEGFA/C3/SERPINE1	22
GO:0002685	BP	GO:0002685	regulation of leukocyte migration	17/439	212/18866	1.0181e-05	0.000317673	0.000234538	ITGA2/ICAM1/CCL2/CXCL8/NBL1/RARRES2/WNT5A/BDKRB1/PYCARD/CALR/CD99/VEGFA/MMP14/APP/IL1R1/SERPINE1/IL6	17
GO:0010821	BP	GO:0010821	regulation of mitochondrion organization	16/439	191/18866	1.07001e-05	0.000331631	0.000244844	PMAIP1/HIF1A/STAT2/PLAUR/OPTN/PYCARD/HGF/LMAN1/TSPO/DCN/TFRC/BNIP3/SQSTM1/BNIP3L/LEPROT/FAM162A	16
GO:0032635	BP	GO:0032635	interleukin-6 production	15/439	170/18866	1.08082e-05	0.00033275	0.00024567	DDX58/IFIH1/HLA-B/EREG/IL1B/CYBA/WNT5A/CD47/PYCARD/HGF/TWIST1/AZI2/APP/XBP1/IL6	15
GO:0007584	BP	GO:0007584	response to nutrient	15/439	171/18866	1.15998e-05	0.000354753	0.000261914	STAT1/TNFRSF11B/ITGA2/PTGS2/STC1/NQO1/ATP2B1/PKM/TRIM25/CCND1/ACSL4/TSPO/LDHA/TNC/XBP1	15
GO:0045824	BP	GO:0045824	negative regulation of innate immune response	9/439	62/18866	1.2536e-05	0.000380865	0.000281193	PARP14/SAMHD1/HLA-B/HLA-A/HLA-F/IFI16/HLA-E/ADAR/GRN	9
GO:0050688	BP	GO:0050688	regulation of defense response to virus	10/439	78/18866	1.28691e-05	0.000388428	0.000286777	IFIT1/DDX58/HERC5/STAT1/IL1B/PARP9/DTX3L/DDX60/PYCARD/TRIM38	10
GO:0070059	BP	GO:0070059	intrinsic apoptotic signaling pathway in response to endoplasmic reticulum stress	9/439	63/18866	1.43281e-05	0.000429658	0.000317217	PMAIP1/ERO1A/PML/ERP29/CASP4/TMBIM6/ATF4/XBP1/SERINC3	9
GO:0043620	BP	GO:0043620	regulation of DNA-templated transcription in response to stress	12/439	115/18866	1.53632e-05	0.000457724	0.000337938	PSMB8/HIF1A/PSME2/PSMB9/TMBIM6/VEGFA/NFE2L2/ELOC/ATF4/TCIM/PSMA3/CITED2	12
GO:0048608	BP	GO:0048608	reproductive structure development	26/439	443/18866	1.64956e-05	0.000488311	0.00036052	INHBA/PTGS2/STC1/SERPINE2/EREG/ICAM1/PHLDA2/ARID5B/HIF1A/WNT5A/CCND1/HES1/TBX3/ADM/DCN/BSG/FNDC3A/TNC/PRDX4/VEGFA/RAB13/NASP/TIPARP/MMP14/EIF2S2/CITED2	26
GO:0002832	BP	GO:0002832	negative regulation of response to biotic stimulus	11/439	98/18866	1.73725e-05	0.000510993	0.000377267	PARP14/SAMHD1/CARD16/HLA-B/HLA-A/HLA-F/IFI16/HLA-E/ADAR/TRIM38/GRN	11
GO:0051098	BP	GO:0051098	regulation of binding	23/439	367/18866	1.8174e-05	0.000531186	0.000392175	IFIT1/B2M/CARD16/SP100/ITGA2/CSF3/IFI16/PARP9/PHLDA2/TMSB4X/GTF2B/DTX3L/S100A10/PLAUR/WNT5A/HES1/LRPAP1/TWIST1/CAV1/TMBIM6/CDKN1A/APP/EIF4A3	23
GO:0097529	BP	GO:0097529	myeloid leukocyte migration	17/439	222/18866	1.85843e-05	0.000537127	0.000396561	CXCL1/IL1B/CCL2/CXCL8/NBL1/RARRES2/CD47/ITGA1/PDE4B/PPIB/CD99/VEGFA/CXCL3/MMP14/IL1R1/SERPINE1/IL6	17
GO:0051346	BP	GO:0051346	negative regulation of hydrolase activity	27/439	473/18866	1.86098e-05	0.000537127	0.000396561	IFIT1/IFI6/BST2/CARD16/PTGS2/SERPINB2/SERPINE2/TFPI2/IFI16/SERPINA1/TIMP1/GAPDH/PLAUR/APLP2/TNFAIP8/HGF/TFPI/CAST/SPRY2/TMBIM6/TIMP2/VEGFA/SPOCK1/C3/APP/CFLAR/SERPINE1	27
GO:0061458	BP	GO:0061458	reproductive system development	26/439	447/18866	1.92596e-05	0.000552429	0.000407859	INHBA/PTGS2/STC1/SERPINE2/EREG/ICAM1/PHLDA2/ARID5B/HIF1A/WNT5A/CCND1/HES1/TBX3/ADM/DCN/BSG/FNDC3A/TNC/PRDX4/VEGFA/RAB13/NASP/TIPARP/MMP14/EIF2S2/CITED2	26
GO:0007569	BP	GO:0007569	cell aging	12/439	118/18866	1.99636e-05	0.000566668	0.000418372	B2M/PNPT1/ICAM1/HMGA1/NAMPT/TBX3/LIMS1/CALR/PML/TWIST1/CDKN1A/SERPINE1	12
GO:0030193	BP	GO:0030193	regulation of blood coagulation	10/439	82/18866	2.01417e-05	0.000566668	0.000418372	SERPINB2/SERPINE2/PLAU/PLAT/PLAUR/CAV1/TFPI/NFE2L2/VKORC1/SERPINE1	10
GO:0050729	BP	GO:0050729	positive regulation of inflammatory response	14/439	158/18866	2.01899e-05	0.000566668	0.000418372	ITGA2/PTGS2/IL1B/HLA-E/TNIP1/NEAT1/WNT5A/CD47/CTSC/GRN/C3/NFKBIZ/SERPINE1/IL6	14
GO:0031099	BP	GO:0031099	regeneration	16/439	201/18866	2.02469e-05	0.000566668	0.000418372	PNPT1/NINJ1/PKM/CCND1/ADM/HGF/TSPO/SRSF5/GRN/NNMT/PRRX1/PTPN12/TNC/CDKN1A/CFLAR/IL6	16
GO:0045862	BP	GO:0045862	positive regulation of proteolysis	23/439	370/18866	2.06758e-05	0.000570594	0.00042127	IL1B/IFI16/PMAIP1/PSME2/TNIP1/PYCARD/PML/CTSC/RCN3/CAV1/ASPH/GRN/TANK/CTSD/SNX9/NFE2L2/RPS27L/CYCS/FAM162A/MMP14/APP/BCAP31/CFLAR	23
GO:0010959	BP	GO:0010959	regulation of metal ion transport	24/439	396/18866	2.07488e-05	0.000570594	0.00042127	B2M/CEMIP/PTGS2/STC1/SERPINE2/ICAM1/GLRX/CD63/CCL2/ATP2B1/ITGB1/ATP1B3/CYBA/GSTO1/GEM/BDKRB1/FXYD5/TSPO/PDE4B/CALM1/PML/CAV1/TMBIM6/ATF4	24
GO:0002705	BP	GO:0002705	positive regulation of leukocyte mediated immunity	13/439	138/18866	2.07579e-05	0.000570594	0.00042127	RSAD2/DDX58/B2M/HLA-B/HLA-A/HLA-F/IL1B/HLA-E/TFRC/C3/IL1R1/LAMP1/IL6	13
GO:0032675	BP	GO:0032675	regulation of interleukin-6 production	14/439	159/18866	2.16779e-05	0.000592359	0.000437339	DDX58/IFIH1/HLA-B/EREG/IL1B/CYBA/WNT5A/CD47/PYCARD/HGF/TWIST1/APP/XBP1/IL6	14
GO:1900046	BP	GO:1900046	regulation of hemostasis	10/439	83/18866	2.24323e-05	0.000609367	0.000449896	SERPINB2/SERPINE2/PLAU/PLAT/PLAUR/CAV1/TFPI/NFE2L2/VKORC1/SERPINE1	10
GO:0050727	BP	GO:0050727	regulation of inflammatory response	25/439	425/18866	2.30809e-05	0.000620564	0.000458163	USP18/MMP3/TNFAIP6/ITGA2/PTGS2/IL1B/TMSB4X/HLA-E/NT5E/TNIP1/NEAT1/WNT5A/CD47/PYCARD/METRNL/HGF/CTSC/GRN/CASP4/C3/IL1R1/NFKBIZ/SERPINE1/NFKB1/IL6	25
GO:0010506	BP	GO:0010506	regulation of autophagy	22/439	347/18866	2.31133e-05	0.000620564	0.000458163	IFI16/NAMPT/HIF1A/GAPDH/OPTN/TRIM22/TMEM59/PYCARD/TRIM38/HGF/TSPO/DCN/TRIM5/BNIP3/DRAM1/ABL2/ATP6V0E1/QSOX1/ATP6V0B/CTSA/BNIP3L/XBP1	22
GO:0048661	BP	GO:0048661	positive regulation of smooth muscle cell proliferation	11/439	103/18866	2.78708e-05	0.000743973	0.000549276	STAT1/ITGA2/PTGS2/AKR1B1/EREG/FGF2/NAMPT/CYBA/MMP2/IL6/IGFBP5	11
GO:0002367	BP	GO:0002367	cytokine production involved in immune response	11/439	104/18866	3.05261e-05	0.00080554	0.000594731	RSAD2/DDX58/BST2/B2M/HLA-A/HLA-F/IL1B/HLA-E/WNT5A/IL1R1/IL6	11
GO:0002456	BP	GO:0002456	T cell mediated immunity	11/439	104/18866	3.05261e-05	0.00080554	0.000594731	RSAD2/B2M/HLA-B/HLA-A/HLA-F/IL1B/ICAM1/HLA-E/CTSC/IL1R1/IL6	11
GO:0002703	BP	GO:0002703	regulation of leukocyte mediated immunity	16/439	211/18866	3.67096e-05	0.000957767	0.00070712	RSAD2/DDX58/BST2/B2M/HLA-B/IL13RA2/HLA-A/HLA-F/IL1B/ICAM1/HLA-E/TFRC/C3/IL1R1/LAMP1/IL6	16
GO:0050679	BP	GO:0050679	positive regulation of epithelial cell proliferation	16/439	211/18866	3.67096e-05	0.000957767	0.00070712	FGF7/FGF2/AREG/EGFL7/HIF1A/CYBA/MYDGF/WNT5A/CCND1/TWIST1/GRN/FGFR1/VEGFA/B4GALT1/CFLAR/XBP1	16
GO:0010575	BP	GO:0010575	positive regulation of vascular endothelial growth factor production	6/439	28/18866	3.7417e-05	0.000963151	0.000711095	PTGS2/IL1B/HIF1A/C3/ATF4/IL6	6
GO:1990776	BP	GO:1990776	response to angiotensin	6/439	28/18866	3.7417e-05	0.000963151	0.000711095	PTGS2/CYBA/AGTRAP/CAV1/NFE2L2/NFKB1	6
GO:0050818	BP	GO:0050818	regulation of coagulation	10/439	88/18866	3.75416e-05	0.000963151	0.000711095	SERPINB2/SERPINE2/PLAU/PLAT/PLAUR/CAV1/TFPI/NFE2L2/VKORC1/SERPINE1	10
GO:0045444	BP	GO:0045444	fat cell differentiation	17/439	235/18866	3.84629e-05	0.000981336	0.000724521	IL11/PTGS2/PSMB8/ARID5B/RARRES2/WNT5A/CCND1/CCDC71L/HES1/ERO1A/METRNL/NR4A2/BNIP3/SDF4/XBP1/CCDC85B/IL6	17
GO:0030278	BP	GO:0030278	regulation of ossification	16/439	212/18866	3.88752e-05	0.000986404	0.000728263	ISG15/IFITM1/SRGN/AREG/ATP2B1/HIF1A/WNT5A/HGF/TWIST1/FAM20C/ATRAID/ATF4/TWIST2/CLIC1/IL6/IGFBP5	16
GO:0045089	BP	GO:0045089	positive regulation of innate immune response	16/439	213/18866	4.11528e-05	0.00103849	0.000766718	PLSCR1/IRF7/EREG/HLA-F/IFI16/PARP9/PSMB8/HLA-E/PSME2/WNT5A/PYCARD/TRIM5/PSMB9/PSMA3/LAMP1/NFKB1	16
GO:0060326	BP	GO:0060326	cell chemotaxis	20/439	311/18866	4.43196e-05	0.00111025	0.000819701	CXCL1/IL1B/CCL2/CXCL8/NBL1/FGF2/TMSB4X/RARRES2/WNT5A/ITGA1/HGF/CALR/PDE4B/PPIB/FGFR1/VEGFA/CXCL3/RAB13/SERPINE1/IL6	20
GO:0046597	BP	GO:0046597	negative regulation of viral entry into host cell	5/439	18/18866	4.44774e-05	0.00111025	0.000819701	IFITM3/IFITM1/TRIM25/IFITM2/TRIM5	5
GO:0043281	BP	GO:0043281	regulation of cysteine-type endopeptidase activity involved in apoptotic process	16/439	215/18866	4.60642e-05	0.00114368	0.00084438	IFI6/CARD16/PTGS2/PMAIP1/PLAUR/PYCARD/TNFAIP8/HGF/PML/CTSD/VEGFA/RPS27L/CYCS/FAM162A/BCAP31/CFLAR	16
GO:0043618	BP	GO:0043618	regulation of transcription from RNA polymerase II promoter in response to stress	11/439	109/18866	4.73325e-05	0.00116889	0.000862989	PSMB8/HIF1A/PSME2/PSMB9/TMBIM6/VEGFA/NFE2L2/ELOC/ATF4/PSMA3/CITED2	11
GO:0002709	BP	GO:0002709	regulation of T cell mediated immunity	9/439	73/18866	4.78743e-05	0.00117598	0.000868225	RSAD2/B2M/HLA-B/HLA-A/HLA-F/IL1B/HLA-E/IL1R1/IL6	9
GO:0030856	BP	GO:0030856	regulation of epithelial cell differentiation	14/439	171/18866	4.86614e-05	0.00118899	0.00087783	STAT1/IL1B/CTSK/FGF2/BTG1/CCND1/HES1/TBX3/CTSL/RUNX1/CAV1/SPRY2/VEGFA/SERPINE1	14
GO:0048199	BP	GO:0048199	vesicle targeting, to, from or within Golgi	9/439	74/18866	5.3398e-05	0.00129785	0.000958205	SERPINA1/AREG/WIPI1/CD59/LMAN1/CTSC/TMED9/MCFD2/TMED10	9
GO:0034975	BP	GO:0034975	protein folding in endoplasmic reticulum	4/439	10/18866	5.43389e-05	0.00131381	0.000969985	PDIA3/HSP90B1/ERO1A/CALR	4
GO:0002369	BP	GO:0002369	T cell cytokine production	7/439	43/18866	5.49993e-05	0.00132231	0.000976266	RSAD2/B2M/HLA-A/HLA-F/IL1B/IL1R1/IL6	7
GO:0048660	BP	GO:0048660	regulation of smooth muscle cell proliferation	14/439	173/18866	5.52634e-05	0.00132231	0.000976266	STAT1/ITGA2/PTGS2/AKR1B1/EREG/FGF2/NAMPT/SOD2/CYBA/MMP2/COMT/CDKN1A/IL6/IGFBP5	14
GO:0050678	BP	GO:0050678	regulation of epithelial cell proliferation	23/439	395/18866	5.70444e-05	0.00135789	0.00100253	STAT1/B2M/EREG/CCL2/FGF7/FGF2/AREG/EGFL7/HIF1A/CYBA/MYDGF/WNT5A/CCND1/HES1/TWIST1/CAV1/GRN/FGFR1/RGCC/VEGFA/B4GALT1/CFLAR/XBP1	23
GO:0001837	BP	GO:0001837	epithelial to mesenchymal transition	13/439	152/18866	5.74404e-05	0.00136031	0.00100432	IL1B/HIF1A/WNT5A/S100A4/HGF/TWIST1/SDCBP/FGFR1/PHLDB2/RGCC/SPRY2/VASN/IL6	13
GO:0031100	BP	GO:0031100	animal organ regeneration	9/439	75/18866	5.94494e-05	0.0014007	0.00103414	PNPT1/PKM/CCND1/ADM/HGF/SRSF5/NNMT/CDKN1A/IL6	9
GO:2000117	BP	GO:2000117	negative regulation of cysteine-type endopeptidase activity	10/439	93/18866	6.06089e-05	0.00142077	0.00104896	IFI6/CARD16/PTGS2/IFI16/PLAUR/TNFAIP8/HGF/CAST/VEGFA/CFLAR	10
GO:0051604	BP	GO:0051604	protein maturation	19/439	293/18866	6.12465e-05	0.00142847	0.00105464	CARD16/SERPINE2/SRGN/PLAU/PLAT/IFI16/TMEM59/PYCARD/CTSL/ERO1A/CALR/ATP6AP2/ASPH/ECE1/CAST/PGK1/PRDX4/MMP14/SERPINE1	19
GO:0048659	BP	GO:0048659	smooth muscle cell proliferation	14/439	175/18866	6.26349e-05	0.00145351	0.00107313	STAT1/ITGA2/PTGS2/AKR1B1/EREG/FGF2/NAMPT/SOD2/CYBA/MMP2/COMT/CDKN1A/IL6/IGFBP5	14
GO:0031669	BP	GO:0031669	cellular response to nutrient levels	16/439	221/18866	6.40385e-05	0.00147865	0.00109169	EIF2AK2/CD68/LCN2/ICAM1/IFI16/PMAIP1/NAMPT/ATP2B1/WIPI1/TNC/COMT/CDKN1A/NFE2L2/LAMP2/ATF4/XBP1	16
GO:0046683	BP	GO:0046683	response to organophosphorus	12/439	134/18866	7.05859e-05	0.00162172	0.00119732	STAT1/PTGS2/STC1/PNPT1/IL1B/AREG/HSP90B1/AHR/BSG/LDHA/APP/IGFBP5	12
GO:0016485	BP	GO:0016485	protein processing	16/439	223/18866	7.12692e-05	0.0016264	0.00120077	CARD16/SERPINE2/SRGN/PLAU/PLAT/IFI16/TMEM59/PYCARD/CTSL/ATP6AP2/ASPH/ECE1/CAST/PGK1/MMP14/SERPINE1	16
GO:0001836	BP	GO:0001836	release of cytochrome c from mitochondria	8/439	60/18866	7.1494e-05	0.0016264	0.00120077	IFI6/PMAIP1/SOD2/PLAUR/PYCARD/HGF/BNIP3/FAM162A	8
GO:1901654	BP	GO:1901654	response to ketone	15/439	200/18866	7.24338e-05	0.0016317	0.00120469	AKR1B1/ICAM1/ATP2B1/CYBA/CCND1/TSPO/CALR/AHR/CAV1/TNC/CDKN1A/IGFBP7/NASP/NR3C1/CFLAR	15
GO:2000377	BP	GO:2000377	regulation of reactive oxygen species metabolic process	15/439	200/18866	7.24338e-05	0.0016317	0.00120469	MMP3/PTGS2/IL1B/ICAM1/HIF1A/CYBA/CD47/TSPO/SLC5A3/BNIP3/CAV1/CDKN1A/NFE2L2/STK17A/CFLAR	15
GO:0061418	BP	GO:0061418	regulation of transcription from RNA polymerase II promoter in response to hypoxia	9/439	77/18866	7.32968e-05	0.00164313	0.00121312	PSMB8/HIF1A/PSME2/PSMB9/VEGFA/NFE2L2/ELOC/PSMA3/CITED2	9
GO:0031623	BP	GO:0031623	receptor internalization	11/439	115/18866	7.74906e-05	0.00172875	0.00127634	MX1/MX2/CD63/CXCL8/ITGB1/ADM/LRPAP1/TFRC/SDCBP/CAV1/VEGFA	11
GO:0061045	BP	GO:0061045	negative regulation of wound healing	9/439	78/18866	8.11787e-05	0.00180232	0.00133066	SERPINB2/SERPINE2/PLAU/PLAT/FGF2/PLAUR/PHLDB2/TFPI/SERPINE1	9
GO:0018401	BP	GO:0018401	peptidyl-proline hydroxylation to 4-hydroxy-L-proline	4/439	11/18866	8.38213e-05	0.00185209	0.0013674	P4HB/ERO1A/P4HA1/PRDX4	4
GO:0006826	BP	GO:0006826	iron ion transport	9/439	79/18866	8.97604e-05	0.00196452	0.00145041	B2M/LCN2/FTH1/FTL/TFRC/SLC25A28/PGRMC2/ATP6V0E1/ATP6V0B	9
GO:0090398	BP	GO:0090398	cellular senescence	9/439	79/18866	8.97604e-05	0.00196452	0.00145041	B2M/PNPT1/HMGA1/NAMPT/TBX3/CALR/PML/TWIST1/CDKN1A	9
GO:0002683	BP	GO:0002683	negative regulation of immune system process	25/439	463/18866	9.25286e-05	0.00201555	0.00148808	PARP14/BST2/INHBA/GBP1/SAMHD1/HLA-B/IL13RA2/CD68/HLA-A/HLA-F/CCL2/IFI16/NBL1/HLA-E/ADAR/CD47/HES1/SDC4/TRIM38/CD59/RUNX1/GRN/IRF1/TMBIM6/NFE2L2	25
GO:0031668	BP	GO:0031668	cellular response to extracellular stimulus	17/439	253/18866	9.61754e-05	0.00208516	0.00153947	EIF2AK2/CD68/LCN2/ICAM1/IFI16/PMAIP1/NAMPT/ATP2B1/WIPI1/NR4A2/TNC/COMT/CDKN1A/NFE2L2/LAMP2/ATF4/XBP1	17
GO:0032480	BP	GO:0032480	negative regulation of type I interferon production	7/439	47/18866	9.90824e-05	0.00213814	0.00157859	DDX58/HERC5/ISG15/IFIH1/UBE2L6/TRIM25/PYCARD	7
GO:0071375	BP	GO:0071375	cellular response to peptide hormone stimulus	20/439	330/18866	0.000100454	0.00215752	0.0015929	STAT1/IL1B/ATP2B1/RARRES2/CYBA/PKM/NR4A2/SRSF5/AGTRAP/CAV1/GDF15/ATP6V0E1/ATP6V0B/NFE2L2/LEPROT/RAB13/CFLAR/XBP1/RHOQ/NFKB1	20
GO:2000027	BP	GO:2000027	regulation of animal organ morphogenesis	17/439	254/18866	0.000100915	0.00215752	0.0015929	STAT1/TNFRSF11B/PSMB8/FGF7/PSME2/WNT5A/AP2S1/HES1/HGF/TWIST1/PSMB9/FGFR1/VEGFA/PSMA3/CFLAR/XBP1/CITED2	17
GO:0022409	BP	GO:0022409	positive regulation of cell-cell adhesion	18/439	279/18866	0.000101517	0.00216039	0.00159502	HLA-A/IL1B/ICAM1/CCL2/HLA-E/PLAUR/WNT5A/CD47/PYCARD/HES1/TFRC/RUNX1/CAV1/MAP3K8/NFKBIZ/XBP1/IL6/CITED2	18
GO:0022407	BP	GO:0022407	regulation of cell-cell adhesion	24/439	439/18866	0.000105484	0.00223452	0.00164975	SERPINE2/HLA-A/IL1B/ICAM1/CCL2/HLA-E/PLAUR/WNT5A/CD47/PYCARD/FXYD5/HES1/SDC4/TFRC/RUNX1/CAV1/MAP3K8/RGCC/IRF1/VEGFA/NFKBIZ/XBP1/IL6/CITED2	24
GO:0038061	BP	GO:0038061	NIK/NF-kappaB signaling	14/439	184/18866	0.000107455	0.00226588	0.0016729	EIF2AK2/CHI3L1/IL1B/PSMB8/TMSB4X/PSME2/LIMS1/CALR/PSMB9/PRDX1/RBCK1/APP/TCIM/PSMA3	14
GO:0048194	BP	GO:0048194	Golgi vesicle budding	9/439	81/18866	0.00010922	0.00229262	0.00169265	SERPINA1/AREG/CD59/LMAN1/CTSC/TMED9/MCFD2/TMED10/VAPA	9
GO:0031589	BP	GO:0031589	cell-substrate adhesion	21/439	359/18866	0.000111647	0.00233297	0.00172243	GBP1/ITGA2/COL8A1/PLAU/NINJ1/CD63/ITGB1/S100A10/P4HB/ITGA1/SDC4/LIMS1/CALR/NID2/PHLDB2/TNFRSF12A/SGCE/VEGFA/SPOCK1/MMP14/SERPINE1	21
GO:0001889	BP	GO:0001889	liver development	12/439	141/18866	0.000115334	0.00238839	0.00176335	ITGA2/PNPT1/ARID5B/PKM/CCND1/HES1/HGF/SRSF5/CFLAR/XBP1/IL6/CITED2	12
GO:0008584	BP	GO:0008584	male gonad development	12/439	141/18866	0.000115334	0.00238839	0.00176335	INHBA/ICAM1/ARID5B/WNT5A/CCND1/FNDC3A/PRDX4/RAB13/NASP/MMP14/EIF2S2/CITED2	12
GO:0001818	BP	GO:0001818	negative regulation of cytokine production	21/439	360/18866	0.000116065	0.0023928	0.00176661	DDX58/HERC5/ISG15/IFIH1/BST2/INHBA/GBP1/CARD16/SRGN/HLA-F/TMSB4X/ATP2B1/UBE2L6/TRIM25/PYCARD/HGF/TSPO/TWIST1/FGFR1/RGCC/NFKB1	21
GO:0009612	BP	GO:0009612	response to mechanical stimulus	15/439	209/18866	0.000118748	0.00243681	0.0017991	STAT1/ITGA2/PTGS2/MMP7/SERPINE2/CHI3L1/IL1B/CYBA/BDKRB1/DCN/BNIP3/IRF1/TNC/MMP14/NFKB1	15
GO:2001234	BP	GO:2001234	negative regulation of apoptotic signaling pathway	16/439	233/18866	0.000119255	0.00243681	0.0017991	IFI6/PTGS2/DNAJA1/IL1B/ICAM1/BDKRB2/HIF1A/SOD2/PLAUR/HGF/NR4A2/TMBIM6/NFE2L2/CFLAR/XBP1/SERPINE1	16
GO:0030879	BP	GO:0030879	mammary gland development	12/439	142/18866	0.000123382	0.00249903	0.00184503	OAS2/ITGA2/AREG/HIF1A/WNT5A/CCND1/TBX3/PML/CAV1/VEGFA/XBP1/IGFBP5	12
GO:0046546	BP	GO:0046546	development of primary male sexual characteristics	12/439	142/18866	0.000123382	0.00249903	0.00184503	INHBA/ICAM1/ARID5B/WNT5A/CCND1/FNDC3A/PRDX4/RAB13/NASP/MMP14/EIF2S2/CITED2	12
GO:0031960	BP	GO:0031960	response to corticosteroid	13/439	164/18866	0.000124829	0.00250635	0.00185044	PTGS2/STC1/ICAM1/AREG/ATP2B1/CYBA/CCND1/ADM/CDKN1A/IGFBP7/NR3C1/CFLAR/IL6	13
GO:0046661	BP	GO:0046661	male sex differentiation	13/439	164/18866	0.000124829	0.00250635	0.00185044	INHBA/ICAM1/ARID5B/WNT5A/CCND1/TBX3/FNDC3A/PRDX4/RAB13/NASP/MMP14/EIF2S2/CITED2	13
GO:0032069	BP	GO:0032069	regulation of nuclease activity	5/439	22/18866	0.000126591	0.00251982	0.00186038	OASL/OAS1/OAS3/OAS2/TMBIM6	5
GO:0071359	BP	GO:0071359	cellular response to dsRNA	5/439	22/18866	0.000126591	0.00251982	0.00186038	IFIT1/DDX58/IFIH1/CAV1/NFKB1	5
GO:0042180	BP	GO:0042180	cellular ketone metabolic process	17/439	260/18866	0.000133901	0.00265388	0.00195936	PTGS2/AKR1B1/IL1B/PSMB8/NQO1/OAZ1/PSME2/ADM/TWIST1/DKK3/TPI1/PSMB9/CAV1/COQ10B/COMT/ACADVL/PSMA3	17
GO:0043123	BP	GO:0043123	positive regulation of I-kappaB kinase/NF-kappaB signaling	14/439	188/18866	0.000134993	0.00266408	0.0019669	BST2/CARD16/IL1B/TRIM25/TRIM22/S100A4/TRIM38/SHISA5/IFIT5/TRIM5/TFRC/RBCK1/VAPA/CFLAR	14
GO:0061008	BP	GO:0061008	hepaticobiliary system development	12/439	144/18866	0.000140932	0.00276946	0.0020447	ITGA2/PNPT1/ARID5B/PKM/CCND1/HES1/HGF/SRSF5/CFLAR/XBP1/IL6/CITED2	12
GO:0010565	BP	GO:0010565	regulation of cellular ketone metabolic process	14/439	189/18866	0.000142763	0.00279356	0.00206249	PTGS2/IL1B/PSMB8/NQO1/OAZ1/PSME2/ADM/TWIST1/DKK3/PSMB9/CAV1/COMT/ACADVL/PSMA3	14
GO:0070498	BP	GO:0070498	interleukin-1-mediated signaling pathway	10/439	103/18866	0.000144005	0.00279419	0.00206295	IL1B/PSMB8/PSME2/PSMB9/MAP3K8/SQSTM1/IL1R1/PSMA3/NFKB1/IL6	10
GO:0098869	BP	GO:0098869	cellular oxidant detoxification	10/439	103/18866	0.000144005	0.00279419	0.00206295	PTGS2/NQO1/PTGS1/SOD2/GSTO1/TXNRD1/PRDX1/PRDX4/NFE2L2/MGST3	10
GO:0001961	BP	GO:0001961	positive regulation of cytokine-mediated signaling pathway	7/439	50/18866	0.000148202	0.00283982	0.00209664	PARP14/IRF7/PARP9/HIF1A/WNT5A/CASP4/IL1R1	7
GO:0030195	BP	GO:0030195	negative regulation of blood coagulation	7/439	50/18866	0.000148202	0.00283982	0.00209664	SERPINB2/SERPINE2/PLAU/PLAT/PLAUR/TFPI/SERPINE1	7
GO:0032608	BP	GO:0032608	interferon-beta production	7/439	50/18866	0.000148202	0.00283982	0.00209664	DDX58/IFIH1/IRF7/PYCARD/TRIM38/TRIM56/IRF1	7
GO:0033135	BP	GO:0033135	regulation of peptidyl-serine phosphorylation	12/439	145/18866	0.00015048	0.00287156	0.00212008	IL11/PTGS2/CSF3/BDKRB2/WNT5A/HGF/TFRC/CAV1/SPRY2/VEGFA/APP/IL6	12
GO:0002698	BP	GO:0002698	negative regulation of immune effector process	11/439	124/18866	0.000152821	0.00290423	0.00214419	BST2/HLA-B/IL13RA2/HLA-A/HLA-F/HLA-E/CD47/TRIM38/CD59/GRN/TMBIM6	11
GO:0006026	BP	GO:0006026	aminoglycan catabolic process	8/439	67/18866	0.00015816	0.00297883	0.00219927	CEMIP/CHI3L1/FGF2/BGN/SDC4/DCN/CTBS/HEXB	8
GO:0031639	BP	GO:0031639	plasminogen activation	5/439	23/18866	0.000158682	0.00297883	0.00219927	SERPINE2/PLAU/PLAT/PGK1/SERPINE1	5
GO:1901522	BP	GO:1901522	positive regulation of transcription from RNA polymerase II promoter involved in cellular response to chemical stimulus	5/439	23/18866	0.000158682	0.00297883	0.00219927	HIF1A/VEGFA/NFE2L2/ATF4/XBP1	5
GO:0006984	BP	GO:0006984	ER-nucleus signaling pathway	7/439	51/18866	0.000168381	0.00313543	0.00231489	CCL2/CXCL8/HSP90B1/CALR/NFE2L2/ATF4/XBP1	7
GO:1900047	BP	GO:1900047	negative regulation of hemostasis	7/439	51/18866	0.000168381	0.00313543	0.00231489	SERPINB2/SERPINE2/PLAU/PLAT/PLAUR/TFPI/SERPINE1	7
GO:0051384	BP	GO:0051384	response to glucocorticoid	12/439	147/18866	0.000171247	0.00317598	0.00234483	PTGS2/STC1/ICAM1/AREG/ATP2B1/CCND1/ADM/CDKN1A/IGFBP7/NR3C1/CFLAR/IL6	12
GO:0009896	BP	GO:0009896	positive regulation of catabolic process	24/439	454/18866	0.000175233	0.00323184	0.00238607	PNPT1/IL1B/OAZ1/HIF1A/DTX3L/OPTN/WNT5A/TRIM22/TMEM59/TRIM38/DCN/CTSC/TRIM5/TWIST1/BNIP3/ZC3HAV1/CAV1/SNX9/BNIP3L/NFE2L2/TIPARP/APP/BCAP31/IL6	24
GO:0050766	BP	GO:0050766	positive regulation of phagocytosis	8/439	68/18866	0.000175659	0.00323184	0.00238607	ITGA2/IL1B/CCL2/CYBA/CD47/PYCARD/CALR/C3	8
GO:0071902	BP	GO:0071902	positive regulation of protein serine/threonine kinase activity	20/439	345/18866	0.000182322	0.00334112	0.00246675	EIF2AK2/CEMIP/IL1B/FGF2/CKS2/WNT5A/CCND1/ITGA1/IGFBP6/HGF/CALM1/MAP3K8/GDF15/FGFR1/ERP29/RGCC/SPRY2/MDFIC/VEGFA/TCIM	20
GO:0030212	BP	GO:0030212	hyaluronan metabolic process	6/439	37/18866	0.000193432	0.00353071	0.00260672	CEMIP/IL1B/FGF2/HGF/HEXB/NFKB1	6
GO:0014074	BP	GO:0014074	response to purine-containing compound	12/439	149/18866	0.000194414	0.00353466	0.00260965	STAT1/PTGS2/STC1/PNPT1/IL1B/AREG/HSP90B1/AHR/BSG/LDHA/APP/IGFBP5	12
GO:0006022	BP	GO:0006022	aminoglycan metabolic process	13/439	172/18866	0.000200754	0.00363561	0.00268417	CEMIP/CHI3L1/IL1B/FGF2/BGN/SDC4/HGF/DCN/DSEL/CTBS/HEXB/B4GALT1/NFKB1	13
GO:0033002	BP	GO:0033002	muscle cell proliferation	16/439	244/18866	0.000202637	0.00365539	0.00269878	STAT1/ITGA2/PTGS2/AKR1B1/EREG/FGF2/NAMPT/SOD2/CYBA/MMP2/FGFR1/COMT/CDKN1A/CFLAR/IL6/IGFBP5	16
GO:0033209	BP	GO:0033209	tumor necrosis factor-mediated signaling pathway	13/439	173/18866	0.000212575	0.00381973	0.00282011	STAT1/TNFRSF11B/CARD16/PSMB8/TMSB4X/PSME2/PYCARD/LIMS1/PSMB9/TNFRSF12A/CASP4/RBCK1/PSMA3	13
GO:0043331	BP	GO:0043331	response to dsRNA	7/439	53/18866	0.000215406	0.00384135	0.00283607	IFIT1/DDX58/IFIH1/PMAIP1/CAV1/SLC3A2/NFKB1	7
GO:0006901	BP	GO:0006901	vesicle coating	8/439	70/18866	0.000215442	0.00384135	0.00283607	SERPINA1/AREG/CD59/LMAN1/CTSC/TMED9/MCFD2/TMED10	8
GO:0051099	BP	GO:0051099	positive regulation of binding	13/439	174/18866	0.000224988	0.00398521	0.00294228	B2M/ITGA2/CSF3/PARP9/GTF2B/DTX3L/S100A10/PLAUR/WNT5A/HES1/TWIST1/CAV1/APP	13
GO:1905898	BP	GO:1905898	positive regulation of response to endoplasmic reticulum stress	6/439	38/18866	0.000225236	0.00398521	0.00294228	PMAIP1/CAV1/NFE2L2/BCAP31/XBP1/SERINC3	6
GO:0033138	BP	GO:0033138	positive regulation of peptidyl-serine phosphorylation	10/439	109/18866	0.000230012	0.00405418	0.00299321	IL11/PTGS2/CSF3/WNT5A/TFRC/CAV1/SPRY2/VEGFA/APP/IL6	10
GO:0034356	BP	GO:0034356	NAD biosynthesis via nicotinamide riboside salvage pathway	4/439	14/18866	0.000240525	0.00419594	0.00309786	PTGS2/PARP9/NAMPT/NNMT	4
GO:0002053	BP	GO:0002053	positive regulation of mesenchymal cell proliferation	5/439	25/18866	0.000241126	0.00419594	0.00309786	STAT1/WNT5A/FGFR1/PRRX1/VEGFA	5
GO:1904385	BP	GO:1904385	cellular response to angiotensin	5/439	25/18866	0.000241126	0.00419594	0.00309786	CYBA/AGTRAP/CAV1/NFE2L2/NFKB1	5
GO:0008406	BP	GO:0008406	gonad development	15/439	223/18866	0.000241747	0.00419594	0.00309786	INHBA/EREG/ICAM1/ARID5B/WNT5A/CCND1/FNDC3A/PRDX4/VEGFA/RAB13/NASP/TIPARP/MMP14/EIF2S2/CITED2	15
GO:0030857	BP	GO:0030857	negative regulation of epithelial cell differentiation	7/439	54/18866	0.000242597	0.00419594	0.00309786	STAT1/CCND1/HES1/TBX3/CAV1/SPRY2/VEGFA	7
GO:0001935	BP	GO:0001935	endothelial cell proliferation	14/439	199/18866	0.000244337	0.00421026	0.00310844	STAT1/CCL2/FGF2/EGFL7/HIF1A/CYBA/MYDGF/WNT5A/CAV1/FGFR1/RGCC/VEGFA/MMP14/XBP1	14
GO:0042058	BP	GO:0042058	regulation of epidermal growth factor receptor signaling pathway	9/439	90/18866	0.000246012	0.00422336	0.00311811	IFI6/EREG/AREG/PLAUR/SH3KBP1/ITGA1/PTPN12/SPRY2/APP	9
GO:0045667	BP	GO:0045667	regulation of osteoblast differentiation	11/439	131/18866	0.00024801	0.00424057	0.00313082	IFITM1/AREG/HGF/TWIST1/FAM20C/ATRAID/ATF4/TWIST2/CLIC1/IL6/IGFBP5	11
GO:0002822	BP	GO:0002822	regulation of adaptive immune response based on somatic recombination of immune receptors built from immunoglobulin superfamily domains	12/439	153/18866	0.000248851	0.00424057	0.00313082	RSAD2/B2M/HLA-B/HLA-A/HLA-F/IL1B/HLA-E/TFRC/C3/IL1R1/NFKBIZ/IL6	12
GO:0002706	BP	GO:0002706	regulation of lymphocyte mediated immunity	12/439	154/18866	0.000264324	0.00448769	0.00331326	RSAD2/B2M/HLA-B/HLA-A/HLA-F/IL1B/HLA-E/TFRC/C3/IL1R1/LAMP1/IL6	12
GO:0030324	BP	GO:0030324	lung development	13/439	177/18866	0.000266019	0.00449378	0.00331776	HSD11B1/CHI3L1/FGF7/FGF2/WNT5A/HES1/RCN3/FGFR1/TNC/SPRY2/VEGFA/MMP14/IGFBP5	13
GO:0009636	BP	GO:0009636	response to toxic substance	16/439	250/18866	0.00026663	0.00449378	0.00331776	PTGS2/LCN2/MT2A/NQO1/PTGS1/SOD2/GSTO1/TXNRD1/AHR/PRDX1/PRDX4/CDKN1A/NFE2L2/CNP/MGST3/ATF4	16
GO:0002221	BP	GO:0002221	pattern recognition receptor signaling pathway	14/439	201/18866	0.0002708	0.00454747	0.0033574	RSAD2/DDX58/IFIH1/IRF7/CTSK/CYBA/TNIP1/DDX60/HSP90B1/CTSL/CAV1/TANK/IRF1/UBE2D1	14
GO:0050819	BP	GO:0050819	negative regulation of coagulation	7/439	55/18866	0.000272485	0.00455919	0.00336605	SERPINB2/SERPINE2/PLAU/PLAT/PLAUR/TFPI/SERPINE1	7
GO:0051897	BP	GO:0051897	positive regulation of protein kinase B signaling	13/439	178/18866	0.000281045	0.00468544	0.00345927	CSF3/EREG/CHI3L1/FGF7/FGF2/AREG/ITGB1/MYDGF/HGF/GDF15/FGFR1/SPRY2/IGFBP5	13
GO:0090114	BP	GO:0090114	COPII-coated vesicle budding	8/439	73/18866	0.000288723	0.00479145	0.00353753	SERPINA1/AREG/CD59/LMAN1/CTSC/MCFD2/TMED10/VAPA	8
GO:0031341	BP	GO:0031341	regulation of cell killing	9/439	92/18866	0.000290517	0.00479145	0.00353753	B2M/HLA-B/HLA-A/HLA-F/ICAM1/HLA-E/GAPDH/CD59/LAMP1	9
GO:1905897	BP	GO:1905897	regulation of response to endoplasmic reticulum stress	9/439	92/18866	0.000290517	0.00479145	0.00353753	PMAIP1/CAV1/ERP29/TMBIM6/NFE2L2/DNAJB9/BCAP31/XBP1/SERINC3	9
GO:0042730	BP	GO:0042730	fibrinolysis	5/439	26/18866	0.000292874	0.00481314	0.00355355	SERPINB2/PLAU/PLAT/PLAUR/SERPINE1	5
GO:0071214	BP	GO:0071214	cellular response to abiotic stimulus	19/439	331/18866	0.000297295	0.00485126	0.00358169	CARD16/ITGA2/PTGS2/AKR1B1/MMP7/IL1B/IFI16/BDKRB2/NAMPT/CYBA/TSPO/CALM1/BNIP3/MFAP4/TANK/IRF1/CDKN1A/ATF4/NFKB1	19
GO:0104004	BP	GO:0104004	cellular response to environmental stimulus	19/439	331/18866	0.000297295	0.00485126	0.00358169	CARD16/ITGA2/PTGS2/AKR1B1/MMP7/IL1B/IFI16/BDKRB2/NAMPT/CYBA/TSPO/CALM1/BNIP3/MFAP4/TANK/IRF1/CDKN1A/ATF4/NFKB1	19
GO:0050691	BP	GO:0050691	regulation of defense response to virus by host	6/439	40/18866	0.000301115	0.00489327	0.00361271	DDX58/STAT1/IL1B/PARP9/DTX3L/PYCARD	6
GO:0007498	BP	GO:0007498	mesoderm development	11/439	134/18866	0.000301988	0.00489327	0.00361271	INHBA/ITGA2/ITGB1/ETS2/WNT5A/TBX3/TXNRD1/FGFR1/MESD/VEGFA/CITED2	11
GO:0051924	BP	GO:0051924	regulation of calcium ion transport	16/439	253/18866	0.000304721	0.00492029	0.00363266	CEMIP/PTGS2/STC1/ICAM1/CCL2/ATP2B1/CYBA/GSTO1/GEM/BDKRB1/TSPO/PDE4B/CALM1/PML/CAV1/TMBIM6	16
GO:1903510	BP	GO:1903510	mucopolysaccharide metabolic process	10/439	113/18866	0.00030852	0.00496426	0.00366512	CEMIP/IL1B/FGF2/BGN/HGF/DCN/DSEL/HEXB/B4GALT1/NFKB1	10
GO:0045185	BP	GO:0045185	maintenance of protein location	9/439	93/18866	0.00031515	0.00503585	0.00371798	SP100/SRGN/NBL1/TMSB4X/LTBP1/TSPO/PML/CAV1/KDELR2	9
GO:1903035	BP	GO:1903035	negative regulation of response to wounding	9/439	93/18866	0.00031515	0.00503585	0.00371798	SERPINB2/SERPINE2/PLAU/PLAT/FGF2/PLAUR/PHLDB2/TFPI/SERPINE1	9
GO:0045137	BP	GO:0045137	development of primary sexual characteristics	15/439	229/18866	0.000321454	0.00509217	0.00375956	INHBA/EREG/ICAM1/ARID5B/WNT5A/CCND1/FNDC3A/PRDX4/VEGFA/RAB13/NASP/TIPARP/MMP14/EIF2S2/CITED2	15
GO:0048762	BP	GO:0048762	mesenchymal cell differentiation	15/439	229/18866	0.000321454	0.00509217	0.00375956	STAT1/IL1B/HIF1A/WNT5A/S100A4/HES1/HGF/TWIST1/SDCBP/FGFR1/PHLDB2/RGCC/SPRY2/VASN/IL6	15
GO:2001028	BP	GO:2001028	positive regulation of endothelial cell chemotaxis	4/439	15/18866	0.000321982	0.00509217	0.00375956	FGF2/TMSB4X/FGFR1/VEGFA	4
GO:0030323	BP	GO:0030323	respiratory tube development	13/439	181/18866	0.00033055	0.00520397	0.0038421	HSD11B1/CHI3L1/FGF7/FGF2/WNT5A/HES1/RCN3/FGFR1/TNC/SPRY2/VEGFA/MMP14/IGFBP5	13
GO:1990748	BP	GO:1990748	cellular detoxification	10/439	114/18866	0.000331305	0.00520397	0.0038421	PTGS2/NQO1/PTGS1/SOD2/GSTO1/TXNRD1/PRDX1/PRDX4/NFE2L2/MGST3	10
GO:0006457	BP	GO:0006457	protein folding	15/439	230/18866	0.000336727	0.00525339	0.00387858	B2M/DNAJA1/P4HB/PDIA3/HSP90B1/ERO1A/LMAN1/CALR/PPIB/GRN/ERP29/MESD/QSOX1/PRDX4/PDIA6	15
GO:0007160	BP	GO:0007160	cell-matrix adhesion	15/439	230/18866	0.000336727	0.00525339	0.00387858	ITGA2/PLAU/NINJ1/CD63/ITGB1/S100A10/ITGA1/SDC4/LIMS1/NID2/PHLDB2/SGCE/VEGFA/MMP14/SERPINE1	15
GO:0045778	BP	GO:0045778	positive regulation of ossification	9/439	94/18866	0.000341484	0.00529185	0.00390698	ISG15/IFITM1/ATP2B1/WNT5A/HGF/FAM20C/ATRAID/CLIC1/IL6	9
GO:0051591	BP	GO:0051591	response to cAMP	9/439	94/18866	0.000341484	0.00529185	0.00390698	STAT1/STC1/PNPT1/AREG/AHR/BSG/LDHA/APP/IGFBP5	9
GO:0031331	BP	GO:0031331	positive regulation of cellular catabolic process	21/439	390/18866	0.000344858	0.00532627	0.00393239	PNPT1/IL1B/HIF1A/DTX3L/OPTN/TRIM22/TMEM59/TRIM38/DCN/CTSC/TRIM5/TWIST1/BNIP3/ZC3HAV1/CAV1/SNX9/BNIP3L/NFE2L2/APP/BCAP31/IL6	21
GO:0043627	BP	GO:0043627	response to estrogen	8/439	75/18866	0.000348029	0.00535732	0.00395531	TNFRSF11B/TRIM25/CCND1/CAV1/LDHA/COMT/MMP14/CITED2	8
GO:0032607	BP	GO:0032607	interferon-alpha production	5/439	27/18866	0.000352622	0.00540999	0.0039942	DDX58/IFIH1/STAT1/IRF7/AZI2	5
GO:0050777	BP	GO:0050777	negative regulation of immune response	12/439	159/18866	0.000354535	0.00541782	0.00399998	PARP14/BST2/SAMHD1/HLA-B/IL13RA2/HLA-A/HLA-F/IFI16/HLA-E/ADAR/CD59/GRN	12
GO:0032609	BP	GO:0032609	interferon-gamma production	10/439	115/18866	0.000355478	0.00541782	0.00399998	ISG15/INHBA/HLA-A/IL1B/WNT5A/CD47/PYCARD/PDE4B/AZI2/IL1R1	10
GO:0007159	BP	GO:0007159	leukocyte cell-cell adhesion	20/439	364/18866	0.000366534	0.00556794	0.00411082	HLA-A/IL1B/ICAM1/CCL2/HLA-E/NT5E/ITGB1/TNIP1/CD47/PYCARD/HES1/SDC4/TFRC/RUNX1/CAV1/MAP3K8/IRF1/NFKBIZ/XBP1/IL6	20
GO:0030595	BP	GO:0030595	leukocyte chemotaxis	15/439	232/18866	0.000369153	0.00557794	0.0041182	CXCL1/IL1B/CCL2/CXCL8/NBL1/RARRES2/WNT5A/ITGA1/CALR/PDE4B/PPIB/VEGFA/CXCL3/SERPINE1/IL6	15
GO:0006903	BP	GO:0006903	vesicle targeting	9/439	95/18866	0.000369608	0.00557794	0.0041182	SERPINA1/AREG/WIPI1/CD59/LMAN1/CTSC/TMED9/MCFD2/TMED10	9
GO:0090287	BP	GO:0090287	regulation of cellular response to growth factor stimulus	18/439	310/18866	0.00037129	0.00558508	0.00412347	IL1B/CD63/NBL1/FGF2/HIF1A/WNT5A/LTBP1/HES1/DCN/DKK3/SDCBP/FAM20C/CAV1/FGFR1/SPRY2/VASN/CFLAR/CITED2	18
GO:0098754	BP	GO:0098754	detoxification	11/439	138/18866	0.000389075	0.0058336	0.00430695	PTGS2/MT2A/NQO1/PTGS1/SOD2/GSTO1/TXNRD1/PRDX1/PRDX4/NFE2L2/MGST3	11
GO:0150076	BP	GO:0150076	neuroinflammatory response	8/439	77/18866	0.000416899	0.0061594	0.00454749	MMP3/PTGS2/IL1B/NAMPT/CTSC/GRN/APP/IL6	8
GO:1903201	BP	GO:1903201	regulation of oxidative stress-induced cell death	8/439	77/18866	0.000416899	0.0061594	0.00454749	MMP3/HIF1A/SOD2/NCOA7/P4HB/HGF/NFE2L2/ATF4	8
GO:0001916	BP	GO:0001916	positive regulation of T cell mediated cytotoxicity	5/439	28/18866	0.000421145	0.0061594	0.00454749	B2M/HLA-B/HLA-A/HLA-F/HLA-E	5
GO:0090200	BP	GO:0090200	positive regulation of release of cytochrome c from mitochondria	5/439	28/18866	0.000421145	0.0061594	0.00454749	PMAIP1/PLAUR/PYCARD/BNIP3/FAM162A	5
GO:0002070	BP	GO:0002070	epithelial cell maturation	4/439	16/18866	0.000421455	0.0061594	0.00454749	AKR1B1/HIF1A/CDKN1A/XBP1	4
GO:0019511	BP	GO:0019511	peptidyl-proline hydroxylation	4/439	16/18866	0.000421455	0.0061594	0.00454749	P4HB/ERO1A/P4HA1/PRDX4	4
GO:0045953	BP	GO:0045953	negative regulation of natural killer cell mediated cytotoxicity	4/439	16/18866	0.000421455	0.0061594	0.00454749	HLA-B/HLA-A/HLA-F/HLA-E	4
GO:0030100	BP	GO:0030100	regulation of endocytosis	14/439	210/18866	0.000422552	0.0061594	0.00454749	B2M/ITGA2/CD63/WNT5A/AP2S1/LRPAP1/SGIP1/SDCBP/CAV1/ABL2/VEGFA/CD151/C3/SERPINE1	14
GO:1903039	BP	GO:1903039	positive regulation of leukocyte cell-cell adhesion	15/439	235/18866	0.000422808	0.0061594	0.00454749	HLA-A/IL1B/ICAM1/CCL2/HLA-E/CD47/PYCARD/HES1/TFRC/RUNX1/CAV1/MAP3K8/NFKBIZ/XBP1/IL6	15
GO:0036473	BP	GO:0036473	cell death in response to oxidative stress	9/439	97/18866	0.0004316	0.00624806	0.00461295	MMP3/HIF1A/SOD2/NCOA7/P4HB/HGF/PML/NFE2L2/ATF4	9
GO:1901184	BP	GO:1901184	regulation of ERBB signaling pathway	9/439	97/18866	0.0004316	0.00624806	0.00461295	IFI6/EREG/AREG/PLAUR/SH3KBP1/ITGA1/PTPN12/SPRY2/APP	9
GO:0150077	BP	GO:0150077	regulation of neuroinflammatory response	6/439	43/18866	0.000450956	0.00648425	0.00478732	MMP3/PTGS2/IL1B/CTSC/GRN/IL6	6
GO:0008217	BP	GO:0008217	regulation of blood pressure	13/439	187/18866	0.000452128	0.00648425	0.00478732	PTGS2/NAMPT/ATP2B1/PTGS1/SOD2/CYBA/BDKRB1/ADM/ATP6AP2/AGTRAP/ECE1/SCPEP1/SGK1	13
GO:0061138	BP	GO:0061138	morphogenesis of a branching epithelium	13/439	187/18866	0.000452128	0.00648425	0.00478732	FGF7/FGF2/AREG/WNT5A/TBX3/ADM/HGF/PML/FGFR1/TNC/SPRY2/VEGFA/MMP14	13
GO:0072332	BP	GO:0072332	intrinsic apoptotic signaling pathway by p53 class mediator	8/439	78/18866	0.000455267	0.00650905	0.00480564	IFI16/PMAIP1/BDKRB2/PYCARD/SHISA5/PML/CDKN1A/RPS27L	8
GO:0006874	BP	GO:0006874	cellular calcium ion homeostasis	23/439	456/18866	0.000461471	0.00657738	0.00485609	CEMIP/STC1/FGF2/BDKRB2/ATP2B1/CYBA/GSTO1/WNT5A/HSP90B1/BDKRB1/ADM/ERO1A/CALR/CALM1/PML/BNIP3/CAV1/ABL2/TMBIM6/HEXB/ATF4/APP/BCAP31	23
GO:2001243	BP	GO:2001243	negative regulation of intrinsic apoptotic signaling pathway	9/439	98/18866	0.000465662	0.0066167	0.00488511	PTGS2/DNAJA1/BDKRB2/HIF1A/SOD2/PLAUR/TMBIM6/NFE2L2/XBP1	9
GO:1901222	BP	GO:1901222	regulation of NIK/NF-kappaB signaling	10/439	119/18866	0.000467378	0.00662071	0.00488807	EIF2AK2/CHI3L1/IL1B/TMSB4X/LIMS1/CALR/PRDX1/RBCK1/APP/TCIM	10
GO:0019229	BP	GO:0019229	regulation of vasoconstriction	7/439	60/18866	0.000469399	0.00662901	0.0048942	PTGS2/ICAM1/BDKRB2/ATP2B1/ADM/CAV1/ECE1	7
GO:0000422	BP	GO:0000422	autophagy of mitochondrion	8/439	79/18866	0.000496451	0.00694731	0.0051292	CTSK/HIF1A/OPTN/WIPI1/TSPO/BNIP3/SQSTM1/BNIP3L	8
GO:0061726	BP	GO:0061726	mitochondrion disassembly	8/439	79/18866	0.000496451	0.00694731	0.0051292	CTSK/HIF1A/OPTN/WIPI1/TSPO/BNIP3/SQSTM1/BNIP3L	8
GO:0071260	BP	GO:0071260	cellular response to mechanical stimulus	8/439	79/18866	0.000496451	0.00694731	0.0051292	ITGA2/PTGS2/MMP7/IL1B/CYBA/BNIP3/IRF1/NFKB1	8
GO:0002230	BP	GO:0002230	positive regulation of defense response to virus by host	5/439	29/18866	0.000499246	0.00696531	0.0051425	DDX58/STAT1/PARP9/DTX3L/PYCARD	5
GO:0050870	BP	GO:0050870	positive regulation of T cell activation	14/439	214/18866	0.000510389	0.0070796	0.00522688	HLA-A/IL1B/CCL2/HLA-E/CD47/PYCARD/HES1/TFRC/RUNX1/CAV1/MAP3K8/NFKBIZ/XBP1/IL6	14
GO:0001913	BP	GO:0001913	T cell mediated cytotoxicity	6/439	44/18866	0.000512037	0.0070796	0.00522688	B2M/HLA-B/HLA-A/HLA-F/HLA-E/CTSC	6
GO:0010463	BP	GO:0010463	mesenchymal cell proliferation	6/439	44/18866	0.000512037	0.0070796	0.00522688	STAT1/FGF7/WNT5A/FGFR1/PRRX1/VEGFA	6
GO:0048545	BP	GO:0048545	response to steroid hormone	19/439	346/18866	0.000513901	0.00708416	0.00523024	PTGS2/STC1/ICAM1/AREG/ATP2B1/CYBA/CCND1/ADM/TSPO/CALR/RUNX1/CAV1/PGRMC2/TFPI/CDKN1A/IGFBP7/NR3C1/CFLAR/IL6	19
GO:0031343	BP	GO:0031343	positive regulation of cell killing	7/439	61/18866	0.000519795	0.00714408	0.00527448	B2M/HLA-B/HLA-A/HLA-F/HLA-E/GAPDH/LAMP1	7
GO:0045807	BP	GO:0045807	positive regulation of endocytosis	9/439	100/18866	0.000540423	0.00734884	0.00542565	B2M/ITGA2/CD63/WNT5A/SGIP1/VEGFA/CD151/C3/SERPINE1	9
GO:1901224	BP	GO:1901224	positive regulation of NIK/NF-kappaB signaling	8/439	80/18866	0.000540602	0.00734884	0.00542565	EIF2AK2/CHI3L1/IL1B/LIMS1/CALR/RBCK1/APP/TCIM	8
GO:0002716	BP	GO:0002716	negative regulation of natural killer cell mediated immunity	4/439	17/18866	0.000541058	0.00734884	0.00542565	HLA-B/HLA-A/HLA-F/HLA-E	4
GO:0071360	BP	GO:0071360	cellular response to exogenous dsRNA	4/439	17/18866	0.000541058	0.00734884	0.00542565	IFIT1/DDX58/IFIH1/CAV1	4
GO:0050921	BP	GO:0050921	positive regulation of chemotaxis	11/439	144/18866	0.000558606	0.00756493	0.00558519	ITGA2/CXCL8/FGF2/TMSB4X/RARRES2/WNT5A/CALR/FGFR1/VEGFA/SERPINE1/IL6	11
GO:0072503	BP	GO:0072503	cellular divalent inorganic cation homeostasis	24/439	492/18866	0.000562868	0.00760037	0.00561136	CEMIP/STC1/MT2A/FGF2/BDKRB2/ATP2B1/CYBA/GSTO1/WNT5A/HSP90B1/BDKRB1/ADM/ERO1A/CALR/CALM1/PML/BNIP3/CAV1/ABL2/TMBIM6/HEXB/ATF4/APP/BCAP31	24
GO:0097237	BP	GO:0097237	cellular response to toxic substance	10/439	122/18866	0.000569275	0.00764218	0.00564223	PTGS2/NQO1/PTGS1/SOD2/GSTO1/TXNRD1/PRDX1/PRDX4/NFE2L2/MGST3	10
GO:1990266	BP	GO:1990266	neutrophil migration	10/439	122/18866	0.000569275	0.00764218	0.00564223	CXCL1/IL1B/CCL2/CXCL8/ITGA1/PDE4B/PPIB/CD99/CXCL3/IL1R1	10
GO:0042771	BP	GO:0042771	intrinsic apoptotic signaling pathway in response to DNA damage by p53 class mediator	6/439	45/18866	0.000579364	0.00773267	0.00570903	IFI16/PYCARD/SHISA5/PML/CDKN1A/RPS27L	6
GO:0060443	BP	GO:0060443	mammary gland morphogenesis	6/439	45/18866	0.000579364	0.00773267	0.00570903	AREG/WNT5A/TBX3/PML/CAV1/IGFBP5	6
GO:0002696	BP	GO:0002696	positive regulation of leukocyte activation	21/439	406/18866	0.000583644	0.00773452	0.0057104	HLA-A/HLA-F/IL1B/CCL2/HLA-E/WNT5A/CD47/SH3KBP1/PYCARD/HES1/CTSC/TFRC/RUNX1/CAV1/MAP3K8/CDKN1A/MMP14/NFKBIZ/LAMP1/XBP1/IL6	21
GO:0010810	BP	GO:0010810	regulation of cell-substrate adhesion	14/439	217/18866	0.000586056	0.00773452	0.0057104	GBP1/COL8A1/PLAU/NINJ1/S100A10/P4HB/SDC4/LIMS1/CALR/PHLDB2/VEGFA/SPOCK1/MMP14/SERPINE1	14
GO:0010800	BP	GO:0010800	positive regulation of peptidyl-threonine phosphorylation	5/439	30/18866	0.000587756	0.00773452	0.0057104	CEMIP/CHI3L1/WNT5A/CALM1/APP	5
GO:0018279	BP	GO:0018279	protein N-linked glycosylation via asparagine	5/439	30/18866	0.000587756	0.00773452	0.0057104	LMAN1/TUSC3/DDOST/MCFD2/RPN2	5
GO:0033238	BP	GO:0033238	regulation of cellular amine metabolic process	8/439	81/18866	0.000587877	0.00773452	0.0057104	PSMB8/NQO1/OAZ1/PSME2/NR4A2/PSMB9/COMT/PSMA3	8
GO:0031348	BP	GO:0031348	negative regulation of defense response	16/439	269/18866	0.000597557	0.00783954	0.00578794	PARP14/TNFAIP6/SAMHD1/HLA-B/HLA-A/HLA-F/IFI16/HLA-E/NT5E/ADAR/PYCARD/TRIM38/METRNL/HGF/GRN/NFKB1	16
GO:0006521	BP	GO:0006521	regulation of cellular amino acid metabolic process	7/439	63/18866	0.000633475	0.00828721	0.00611846	PSMB8/NQO1/OAZ1/PSME2/PSMB9/COMT/PSMA3	7
GO:0055074	BP	GO:0055074	calcium ion homeostasis	23/439	468/18866	0.000659136	0.00859856	0.00634833	CEMIP/STC1/FGF2/BDKRB2/ATP2B1/CYBA/GSTO1/WNT5A/HSP90B1/BDKRB1/ADM/ERO1A/CALR/CALM1/PML/BNIP3/CAV1/ABL2/TMBIM6/HEXB/ATF4/APP/BCAP31	23
GO:0050731	BP	GO:0050731	positive regulation of peptidyl-tyrosine phosphorylation	13/439	195/18866	0.000671577	0.00871164	0.00643181	PARP14/IL11/CSF3/IL24/EREG/ICAM1/PARP9/FGF7/AREG/HES1/HGF/VEGFA/IL6	13
GO:1901136	BP	GO:1901136	carbohydrate derivative catabolic process	13/439	195/18866	0.000671577	0.00871164	0.00643181	SAMHD1/CEMIP/CHI3L1/FGF2/NT5E/BGN/SDC4/CTSL/DCN/PDE4B/TYMP/CTBS/HEXB	13
GO:0051023	BP	GO:0051023	regulation of immunoglobulin secretion	4/439	18/18866	0.000682938	0.00880951	0.00650407	HLA-E/TMBIM6/XBP1/IL6	4
GO:2001185	BP	GO:2001185	regulation of CD8-positive, alpha-beta T cell activation	4/439	18/18866	0.000682938	0.00880951	0.00650407	HLA-A/HLA-E/RUNX1/IRF1	4
GO:0002675	BP	GO:0002675	positive regulation of acute inflammatory response	5/439	31/18866	0.00068753	0.00881949	0.00651144	PTGS2/IL1B/HLA-E/C3/IL6	5
GO:0018196	BP	GO:0018196	peptidyl-asparagine modification	5/439	31/18866	0.00068753	0.00881949	0.00651144	LMAN1/TUSC3/DDOST/MCFD2/RPN2	5
GO:0032507	BP	GO:0032507	maintenance of protein location in cell	7/439	64/18866	0.000697264	0.00889493	0.00656713	SP100/SRGN/TMSB4X/TSPO/PML/CAV1/KDELR2	7
GO:0051926	BP	GO:0051926	negative regulation of calcium ion transport	7/439	64/18866	0.000697264	0.00889493	0.00656713	PTGS2/STC1/ICAM1/GSTO1/GEM/CALM1/TMBIM6	7
GO:0002064	BP	GO:0002064	epithelial cell development	14/439	221/18866	0.000701597	0.00890103	0.00657164	AKR1B1/STC1/IL1B/ICAM1/HIF1A/WNT5A/FGFR1/FNDC3A/VEGFA/CDKN1A/RAB13/ATF4/B4GALT1/XBP1	14
GO:0071241	BP	GO:0071241	cellular response to inorganic substance	14/439	221/18866	0.000701597	0.00890103	0.00657164	B2M/MMP3/PTGS2/MT2A/NQO1/WNT5A/TSPO/CALR/BNIP3/NFE2L2/ATF4/APP/CFLAR/EIF4A3	14
GO:0001906	BP	GO:0001906	cell killing	12/439	172/18866	0.000718279	0.00907877	0.00670286	B2M/HLA-B/HLA-A/HLA-F/ICAM1/HLA-E/GAPDH/CD59/CTSC/PRDX1/C3/LAMP1	12
GO:0032649	BP	GO:0032649	regulation of interferon-gamma production	9/439	104/18866	0.000719538	0.00907877	0.00670286	ISG15/INHBA/HLA-A/IL1B/WNT5A/CD47/PYCARD/PDE4B/IL1R1	9
GO:0051251	BP	GO:0051251	positive regulation of lymphocyte activation	19/439	357/18866	0.000749521	0.0094313	0.00696314	HLA-A/HLA-F/IL1B/CCL2/HLA-E/CD47/SH3KBP1/PYCARD/HES1/TFRC/RUNX1/CAV1/MAP3K8/CDKN1A/MMP14/NFKBIZ/LAMP1/XBP1/IL6	19
GO:0098586	BP	GO:0098586	cellular response to virus	7/439	65/18866	0.000766034	0.0096129	0.00709721	DDX58/IFIH1/IFI6/IRF7/ADAR/DDX60/IL6	7
GO:0001704	BP	GO:0001704	formation of primary germ layer	10/439	127/18866	0.000779615	0.00975681	0.00720346	INHBA/ITGA2/COL8A1/ITGB1/ETS2/WNT5A/TXNRD1/MMP2/FGFR1/MMP14	10
GO:0097530	BP	GO:0097530	granulocyte migration	11/439	150/18866	0.0007858	0.00980763	0.00724098	CXCL1/IL1B/CCL2/CXCL8/RARRES2/ITGA1/PDE4B/PPIB/CD99/CXCL3/IL1R1	11
GO:0035767	BP	GO:0035767	endothelial cell chemotaxis	5/439	32/18866	0.000799446	0.0098977	0.00730748	FGF2/TMSB4X/FGFR1/VEGFA/RAB13	5
GO:0071353	BP	GO:0071353	cellular response to interleukin-4	5/439	32/18866	0.000799446	0.0098977	0.00730748	PARP14/IL24/PML/XBP1/NFIL3	5
GO:1902235	BP	GO:1902235	regulation of endoplasmic reticulum stress-induced intrinsic apoptotic signaling pathway	5/439	32/18866	0.000799446	0.0098977	0.00730748	PMAIP1/ERP29/TMBIM6/XBP1/SERINC3	5
GO:0043154	BP	GO:0043154	negative regulation of cysteine-type endopeptidase activity involved in apoptotic process	8/439	85/18866	0.000811505	0.0100201	0.00739788	IFI6/CARD16/PTGS2/PLAUR/TNFAIP8/HGF/VEGFA/CFLAR	8
GO:0010799	BP	GO:0010799	regulation of peptidyl-threonine phosphorylation	6/439	48/18866	0.000823161	0.01011	0.00746422	CEMIP/CHI3L1/WNT5A/CALM1/SPRY2/APP	6
GO:0032648	BP	GO:0032648	regulation of interferon-beta production	6/439	48/18866	0.000823161	0.01011	0.00746422	DDX58/IFIH1/IRF7/PYCARD/TRIM38/IRF1	6
GO:1903409	BP	GO:1903409	reactive oxygen species biosynthetic process	10/439	128/18866	0.00082853	0.010143	0.00748857	PTGS2/IL1B/ICAM1/NQO1/CYBA/CD47/TSPO/SLC5A3/CAV1/CFLAR	10
GO:2001056	BP	GO:2001056	positive regulation of cysteine-type endopeptidase activity	11/439	151/18866	0.000830239	0.010143	0.00748857	IFI16/PMAIP1/PYCARD/PML/ASPH/CTSD/RPS27L/CYCS/FAM162A/BCAP31/CFLAR	11
GO:0048207	BP	GO:0048207	vesicle targeting, rough ER to cis-Golgi	7/439	66/18866	0.000840058	0.0101935	0.0075259	SERPINA1/AREG/CD59/LMAN1/CTSC/MCFD2/TMED10	7
GO:0048208	BP	GO:0048208	COPII vesicle coating	7/439	66/18866	0.000840058	0.0101935	0.0075259	SERPINA1/AREG/CD59/LMAN1/CTSC/MCFD2/TMED10	7
GO:0060602	BP	GO:0060602	branch elongation of an epithelium	4/439	19/18866	0.000849264	0.0101935	0.0075259	AREG/WNT5A/TNC/SPRY2	4
GO:0060749	BP	GO:0060749	mammary gland alveolus development	4/439	19/18866	0.000849264	0.0101935	0.0075259	AREG/HIF1A/CCND1/VEGFA	4
GO:0061377	BP	GO:0061377	mammary gland lobule development	4/439	19/18866	0.000849264	0.0101935	0.0075259	AREG/HIF1A/CCND1/VEGFA	4
GO:0043491	BP	GO:0043491	protein kinase B signaling	16/439	278/18866	0.000849825	0.0101935	0.0075259	CSF3/EREG/CHI3L1/IL1B/CCL2/FGF7/FGF2/AREG/ITGB1/MYDGF/HGF/RCN3/GDF15/FGFR1/SPRY2/IGFBP5	16
GO:1901888	BP	GO:1901888	regulation of cell junction assembly	13/439	200/18866	0.00084983	0.0101935	0.0075259	IL1B/S100A10/WNT5A/TPBG/SDC4/LIMS1/THBS2/RUNX1/CAV1/PHLDB2/VEGFA/MMP14/APP	13
GO:0002224	BP	GO:0002224	toll-like receptor signaling pathway	11/439	152/18866	0.000876742	0.0104363	0.00770515	RSAD2/IRF7/CTSK/CYBA/TNIP1/HSP90B1/CTSL/CAV1/TANK/IRF1/UBE2D1	11
GO:1901532	BP	GO:1901532	regulation of hematopoietic progenitor cell differentiation	8/439	86/18866	0.00087691	0.0104363	0.00770515	EIF2AK2/PSMB8/PSME2/HES1/PSMB9/RUNX1/NFE2L2/PSMA3	8
GO:0002440	BP	GO:0002440	production of molecular mediator of immune response	17/439	306/18866	0.000877096	0.0104363	0.00770515	RSAD2/DDX58/BST2/B2M/SAMHD1/IL13RA2/HLA-A/HLA-F/IL1B/HLA-E/WNT5A/TFRC/TMBIM6/DNAJB9/IL1R1/XBP1/IL6	17
GO:0010634	BP	GO:0010634	positive regulation of epithelial cell migration	12/439	176/18866	0.00087911	0.0104363	0.00770515	ITGA2/PTGS2/FGF7/FGF2/TMSB4X/HIF1A/WNT5A/CALR/GRN/FGFR1/VEGFA/NFE2L2	12
GO:1903426	BP	GO:1903426	regulation of reactive oxygen species biosynthetic process	9/439	107/18866	0.000883435	0.0104608	0.0077232	PTGS2/IL1B/ICAM1/CYBA/CD47/TSPO/SLC5A3/CAV1/CFLAR	9
GO:0001763	BP	GO:0001763	morphogenesis of a branching structure	13/439	201/18866	0.000889869	0.01051	0.00775955	FGF7/FGF2/AREG/WNT5A/TBX3/ADM/HGF/PML/FGFR1/TNC/SPRY2/VEGFA/MMP14	13
GO:0007548	BP	GO:0007548	sex differentiation	16/439	280/18866	0.000916778	0.0106451	0.00785932	INHBA/EREG/ICAM1/ARID5B/WNT5A/CCND1/TBX3/FNDC3A/PRDX4/VEGFA/RAB13/NASP/TIPARP/MMP14/EIF2S2/CITED2	16
GO:0045123	BP	GO:0045123	cellular extravasation	7/439	67/18866	0.000919613	0.0106451	0.00785932	ICAM1/CCL2/ITGB1/CD47/ITGA1/CD99/IL1R1	7
GO:0050918	BP	GO:0050918	positive chemotaxis	7/439	67/18866	0.000919613	0.0106451	0.00785932	ITGA2/CXCL8/FGF7/FGF2/WNT5A/HGF/VEGFA	7
GO:0007595	BP	GO:0007595	lactation	6/439	49/18866	0.000919877	0.0106451	0.00785932	OAS2/HIF1A/CCND1/CAV1/VEGFA/XBP1	6
GO:0010171	BP	GO:0010171	body morphogenesis	6/439	49/18866	0.000919877	0.0106451	0.00785932	ARID5B/ATP6AP2/MMP2/ASPH/PHLDB2/TIPARP	6
GO:0071349	BP	GO:0071349	cellular response to interleukin-12	6/439	49/18866	0.000919877	0.0106451	0.00785932	SERPINB2/SOD2/P4HB/PSME2/GSTO1/CD47	6
GO:0090199	BP	GO:0090199	regulation of release of cytochrome c from mitochondria	6/439	49/18866	0.000919877	0.0106451	0.00785932	PMAIP1/PLAUR/PYCARD/HGF/BNIP3/FAM162A	6
GO:0010464	BP	GO:0010464	regulation of mesenchymal cell proliferation	5/439	33/18866	0.000924403	0.0106451	0.00785932	STAT1/WNT5A/FGFR1/PRRX1/VEGFA	5
GO:0010955	BP	GO:0010955	negative regulation of protein processing	5/439	33/18866	0.000924403	0.0106451	0.00785932	CARD16/SERPINE2/TMEM59/CAST/SERPINE1	5
GO:1903318	BP	GO:1903318	negative regulation of protein maturation	5/439	33/18866	0.000924403	0.0106451	0.00785932	CARD16/SERPINE2/TMEM59/CAST/SERPINE1	5
GO:0050867	BP	GO:0050867	positive regulation of cell activation	21/439	421/18866	0.000926667	0.0106451	0.00785932	HLA-A/HLA-F/IL1B/CCL2/HLA-E/WNT5A/CD47/SH3KBP1/PYCARD/HES1/CTSC/TFRC/RUNX1/CAV1/MAP3K8/CDKN1A/MMP14/NFKBIZ/LAMP1/XBP1/IL6	21
GO:0001909	BP	GO:0001909	leukocyte mediated cytotoxicity	9/439	108/18866	0.000944361	0.0108215	0.00798951	B2M/HLA-B/HLA-A/HLA-F/ICAM1/HLA-E/CTSC/PRDX1/LAMP1	9
GO:0001667	BP	GO:0001667	ameboidal-type cell migration	23/439	481/18866	0.000952807	0.0108912	0.00804102	SP100/ITGA2/PTGS2/STC1/ARID5B/FGF7/FGF2/TMSB4X/TIMP1/ITGB1/HIF1A/WNT5A/SDC4/DCN/CALR/PML/TWIST1/GRN/FGFR1/RGCC/VEGFA/NFE2L2/RAB13	23
GO:0042110	BP	GO:0042110	T cell activation	23/439	483/18866	0.0010068	0.01148	0.00847567	RSAD2/B2M/HLA-A/IL1B/ICAM1/CCL2/HLA-E/CD47/PYCARD/HES1/SDC4/CTSL/TFRC/RUNX1/CAV1/MAP3K8/IRF1/CD151/DDOST/AZI2/NFKBIZ/XBP1/IL6	23
GO:0048469	BP	GO:0048469	cell maturation	12/439	179/18866	0.00101854	0.0115688	0.00854129	AKR1B1/EREG/HIF1A/HES1/NR4A2/FAM20C/FGFR1/VEGFA/CDKN1A/C3/APP/XBP1	12
GO:0060541	BP	GO:0060541	respiratory system development	13/439	204/18866	0.0010196	0.0115688	0.00854129	HSD11B1/CHI3L1/FGF7/FGF2/WNT5A/HES1/RCN3/FGFR1/TNC/SPRY2/VEGFA/MMP14/IGFBP5	13
GO:0019674	BP	GO:0019674	NAD metabolic process	6/439	50/18866	0.00102511	0.0115744	0.00854541	NT5E/GAPDH/PKM/TPI1/LDHA/PGK1	6
GO:0070671	BP	GO:0070671	response to interleukin-12	6/439	50/18866	0.00102511	0.0115744	0.00854541	SERPINB2/SOD2/P4HB/PSME2/GSTO1/CD47	6
GO:0001911	BP	GO:0001911	negative regulation of leukocyte mediated cytotoxicity	4/439	20/18866	0.00104222	0.011682	0.0086248	HLA-B/HLA-A/HLA-F/HLA-E	4
GO:0010042	BP	GO:0010042	response to manganese ion	4/439	20/18866	0.00104222	0.011682	0.0086248	PTGS2/TSPO/ATF4/APP	4
GO:0032727	BP	GO:0032727	positive regulation of interferon-alpha production	4/439	20/18866	0.00104222	0.011682	0.0086248	DDX58/IFIH1/STAT1/IRF7	4
GO:0010595	BP	GO:0010595	positive regulation of endothelial cell migration	10/439	132/18866	0.00105011	0.0117419	0.00866902	PTGS2/FGF2/TMSB4X/HIF1A/WNT5A/CALR/GRN/FGFR1/VEGFA/NFE2L2	10
GO:0001649	BP	GO:0001649	osteoblast differentiation	14/439	231/18866	0.00107756	0.0120198	0.0088742	IFITM1/AREG/ADAR/HGF/TWIST1/FAM20C/TNC/ATRAID/FHL2/ATF4/TWIST2/CLIC1/IL6/IGFBP5	14
GO:0000209	BP	GO:0000209	protein polyubiquitination	18/439	340/18866	0.00108637	0.0120877	0.00892438	HERC5/HERC6/IFI27/RNF213/PSMB8/UBE2S/UBE2L6/DTX3L/PSME2/TRIM22/RNF114/TRIM38/TRIM5/PSMB9/TRIM56/RBCK1/UBE2D1/PSMA3	18
GO:0062012	BP	GO:0062012	regulation of small molecule metabolic process	22/439	456/18866	0.00108889	0.0120877	0.00892438	PTGS2/TFF3/IL1B/PSMB8/PMAIP1/PHLDA2/NQO1/TMSB4X/OAZ1/HIF1A/PSME2/IGFBP4/ADM/TWIST1/DKK3/PSMB9/CAV1/COMT/ACADVL/APP/PSMA3/NFKB1	22
GO:0006888	BP	GO:0006888	endoplasmic reticulum to Golgi vesicle-mediated transport	13/439	206/18866	0.00111459	0.0123434	0.00911314	SERPINA1/AREG/CD59/LMAN1/CTSC/TMED9/TMED3/CAPZB/MCFD2/TMED10/BCAP31/VAPA/KDELR2	13
GO:0010950	BP	GO:0010950	positive regulation of endopeptidase activity	12/439	181/18866	0.00112134	0.0123589	0.00912457	IFI16/PMAIP1/PSME2/PYCARD/PML/ASPH/CTSD/RPS27L/CYCS/FAM162A/BCAP31/CFLAR	12
GO:1905330	BP	GO:1905330	regulation of morphogenesis of an epithelium	12/439	181/18866	0.00112134	0.0123589	0.00912457	STAT1/PSMB8/FGF7/PSME2/WNT5A/AP2S1/HGF/PSMB9/FGFR1/PHLDB2/VEGFA/PSMA3	12
GO:0043271	BP	GO:0043271	negative regulation of ion transport	11/439	157/18866	0.00114282	0.0125613	0.00927404	PTGS2/STC1/SERPINE2/ICAM1/GSTO1/GEM/CALM1/TWIST1/CAV1/TMBIM6/ATF4	11
GO:0043542	BP	GO:0043542	endothelial cell migration	16/439	286/18866	0.00114515	0.0125613	0.00927404	SP100/PTGS2/STC1/FGF2/TMSB4X/ITGB1/HIF1A/WNT5A/DCN/CALR/GRN/FGFR1/RGCC/VEGFA/NFE2L2/RAB13	16
GO:0002526	BP	GO:0002526	acute inflammatory response	9/439	111/18866	0.00114788	0.0125614	0.00927409	PLSCR1/PTGS2/IL1B/ICAM1/SERPINA1/HLA-E/C3/B4GALT1/IL6	9
GO:0030203	BP	GO:0030203	glycosaminoglycan metabolic process	11/439	158/18866	0.0012033	0.0131367	0.00969884	CEMIP/IL1B/FGF2/BGN/SDC4/HGF/DCN/DSEL/HEXB/B4GALT1/NFKB1	11
GO:0001914	BP	GO:0001914	regulation of T cell mediated cytotoxicity	5/439	35/18866	0.00121713	0.0131632	0.00971841	B2M/HLA-B/HLA-A/HLA-F/HLA-E	5
GO:0060338	BP	GO:0060338	regulation of type I interferon-mediated signaling pathway	5/439	35/18866	0.00121713	0.0131632	0.00971841	USP18/SAMHD1/IRF7/ADAR/WNT5A	5
GO:0070670	BP	GO:0070670	response to interleukin-4	5/439	35/18866	0.00121713	0.0131632	0.00971841	PARP14/IL24/PML/XBP1/NFIL3	5
GO:0072525	BP	GO:0072525	pyridine-containing compound biosynthetic process	5/439	35/18866	0.00121713	0.0131632	0.00971841	PTGS2/PARP9/NAMPT/PDXK/NNMT	5
GO:0001912	BP	GO:0001912	positive regulation of leukocyte mediated cytotoxicity	6/439	52/18866	0.00126307	0.0133618	0.00986499	B2M/HLA-B/HLA-A/HLA-F/HLA-E/LAMP1	6
GO:0002704	BP	GO:0002704	negative regulation of leukocyte mediated immunity	6/439	52/18866	0.00126307	0.0133618	0.00986499	BST2/HLA-B/IL13RA2/HLA-A/HLA-F/HLA-E	6
GO:0048260	BP	GO:0048260	positive regulation of receptor-mediated endocytosis	6/439	52/18866	0.00126307	0.0133618	0.00986499	B2M/CD63/SGIP1/VEGFA/C3/SERPINE1	6
GO:0030728	BP	GO:0030728	ovulation	4/439	21/18866	0.00126398	0.0133618	0.00986499	INHBA/TNFAIP6/PTGS2/EREG	4
GO:0036499	BP	GO:0036499	PERK-mediated unfolded protein response	4/439	21/18866	0.00126398	0.0133618	0.00986499	CCL2/CXCL8/NFE2L2/ATF4	4
GO:0048305	BP	GO:0048305	immunoglobulin secretion	4/439	21/18866	0.00126398	0.0133618	0.00986499	HLA-E/TMBIM6/XBP1/IL6	4
GO:0140467	BP	GO:0140467	integrated stress response signaling	4/439	21/18866	0.00126398	0.0133618	0.00986499	CCL2/CXCL8/NFE2L2/ATF4	4
GO:1903055	BP	GO:1903055	positive regulation of extracellular matrix organization	4/439	21/18866	0.00126398	0.0133618	0.00986499	PHLDB2/RGCC/CFLAR/IL6	4
GO:0000302	BP	GO:0000302	response to reactive oxygen species	14/439	235/18866	0.00126932	0.0133618	0.00986499	STAT1/MMP3/LCN2/NQO1/AREG/SOD2/HGF/BNIP3/MMP2/LDHA/PRDX1/NFE2L2/CFLAR/IL6	14
GO:0071695	BP	GO:0071695	anatomical structure maturation	14/439	235/18866	0.00126932	0.0133618	0.00986499	AKR1B1/EREG/HIF1A/WNT5A/HES1/NR4A2/MMP2/FAM20C/FGFR1/VEGFA/CDKN1A/C3/APP/XBP1	14
GO:0033273	BP	GO:0033273	response to vitamin	8/439	91/18866	0.00127021	0.0133618	0.00986499	ITGA2/PTGS2/STC1/ATP2B1/TRIM25/CCND1/TSPO/TNC	8
GO:0060021	BP	GO:0060021	roof of mouth development	8/439	91/18866	0.00127021	0.0133618	0.00986499	INHBA/ARID5B/WNT5A/TBX3/TWIST1/ASPH/PRRX1/TIPARP	8
GO:0061448	BP	GO:0061448	connective tissue development	15/439	262/18866	0.00128659	0.0135033	0.0099695	STC1/CHI3L1/CTSK/ARID5B/FGF2/TIMP1/HIF1A/WNT5A/BGN/RUNX1/FGFR1/PGRMC2/PRRX1/CFLAR/XBP1	15
GO:0001936	BP	GO:0001936	regulation of endothelial cell proliferation	12/439	184/18866	0.00129159	0.0135251	0.0099856	STAT1/CCL2/FGF2/EGFL7/HIF1A/CYBA/MYDGF/WNT5A/CAV1/FGFR1/RGCC/VEGFA	12
GO:0048193	BP	GO:0048193	Golgi vesicle transport	19/439	374/18866	0.00129475	0.0135275	0.00998737	SERPINA1/AREG/OPTN/WIPI1/CD59/LMAN1/CTSC/TMED9/MYO1B/TAPBP/TMED3/CAPZB/MCFD2/TMED10/RAB13/BCAP31/LAMP1/VAPA/KDELR2	19
GO:0060485	BP	GO:0060485	mesenchyme development	16/439	290/18866	0.00132276	0.0137648	0.0101626	STAT1/IL1B/HIF1A/WNT5A/S100A4/HES1/HGF/TWIST1/SDCBP/FGFR1/PHLDB2/RGCC/SPRY2/VASN/IL6/CITED2	16
GO:0036500	BP	GO:0036500	ATF6-mediated unfolded protein response	3/439	10/18866	0.00132939	0.0137648	0.0101626	HSP90B1/CALR/XBP1	3
GO:0039530	BP	GO:0039530	MDA-5 signaling pathway	3/439	10/18866	0.00132939	0.0137648	0.0101626	IFIH1/IRF7/DDX60	3
GO:0090649	BP	GO:0090649	response to oxygen-glucose deprivation	3/439	10/18866	0.00132939	0.0137648	0.0101626	NAMPT/BNIP3/ATF4	3
GO:0050730	BP	GO:0050730	regulation of peptidyl-tyrosine phosphorylation	15/439	263/18866	0.00133612	0.0138036	0.0101912	PARP14/IL11/CSF3/IL24/EREG/ICAM1/PARP9/FGF7/AREG/HES1/HGF/CAV1/VEGFA/APP/IL6	15
GO:1900407	BP	GO:1900407	regulation of cellular response to oxidative stress	8/439	92/18866	0.00136351	0.0140551	0.0103769	MMP3/HIF1A/SOD2/NCOA7/P4HB/HGF/NFE2L2/ATF4	8
GO:0033280	BP	GO:0033280	response to vitamin D	5/439	36/18866	0.00138678	0.0142314	0.0105071	PTGS2/STC1/ATP2B1/TRIM25/TNC	5
GO:0060323	BP	GO:0060323	head morphogenesis	5/439	36/18866	0.00138678	0.0142314	0.0105071	ARID5B/ATP6AP2/MMP2/ASPH/TIPARP	5
GO:0043124	BP	GO:0043124	negative regulation of I-kappaB kinase/NF-kappaB signaling	6/439	53/18866	0.00139681	0.0143026	0.0105596	STAT1/TNIP1/OPTN/PYCARD/TANK/CARD19	6
GO:0010594	BP	GO:0010594	regulation of endothelial cell migration	14/439	238/18866	0.00143121	0.0146224	0.0107958	SP100/PTGS2/STC1/FGF2/TMSB4X/HIF1A/WNT5A/DCN/CALR/GRN/FGFR1/RGCC/VEGFA/NFE2L2	14
GO:0010499	BP	GO:0010499	proteasomal ubiquitin-independent protein catabolic process	4/439	22/18866	0.00151674	0.015462	0.0114156	PSMB8/PSMB9/NFE2L2/PSMA3	4
GO:1902036	BP	GO:1902036	regulation of hematopoietic stem cell differentiation	7/439	73/18866	0.00152959	0.0155587	0.011487	EIF2AK2/PSMB8/PSME2/PSMB9/RUNX1/NFE2L2/PSMA3	7
GO:1901185	BP	GO:1901185	negative regulation of ERBB signaling pathway	6/439	54/18866	0.00154109	0.0156412	0.0115479	EREG/AREG/SH3KBP1/ITGA1/PTPN12/SPRY2	6
GO:1903828	BP	GO:1903828	negative regulation of cellular protein localization	9/439	116/18866	0.00156475	0.0158288	0.0116864	GBP1/SP100/DNAJA1/TMEM59/LMAN1/ABHD17C/MDFIC/LEPROT/RHOQ	9
GO:1904035	BP	GO:1904035	regulation of epithelial cell apoptotic process	8/439	94/18866	0.00156643	0.0158288	0.0116864	ICAM1/CCL2/RGCC/CAST/NFE2L2/CFLAR/SERPINE1/IL6	8
GO:0045070	BP	GO:0045070	positive regulation of viral genome replication	5/439	37/18866	0.00157324	0.0158629	0.0117116	IFIT1/ADAR/TRIM38/PPIB/VAPA	5
GO:0007259	BP	GO:0007259	receptor signaling pathway via JAK-STAT	11/439	164/18866	0.00162395	0.0163386	0.0120628	STAT1/PARP14/AKR1B1/IL24/CCL2/PARP9/STAT2/HES1/CAV1/LEPROT/IL6	11
GO:0032481	BP	GO:0032481	positive regulation of type I interferon production	7/439	74/18866	0.00165625	0.0165913	0.0122494	DDX58/IFIH1/STAT1/IRF7/IFI16/IRF1/NFKB1	7
GO:0051881	BP	GO:0051881	regulation of mitochondrial membrane potential	7/439	74/18866	0.00165625	0.0165913	0.0122494	IFI6/PMAIP1/TSPO/DCN/BNIP3/BNIP3L/CLIC1	7
GO:0030282	BP	GO:0030282	bone mineralization	9/439	117/18866	0.00166113	0.0166041	0.0122588	ISG15/PTGS2/SRGN/ATP2B1/HIF1A/TWIST1/FAM20C/ATRAID/ATF4	9
GO:0070167	BP	GO:0070167	regulation of biomineral tissue development	8/439	95/18866	0.00167648	0.0166853	0.0123188	ISG15/SRGN/ATP2B1/HIF1A/TWIST1/FAM20C/ATRAID/ATF4	8
GO:0110149	BP	GO:0110149	regulation of biomineralization	8/439	95/18866	0.00167648	0.0166853	0.0123188	ISG15/SRGN/ATP2B1/HIF1A/TWIST1/FAM20C/ATRAID/ATF4	8
GO:0001910	BP	GO:0001910	regulation of leukocyte mediated cytotoxicity	7/439	75/18866	0.00179092	0.0175996	0.0129938	B2M/HLA-B/HLA-A/HLA-F/ICAM1/HLA-E/LAMP1	7
GO:0033483	BP	GO:0033483	gas homeostasis	3/439	11/18866	0.00179647	0.0175996	0.0129938	HIF1A/SOD2/CAV1	3
GO:0043619	BP	GO:0043619	regulation of transcription from RNA polymerase II promoter in response to oxidative stress	3/439	11/18866	0.00179647	0.0175996	0.0129938	HIF1A/NFE2L2/ATF4	3
GO:0051024	BP	GO:0051024	positive regulation of immunoglobulin secretion	3/439	11/18866	0.00179647	0.0175996	0.0129938	HLA-E/XBP1/IL6	3
GO:0090269	BP	GO:0090269	fibroblast growth factor production	3/439	11/18866	0.00179647	0.0175996	0.0129938	PTGS2/FGFR1/RGCC	3
GO:0090270	BP	GO:0090270	regulation of fibroblast growth factor production	3/439	11/18866	0.00179647	0.0175996	0.0129938	PTGS2/FGFR1/RGCC	3
GO:0035458	BP	GO:0035458	cellular response to interferon-beta	4/439	23/18866	0.00180264	0.0175996	0.0129938	STAT1/PNPT1/IFI16/IRF1	4
GO:0035743	BP	GO:0035743	CD4-positive, alpha-beta T cell cytokine production	4/439	23/18866	0.00180264	0.0175996	0.0129938	RSAD2/IL1B/IL1R1/IL6	4
GO:0051043	BP	GO:0051043	regulation of membrane protein ectodomain proteolysis	4/439	23/18866	0.00180264	0.0175996	0.0129938	IL1B/TIMP1/SNX9/TIMP2	4
GO:1904645	BP	GO:1904645	response to amyloid-beta	6/439	56/18866	0.00186337	0.0181241	0.0133811	MMP3/ICAM1/NAMPT/MMP2/CASP4/APP	6
GO:0010822	BP	GO:0010822	positive regulation of mitochondrion organization	9/439	119/18866	0.00186815	0.0181241	0.0133811	PMAIP1/HIF1A/PLAUR/OPTN/PYCARD/DCN/BNIP3/LEPROT/FAM162A	9
GO:0046660	BP	GO:0046660	female sex differentiation	9/439	119/18866	0.00186815	0.0181241	0.0133811	INHBA/EREG/ICAM1/ARID5B/WNT5A/TBX3/VEGFA/TIPARP/MMP14	9
GO:1903037	BP	GO:1903037	regulation of leukocyte cell-cell adhesion	17/439	329/18866	0.00191299	0.018464	0.013632	HLA-A/IL1B/ICAM1/CCL2/HLA-E/CD47/PYCARD/HES1/SDC4/TFRC/RUNX1/CAV1/MAP3K8/IRF1/NFKBIZ/XBP1/IL6	17
GO:0050764	BP	GO:0050764	regulation of phagocytosis	8/439	97/18866	0.00191489	0.018464	0.013632	ITGA2/IL1B/CCL2/CYBA/CD47/PYCARD/CALR/C3	8
GO:0035296	BP	GO:0035296	regulation of tube diameter	10/439	143/18866	0.00191917	0.018464	0.013632	PTGS2/ICAM1/BDKRB2/ATP2B1/SOD2/ITGA1/ADM/CAV1/ECE1/SCPEP1	10
GO:0097746	BP	GO:0097746	regulation of blood vessel diameter	10/439	143/18866	0.00191917	0.018464	0.013632	PTGS2/ICAM1/BDKRB2/ATP2B1/SOD2/ITGA1/ADM/CAV1/ECE1/SCPEP1	10
GO:0010632	BP	GO:0010632	regulation of epithelial cell migration	16/439	301/18866	0.00193499	0.0185775	0.0137158	SP100/ITGA2/PTGS2/STC1/FGF7/FGF2/TMSB4X/HIF1A/WNT5A/DCN/CALR/GRN/FGFR1/RGCC/VEGFA/NFE2L2	16
GO:0035150	BP	GO:0035150	regulation of tube size	10/439	144/18866	0.0020207	0.0193602	0.0142936	PTGS2/ICAM1/BDKRB2/ATP2B1/SOD2/ITGA1/ADM/CAV1/ECE1/SCPEP1	10
GO:0051100	BP	GO:0051100	negative regulation of binding	11/439	169/18866	0.00206012	0.019697	0.0145423	IFIT1/B2M/CARD16/SP100/IFI16/TMSB4X/LRPAP1/CAV1/TMBIM6/CDKN1A/EIF4A3	11
GO:0030500	BP	GO:0030500	regulation of bone mineralization	7/439	77/18866	0.00208564	0.0198588	0.0146617	ISG15/SRGN/ATP2B1/HIF1A/TWIST1/FAM20C/ATRAID	7
GO:0048332	BP	GO:0048332	mesoderm morphogenesis	7/439	77/18866	0.00208564	0.0198588	0.0146617	INHBA/ITGA2/ITGB1/WNT5A/TBX3/TXNRD1/FGFR1	7
GO:0042445	BP	GO:0042445	hormone metabolic process	13/439	221/18866	0.00209005	0.0198598	0.0146625	AKR1B1/CTSK/HIF1A/CTSL/ADM/TSPO/DKK3/ATP6AP2/ECE1/SCPEP1/COMT/CRABP2/TIPARP	13
GO:0001558	BP	GO:0001558	regulation of cell growth	20/439	420/18866	0.00210243	0.0199348	0.0147179	BST2/INHBA/SERPINE2/CYBA/BTG1/WNT5A/IGFBP4/BDKRB1/PML/SDCBP/TNFRSF12A/VEGFA/CDKN1A/IGFBP7/SPOCK1/SGK1/CRABP2/MMP14/CCDC85B/IGFBP5	20
GO:0030325	BP	GO:0030325	adrenal gland development	4/439	24/18866	0.00212385	0.0199348	0.0147179	ARID5B/TSPO/DKK3/CITED2	4
GO:0031342	BP	GO:0031342	negative regulation of cell killing	4/439	24/18866	0.00212385	0.0199348	0.0147179	HLA-B/HLA-A/HLA-F/HLA-E	4
GO:0032469	BP	GO:0032469	endoplasmic reticulum calcium ion homeostasis	4/439	24/18866	0.00212385	0.0199348	0.0147179	PML/TMBIM6/APP/BCAP31	4
GO:0036003	BP	GO:0036003	positive regulation of transcription from RNA polymerase II promoter in response to stress	4/439	24/18866	0.00212385	0.0199348	0.0147179	HIF1A/VEGFA/NFE2L2/ATF4	4
GO:0060444	BP	GO:0060444	branching involved in mammary gland duct morphogenesis	4/439	24/18866	0.00212385	0.0199348	0.0147179	AREG/WNT5A/TBX3/PML	4
GO:0034614	BP	GO:0034614	cellular response to reactive oxygen species	11/439	170/18866	0.00215785	0.0202128	0.0149232	MMP3/LCN2/NQO1/SOD2/HGF/BNIP3/MMP2/PRDX1/NFE2L2/CFLAR/IL6	11
GO:0018209	BP	GO:0018209	peptidyl-serine modification	17/439	333/18866	0.00217082	0.02029	0.0149801	IL11/PTGS2/CSF3/IL24/BDKRB2/WNT5A/BGN/HGF/DCN/TFRC/CAV1/TOP1/SPRY2/VEGFA/SGK1/APP/IL6	17
GO:0007044	BP	GO:0007044	cell-substrate junction assembly	8/439	99/18866	0.00217926	0.02029	0.0149801	ITGA2/S100A10/SDC4/LIMS1/PHLDB2/VEGFA/CD151/MMP14	8
GO:0010717	BP	GO:0010717	regulation of epithelial to mesenchymal transition	8/439	99/18866	0.00217926	0.02029	0.0149801	IL1B/TWIST1/SDCBP/PHLDB2/RGCC/SPRY2/VASN/IL6	8
GO:0051928	BP	GO:0051928	positive regulation of calcium ion transport	9/439	122/18866	0.00221683	0.0205982	0.0152077	CEMIP/STC1/CCL2/ATP2B1/GSTO1/BDKRB1/TSPO/CALM1/CAV1	9
GO:1900408	BP	GO:1900408	negative regulation of cellular response to oxidative stress	6/439	58/18866	0.00223424	0.020665	0.015257	HIF1A/SOD2/NCOA7/HGF/NFE2L2/ATF4	6
GO:1903202	BP	GO:1903202	negative regulation of oxidative stress-induced cell death	6/439	58/18866	0.00223424	0.020665	0.015257	HIF1A/SOD2/NCOA7/HGF/NFE2L2/ATF4	6
GO:0010939	BP	GO:0010939	regulation of necrotic cell death	5/439	40/18866	0.00224326	0.020665	0.015257	TSPO/BNIP3/CAV1/RBCK1/CFLAR	5
GO:0042310	BP	GO:0042310	vasoconstriction	7/439	78/18866	0.00224638	0.020665	0.015257	PTGS2/ICAM1/BDKRB2/ATP2B1/ADM/CAV1/ECE1	7
GO:0043900	BP	GO:0043900	regulation of multi-organism process	7/439	78/18866	0.00224638	0.020665	0.015257	BST2/INHBA/TIMP1/CALR/PRDX4/VEGFA/B4GALT1	7
GO:0007173	BP	GO:0007173	epidermal growth factor receptor signaling pathway	9/439	123/18866	0.00234391	0.0214852	0.0158625	IFI6/EREG/AREG/PLAUR/SH3KBP1/ITGA1/PTPN12/SPRY2/APP	9
GO:0030208	BP	GO:0030208	dermatan sulfate biosynthetic process	3/439	12/18866	0.00235416	0.0214852	0.0158625	BGN/DCN/DSEL	3
GO:1900115	BP	GO:1900115	extracellular regulation of signal transduction	3/439	12/18866	0.00235416	0.0214852	0.0158625	NBL1/LTBP1/LRPAP1	3
GO:1900116	BP	GO:1900116	extracellular negative regulation of signal transduction	3/439	12/18866	0.00235416	0.0214852	0.0158625	NBL1/LTBP1/LRPAP1	3
GO:0002244	BP	GO:0002244	hematopoietic progenitor cell differentiation	11/439	172/18866	0.00236459	0.0215378	0.0159014	INHBA/HERC6/EIF2AK2/PSMB8/ADAR/PSME2/HES1/PSMB9/RUNX1/NFE2L2/PSMA3	11
GO:0010631	BP	GO:0010631	epithelial cell migration	18/439	365/18866	0.00237368	0.0215781	0.0159311	SP100/ITGA2/PTGS2/STC1/FGF7/FGF2/TMSB4X/ITGB1/HIF1A/WNT5A/DCN/CALR/GRN/FGFR1/RGCC/VEGFA/NFE2L2/RAB13	18
GO:0006809	BP	GO:0006809	nitric oxide biosynthetic process	7/439	79/18866	0.00241652	0.0218813	0.016155	PTGS2/IL1B/ICAM1/NQO1/CD47/TSPO/CAV1	7
GO:0043536	BP	GO:0043536	positive regulation of blood vessel endothelial cell migration	7/439	79/18866	0.00241652	0.0218813	0.016155	PTGS2/FGF2/TMSB4X/HIF1A/FGFR1/VEGFA/NFE2L2	7
GO:0031102	BP	GO:0031102	neuron projection regeneration	6/439	59/18866	0.00243929	0.0220443	0.0162753	ADM/HGF/TSPO/GRN/PRRX1/TNC	6
GO:0010038	BP	GO:0010038	response to metal ion	18/439	366/18866	0.0024444	0.0220474	0.0162776	B2M/TNFRSF11B/PTGS2/ICAM1/MT2A/NQO1/HIF1A/WNT5A/CCND1/TSPO/CALR/CALM1/BSG/BNIP3/CAV1/NFE2L2/ATF4/APP	18
GO:0010522	BP	GO:0010522	regulation of calcium ion transport into cytosol	8/439	101/18866	0.00247148	0.0220886	0.0163081	CEMIP/CYBA/GSTO1/BDKRB1/CALM1/PML/CAV1/TMBIM6	8
GO:1902882	BP	GO:1902882	regulation of response to oxidative stress	8/439	101/18866	0.00247148	0.0220886	0.0163081	MMP3/HIF1A/SOD2/NCOA7/P4HB/HGF/NFE2L2/ATF4	8
GO:0002688	BP	GO:0002688	regulation of leukocyte chemotaxis	9/439	124/18866	0.00247672	0.0220886	0.0163081	CCL2/CXCL8/NBL1/RARRES2/WNT5A/CALR/VEGFA/SERPINE1/IL6	9
GO:0051208	BP	GO:0051208	sequestering of calcium ion	9/439	124/18866	0.00247672	0.0220886	0.0163081	CEMIP/FGF2/CYBA/GSTO1/HSP90B1/BDKRB1/ERO1A/CALR/CALM1	9
GO:0032647	BP	GO:0032647	regulation of interferon-alpha production	4/439	25/18866	0.00248246	0.0220886	0.0163081	DDX58/IFIH1/STAT1/IRF7	4
GO:0051894	BP	GO:0051894	positive regulation of focal adhesion assembly	4/439	25/18866	0.00248246	0.0220886	0.0163081	S100A10/SDC4/LIMS1/VEGFA	4
GO:2001026	BP	GO:2001026	regulation of endothelial cell chemotaxis	4/439	25/18866	0.00248246	0.0220886	0.0163081	FGF2/TMSB4X/FGFR1/VEGFA	4
GO:0042269	BP	GO:0042269	regulation of natural killer cell mediated cytotoxicity	5/439	41/18866	0.00250679	0.0222195	0.0164047	HLA-B/HLA-A/HLA-F/HLA-E/LAMP1	5
GO:0072524	BP	GO:0072524	pyridine-containing compound metabolic process	5/439	41/18866	0.00250679	0.0222195	0.0164047	PTGS2/PARP9/NAMPT/PDXK/NNMT	5
GO:0051896	BP	GO:0051896	regulation of protein kinase B signaling	14/439	253/18866	0.00252175	0.0223093	0.016471	CSF3/EREG/CHI3L1/FGF7/FGF2/AREG/ITGB1/MYDGF/HGF/RCN3/GDF15/FGFR1/SPRY2/IGFBP5	14
GO:0010469	BP	GO:0010469	regulation of signaling receptor activity	11/439	174/18866	0.00258709	0.0227922	0.0168275	LY6E/EREG/PLAU/CCL2/PHLDA2/AREG/ITGB1/LRPAP1/DKK3/APP/SERPINE1	11
GO:0097696	BP	GO:0097696	receptor signaling pathway via STAT	11/439	174/18866	0.00258709	0.0227922	0.0168275	STAT1/PARP14/AKR1B1/IL24/CCL2/PARP9/STAT2/HES1/CAV1/LEPROT/IL6	11
GO:0090132	BP	GO:0090132	epithelium migration	18/439	368/18866	0.00259115	0.0227922	0.0168275	SP100/ITGA2/PTGS2/STC1/FGF7/FGF2/TMSB4X/ITGB1/HIF1A/WNT5A/DCN/CALR/GRN/FGFR1/RGCC/VEGFA/NFE2L2/RAB13	18
GO:0003151	BP	GO:0003151	outflow tract morphogenesis	7/439	80/18866	0.0025964	0.022795	0.0168296	HIF1A/WNT5A/HES1/TBX3/TWIST1/VEGFA/CITED2	7
GO:0045926	BP	GO:0045926	negative regulation of growth	14/439	254/18866	0.00261384	0.0228319	0.0168568	BST2/INHBA/SERPINE2/PNPT1/MT2A/HIF1A/BTG1/WNT5A/BDKRB1/PML/GDF15/CDKN1A/CCDC85B/IGFBP5	14
GO:0001952	BP	GO:0001952	regulation of cell-matrix adhesion	9/439	125/18866	0.00261543	0.0228319	0.0168568	PLAU/NINJ1/S100A10/SDC4/LIMS1/PHLDB2/VEGFA/MMP14/SERPINE1	9
GO:0008637	BP	GO:0008637	apoptotic mitochondrial changes	9/439	125/18866	0.00261543	0.0228319	0.0168568	IFI6/PMAIP1/SOD2/PLAUR/PYCARD/HGF/BNIP3/BNIP3L/FAM162A	9
GO:0150115	BP	GO:0150115	cell-substrate junction organization	8/439	102/18866	0.00262865	0.022904	0.01691	ITGA2/S100A10/SDC4/LIMS1/PHLDB2/VEGFA/CD151/MMP14	8
GO:0018208	BP	GO:0018208	peptidyl-proline modification	6/439	60/18866	0.00265817	0.0230308	0.0170037	P4HB/ERO1A/PPIB/P4HA1/FKBP2/PRDX4	6
GO:0061900	BP	GO:0061900	glial cell activation	6/439	60/18866	0.00265817	0.0230308	0.0170037	IL1B/NAMPT/CTSC/GRN/APP/IL6	6
GO:1902883	BP	GO:1902883	negative regulation of response to oxidative stress	6/439	60/18866	0.00265817	0.0230308	0.0170037	HIF1A/SOD2/NCOA7/HGF/NFE2L2/ATF4	6
GO:0016049	BP	GO:0016049	cell growth	22/439	490/18866	0.00266848	0.0230768	0.0170376	BST2/INHBA/SERPINE2/ITGB1/CYBA/BTG1/WNT5A/IGFBP4/BDKRB1/PML/SDCBP/TNFRSF12A/VEGFA/CDKN1A/IGFBP7/SPOCK1/SGK1/CRABP2/MMP14/APP/CCDC85B/IGFBP5	22
GO:0000266	BP	GO:0000266	mitochondrial fission	5/439	42/18866	0.00279207	0.0240681	0.0177695	MX1/MX2/STAT2/DCN/BNIP3	5
GO:0030593	BP	GO:0030593	neutrophil chemotaxis	8/439	103/18866	0.00279352	0.0240681	0.0177695	CXCL1/IL1B/CCL2/CXCL8/ITGA1/PDE4B/PPIB/CXCL3	8
GO:0043270	BP	GO:0043270	positive regulation of ion transport	15/439	284/18866	0.00281046	0.0241689	0.0178439	CEMIP/STC1/IL1B/GLRX/CCL2/TMSB4X/ATP2B1/ITGB1/ATP1B3/GSTO1/BDKRB1/TSPO/CALM1/CAV1/ATF4	15
GO:0050920	BP	GO:0050920	regulation of chemotaxis	13/439	229/18866	0.00284703	0.0244379	0.0180425	ITGA2/CCL2/CXCL8/NBL1/FGF2/TMSB4X/RARRES2/WNT5A/CALR/FGFR1/VEGFA/SERPINE1/IL6	13
GO:0006700	BP	GO:0006700	C21-steroid hormone biosynthetic process	4/439	26/18866	0.00288057	0.0245003	0.0180886	AKR1B1/ADM/TSPO/DKK3	4
GO:0019430	BP	GO:0019430	removal of superoxide radicals	4/439	26/18866	0.00288057	0.0245003	0.0180886	NQO1/SOD2/PRDX1/NFE2L2	4
GO:0006027	BP	GO:0006027	glycosaminoglycan catabolic process	6/439	61/18866	0.00289144	0.0245003	0.0180886	CEMIP/FGF2/BGN/SDC4/DCN/HEXB	6
GO:0010574	BP	GO:0010574	regulation of vascular endothelial growth factor production	6/439	61/18866	0.00289144	0.0245003	0.0180886	PTGS2/IL1B/HIF1A/C3/ATF4/IL6	6
GO:0042267	BP	GO:0042267	natural killer cell mediated cytotoxicity	6/439	61/18866	0.00289144	0.0245003	0.0180886	HLA-B/HLA-A/HLA-F/HLA-E/PRDX1/LAMP1	6
GO:1902041	BP	GO:1902041	regulation of extrinsic apoptotic signaling pathway via death domain receptors	6/439	61/18866	0.00289144	0.0245003	0.0180886	SP100/ICAM1/PMAIP1/HGF/CFLAR/SERPINE1	6
GO:1903902	BP	GO:1903902	positive regulation of viral life cycle	6/439	61/18866	0.00289144	0.0245003	0.0180886	IFIT1/ADAR/P4HB/TRIM38/PPIB/VAPA	6
GO:0051656	BP	GO:0051656	establishment of organelle localization	20/439	432/18866	0.00290271	0.0245508	0.0181258	MX1/MX2/IL13RA2/SERPINA1/CHMP5/AREG/ITGB1/HIF1A/GEM/WIPI1/CD59/LMAN1/CTSC/TMED9/MYO1B/SPRY2/MCFD2/TMED10/LAMP1/DYNLT1	20
GO:0071621	BP	GO:0071621	granulocyte chemotaxis	9/439	127/18866	0.00291129	0.0245783	0.0181462	CXCL1/IL1B/CCL2/CXCL8/RARRES2/ITGA1/PDE4B/PPIB/CXCL3	9
GO:0006090	BP	GO:0006090	pyruvate metabolic process	10/439	152/18866	0.00299851	0.0252554	0.0186461	SLC16A3/HIF1A/GAPDH/PKM/ME1/TPI1/BSG/LDHA/PGK1/APP	10
GO:0030205	BP	GO:0030205	dermatan sulfate metabolic process	3/439	13/18866	0.0030079	0.0252554	0.0186461	BGN/DCN/DSEL	3
GO:0072683	BP	GO:0072683	T cell extravasation	3/439	13/18866	0.0030079	0.0252554	0.0186461	ICAM1/CCL2/CD99	3
GO:0018108	BP	GO:0018108	peptidyl-tyrosine phosphorylation	18/439	374/18866	0.0030763	0.0256977	0.0189727	PARP14/IL11/EIF2AK2/CSF3/IL24/EREG/ICAM1/PARP9/FGF7/AREG/HES1/HGF/CAV1/FGFR1/ABL2/VEGFA/APP/IL6	18
GO:0090130	BP	GO:0090130	tissue migration	18/439	374/18866	0.0030763	0.0256977	0.0189727	SP100/ITGA2/PTGS2/STC1/FGF7/FGF2/TMSB4X/ITGB1/HIF1A/WNT5A/DCN/CALR/GRN/FGFR1/RGCC/VEGFA/NFE2L2/RAB13	18
GO:0048771	BP	GO:0048771	tissue remodeling	11/439	178/18866	0.00308284	0.0256977	0.0189727	TNFRSF11B/CTSK/TIMP1/HIF1A/BGN/TFRC/MMP2/CAV1/MMP14/IL6/IGFBP5	11
GO:0060401	BP	GO:0060401	cytosolic calcium ion transport	11/439	178/18866	0.00308284	0.0256977	0.0189727	CEMIP/FGF2/ATP2B1/CYBA/GSTO1/BDKRB1/ERO1A/CALM1/PML/CAV1/TMBIM6	11
GO:0008631	BP	GO:0008631	intrinsic apoptotic signaling pathway in response to oxidative stress	5/439	43/18866	0.00310011	0.0257247	0.0189925	HIF1A/SOD2/P4HB/PML/NFE2L2	5
GO:1903146	BP	GO:1903146	regulation of autophagy of mitochondrion	5/439	43/18866	0.00310011	0.0257247	0.0189925	HIF1A/OPTN/TSPO/BNIP3/BNIP3L	5
GO:0021700	BP	GO:0021700	developmental maturation	15/439	287/18866	0.00310278	0.0257247	0.0189925	AKR1B1/EREG/CD63/HIF1A/WNT5A/HES1/NR4A2/MMP2/FAM20C/FGFR1/VEGFA/CDKN1A/C3/APP/XBP1	15
GO:0048259	BP	GO:0048259	regulation of receptor-mediated endocytosis	8/439	105/18866	0.0031474	0.0260479	0.0192312	B2M/CD63/LRPAP1/SGIP1/SDCBP/VEGFA/C3/SERPINE1	8
GO:0032970	BP	GO:0032970	regulation of actin filament-based process	19/439	405/18866	0.00316638	0.026158	0.0193125	BST2/CSF3/STC1/ICAM1/RND3/TMSB4X/S100A10/CD47/PYCARD/SDC4/PDE4B/CAV1/PHLDB2/RGCC/SNX9/ABL2/CDC42EP2/CAPZB/RHOQ	19
GO:0048041	BP	GO:0048041	focal adhesion assembly	7/439	83/18866	0.0031982	0.0263267	0.019437	ITGA2/S100A10/SDC4/LIMS1/PHLDB2/VEGFA/MMP14	7
GO:0048145	BP	GO:0048145	regulation of fibroblast proliferation	7/439	83/18866	0.0031982	0.0263267	0.019437	FTH1/EREG/WNT5A/PML/S100A6/CDKN1A/MED31	7
GO:0000041	BP	GO:0000041	transition metal ion transport	9/439	129/18866	0.00323297	0.0265656	0.0196134	B2M/LCN2/FTH1/FTL/TFRC/SLC25A28/PGRMC2/ATP6V0E1/ATP6V0B	9
GO:1903706	BP	GO:1903706	regulation of hemopoiesis	22/439	498/18866	0.00324114	0.0265854	0.019628	ISG15/STAT1/B2M/INHBA/EIF2AK2/HLA-B/IRF7/CSF3/IL1B/PSMB8/HIF1A/PSME2/HES1/PSMB9/RUNX1/IRF1/NFE2L2/MMP14/NFKBIZ/TCIM/PSMA3/XBP1	22
GO:0002262	BP	GO:0002262	myeloid cell homeostasis	10/439	154/18866	0.00329399	0.0268524	0.0198252	ISG15/STAT1/B2M/INHBA/ADAR/HIF1A/PDE4B/PRDX1/VEGFA/IL6	10
GO:0062013	BP	GO:0062013	positive regulation of small molecule metabolic process	10/439	154/18866	0.00329399	0.0268524	0.0198252	PTGS2/IL1B/PMAIP1/TMSB4X/HIF1A/ADM/TWIST1/COMT/APP/NFKB1	10
GO:0006735	BP	GO:0006735	NADH regeneration	4/439	27/18866	0.00332021	0.0268524	0.0198252	GAPDH/PKM/TPI1/PGK1	4
GO:0036037	BP	GO:0036037	CD8-positive, alpha-beta T cell activation	4/439	27/18866	0.00332021	0.0268524	0.0198252	HLA-A/HLA-E/RUNX1/IRF1	4
GO:0048143	BP	GO:0048143	astrocyte activation	4/439	27/18866	0.00332021	0.0268524	0.0198252	IL1B/GRN/APP/IL6	4
GO:0061621	BP	GO:0061621	canonical glycolysis	4/439	27/18866	0.00332021	0.0268524	0.0198252	GAPDH/PKM/TPI1/PGK1	4
GO:0061718	BP	GO:0061718	glucose catabolic process to pyruvate	4/439	27/18866	0.00332021	0.0268524	0.0198252	GAPDH/PKM/TPI1/PGK1	4
GO:1902175	BP	GO:1902175	regulation of oxidative stress-induced intrinsic apoptotic signaling pathway	4/439	27/18866	0.00332021	0.0268524	0.0198252	HIF1A/SOD2/P4HB/NFE2L2	4
GO:2000379	BP	GO:2000379	positive regulation of reactive oxygen species metabolic process	8/439	106/18866	0.00333693	0.0269404	0.0198901	PTGS2/IL1B/ICAM1/CYBA/TSPO/SLC5A3/CDKN1A/NFE2L2	8
GO:0018212	BP	GO:0018212	peptidyl-tyrosine modification	18/439	377/18866	0.0033459	0.0269658	0.0199088	PARP14/IL11/EIF2AK2/CSF3/IL24/EREG/ICAM1/PARP9/FGF7/AREG/HES1/HGF/CAV1/FGFR1/ABL2/VEGFA/APP/IL6	18
GO:0051893	BP	GO:0051893	regulation of focal adhesion assembly	6/439	63/18866	0.00340351	0.0273305	0.0201782	S100A10/SDC4/LIMS1/PHLDB2/VEGFA/MMP14	6
GO:0090109	BP	GO:0090109	regulation of cell-substrate junction assembly	6/439	63/18866	0.00340351	0.0273305	0.0201782	S100A10/SDC4/LIMS1/PHLDB2/VEGFA/MMP14	6
GO:0046209	BP	GO:0046209	nitric oxide metabolic process	7/439	84/18866	0.00342076	0.0273305	0.0201782	PTGS2/IL1B/ICAM1/NQO1/CD47/TSPO/CAV1	7
GO:0048144	BP	GO:0048144	fibroblast proliferation	7/439	84/18866	0.00342076	0.0273305	0.0201782	FTH1/EREG/WNT5A/PML/S100A6/CDKN1A/MED31	7
GO:0050886	BP	GO:0050886	endocrine process	7/439	84/18866	0.00342076	0.0273305	0.0201782	INHBA/IL1B/CYBA/TBX3/ATP6AP2/FGFR1/ECE1	7
GO:1904950	BP	GO:1904950	negative regulation of establishment of protein localization	10/439	155/18866	0.00345017	0.0275179	0.0203165	RSAD2/SP100/SRGN/DNAJA1/IL1B/LMAN1/ERP29/RGCC/TMBIM6/MDFIC	10
GO:1904062	BP	GO:1904062	regulation of cation transmembrane transport	17/439	349/18866	0.00351146	0.0279585	0.0206418	CEMIP/GLRX/CD63/CCL2/TMSB4X/ITGB1/ATP1B3/CYBA/GSTO1/GEM/BDKRB1/FXYD5/PDE4B/CALM1/TWIST1/CAV1/APP	17
GO:0048524	BP	GO:0048524	positive regulation of viral process	8/439	107/18866	0.00353519	0.028099	0.0207455	IFIT1/ADAR/GTF2B/P4HB/TRIM38/PPIB/MDFIC/VAPA	8
GO:0010508	BP	GO:0010508	positive regulation of autophagy	9/439	131/18866	0.00358201	0.0283735	0.0209481	HIF1A/OPTN/TRIM22/TMEM59/TRIM38/DCN/TRIM5/BNIP3/BNIP3L	9
GO:0044106	BP	GO:0044106	cellular amine metabolic process	9/439	131/18866	0.00358201	0.0283735	0.0209481	PSMB8/NQO1/OAZ1/PSME2/NR4A2/PSMB9/SMOX/COMT/PSMA3	9
GO:0030336	BP	GO:0030336	negative regulation of cell migration	17/439	350/18866	0.00361404	0.0285782	0.0210993	BST2/SP100/IFITM1/STC1/IL24/CCL2/NBL1/FGF2/TIMP1/DCN/CALR/PHLDB2/RGCC/NFE2L2/SERPINE1/CITED2/IGFBP5	17
GO:0110110	BP	GO:0110110	positive regulation of animal organ morphogenesis	7/439	85/18866	0.00365492	0.028852	0.0213015	FGF7/WNT5A/TWIST1/FGFR1/VEGFA/CFLAR/XBP1	7
GO:0070265	BP	GO:0070265	necrotic cell death	6/439	64/18866	0.00368347	0.0290277	0.0214312	TMEM123/TSPO/BNIP3/CAV1/RBCK1/CFLAR	6
GO:0006024	BP	GO:0006024	glycosaminoglycan biosynthetic process	8/439	108/18866	0.00374245	0.0293016	0.0216334	CEMIP/IL1B/BGN/SDC4/DCN/DSEL/B4GALT1/NFKB1	8
GO:0007229	BP	GO:0007229	integrin-mediated signaling pathway	8/439	108/18866	0.00374245	0.0293016	0.0216334	ISG15/ITGA2/CD63/TIMP1/ITGB1/CD47/ITGA1/LIMS1	8
GO:0002475	BP	GO:0002475	antigen processing and presentation via MHC class Ib	3/439	14/18866	0.00376264	0.0293016	0.0216334	B2M/HLA-F/HLA-E	3
GO:0010917	BP	GO:0010917	negative regulation of mitochondrial membrane potential	3/439	14/18866	0.00376264	0.0293016	0.0216334	PMAIP1/BNIP3/BNIP3L	3
GO:0030207	BP	GO:0030207	chondroitin sulfate catabolic process	3/439	14/18866	0.00376264	0.0293016	0.0216334	BGN/DCN/HEXB	3
GO:0030213	BP	GO:0030213	hyaluronan biosynthetic process	3/439	14/18866	0.00376264	0.0293016	0.0216334	CEMIP/IL1B/NFKB1	3
GO:0042659	BP	GO:0042659	regulation of cell fate specification	3/439	14/18866	0.00376264	0.0293016	0.0216334	FGF2/WNT5A/FGFR1	3
GO:0002715	BP	GO:0002715	regulation of natural killer cell mediated immunity	5/439	45/18866	0.00378848	0.0293223	0.0216487	HLA-B/HLA-A/HLA-F/HLA-E/LAMP1	5
GO:0032722	BP	GO:0032722	positive regulation of chemokine production	5/439	45/18866	0.00378848	0.0293223	0.0216487	EIF2AK2/IL1B/HIF1A/TWIST1/IL6	5
GO:0043901	BP	GO:0043901	negative regulation of multi-organism process	4/439	28/18866	0.00380339	0.0293223	0.0216487	BST2/TIMP1/CALR/PRDX4	4
GO:0061620	BP	GO:0061620	glycolytic process through glucose-6-phosphate	4/439	28/18866	0.00380339	0.0293223	0.0216487	GAPDH/PKM/TPI1/PGK1	4
GO:0071450	BP	GO:0071450	cellular response to oxygen radical	4/439	28/18866	0.00380339	0.0293223	0.0216487	NQO1/SOD2/PRDX1/NFE2L2	4
GO:0071451	BP	GO:0071451	cellular response to superoxide	4/439	28/18866	0.00380339	0.0293223	0.0216487	NQO1/SOD2/PRDX1/NFE2L2	4
GO:0030522	BP	GO:0030522	intracellular receptor signaling pathway	14/439	265/18866	0.0038223	0.029419	0.0217201	DDX58/IFIH1/IRF7/DDX60/CREM/CALR/NR4A2/PML/AHR/TWIST1/RUNX1/CRABP2/NR3C1/CITED2	14
GO:0034764	BP	GO:0034764	positive regulation of transmembrane transport	12/439	210/18866	0.00386166	0.0296724	0.0219072	CEMIP/GLRX/CCL2/TMSB4X/ITGB1/ATP1B3/GSTO1/BDKRB1/CALM1/NFE2L2/C3/RHOQ	12
GO:0006919	BP	GO:0006919	activation of cysteine-type endopeptidase activity involved in apoptotic process	7/439	86/18866	0.00390107	0.0298759	0.0220574	PMAIP1/PYCARD/PML/RPS27L/CYCS/FAM162A/CFLAR	7
GO:0097756	BP	GO:0097756	negative regulation of blood vessel diameter	7/439	86/18866	0.00390107	0.0298759	0.0220574	PTGS2/ICAM1/BDKRB2/ATP2B1/ADM/CAV1/ECE1	7
GO:0060402	BP	GO:0060402	calcium ion transport into cytosol	10/439	158/18866	0.00395427	0.0302332	0.0223212	CEMIP/FGF2/CYBA/GSTO1/BDKRB1/ERO1A/CALM1/PML/CAV1/TMBIM6	10
GO:0010573	BP	GO:0010573	vascular endothelial growth factor production	6/439	65/18866	0.00398016	0.0303306	0.0223931	PTGS2/IL1B/HIF1A/C3/ATF4/IL6	6
GO:0032729	BP	GO:0032729	positive regulation of interferon-gamma production	6/439	65/18866	0.00398016	0.0303306	0.0223931	HLA-A/IL1B/WNT5A/PYCARD/PDE4B/IL1R1	6
GO:0043393	BP	GO:0043393	regulation of protein binding	12/439	211/18866	0.00401101	0.0305154	0.0225296	IFIT1/B2M/CARD16/CSF3/PHLDA2/DTX3L/WNT5A/LRPAP1/CAV1/TMBIM6/CDKN1A/APP	12
GO:0055072	BP	GO:0055072	iron ion homeostasis	7/439	87/18866	0.0041596	0.0313184	0.0231224	B2M/LCN2/FTH1/FTL/HIF1A/TFRC/SLC25A28	7
GO:0060218	BP	GO:0060218	hematopoietic stem cell differentiation	7/439	87/18866	0.0041596	0.0313184	0.0231224	EIF2AK2/PSMB8/PSME2/PSMB9/RUNX1/NFE2L2/PSMA3	7
GO:2001057	BP	GO:2001057	reactive nitrogen species metabolic process	7/439	87/18866	0.0041596	0.0313184	0.0231224	PTGS2/IL1B/ICAM1/NQO1/CD47/TSPO/CAV1	7
GO:0034754	BP	GO:0034754	cellular hormone metabolic process	9/439	134/18866	0.00416027	0.0313184	0.0231224	AKR1B1/ADM/TSPO/DKK3/ECE1/SCPEP1/COMT/CRABP2/TIPARP	9
GO:0043280	BP	GO:0043280	positive regulation of cysteine-type endopeptidase activity involved in apoptotic process	9/439	134/18866	0.00416027	0.0313184	0.0231224	PMAIP1/PYCARD/PML/CTSD/RPS27L/CYCS/FAM162A/BCAP31/CFLAR	9
GO:0051650	BP	GO:0051650	establishment of vesicle localization	12/439	212/18866	0.00416497	0.0313184	0.0231224	MX1/MX2/SERPINA1/AREG/WIPI1/CD59/LMAN1/CTSC/TMED9/MYO1B/MCFD2/TMED10	12
GO:0010761	BP	GO:0010761	fibroblast migration	5/439	46/18866	0.00417081	0.0313184	0.0231224	ARID5B/FGF2/ITGB1/SDC4/PML	5
GO:0043330	BP	GO:0043330	response to exogenous dsRNA	5/439	46/18866	0.00417081	0.0313184	0.0231224	IFIT1/DDX58/IFIH1/CAV1/SLC3A2	5
GO:0002228	BP	GO:0002228	natural killer cell mediated immunity	6/439	66/18866	0.00429416	0.0320363	0.0236524	HLA-B/HLA-A/HLA-F/HLA-E/PRDX1/LAMP1	6
GO:0045669	BP	GO:0045669	positive regulation of osteoblast differentiation	6/439	66/18866	0.00429416	0.0320363	0.0236524	IFITM1/HGF/FAM20C/ATRAID/CLIC1/IL6	6
GO:0150116	BP	GO:0150116	regulation of cell-substrate junction organization	6/439	66/18866	0.00429416	0.0320363	0.0236524	S100A10/SDC4/LIMS1/PHLDB2/VEGFA/MMP14	6
GO:2000378	BP	GO:2000378	negative regulation of reactive oxygen species metabolic process	6/439	66/18866	0.00429416	0.0320363	0.0236524	MMP3/HIF1A/TSPO/BNIP3/CAV1/CFLAR	6
GO:0009435	BP	GO:0009435	NAD biosynthetic process	4/439	29/18866	0.00433205	0.032163	0.023746	PTGS2/PARP9/NAMPT/NNMT	4
GO:0061615	BP	GO:0061615	glycolytic process through fructose-6-phosphate	4/439	29/18866	0.00433205	0.032163	0.023746	GAPDH/PKM/TPI1/PGK1	4
GO:0150117	BP	GO:0150117	positive regulation of cell-substrate junction organization	4/439	29/18866	0.00433205	0.032163	0.023746	S100A10/SDC4/LIMS1/VEGFA	4
GO:0046939	BP	GO:0046939	nucleotide phosphorylation	9/439	135/18866	0.00436841	0.0323809	0.0239069	CMPK2/HIF1A/GAPDH/PKM/TPI1/LDHA/PGK1/APP/GUK1	9
GO:1903008	BP	GO:1903008	organelle disassembly	8/439	111/18866	0.00442097	0.032718	0.0241558	CTSK/HIF1A/OPTN/WIPI1/TSPO/BNIP3/SQSTM1/BNIP3L	8
GO:0006953	BP	GO:0006953	acute-phase response	5/439	47/18866	0.0045799	0.0334848	0.0247218	PLSCR1/PTGS2/IL1B/SERPINA1/IL6	5
GO:0035722	BP	GO:0035722	interleukin-12-mediated signaling pathway	5/439	47/18866	0.0045799	0.0334848	0.0247218	SERPINB2/SOD2/P4HB/PSME2/GSTO1	5
GO:0045837	BP	GO:0045837	negative regulation of membrane potential	3/439	15/18866	0.0046228	0.0334848	0.0247218	PMAIP1/BNIP3/BNIP3L	3
GO:0046184	BP	GO:0046184	aldehyde biosynthetic process	3/439	15/18866	0.0046228	0.0334848	0.0247218	PDXK/DKK3/TPI1	3
GO:0048569	BP	GO:0048569	post-embryonic animal organ development	3/439	15/18866	0.0046228	0.0334848	0.0247218	LDHA/MFAP2/VEGFA	3
GO:0050651	BP	GO:0050651	dermatan sulfate proteoglycan biosynthetic process	3/439	15/18866	0.0046228	0.0334848	0.0247218	BGN/DCN/DSEL	3
GO:0060009	BP	GO:0060009	Sertoli cell development	3/439	15/18866	0.0046228	0.0334848	0.0247218	ICAM1/FNDC3A/RAB13	3
GO:0090594	BP	GO:0090594	inflammatory response to wounding	3/439	15/18866	0.0046228	0.0334848	0.0247218	TIMP1/HIF1A/GRN	3
GO:0097202	BP	GO:0097202	activation of cysteine-type endopeptidase activity	3/439	15/18866	0.0046228	0.0334848	0.0247218	IFI16/PYCARD/ASPH	3
GO:1902187	BP	GO:1902187	negative regulation of viral release from host cell	3/439	15/18866	0.0046228	0.0334848	0.0247218	TRIM25/PML/TRIM5	3
GO:2001044	BP	GO:2001044	regulation of integrin-mediated signaling pathway	3/439	15/18866	0.0046228	0.0334848	0.0247218	CD63/TIMP1/LIMS1	3
GO:0036498	BP	GO:0036498	IRE1-mediated unfolded protein response	6/439	67/18866	0.00462609	0.0334848	0.0247218	MYDGF/WIPI1/ACADVL/DNAJB9/PDIA6/XBP1	6
GO:0070613	BP	GO:0070613	regulation of protein processing	6/439	67/18866	0.00462609	0.0334848	0.0247218	CARD16/SERPINE2/TMEM59/CAST/MMP14/SERPINE1	6
GO:0072678	BP	GO:0072678	T cell migration	6/439	67/18866	0.00462609	0.0334848	0.0247218	ICAM1/CCL2/WNT5A/PYCARD/CD99/APP	6
GO:0070997	BP	GO:0070997	neuron death	17/439	360/18866	0.00478287	0.0345654	0.0255197	CSF3/HLA-F/CCL2/NQO1/NAMPT/HIF1A/GAPDH/SOD2/NCOA7/WNT5A/ITGA1/NR4A2/BNIP3/GRN/FAM162A/ATF4/APP	17
GO:0007369	BP	GO:0007369	gastrulation	11/439	189/18866	0.0048489	0.0349878	0.0258316	INHBA/ITGA2/COL8A1/ITGB1/ETS2/WNT5A/TXNRD1/MMP2/FGFR1/PHLDB2/MMP14	11
GO:0000303	BP	GO:0000303	response to superoxide	4/439	30/18866	0.00490809	0.035086	0.025904	NQO1/SOD2/PRDX1/NFE2L2	4
GO:0003401	BP	GO:0003401	axis elongation	4/439	30/18866	0.00490809	0.035086	0.025904	AREG/WNT5A/TNC/SPRY2	4
GO:0032728	BP	GO:0032728	positive regulation of interferon-beta production	4/439	30/18866	0.00490809	0.035086	0.025904	DDX58/IFIH1/IRF7/IRF1	4
GO:0060055	BP	GO:0060055	angiogenesis involved in wound healing	4/439	30/18866	0.00490809	0.035086	0.025904	VEGFA/B4GALT1/XBP1/SERPINE1	4
GO:0071711	BP	GO:0071711	basement membrane organization	4/439	30/18866	0.00490809	0.035086	0.025904	ITGB1/NID2/CAV1/PHLDB2	4
GO:1902186	BP	GO:1902186	regulation of viral release from host cell	4/439	30/18866	0.00490809	0.035086	0.025904	TRIM25/PML/TRIM5/VAPA	4
GO:0009267	BP	GO:0009267	cellular response to starvation	10/439	163/18866	0.00492221	0.0350863	0.0259042	EIF2AK2/IFI16/PMAIP1/WIPI1/COMT/CDKN1A/NFE2L2/LAMP2/ATF4/XBP1	10
GO:0001938	BP	GO:0001938	positive regulation of endothelial cell proliferation	8/439	113/18866	0.00492332	0.0350863	0.0259042	FGF2/EGFL7/HIF1A/CYBA/MYDGF/WNT5A/FGFR1/VEGFA	8
GO:0002637	BP	GO:0002637	regulation of immunoglobulin production	6/439	68/18866	0.00497652	0.0353366	0.026089	IL13RA2/HLA-E/TFRC/TMBIM6/XBP1/IL6	6
GO:0045428	BP	GO:0045428	regulation of nitric oxide biosynthetic process	6/439	68/18866	0.00497652	0.0353366	0.026089	PTGS2/IL1B/ICAM1/CD47/TSPO/CAV1	6
GO:0050769	BP	GO:0050769	positive regulation of neurogenesis	21/439	485/18866	0.00498969	0.0353366	0.026089	SERPINE2/IL1B/NBL1/HIF1A/WNT5A/SCARB2/HES1/HGF/TSPO/GRN/FGFR1/ABL2/TNFRSF12A/TMEM30A/TIMP2/VEGFA/NFE2L2/CRABP2/DYNLT1/CFLAR/IL6	21
GO:0060324	BP	GO:0060324	face development	5/439	48/18866	0.00501673	0.0353366	0.026089	ARID5B/WNT5A/MMP2/ASPH/TIPARP	5
GO:0070169	BP	GO:0070169	positive regulation of biomineral tissue development	5/439	48/18866	0.00501673	0.0353366	0.026089	ISG15/ATP2B1/FAM20C/ATRAID/ATF4	5
GO:0110151	BP	GO:0110151	positive regulation of biomineralization	5/439	48/18866	0.00501673	0.0353366	0.026089	ISG15/ATP2B1/FAM20C/ATRAID/ATF4	5
GO:1904036	BP	GO:1904036	negative regulation of epithelial cell apoptotic process	5/439	48/18866	0.00501673	0.0353366	0.026089	ICAM1/CAST/NFE2L2/CFLAR/SERPINE1	5
GO:0050863	BP	GO:0050863	regulation of T cell activation	16/439	332/18866	0.00504109	0.0353366	0.026089	HLA-A/IL1B/CCL2/HLA-E/CD47/PYCARD/HES1/SDC4/TFRC/RUNX1/CAV1/MAP3K8/IRF1/NFKBIZ/XBP1/IL6	16
GO:0055076	BP	GO:0055076	transition metal ion homeostasis	9/439	138/18866	0.00504185	0.0353366	0.026089	B2M/LCN2/FTH1/MT2A/FTL/HIF1A/TFRC/SLC25A28/APP	9
GO:0003018	BP	GO:0003018	vascular process in circulatory system	11/439	190/18866	0.00504262	0.0353366	0.026089	PTGS2/ICAM1/BDKRB2/ATP2B1/SOD2/ITGA1/ADM/CAV1/ECE1/SCPEP1/VEGFA	11
GO:0051048	BP	GO:0051048	negative regulation of secretion	11/439	190/18866	0.00504262	0.0353366	0.026089	RSAD2/INHBA/IL11/IL13RA2/SRGN/HLA-F/IL1B/ERP29/RGCC/TMBIM6/COMT	11
GO:1903317	BP	GO:1903317	regulation of protein maturation	6/439	69/18866	0.00534605	0.0374061	0.027617	CARD16/SERPINE2/TMEM59/CAST/MMP14/SERPINE1	6
GO:0006816	BP	GO:0006816	calcium ion transport	19/439	426/18866	0.00542967	0.0379337	0.0280065	CEMIP/PTGS2/STC1/ICAM1/CCL2/FGF2/ATP2B1/CYBA/GSTO1/GEM/BDKRB1/ERO1A/TSPO/PDE4B/CALM1/PML/CAV1/TMBIM6/SLC3A2	19
GO:0006023	BP	GO:0006023	aminoglycan biosynthetic process	8/439	115/18866	0.00546827	0.0379568	0.0280235	CEMIP/IL1B/BGN/SDC4/DCN/DSEL/B4GALT1/NFKB1	8
GO:2000146	BP	GO:2000146	negative regulation of cell motility	17/439	365/18866	0.00547414	0.0379568	0.0280235	BST2/SP100/IFITM1/STC1/IL24/CCL2/NBL1/FGF2/TIMP1/DCN/CALR/PHLDB2/RGCC/NFE2L2/SERPINE1/CITED2/IGFBP5	17
GO:0002673	BP	GO:0002673	regulation of acute inflammatory response	5/439	49/18866	0.00548228	0.0379568	0.0280235	PTGS2/IL1B/HLA-E/C3/IL6	5
GO:0010712	BP	GO:0010712	regulation of collagen metabolic process	5/439	49/18866	0.00548228	0.0379568	0.0280235	ITGA2/ITGB1/MFAP4/RGCC/IL6	5
GO:0042059	BP	GO:0042059	negative regulation of epidermal growth factor receptor signaling pathway	5/439	49/18866	0.00548228	0.0379568	0.0280235	EREG/AREG/SH3KBP1/ITGA1/SPRY2	5
GO:0042149	BP	GO:0042149	cellular response to glucose starvation	5/439	49/18866	0.00548228	0.0379568	0.0280235	IFI16/PMAIP1/NFE2L2/ATF4/XBP1	5
GO:0000305	BP	GO:0000305	response to oxygen radical	4/439	31/18866	0.00553336	0.0380345	0.0280809	NQO1/SOD2/PRDX1/NFE2L2	4
GO:0039528	BP	GO:0039528	cytoplasmic pattern recognition receptor signaling pathway in response to virus	4/439	31/18866	0.00553336	0.0380345	0.0280809	DDX58/IFIH1/IRF7/DDX60	4
GO:0060325	BP	GO:0060325	face morphogenesis	4/439	31/18866	0.00553336	0.0380345	0.0280809	ARID5B/MMP2/ASPH/TIPARP	4
GO:0009308	BP	GO:0009308	amine metabolic process	9/439	140/18866	0.00553374	0.0380345	0.0280809	PSMB8/NQO1/OAZ1/PSME2/NR4A2/PSMB9/SMOX/COMT/PSMA3	9
GO:1903531	BP	GO:1903531	negative regulation of secretion by cell	10/439	166/18866	0.00558661	0.0380345	0.0280809	RSAD2/INHBA/IL11/IL13RA2/SRGN/HLA-F/IL1B/ERP29/RGCC/TMBIM6	10
GO:0030214	BP	GO:0030214	hyaluronan catabolic process	3/439	16/18866	0.00559235	0.0380345	0.0280809	CEMIP/FGF2/HEXB	3
GO:0050655	BP	GO:0050655	dermatan sulfate proteoglycan metabolic process	3/439	16/18866	0.00559235	0.0380345	0.0280809	BGN/DCN/DSEL	3
GO:0051238	BP	GO:0051238	sequestering of metal ion	3/439	16/18866	0.00559235	0.0380345	0.0280809	LCN2/FTH1/FTL	3
GO:0051770	BP	GO:0051770	positive regulation of nitric-oxide synthase biosynthetic process	3/439	16/18866	0.00559235	0.0380345	0.0280809	STAT1/CCL2/NAMPT	3
GO:0061450	BP	GO:0061450	trophoblast cell migration	3/439	16/18866	0.00559235	0.0380345	0.0280809	TIMP1/CALR/VEGFA	3
GO:1901163	BP	GO:1901163	regulation of trophoblast cell migration	3/439	16/18866	0.00559235	0.0380345	0.0280809	TIMP1/CALR/VEGFA	3
GO:1904294	BP	GO:1904294	positive regulation of ERAD pathway	3/439	16/18866	0.00559235	0.0380345	0.0280809	CAV1/NFE2L2/BCAP31	3
GO:0002449	BP	GO:0002449	lymphocyte mediated immunity	17/439	366/18866	0.00562172	0.0381781	0.0281869	RSAD2/B2M/HLA-B/IRF7/IL13RA2/HLA-A/HLA-F/IL1B/ICAM1/HLA-E/CTSC/TFRC/PRDX1/C3/IL1R1/LAMP1/IL6	17
GO:0071248	BP	GO:0071248	cellular response to metal ion	11/439	193/18866	0.00566076	0.0383868	0.028341	B2M/PTGS2/MT2A/NQO1/WNT5A/TSPO/CALR/BNIP3/NFE2L2/ATF4/APP	11
GO:0040013	BP	GO:0040013	negative regulation of locomotion	18/439	397/18866	0.00568974	0.0385267	0.0284443	BST2/SP100/IFITM1/STC1/IL24/CCL2/NBL1/FGF2/TIMP1/WNT5A/DCN/CALR/PHLDB2/RGCC/NFE2L2/SERPINE1/CITED2/IGFBP5	18
GO:0032640	BP	GO:0032640	tumor necrosis factor production	8/439	116/18866	0.00575742	0.0389279	0.0287405	HLA-E/CYBA/CD47/PYCARD/TSPO/TWIST1/AZI2/APP	8
GO:1903829	BP	GO:1903829	positive regulation of cellular protein localization	16/439	338/18866	0.00596203	0.0400642	0.0295794	CEMIP/PTGS2/IL1B/PARP9/PMAIP1/OAZ1/ITGB1/DTX3L/ABHD17C/SLC5A3/TFRC/SQSTM1/TMEM30A/MESD/LEPROT/BCAP31	16
GO:0001774	BP	GO:0001774	microglial cell activation	5/439	50/18866	0.00597752	0.0400642	0.0295794	NAMPT/CTSC/GRN/APP/IL6	5
GO:0002269	BP	GO:0002269	leukocyte activation involved in inflammatory response	5/439	50/18866	0.00597752	0.0400642	0.0295794	NAMPT/CTSC/GRN/APP/IL6	5
GO:0010718	BP	GO:0010718	positive regulation of epithelial to mesenchymal transition	5/439	50/18866	0.00597752	0.0400642	0.0295794	IL1B/TWIST1/SDCBP/RGCC/IL6	5
GO:0014009	BP	GO:0014009	glial cell proliferation	5/439	50/18866	0.00597752	0.0400642	0.0295794	IL1B/AREG/HES1/TSPO/IL6	5
GO:0045646	BP	GO:0045646	regulation of erythrocyte differentiation	5/439	50/18866	0.00597752	0.0400642	0.0295794	ISG15/STAT1/B2M/INHBA/HIF1A	5
GO:0014909	BP	GO:0014909	smooth muscle cell migration	7/439	93/18866	0.0059925	0.0401063	0.0296105	ITGA2/PLAU/PLAT/S100A11/NFE2L2/SERPINE1/IGFBP5	7
GO:1904019	BP	GO:1904019	epithelial cell apoptotic process	8/439	117/18866	0.00605806	0.0404864	0.0298912	ICAM1/CCL2/RGCC/CAST/NFE2L2/CFLAR/SERPINE1/IL6	8
GO:0019216	BP	GO:0019216	regulation of lipid metabolic process	19/439	431/18866	0.00612948	0.0408874	0.0301872	PTGS2/G0S2/HELZ2/IL1B/FGF2/RARRES2/NPC2/TXNRD1/ADM/TSPO/ME1/TWIST1/DKK3/CAV1/FHL2/IGFBP7/ACADVL/C3/NFKB1	19
GO:0051271	BP	GO:0051271	negative regulation of cellular component movement	18/439	400/18866	0.00613577	0.0408874	0.0301872	BST2/SP100/IFITM1/STC1/IL24/CCL2/NBL1/FGF2/TIMP1/WNT5A/DCN/CALR/PHLDB2/RGCC/NFE2L2/SERPINE1/CITED2/IGFBP5	18
GO:0061180	BP	GO:0061180	mammary gland epithelium development	6/439	71/18866	0.00614477	0.0408884	0.030188	AREG/HIF1A/WNT5A/CCND1/TBX3/PML	6
GO:0019359	BP	GO:0019359	nicotinamide nucleotide biosynthetic process	4/439	32/18866	0.00620964	0.0409659	0.0302451	PTGS2/PARP9/NAMPT/NNMT	4
GO:0019363	BP	GO:0019363	pyridine nucleotide biosynthetic process	4/439	32/18866	0.00620964	0.0409659	0.0302451	PTGS2/PARP9/NAMPT/NNMT	4
GO:0051385	BP	GO:0051385	response to mineralocorticoid	4/439	32/18866	0.00620964	0.0409659	0.0302451	ATP2B1/CYBA/CCND1/CDKN1A	4
GO:0060603	BP	GO:0060603	mammary gland duct morphogenesis	4/439	32/18866	0.00620964	0.0409659	0.0302451	AREG/WNT5A/TBX3/PML	4
GO:0097421	BP	GO:0097421	liver regeneration	4/439	32/18866	0.00620964	0.0409659	0.0302451	PNPT1/CCND1/SRSF5/IL6	4
GO:1901889	BP	GO:1901889	negative regulation of cell junction assembly	4/439	32/18866	0.00620964	0.0409659	0.0302451	IL1B/WNT5A/PHLDB2/MMP14	4
GO:0018105	BP	GO:0018105	peptidyl-serine phosphorylation	15/439	310/18866	0.00627808	0.0413583	0.0305349	IL11/PTGS2/CSF3/IL24/BDKRB2/WNT5A/HGF/TFRC/CAV1/TOP1/SPRY2/VEGFA/SGK1/APP/IL6	15
GO:0071560	BP	GO:0071560	cellular response to transforming growth factor beta stimulus	13/439	252/18866	0.00633863	0.0416485	0.0307492	WNT5A/LTBP1/LIMS1/PML/DKK3/SDCBP/CAV1/GDF15/SPRY2/VASN/NR3C1/CFLAR/CITED2	13
GO:0045598	BP	GO:0045598	regulation of fat cell differentiation	9/439	143/18866	0.00634017	0.0416485	0.0307492	PTGS2/RARRES2/WNT5A/CCDC71L/HES1/METRNL/XBP1/CCDC85B/IL6	9
GO:2000736	BP	GO:2000736	regulation of stem cell differentiation	8/439	118/18866	0.00637049	0.0417882	0.0308523	EIF2AK2/PSMB8/PSME2/HES1/PSMB9/RUNX1/NFE2L2/PSMA3	8
GO:0048146	BP	GO:0048146	positive regulation of fibroblast proliferation	5/439	51/18866	0.00650341	0.0425997	0.0314514	EREG/WNT5A/PML/S100A6/CDKN1A	5
GO:0051216	BP	GO:0051216	cartilage development	11/439	197/18866	0.00657616	0.0430152	0.0317582	STC1/CHI3L1/CTSK/FGF2/TIMP1/HIF1A/WNT5A/BGN/RUNX1/FGFR1/PRRX1	11
GO:0010212	BP	GO:0010212	response to ionizing radiation	9/439	144/18866	0.00662814	0.0432922	0.0319627	ICAM1/IFI16/NAMPT/CYBA/CCND1/PML/TANK/CDKN1A/IKBIP	9
GO:0043405	BP	GO:0043405	regulation of MAP kinase activity	16/439	342/18866	0.00664842	0.0432922	0.0319627	EIF2AK2/DNAJA1/IL1B/FGF2/WNT5A/ITGA1/IGFBP6/HGF/CAV1/MAP3K8/GDF15/FGFR1/ERP29/SPRY2/MDFIC/VEGFA	16
GO:0006978	BP	GO:0006978	DNA damage response, signal transduction by p53 class mediator resulting in transcription of p21 class mediator	3/439	17/18866	0.00667477	0.0432922	0.0319627	SP100/CDKN1A/RPS27L	3
GO:0032511	BP	GO:0032511	late endosome to vacuole transport via multivesicular body sorting pathway	3/439	17/18866	0.00667477	0.0432922	0.0319627	CHMP5/TMEM50A/LEPROT	3
GO:0071850	BP	GO:0071850	mitotic cell cycle arrest	3/439	17/18866	0.00667477	0.0432922	0.0319627	PNPT1/RGCC/CDKN1A	3
GO:1905331	BP	GO:1905331	negative regulation of morphogenesis of an epithelium	3/439	17/18866	0.00667477	0.0432922	0.0319627	STAT1/WNT5A/PHLDB2	3
GO:0071706	BP	GO:0071706	tumor necrosis factor superfamily cytokine production	8/439	119/18866	0.00669498	0.0433624	0.0320145	HLA-E/CYBA/CD47/PYCARD/TSPO/TWIST1/AZI2/APP	8
GO:0007589	BP	GO:0007589	body fluid secretion	7/439	95/18866	0.00672026	0.0434652	0.0320904	OAS2/HIF1A/CYBA/CCND1/CAV1/VEGFA/XBP1	7
GO:0032868	BP	GO:0032868	response to insulin	14/439	283/18866	0.00675102	0.0435837	0.0321779	STAT1/IL1B/ICAM1/ATP2B1/RARRES2/PKM/ADM/SRSF5/ATP6V0E1/ATP6V0B/RAB13/CFLAR/XBP1/RHOQ	14
GO:0019318	BP	GO:0019318	hexose metabolic process	13/439	254/18866	0.00675745	0.0435837	0.0321779	OAS1/AKR1B1/TFF3/PMAIP1/PHLDA2/GAPDH/PKM/CREM/IGFBP4/TPI1/PGK1/ATF4/B4GALT1	13
GO:0032869	BP	GO:0032869	cellular response to insulin stimulus	12/439	226/18866	0.00686245	0.0441991	0.0326323	STAT1/IL1B/ATP2B1/RARRES2/PKM/SRSF5/ATP6V0E1/ATP6V0B/RAB13/CFLAR/XBP1/RHOQ	12
GO:0038127	BP	GO:0038127	ERBB signaling pathway	9/439	145/18866	0.00692604	0.0445466	0.0328888	IFI6/EREG/AREG/PLAUR/SH3KBP1/ITGA1/PTPN12/SPRY2/APP	9
GO:0048384	BP	GO:0048384	retinoic acid receptor signaling pathway	4/439	33/18866	0.00693863	0.0445655	0.0329028	CREM/CALR/PML/CRABP2	4
GO:0006487	BP	GO:0006487	protein N-linked glycosylation	6/439	73/18866	0.00702699	0.0450703	0.0332755	LMAN1/TUSC3/DDOST/MCFD2/B4GALT1/RPN2	6
GO:0002690	BP	GO:0002690	positive regulation of leukocyte chemotaxis	7/439	96/18866	0.00710784	0.0455256	0.0336116	CXCL8/RARRES2/WNT5A/CALR/VEGFA/SERPINE1/IL6	7
GO:0042542	BP	GO:0042542	response to hydrogen peroxide	9/439	146/18866	0.00723409	0.0462702	0.0341613	STAT1/LCN2/NQO1/AREG/HGF/BNIP3/LDHA/NFE2L2/IL6	9
GO:0016052	BP	GO:0016052	carbohydrate catabolic process	11/439	200/18866	0.00733585	0.0468561	0.0345939	HIF1A/GAPDH/PKM/SCARB2/CALM1/TPI1/CTBS/LDHA/PGK1/HEXB/APP	11
GO:0070838	BP	GO:0070838	divalent metal ion transport	20/439	471/18866	0.00745221	0.0475336	0.0350941	CEMIP/PTGS2/STC1/ICAM1/CCL2/FGF2/ATP2B1/CYBA/GSTO1/GEM/BDKRB1/ERO1A/TSPO/PDE4B/CALM1/PML/CAV1/TUSC3/TMBIM6/SLC3A2	20
GO:1901655	BP	GO:1901655	cellular response to ketone	7/439	97/18866	0.00751173	0.0477155	0.0352284	AKR1B1/ICAM1/ATP2B1/AHR/TNC/NR3C1/CFLAR	7
GO:1990823	BP	GO:1990823	response to leukemia inhibitory factor	7/439	97/18866	0.00751173	0.0477155	0.0352284	ICAM1/ARID5B/TRIM25/PML/TFRC/SPRY2/XBP1	7
GO:1990830	BP	GO:1990830	cellular response to leukemia inhibitory factor	7/439	97/18866	0.00751173	0.0477155	0.0352284	ICAM1/ARID5B/TRIM25/PML/TFRC/SPRY2/XBP1	7
GO:0051648	BP	GO:0051648	vesicle localization	12/439	229/18866	0.00758864	0.0481378	0.0355402	MX1/MX2/SERPINA1/AREG/WIPI1/CD59/LMAN1/CTSC/TMED9/MYO1B/MCFD2/TMED10	12
GO:0032731	BP	GO:0032731	positive regulation of interleukin-1 beta production	5/439	53/18866	0.00765091	0.0483201	0.0356748	IFI16/WNT5A/PYCARD/APP/IL6	5
GO:1900024	BP	GO:1900024	regulation of substrate adhesion-dependent cell spreading	5/439	53/18866	0.00765091	0.0483201	0.0356748	GBP1/S100A10/P4HB/LIMS1/CALR	5
GO:2000772	BP	GO:2000772	regulation of cellular senescence	5/439	53/18866	0.00765091	0.0483201	0.0356748	B2M/PNPT1/HMGA1/NAMPT/TWIST1	5
GO:0071559	BP	GO:0071559	response to transforming growth factor beta	13/439	258/18866	0.00766091	0.0483201	0.0356748	WNT5A/LTBP1/LIMS1/PML/DKK3/SDCBP/CAV1/GDF15/SPRY2/VASN/NR3C1/CFLAR/CITED2	13
GO:0019076	BP	GO:0019076	viral release from host cell	4/439	34/18866	0.00772201	0.0483201	0.0356748	TRIM25/PML/TRIM5/VAPA	4
GO:0035633	BP	GO:0035633	maintenance of blood-brain barrier	4/439	34/18866	0.00772201	0.0483201	0.0356748	PTGS2/ITGB1/VEGFA/IL6	4
GO:0035890	BP	GO:0035890	exit from host	4/439	34/18866	0.00772201	0.0483201	0.0356748	TRIM25/PML/TRIM5/VAPA	4
GO:0035891	BP	GO:0035891	exit from host cell	4/439	34/18866	0.00772201	0.0483201	0.0356748	TRIM25/PML/TRIM5/VAPA	4
GO:0045648	BP	GO:0045648	positive regulation of erythrocyte differentiation	4/439	34/18866	0.00772201	0.0483201	0.0356748	ISG15/STAT1/INHBA/HIF1A	4
GO:0046685	BP	GO:0046685	response to arsenic-containing substance	4/439	34/18866	0.00772201	0.0483201	0.0356748	TNFRSF11B/GSTO1/CDKN1A/ATF4	4
GO:0010811	BP	GO:0010811	positive regulation of cell-substrate adhesion	8/439	122/18866	0.00774374	0.0483905	0.0357268	COL8A1/NINJ1/S100A10/P4HB/SDC4/LIMS1/CALR/VEGFA	8
GO:0009200	BP	GO:0009200	deoxyribonucleoside triphosphate metabolic process	3/439	18/18866	0.00787313	0.0488029	0.0360312	CMPK2/SAMHD1/GUK1	3
GO:0010523	BP	GO:0010523	negative regulation of calcium ion transport into cytosol	3/439	18/18866	0.00787313	0.0488029	0.0360312	GSTO1/CALM1/TMBIM6	3
GO:0042772	BP	GO:0042772	DNA damage response, signal transduction resulting in transcription	3/439	18/18866	0.00787313	0.0488029	0.0360312	SP100/CDKN1A/RPS27L	3
GO:0044827	BP	GO:0044827	modulation by host of viral genome replication	3/439	18/18866	0.00787313	0.0488029	0.0360312	IFI27/PPIB/VAPA	3
GO:0046885	BP	GO:0046885	regulation of hormone biosynthetic process	3/439	18/18866	0.00787313	0.0488029	0.0360312	HIF1A/ADM/DKK3	3
GO:0150078	BP	GO:0150078	positive regulation of neuroinflammatory response	3/439	18/18866	0.00787313	0.0488029	0.0360312	IL1B/CTSC/IL6	3
GO:0001707	BP	GO:0001707	mesoderm formation	6/439	75/18866	0.0079974	0.0495067	0.0365508	INHBA/ITGA2/ITGB1/WNT5A/TXNRD1/FGFR1	6
GO:0005788	CC	GO:0005788	endoplasmic reticulum lumen	36/446	308/19559	8.20554e-16	3.59403e-13	2.79852e-13	B2M/PTGS2/COL8A1/TMEM132A/SERPINA1/TIMP1/P4HB/MYDGF/PLAUR/PDIA3/WNT5A/IGFBP4/HSP90B1/CALU/LTBP1/APLP2/ARSG/ERO1A/LRPAP1/SHISA5/CALR/CTSC/PPIB/P4HA1/FAM20C/RCN3/ERP29/QSOX1/TNC/IGFBP7/C3/DNAJB9/APP/PDIA6/IL6/IGFBP5	36
GO:0034774	CC	GO:0034774	secretory granule lumen	34/446	322/19559	1.08191e-13	1.83264e-11	1.42701e-11	B2M/SRGN/LCN2/CXCL1/CHI3L1/SERPINA1/FTL/S100A11/TMSB4X/TIMP1/RARRES2/PKM/NPC2/PYCARD/HGF/LGALS3BP/PDXK/CTSC/QPCT/SDCBP/GRN/CTSD/QSOX1/CTSA/PRDX4/TIMP2/VEGFA/HEXB/C3/APP/DPP7/DYNLT1/SERPINE1/NFKB1	34
GO:0060205	CC	GO:0060205	cytoplasmic vesicle lumen	34/446	326/19559	1.54945e-13	1.83264e-11	1.42701e-11	B2M/SRGN/LCN2/CXCL1/CHI3L1/SERPINA1/FTL/S100A11/TMSB4X/TIMP1/RARRES2/PKM/NPC2/PYCARD/HGF/LGALS3BP/PDXK/CTSC/QPCT/SDCBP/GRN/CTSD/QSOX1/CTSA/PRDX4/TIMP2/VEGFA/HEXB/C3/APP/DPP7/DYNLT1/SERPINE1/NFKB1	34
GO:0031983	CC	GO:0031983	vesicle lumen	34/446	328/19559	1.85029e-13	1.83264e-11	1.42701e-11	B2M/SRGN/LCN2/CXCL1/CHI3L1/SERPINA1/FTL/S100A11/TMSB4X/TIMP1/RARRES2/PKM/NPC2/PYCARD/HGF/LGALS3BP/PDXK/CTSC/QPCT/SDCBP/GRN/CTSD/QSOX1/CTSA/PRDX4/TIMP2/VEGFA/HEXB/C3/APP/DPP7/DYNLT1/SERPINE1/NFKB1	34
GO:0042470	CC	GO:0042470	melanosome	20/446	105/19559	2.51047e-13	1.83264e-11	1.42701e-11	CD63/ITGB1/ATP1B3/P4HB/PDIA3/HSP90B1/CALU/PPIB/BSG/TFRC/SDCBP/ERP29/CTSD/PRDX1/CNP/TMED10/MMP14/SLC3A2/PDIA6/LAMP1	20
GO:0048770	CC	GO:0048770	pigment granule	20/446	105/19559	2.51047e-13	1.83264e-11	1.42701e-11	CD63/ITGB1/ATP1B3/P4HB/PDIA3/HSP90B1/CALU/PPIB/BSG/TFRC/SDCBP/ERP29/CTSD/PRDX1/CNP/TMED10/MMP14/SLC3A2/PDIA6/LAMP1	20
GO:0030135	CC	GO:0030135	coated vesicle	29/446	298/19559	5.45549e-11	3.41358e-09	2.65802e-09	B2M/HLA-B/CEMIP/HLA-C/HLA-A/EREG/HLA-F/SERPINA1/AREG/HLA-E/WNT5A/SCARB2/AP2S1/WIPI1/CD59/LMAN1/CTSC/SGIP1/TFRC/TMED9/ECE1/SNX9/TMED3/MCFD2/TMED10/RAB13/APP/BCAP31/KDELR2	29
GO:0062023	CC	GO:0062023	collagen-containing extracellular matrix	35/446	427/19559	6.83245e-11	3.74076e-09	2.91278e-09	PLSCR1/COL8A1/SERPINE2/ICAM1/DPT/SERPINA1/EGFL7/TIMP1/RARRES2/PKM/S100A10/WNT5A/HSP90B1/S100A4/BGN/LTBP1/CTSL/LGALS3BP/LMAN1/DCN/CALR/CTSC/NID2/MFAP4/THBS2/S100A6/MMP2/GDF15/CTSD/TNC/MFAP2/TIMP2/IGFBP7/CD151/SERPINE1	35
GO:0005925	CC	GO:0005925	focal adhesion	34/446	415/19559	1.30897e-10	6.37034e-09	4.96032e-09	B2M/ITGA2/LAP3/PLAU/ICAM1/RND3/HMGA1/CSRP2/ITGB1/CYBA/P4HB/PLAUR/PDIA3/HSP90B1/SH3KBP1/ITGA1/SCARB2/SDC4/CD59/LIMS1/CALR/PPIB/BSG/SDCBP/CAV1/PHLDB2/PTPN12/CD99/TNC/FHL2/CD151/MMP14/TSPAN4/IRF2	34
GO:0030055	CC	GO:0030055	cell-substrate junction	34/446	423/19559	2.17703e-10	9.53541e-09	7.42483e-09	B2M/ITGA2/LAP3/PLAU/ICAM1/RND3/HMGA1/CSRP2/ITGB1/CYBA/P4HB/PLAUR/PDIA3/HSP90B1/SH3KBP1/ITGA1/SCARB2/SDC4/CD59/LIMS1/CALR/PPIB/BSG/SDCBP/CAV1/PHLDB2/PTPN12/CD99/TNC/FHL2/CD151/MMP14/TSPAN4/IRF2	34
GO:0005766	CC	GO:0005766	primary lysosome	20/446	155/19559	4.07963e-10	1.46053e-08	1.13725e-08	BST2/CD68/CD63/FTL/NPC2/PYCARD/CTSC/SDCBP/GRN/TMEM30A/CTSA/LAMP2/HEXB/DDOST/TMEM179B/C3/DPP7/B4GALT1/LAMP1/VAPA	20
GO:0042582	CC	GO:0042582	azurophil granule	20/446	155/19559	4.07963e-10	1.46053e-08	1.13725e-08	BST2/CD68/CD63/FTL/NPC2/PYCARD/CTSC/SDCBP/GRN/TMEM30A/CTSA/LAMP2/HEXB/DDOST/TMEM179B/C3/DPP7/B4GALT1/LAMP1/VAPA	20
GO:0030134	CC	GO:0030134	COPII-coated ER to Golgi transport vesicle	16/446	95/19559	4.33491e-10	1.46053e-08	1.13725e-08	B2M/HLA-B/HLA-C/HLA-A/HLA-F/SERPINA1/AREG/HLA-E/CD59/LMAN1/CTSC/TMED9/TMED3/MCFD2/TMED10/APP	16
GO:0005793	CC	GO:0005793	endoplasmic reticulum-Golgi intermediate compartment	18/446	130/19559	9.68421e-10	3.02977e-08	2.35916e-08	SERPINA1/AREG/TAP1/P4HB/MYDGF/NUCB2/LRPAP1/CD59/LMAN1/CALR/CTSC/TMED9/TAPBP/TMED3/MCFD2/TMED10/PDIA6/BCAP31	18
GO:0030670	CC	GO:0030670	phagocytic vesicle membrane	14/446	77/19559	1.90191e-09	5.55357e-08	4.32434e-08	B2M/HLA-B/HLA-C/HLA-A/HLA-F/HLA-E/TAP1/CYBA/CALR/ATP6V0E1/ATP6V0B/TAPBP/LAMP2/LAMP1	14
GO:0005798	CC	GO:0005798	Golgi-associated vesicle	20/446	181/19559	6.36623e-09	1.74276e-07	1.35701e-07	B2M/HLA-B/HLA-C/HLA-A/HLA-F/SERPINA1/AREG/HLA-E/CD59/LMAN1/CTSC/TMED9/ITM2B/TMED3/MCFD2/TMED10/RAB13/APP/KDELR2/RHOQ	20
GO:0030666	CC	GO:0030666	endocytic vesicle membrane	19/446	164/19559	6.9608e-09	1.79343e-07	1.39647e-07	B2M/HLA-B/HLA-C/HLA-A/HLA-F/HLA-E/TAP1/CYBA/WNT5A/SCARB2/AP2S1/CALR/SGIP1/CAV1/ATP6V0E1/ATP6V0B/TAPBP/LAMP2/LAMP1	19
GO:0030662	CC	GO:0030662	coated vesicle membrane	20/446	183/19559	7.70018e-09	1.87371e-07	1.45898e-07	B2M/HLA-B/CEMIP/HLA-C/HLA-A/EREG/HLA-F/AREG/HLA-E/WNT5A/SCARB2/AP2S1/CD59/LMAN1/SGIP1/TFRC/TMED3/MCFD2/TMED10/KDELR2	20
GO:0033116	CC	GO:0033116	endoplasmic reticulum-Golgi intermediate compartment membrane	13/446	75/19559	1.32684e-08	3.0587e-07	2.38169e-07	SERPINA1/AREG/TAP1/CD59/LMAN1/CALR/CTSC/TMED9/TAPBP/TMED3/MCFD2/TMED10/BCAP31	13
GO:0030660	CC	GO:0030660	Golgi-associated vesicle membrane	15/446	112/19559	3.85742e-08	8.44776e-07	6.57792e-07	B2M/HLA-B/HLA-C/HLA-A/HLA-F/AREG/HLA-E/CD59/LMAN1/ITM2B/TMED3/MCFD2/TMED10/KDELR2/RHOQ	15
GO:0005774	CC	GO:0005774	vacuolar membrane	30/446	427/19559	5.55154e-08	1.15789e-06	9.01604e-07	BST2/IFITM3/CD68/HLA-F/CD63/DTX3L/TMEM59/SCARB2/AP2S1/WIPI1/ATP6AP2/DRAM1/GRN/ITM2C/ECE1/CTSD/TMEM30A/ATP6V0B/CTSA/ATRAID/CD164/LAMP2/DDOST/TMEM179B/VASN/SLC3A2/B4GALT1/RPN2/LAMP1/VAPA	30
GO:0030139	CC	GO:0030139	endocytic vesicle	25/446	313/19559	6.38655e-08	1.27151e-06	9.90069e-07	B2M/HLA-B/CEMIP/HLA-C/HLA-A/HLA-F/HLA-E/TAP1/CYBA/PDIA3/WNT5A/HSP90B1/SH3KBP1/SCARB2/AP2S1/CALR/SGIP1/CAV1/ATP6V0E1/ATP6V0B/TAPBP/LAMP2/CDC42EP2/RAB13/LAMP1	25
GO:0098576	CC	GO:0098576	lumenal side of membrane	9/446	36/19559	8.38341e-08	1.59649e-06	1.24312e-06	HLA-B/HLA-C/HLA-A/HLA-F/HLA-E/CALR/CTSA/TAPBP/BCAP31	9
GO:0005775	CC	GO:0005775	vacuolar lumen	18/446	173/19559	9.27656e-08	1.69297e-06	1.31825e-06	CTSK/FTL/NPC2/PYCARD/SCARB2/BGN/SDC4/CTSL/DCN/CTSC/SDCBP/GRN/CTSD/CTSA/LAMP2/HEXB/C3/DPP7	18
GO:0045335	CC	GO:0045335	phagocytic vesicle	16/446	140/19559	1.31296e-07	2.3003e-06	1.79115e-06	B2M/HLA-B/HLA-C/HLA-A/HLA-F/HLA-E/TAP1/CYBA/PDIA3/CALR/ATP6V0E1/ATP6V0B/TAPBP/LAMP2/CDC42EP2/LAMP1	16
GO:0012507	CC	GO:0012507	ER to Golgi transport vesicle membrane	11/446	62/19559	1.36756e-07	2.30381e-06	1.79388e-06	B2M/HLA-B/HLA-C/HLA-A/HLA-F/AREG/HLA-E/CD59/LMAN1/MCFD2/TMED10	11
GO:0005765	CC	GO:0005765	lysosomal membrane	27/446	375/19559	1.59121e-07	2.4891e-06	1.93816e-06	BST2/IFITM3/CD68/HLA-F/CD63/DTX3L/TMEM59/SCARB2/AP2S1/ATP6AP2/DRAM1/GRN/ITM2C/ECE1/CTSD/TMEM30A/CTSA/ATRAID/CD164/LAMP2/DDOST/TMEM179B/VASN/SLC3A2/B4GALT1/LAMP1/VAPA	27
GO:0098852	CC	GO:0098852	lytic vacuole membrane	27/446	375/19559	1.59121e-07	2.4891e-06	1.93816e-06	BST2/IFITM3/CD68/HLA-F/CD63/DTX3L/TMEM59/SCARB2/AP2S1/ATP6AP2/DRAM1/GRN/ITM2C/ECE1/CTSD/TMEM30A/CTSA/ATRAID/CD164/LAMP2/DDOST/TMEM179B/VASN/SLC3A2/B4GALT1/LAMP1/VAPA	27
GO:0071556	CC	GO:0071556	integral component of lumenal side of endoplasmic reticulum membrane	8/446	29/19559	1.93521e-07	2.82541e-06	2.20003e-06	HLA-B/HLA-C/HLA-A/HLA-F/HLA-E/CALR/TAPBP/BCAP31	8
GO:0098553	CC	GO:0098553	lumenal side of endoplasmic reticulum membrane	8/446	29/19559	1.93521e-07	2.82541e-06	2.20003e-06	HLA-B/HLA-C/HLA-A/HLA-F/HLA-E/CALR/TAPBP/BCAP31	8
GO:0035577	CC	GO:0035577	azurophil granule membrane	10/446	58/19559	6.73909e-07	9.52168e-06	7.41414e-06	BST2/CD68/CD63/TMEM30A/LAMP2/DDOST/TMEM179B/B4GALT1/LAMP1/VAPA	10
GO:0042581	CC	GO:0042581	specific granule	16/446	160/19559	8.22845e-07	1.12627e-05	8.7698e-06	B2M/LCN2/CXCL1/PLAU/CHI3L1/CYBA/PLAUR/CD47/CD59/PDXK/QPCT/CTSD/TMEM30A/QSOX1/TIMP2/NFKB1	16
GO:0031091	CC	GO:0031091	platelet alpha granule	12/446	91/19559	1.05548e-06	1.40091e-05	1.09083e-05	SERPINE2/SRGN/SERPINA1/TMSB4X/TIMP1/APLP2/HGF/THBS2/QSOX1/VEGFA/APP/SERPINE1	12
GO:0070820	CC	GO:0070820	tertiary granule	16/446	164/19559	1.14617e-06	1.47654e-05	1.14972e-05	B2M/TNFAIP6/CXCL1/FTH1/PLAU/CYBA/CD47/CD59/QPCT/ATP6AP2/CTSD/QSOX1/TIMP2/LAMP2/TMEM179B/LAMP1	16
GO:0035580	CC	GO:0035580	specific granule lumen	10/446	62/19559	1.28012e-06	1.60198e-05	1.24739e-05	B2M/LCN2/CXCL1/CHI3L1/PDXK/QPCT/CTSD/QSOX1/TIMP2/NFKB1	10
GO:0044754	CC	GO:0044754	autolysosome	5/446	10/19559	1.38241e-06	1.68193e-05	1.30965e-05	FTH1/FTL/SQSTM1/LAMP2/LAMP1	5
GO:0030667	CC	GO:0030667	secretory granule membrane	22/446	306/19559	2.3117e-06	2.73655e-05	2.13084e-05	BST2/HLA-B/HLA-C/CD68/PLAU/CD63/CYBA/PLAUR/CD47/APLP2/CD59/BSG/ATP6AP2/CAV1/TMEM30A/LAMP2/DDOST/TMEM179B/TMED10/B4GALT1/LAMP1/VAPA	22
GO:0055038	CC	GO:0055038	recycling endosome membrane	11/446	85/19559	3.5854e-06	4.13264e-05	3.21792e-05	B2M/HLA-B/HLA-C/HLA-A/HLA-F/HLA-E/PDIA3/OPTN/ABHD17C/RAB13/PDLIM4	11
GO:0031904	CC	GO:0031904	endosome lumen	7/446	35/19559	1.18344e-05	0.000129637	0.000100943	B2M/CTSK/CD63/CTSL/LRPAP1/APP/PDLIM4	7
GO:0043202	CC	GO:0043202	lysosomal lumen	11/446	96/19559	1.1839e-05	0.000129637	0.000100943	CTSK/NPC2/SCARB2/BGN/SDC4/CTSL/DCN/CTSD/CTSA/LAMP2/HEXB	11
GO:0042611	CC	GO:0042611	MHC protein complex	6/446	25/19559	1.66589e-05	0.000177966	0.000138575	B2M/HLA-B/HLA-C/HLA-A/HLA-F/HLA-E	6
GO:0031093	CC	GO:0031093	platelet alpha granule lumen	9/446	67/19559	2.03744e-05	0.000212476	0.000165446	SRGN/SERPINA1/TMSB4X/TIMP1/HGF/QSOX1/VEGFA/APP/SERPINE1	9
GO:0005767	CC	GO:0005767	secondary lysosome	5/446	16/19559	2.13929e-05	0.000217909	0.000169677	FTH1/FTL/SQSTM1/LAMP2/LAMP1	5
GO:0045121	CC	GO:0045121	membrane raft	21/446	329/19559	2.39881e-05	0.00023879	0.000185936	PLSCR1/BST2/PTGS2/ICAM1/ATP2B1/ITGB1/ATP1B3/S100A10/ITGA1/SDC4/SYNJ2/BSG/SDCBP/CAV1/CTSD/TFPI/PGK1/LAMP2/APP/CFLAR/RHOQ	21
GO:0098857	CC	GO:0098857	membrane microdomain	21/446	330/19559	2.50883e-05	0.000244193	0.000190143	PLSCR1/BST2/PTGS2/ICAM1/ATP2B1/ITGB1/ATP1B3/S100A10/ITGA1/SDC4/SYNJ2/BSG/SDCBP/CAV1/CTSD/TFPI/PGK1/LAMP2/APP/CFLAR/RHOQ	21
GO:1904724	CC	GO:1904724	tertiary granule lumen	8/446	55/19559	3.26692e-05	0.000311068	0.000242216	B2M/TNFAIP6/CXCL1/FTH1/QPCT/CTSD/QSOX1/TIMP2	8
GO:0030136	CC	GO:0030136	clathrin-coated vesicle	15/446	194/19559	4.08472e-05	0.000380661	0.000296405	CEMIP/EREG/AREG/WNT5A/SCARB2/AP2S1/WIPI1/SGIP1/TFRC/TMED9/ECE1/SNX9/TMED10/RAB13/BCAP31	15
GO:0035578	CC	GO:0035578	azurophil granule lumen	10/446	91/19559	4.24887e-05	0.00038771	0.000301894	FTL/NPC2/PYCARD/CTSC/SDCBP/GRN/CTSA/HEXB/C3/DPP7	10
GO:0098589	CC	GO:0098589	membrane region	21/446	343/19559	4.41342e-05	0.000394506	0.000307185	PLSCR1/BST2/PTGS2/ICAM1/ATP2B1/ITGB1/ATP1B3/S100A10/ITGA1/SDC4/SYNJ2/BSG/SDCBP/CAV1/CTSD/TFPI/PGK1/LAMP2/APP/CFLAR/RHOQ	21
GO:0034663	CC	GO:0034663	endoplasmic reticulum chaperone complex	4/446	10/19559	5.02326e-05	0.000440037	0.000342639	P4HB/HSP90B1/PPIB/PDIA6	4
GO:0030176	CC	GO:0030176	integral component of endoplasmic reticulum membrane	13/446	158/19559	7.00116e-05	0.000601276	0.000468189	B2M/HSD11B1/HLA-B/HLA-C/HLA-A/HLA-F/HLA-E/TAP1/PDIA3/CALR/TAPBP/EMC7/BCAP31	13
GO:0031227	CC	GO:0031227	intrinsic component of endoplasmic reticulum membrane	13/446	166/19559	0.000115781	0.000975229	0.000759371	B2M/HSD11B1/HLA-B/HLA-C/HLA-A/HLA-F/HLA-E/TAP1/PDIA3/CALR/TAPBP/EMC7/BCAP31	13
GO:0055037	CC	GO:0055037	recycling endosome	14/446	190/19559	0.000122686	0.0010139	0.000789479	B2M/HLA-B/HLA-C/HLA-A/HLA-F/HLA-E/ITGB1/PDIA3/OPTN/ABHD17C/TFRC/RAB13/APP/PDLIM4	14
GO:0030133	CC	GO:0030133	transport vesicle	22/446	410/19559	0.000200008	0.00162228	0.00126321	B2M/HLA-B/HLA-C/HLA-A/HLA-F/AREG/HLA-E/BGN/CD59/LMAN1/PDE4B/TMED9/ERP29/TMEM30A/RABAC1/TMED3/MCFD2/TMED10/RAB13/APP/LAMP1/KDELR2	22
GO:0005776	CC	GO:0005776	autophagosome	9/446	97/19559	0.000373258	0.00297249	0.00231456	FTH1/FTL/OPTN/WIPI1/ATP6AP2/SQSTM1/LAMP2/RPN2/LAMP1	9
GO:0005790	CC	GO:0005790	smooth endoplasmic reticulum	5/446	34/19559	0.000971965	0.00760216	0.00591949	CALR/PPIB/ERP29/PRDX4/APP	5
GO:0030658	CC	GO:0030658	transport vesicle membrane	13/446	209/19559	0.001062	0.0081606	0.00635433	B2M/HLA-B/HLA-C/HLA-A/HLA-F/AREG/HLA-E/CD59/LMAN1/TMEM30A/MCFD2/TMED10/LAMP1	13
GO:0042827	CC	GO:0042827	platelet dense granule	4/446	21/19559	0.00117321	0.00885973	0.00689871	CD63/RARRES2/LGALS3BP/LAMP2	4
GO:0001527	CC	GO:0001527	microfibril	3/446	10/19559	0.00125421	0.00931088	0.00725	LTBP1/MFAP4/MFAP2	3
GO:0009897	CC	GO:0009897	external side of plasma membrane	20/446	417/19559	0.00153276	0.0111891	0.00871251	B2M/ITGA2/IL13RA2/SERPINE2/HLA-F/CTSK/ICAM1/HLA-E/ITGB1/P4HB/ITGA1/TMEM123/CD59/CALR/TFRC/ATP6AP2/ECE1/IL1R1/B4GALT1/LAMP1	20
GO:0031301	CC	GO:0031301	integral component of organelle membrane	18/446	367/19559	0.00203222	0.014592	0.0113622	B2M/HSD11B1/HLA-B/HLA-C/HLA-A/HLA-F/HLA-E/TAP1/PDIA3/CALR/BNIP3/ITM2B/QSOX1/TAPBP/LAMP2/EMC7/BCAP31/LAMP1	18
GO:0031300	CC	GO:0031300	intrinsic component of organelle membrane	19/446	398/19559	0.00209696	0.014814	0.0115351	B2M/HSD11B1/HLA-B/HLA-C/HLA-A/HLA-F/HLA-E/TAP1/PDIA3/CALR/BNIP3/ECE1/ITM2B/QSOX1/TAPBP/LAMP2/EMC7/BCAP31/LAMP1	19
GO:0101002	CC	GO:0101002	ficolin-1-rich granule	9/446	124/19559	0.00216495	0.0148164	0.0115369	TNFAIP6/FTH1/SERPINA1/PKM/QPCT/CTSD/PRDX4/TIMP2/DYNLT1	9
GO:1904813	CC	GO:1904813	ficolin-1-rich granule lumen	9/446	124/19559	0.00216495	0.0148164	0.0115369	TNFAIP6/FTH1/SERPINA1/PKM/QPCT/CTSD/PRDX4/TIMP2/DYNLT1	9
GO:0005796	CC	GO:0005796	Golgi lumen	8/446	103/19559	0.00247018	0.0166452	0.0129609	WNT5A/BGN/SDC4/LRPAP1/DCN/SDF4/MMP14/APP	8
GO:0008250	CC	GO:0008250	oligosaccharyltransferase complex	3/446	13/19559	0.00284074	0.0188522	0.0146794	TUSC3/DDOST/RPN2	3
GO:0005635	CC	GO:0005635	nuclear envelope	21/446	473/19559	0.00298685	0.019526	0.0152041	MX1/MX2/IFI27/PTGS2/SLC16A3/GAPDH/CCND1/NUCB2/SHISA5/CALR/BNIP3/SMOX/S100A6/SDCBP/PGRMC2/BNIP3L/ATRAID/MGST3/APP/VAPA/CLIC1	21
GO:0005791	CC	GO:0005791	rough endoplasmic reticulum	7/446	84/19559	0.00306257	0.0197266	0.0153603	PKM/PLOD2/SSR4/LRPAP1/PLOD1/APP/RPN2	7
GO:0031252	CC	GO:0031252	cell leading edge	19/446	421/19559	0.00388216	0.0245679	0.01913	DDX58/S100A11/ATP2B1/ITGB1/P4HB/IFIT5/FGD4/ATP6AP2/S100A6/PHLDB2/SNX9/TNFRSF12A/SPRY2/SGCE/RAB13/ATF4/APP/DYNLT1/PDLIM4	19
GO:0031901	CC	GO:0031901	early endosome membrane	10/446	161/19559	0.00392638	0.0245679	0.01913	B2M/HLA-B/HLA-C/HLA-A/HLA-F/HLA-E/DTX3L/PML/CAV1/PDLIM4	10
GO:0030665	CC	GO:0030665	clathrin-coated vesicle membrane	8/446	118/19559	0.00566589	0.0349529	0.0272164	CEMIP/EREG/AREG/WNT5A/SCARB2/AP2S1/SGIP1/TFRC	8
GO:0043197	CC	GO:0043197	dendritic spine	10/446	175/19559	0.00700101	0.0425894	0.0331627	MX1/MX2/ITGB1/ABHD17C/PDE4B/ASAP1/RGS10/COMT/APP/PDLIM4	10
GO:0097386	CC	GO:0097386	glial cell projection	4/446	34/19559	0.00720112	0.0432067	0.0336433	AKR1B1/ITGB1/TMEM50A/APP	4
GO:0044309	CC	GO:0044309	neuron spine	10/446	177/19559	0.00756073	0.0447514	0.034846	MX1/MX2/ITGB1/ABHD17C/PDE4B/ASAP1/RGS10/COMT/APP/PDLIM4	10
GO:0061134	MF	GO:0061134	peptidase regulator activity	24/442	229/18352	1.65912e-09	1.05354e-06	8.95923e-07	BST2/CARD16/SERPINB2/SERPINE2/TFPI2/SERPINA1/TIMP1/GAPDH/PSME2/PYCARD/APLP2/TNFAIP8/CTSC/CAV1/TANK/TFPI/CAST/TIMP2/SPOCK1/RPS27L/C3/APP/CFLAR/SERPINE1	24
GO:0030546	MF	GO:0030546	signaling receptor activator activity	32/442	492/18352	3.91101e-07	0.000124175	0.000105597	INHBA/IL11/TNFRSF11B/CSF3/STC1/IL24/CXCL1/EREG/IL1B/CCL2/CXCL8/NBL1/FGF7/FGF2/NAMPT/AREG/TIMP1/WNT5A/CLEC11A/ADM/METRNL/HGF/LRPAP1/TYMP/GDF15/GRN/VEGFA/CXCL3/CDC42EP2/IL32/APP/IL6	32
GO:0048018	MF	GO:0048018	receptor ligand activity	31/442	487/18352	9.44543e-07	0.000137307	0.000116765	INHBA/IL11/TNFRSF11B/CSF3/STC1/IL24/CXCL1/EREG/IL1B/CCL2/CXCL8/NBL1/FGF7/FGF2/NAMPT/AREG/TIMP1/WNT5A/CLEC11A/ADM/METRNL/HGF/LRPAP1/TYMP/GDF15/GRN/VEGFA/CXCL3/CDC42EP2/IL32/IL6	31
GO:0061135	MF	GO:0061135	endopeptidase regulator activity	18/442	192/18352	9.71361e-07	0.000137307	0.000116765	BST2/CARD16/SERPINB2/SERPINE2/TFPI2/SERPINA1/TIMP1/GAPDH/PSME2/APLP2/TNFAIP8/TFPI/CAST/TIMP2/SPOCK1/C3/APP/SERPINE1	18
GO:0005125	MF	GO:0005125	cytokine activity	20/442	235/18352	1.13655e-06	0.000137307	0.000116765	INHBA/IL11/TNFRSF11B/CSF3/IL24/CXCL1/IL1B/CCL2/CXCL8/FGF2/NAMPT/AREG/TIMP1/WNT5A/GDF15/GRN/VEGFA/CXCL3/IL32/IL6	20
GO:0016667	MF	GO:0016667	oxidoreductase activity, acting on a sulfur group of donors	10/442	59/18352	1.29739e-06	0.000137307	0.000116765	GLRX/P4HB/SQOR/GSTO1/PDIA3/TXNRD1/ERO1A/PGK1/QSOX1/PDIA6	10
GO:0003725	MF	GO:0003725	double-stranded RNA binding	11/442	76/18352	1.95632e-06	0.000155445	0.00013219	OASL/DDX58/OAS1/OAS3/IFIH1/OAS2/EIF2AK2/ADAR/DDX60/TFRC/SLC3A2	11
GO:0008083	MF	GO:0008083	growth factor activity	16/442	162/18352	1.96051e-06	0.000155445	0.00013219	INHBA/IL11/CSF3/CXCL1/EREG/FGF7/FGF2/AREG/TIMP1/CLEC11A/HGF/TYMP/GDF15/GRN/VEGFA/IL6	16
GO:0004866	MF	GO:0004866	endopeptidase inhibitor activity	17/442	183/18352	2.20316e-06	0.000155445	0.00013219	BST2/CARD16/SERPINB2/SERPINE2/TFPI2/SERPINA1/TIMP1/GAPDH/APLP2/TNFAIP8/TFPI/CAST/TIMP2/SPOCK1/C3/APP/SERPINE1	17
GO:0001968	MF	GO:0001968	fibronectin binding	7/442	27/18352	2.62281e-06	0.000166548	0.000141632	CTSK/ITGB1/IGFBP6/SDC4/CTSL/VEGFA/IGFBP5	7
GO:0030414	MF	GO:0030414	peptidase inhibitor activity	17/442	189/18352	3.42592e-06	0.000197769	0.000168182	BST2/CARD16/SERPINB2/SERPINE2/TFPI2/SERPINA1/TIMP1/GAPDH/APLP2/TNFAIP8/TFPI/CAST/TIMP2/SPOCK1/C3/APP/SERPINE1	17
GO:0016504	MF	GO:0016504	peptidase activator activity	8/442	40/18352	4.15469e-06	0.000219852	0.000186961	PSME2/PYCARD/CTSC/CAV1/TANK/RPS27L/APP/CFLAR	8
GO:0015036	MF	GO:0015036	disulfide oxidoreductase activity	8/442	41/18352	5.05414e-06	0.000246876	0.000209941	GLRX/P4HB/GSTO1/PDIA3/TXNRD1/ERO1A/PGK1/PDIA6	8
GO:0042605	MF	GO:0042605	peptide antigen binding	7/442	31/18352	7.14563e-06	0.000324105	0.000275617	HLA-B/HLA-C/HLA-A/HLA-F/HLA-E/TAP1/TAPBP	7
GO:0070851	MF	GO:0070851	growth factor receptor binding	14/442	141/18352	8.0365e-06	0.000340212	0.000289314	PLSCR1/IL11/CSF3/EREG/IL1B/FGF7/FGF2/AREG/PYCARD/SDCBP/VEGFA/APP/IL1R1/IL6	14
GO:0015037	MF	GO:0015037	peptide disulfide oxidoreductase activity	5/442	13/18352	8.69215e-06	0.00034497	0.00029336	GLRX/P4HB/GSTO1/PDIA3/PDIA6	5
GO:0045296	MF	GO:0045296	cadherin binding	21/442	332/18352	5.96809e-05	0.00210963	0.00179401	STAT1/S100A11/CHMP5/ITGB1/PKM/TRIM25/FXYD5/BSG/ASAP1/ZC3HAV1/PHLDB2/LDHA/SNX9/CAST/MYO1B/PRDX1/CAPZB/VASN/SLC3A2/VAPA/CLIC1	21
GO:0004857	MF	GO:0004857	enzyme inhibitor activity	23/442	383/18352	5.98005e-05	0.00210963	0.00179401	BST2/CARD16/SERPINB2/SERPINE2/TFPI2/PARP9/SERPINA1/OAZ1/TIMP1/GAPDH/DTX3L/APLP2/TNFAIP8/TFPI/CAST/SPRY2/TMBIM6/TIMP2/CDKN1A/SPOCK1/C3/APP/SERPINE1	23
GO:0003756	MF	GO:0003756	protein disulfide isomerase activity	5/442	19/18352	6.96809e-05	0.00221237	0.00188138	P4HB/PDIA3/ERO1A/QSOX1/PDIA6	5
GO:0016864	MF	GO:0016864	intramolecular oxidoreductase activity, transposing S-S bonds	5/442	19/18352	6.96809e-05	0.00221237	0.00188138	P4HB/PDIA3/ERO1A/QSOX1/PDIA6	5
GO:0140297	MF	GO:0140297	DNA-binding transcription factor binding	21/442	347/18352	0.000111555	0.00337321	0.00286855	OASL/STAT1/IFI27/DNAJA1/HMGA1/GTF2B/HIF1A/NCOA7/LRIF1/ETS2/CREM/TBX3/WIPI1/CALR/NR4A2/TWIST1/PRRX1/MDFIC/NFE2L2/FHL2/ATF4	21
GO:0042277	MF	GO:0042277	peptide binding	19/442	308/18352	0.000183552	0.00529797	0.00450536	INHBA/HLA-B/CEMIP/ITGA2/HLA-C/HLA-A/TMEM158/HLA-F/HLA-E/TAP1/BDKRB1/LRPAP1/CALR/PPIB/ITM2C/ECE1/ITM2B/TAPBP/KDELR2	19
GO:0005178	MF	GO:0005178	integrin binding	12/442	144/18352	0.000193395	0.00533939	0.00454058	ISG15/ITGA2/IL1B/ICAM1/FGF2/ITGB1/P4HB/CALR/TIMP2/CD151/MMP14/TSPAN4	12
GO:0016209	MF	GO:0016209	antioxidant activity	9/442	86/18352	0.000224213	0.00593231	0.0050448	PTGS2/NQO1/PTGS1/SOD2/GSTO1/TXNRD1/PRDX1/PRDX4/MGST3	9
GO:0005201	MF	GO:0005201	extracellular matrix structural constituent	13/442	169/18352	0.000235192	0.00597387	0.00508014	COL8A1/TFPI2/CHI3L1/DPT/BGN/LTBP1/DCN/NID2/MFAP4/THBS2/TNC/MFAP2/IGFBP7	13
GO:0044389	MF	GO:0044389	ubiquitin-like protein ligase binding	19/442	316/18352	0.000254298	0.00621073	0.00528157	DDX58/ISG15/STAT1/DNAJA1/PARP9/UBE2L6/HIF1A/DTX3L/STAT2/CALR/PML/TPI1/SQSTM1/TANK/SNX9/TMBIM6/UBE2D1/CDKN1A/PSMA3	19
GO:0005518	MF	GO:0005518	collagen binding	8/442	70/18352	0.000271538	0.00621988	0.00528935	ITGA2/CTSK/ITGB1/ITGA1/CTSL/DCN/PPIB/NID2	8
GO:0061629	MF	GO:0061629	RNA polymerase II-specific DNA-binding transcription factor binding	17/442	267/18352	0.000274262	0.00621988	0.00528935	OASL/STAT1/IFI27/DNAJA1/HMGA1/GTF2B/HIF1A/NCOA7/LRIF1/ETS2/TBX3/WIPI1/CALR/NR4A2/PRRX1/MDFIC/NFE2L2	17
GO:0033218	MF	GO:0033218	amide binding	21/442	381/18352	0.000397115	0.00869544	0.00739455	INHBA/HLA-B/CEMIP/ITGA2/HLA-C/HLA-A/TMEM158/HLA-F/HLA-E/TAP1/BDKRB1/LRPAP1/CALR/PPIB/ITM2C/ECE1/ITM2B/FKBP2/TAPBP/ACADVL/KDELR2	21
GO:0004175	MF	GO:0004175	endopeptidase activity	23/442	440/18352	0.000451054	0.00954731	0.00811897	USP18/MMP3/MMP1/MMP7/PLAU/CTSK/PLAT/PSMB8/PDIA3/TMEM59/PYCARD/CTSL/HGF/CTSC/PSMB9/MMP2/ECE1/CTSD/MASP1/CASP4/MMP14/PSMA3/CFLAR	23
GO:0008191	MF	GO:0008191	metalloendopeptidase inhibitor activity	4/442	16/18352	0.000479957	0.00966539	0.00821939	BST2/TIMP1/TIMP2/SPOCK1	4
GO:0002020	MF	GO:0002020	protease binding	11/442	137/18352	0.000487075	0.00966539	0.00821939	CARD16/LCN2/SERPINA1/BDKRB2/TIMP1/ITGB1/PYCARD/TIMP2/IL1R1/CFLAR/SERPINE1	11
GO:0004867	MF	GO:0004867	serine-type endopeptidase inhibitor activity	9/442	98/18352	0.000595587	0.0114605	0.00974596	SERPINB2/SERPINE2/TFPI2/SERPINA1/APLP2/TFPI/SPOCK1/APP/SERPINE1	9
GO:0035257	MF	GO:0035257	nuclear hormone receptor binding	11/442	144/18352	0.000740602	0.0138318	0.0117625	OASL/STAT1/HMGA1/GTF2B/HIF1A/NCOA7/LRIF1/ETS2/WIPI1/CALR/NR4A2	11
GO:0051087	MF	GO:0051087	chaperone binding	9/442	104/18352	0.000916407	0.0166262	0.0141389	HLA-B/DNAJA1/SCARB2/HES1/CALR/CTSC/GRN/ERP29/DNAJB9	9
GO:0016860	MF	GO:0016860	intramolecular oxidoreductase activity	6/442	50/18352	0.00122284	0.0215696	0.0183426	P4HB/PDIA3/ERO1A/TPI1/QSOX1/PDIA6	6
GO:0050750	MF	GO:0050750	low-density lipoprotein particle receptor binding	4/442	21/18352	0.0014348	0.0246243	0.0209403	DNAJA1/HSP90B1/LRPAP1/MESD	4
GO:0005539	MF	GO:0005539	glycosaminoglycan binding	14/442	232/18352	0.00154889	0.0258827	0.0220105	TNFAIP6/CEMIP/MMP7/SERPINE2/FGF7/FGF2/BGN/APLP2/LRPAP1/DCN/THBS2/FGFR1/VEGFA/APP	14
GO:0043394	MF	GO:0043394	proteoglycan binding	5/442	36/18352	0.00161348	0.0262708	0.0223405	ITGA2/CTSK/CTSL/SDCBP/TNC	5
GO:0042288	MF	GO:0042288	MHC class I protein binding	4/442	22/18352	0.00172061	0.0273147	0.0232282	HLA-E/TAP1/TAPBP/BCAP31	4
GO:0042056	MF	GO:0042056	chemoattractant activity	5/442	37/18352	0.00182921	0.0283305	0.0240921	FGF7/FGF2/WNT5A/HGF/VEGFA	5
GO:0008236	MF	GO:0008236	serine-type peptidase activity	12/442	187/18352	0.00197262	0.0298241	0.0253622	MMP3/MMP1/MMP7/PLAU/PLAT/HGF/CTSC/MMP2/MASP1/SCPEP1/CTSA/DPP7	12
GO:0017171	MF	GO:0017171	serine hydrolase activity	12/442	191/18352	0.00235245	0.0347396	0.0295423	MMP3/MMP1/MMP7/PLAU/PLAT/HGF/CTSC/MMP2/MASP1/SCPEP1/CTSA/DPP7	12
GO:0098631	MF	GO:0098631	cell adhesion mediator activity	6/442	60/18352	0.0031496	0.0454545	0.0386542	ITGA2/S100A11/ITGB1/CD47/ITGA1/BSG	6
GO:0070325	MF	GO:0070325	lipoprotein particle receptor binding	4/442	26/18352	0.00325941	0.0457619	0.0389156	DNAJA1/HSP90B1/LRPAP1/MESD	4
GO:0031994	MF	GO:0031994	insulin-like growth factor I binding	3/442	13/18352	0.00331504	0.0457619	0.0389156	IGFBP4/IGFBP6/IGFBP5	3

## Sheet: EsS6
	ONTOLOGY	ID	Description	GeneRatio	BgRatio	pvalue	p.adjust	qvalue	geneID	Count
GO:0007059	BP	GO:0007059	chromosome segregation	84/577	334/18866	5.47572e-53	2.28173e-49	1.87327e-49	TOP2A/MKI67/NUSAP1/UBE2C/BIRC5/DLGAP5/KNL1/CDC20/ZWINT/CENPK/PRC1/ESCO2/NDC80/NUF2/NCAPG/TACC3/KIF4A/SPC25/SGO1/KIFC1/CDCA8/KIF14/BUB1B/TTK/AURKB/BUB1/CDCA5/KIF2C/BRIP1/NCAPH/FANCD2/SKA3/MAD2L1/CDC6/CENPE/CENPF/KIF23/CDCA2/CENPN/CENPH/BRCA1/SGO2/NCAPG2/RACGAP1/FEN1/CCNB1/SMC4/PSRC1/NCAPD2/ECT2/PTTG1/CENPW/SMC2/FBXO5/NCAPD3/KNSTRN/SKA2/DSN1/SPDL1/CENPQ/SLF1/DDX11/KIF22/CDK5RAP2/TUBG1/MIS18A/SMC1A/…	84
GO:0000280	BP	GO:0000280	nuclear division	91/577	428/18866	1.08546e-50	2.26155e-47	1.85671e-47	TOP2A/MKI67/NUSAP1/ASPM/UBE2C/TPX2/BIRC5/DLGAP5/KIF11/CDC20/ZWINT/CENPK/ANLN/PRC1/NDC80/NUF2/CCNB2/NCAPG/TACC3/KIF4A/SGO1/KIFC1/CDCA8/KIF14/BUB1B/TTK/AURKB/MYBL2/BUB1/CDCA5/MND1/PKMYT1/KIF2C/BRIP1/NCAPH/FANCD2/MAD2L1/CDK1/CDC6/CENPE/CENPF/KIF23/SGO2/NCAPG2/RACGAP1/FANCA/MYBL1/KIF20B/CCNB1/SMC4/PSRC1/NCAPD2/KNTC1/PTTG1/BRCA2/SMC2/PSMC3IP/MASTL/CHEK1/FBXO5/NCAPD3/VRK1/KNSTRN/DSN1/SPDL1/SLF1/KIF22/M…	91
GO:0140014	BP	GO:0140014	mitotic nuclear division	76/577	286/18866	8.18925e-50	1.13749e-46	9.33861e-47	MKI67/NUSAP1/UBE2C/TPX2/BIRC5/DLGAP5/KIF11/CDC20/ZWINT/CENPK/ANLN/PRC1/NDC80/NUF2/CCNB2/NCAPG/TACC3/KIF4A/SGO1/KIFC1/CDCA8/KIF14/BUB1B/TTK/AURKB/MYBL2/BUB1/CDCA5/PKMYT1/KIF2C/NCAPH/MAD2L1/CDK1/CDC6/CENPE/CENPF/KIF23/SGO2/NCAPG2/RACGAP1/KIF20B/CCNB1/SMC4/PSRC1/NCAPD2/KNTC1/PTTG1/SMC2/CHEK1/FBXO5/NCAPD3/VRK1/KNSTRN/DSN1/SPDL1/SLF1/KIF22/MZT1/RANBP1/CDK5RAP2/TUBG1/SMC1A/RAD21/RAN/CEP192/NDE1/MAD2L2/…	76
GO:0048285	BP	GO:0048285	organelle fission	91/577	476/18866	1.48277e-46	1.54468e-43	1.26816e-43	TOP2A/MKI67/NUSAP1/ASPM/UBE2C/TPX2/BIRC5/DLGAP5/KIF11/CDC20/ZWINT/CENPK/ANLN/PRC1/NDC80/NUF2/CCNB2/NCAPG/TACC3/KIF4A/SGO1/KIFC1/CDCA8/KIF14/BUB1B/TTK/AURKB/MYBL2/BUB1/CDCA5/MND1/PKMYT1/KIF2C/BRIP1/NCAPH/FANCD2/MAD2L1/CDK1/CDC6/CENPE/CENPF/KIF23/SGO2/NCAPG2/RACGAP1/FANCA/MYBL1/KIF20B/CCNB1/SMC4/PSRC1/NCAPD2/KNTC1/PTTG1/BRCA2/SMC2/PSMC3IP/MASTL/CHEK1/FBXO5/NCAPD3/VRK1/KNSTRN/DSN1/SPDL1/SLF1/KIF22/M…	91
GO:0000819	BP	GO:0000819	sister chromatid segregation	62/577	196/18866	9.57485e-46	7.97968e-43	6.55121e-43	TOP2A/NUSAP1/UBE2C/DLGAP5/CDC20/ZWINT/CENPK/PRC1/ESCO2/NDC80/NUF2/NCAPG/TACC3/KIF4A/SGO1/KIFC1/CDCA8/KIF14/BUB1B/TTK/AURKB/BUB1/CDCA5/KIF2C/NCAPH/MAD2L1/CDC6/CENPE/CENPF/KIF23/SGO2/NCAPG2/RACGAP1/FEN1/CCNB1/SMC4/PSRC1/NCAPD2/PTTG1/SMC2/FBXO5/NCAPD3/KNSTRN/DSN1/SPDL1/SLF1/DDX11/KIF22/CDK5RAP2/TUBG1/SMC1A/RAD21/RAN/MAD2L2/SMC3/RB1/BUB3/KPNB1/TPR/ANAPC11/CTCF/SFPQ	62
GO:0098813	BP	GO:0098813	nuclear chromosome segregation	70/577	272/18866	7.522e-45	5.22403e-42	4.28886e-42	TOP2A/NUSAP1/UBE2C/DLGAP5/KNL1/CDC20/ZWINT/CENPK/PRC1/ESCO2/NDC80/NUF2/NCAPG/TACC3/KIF4A/SGO1/KIFC1/CDCA8/KIF14/BUB1B/TTK/AURKB/BUB1/CDCA5/KIF2C/BRIP1/NCAPH/FANCD2/MAD2L1/CDC6/CENPE/CENPF/KIF23/SGO2/NCAPG2/RACGAP1/FEN1/CCNB1/SMC4/PSRC1/NCAPD2/ECT2/PTTG1/SMC2/FBXO5/NCAPD3/KNSTRN/DSN1/SPDL1/CENPQ/SLF1/DDX11/KIF22/CDK5RAP2/TUBG1/SMC1A/RAD21/RAN/CENPX/MAD2L2/SMC3/RB1/BUB3/TTL/KPNB1/TPR/ANAPC11/CTCF/A…	70
GO:0000070	BP	GO:0000070	mitotic sister chromatid segregation	55/577	161/18866	1.05717e-42	6.29321e-40	5.16664e-40	NUSAP1/UBE2C/DLGAP5/CDC20/ZWINT/CENPK/PRC1/NDC80/NUF2/NCAPG/TACC3/KIF4A/SGO1/KIFC1/CDCA8/KIF14/BUB1B/TTK/AURKB/BUB1/CDCA5/KIF2C/NCAPH/MAD2L1/CDC6/CENPE/CENPF/KIF23/SGO2/NCAPG2/RACGAP1/CCNB1/SMC4/PSRC1/NCAPD2/PTTG1/SMC2/FBXO5/NCAPD3/KNSTRN/DSN1/SPDL1/SLF1/KIF22/CDK5RAP2/TUBG1/SMC1A/RAD21/RAN/MAD2L2/RB1/BUB3/KPNB1/TPR/ANAPC11	55
GO:0006260	BP	GO:0006260	DNA replication	65/577	273/18866	2.18219e-39	1.13665e-36	9.33175e-37	PCLAF/RRM2/CLSPN/ESCO2/CCNA2/GINS2/FAM111B/MCM10/BRIP1/DTL/CDK1/CDC6/ORC6/BRCA1/ATAD5/FEN1/RFC3/MCM5/CHAF1A/MCM4/LIG1/BRCA2/ZGRF1/RRM1/PCNA/MCM6/PRIM1/BARD1/MCM3/CHEK1/FBXO5/MCM7/CDK2/POLD3/RFC4/MMS22L/RHNO1/NUCKS1/DUT/GMNN/DDX11/TOPBP1/RBBP8/RPA1/NASP/FAM111A/RPA2/CENPX/RPA3/RBBP7/MGME1/DBF4/RFC2/SMC3/ALYREF/SSRP1/CACYBP/PTMS/SET/CCDC88A/NAP1L1/RBBP4/RFC1/SUPT16H/NFIC	65
GO:1901990	BP	GO:1901990	regulation of mitotic cell cycle phase transition	75/577	448/18866	3.33051e-34	1.54202e-31	1.26598e-31	UBE2C/TPX2/DLGAP5/GTSE1/HMMR/CLSPN/CDC20/ANLN/NDC80/KIF14/BUB1B/TTK/AURKB/BUB1/CDCA5/DTL/MAD2L1/CDK1/CDC6/CENPE/CENPF/BRCA1/ATAD5/CCNB1/KNTC1/PCNA/FBXO5/EZH2/TUBB/CDK2/CEP152/SPDL1/CENPJ/HAUS1/CDK5RAP2/TUBG1/TOPBP1/CCP110/CEP78/CKAP5/RAD21/RPA2/CEP192/NDE1/CDKN2C/CEP57/CNTRL/CDKN2A/TFDP1/MAD2L2/CDKN2D/RB1/CEP135/BUB3/PSMC3/TUBB4B/BRD7/HSP90AA1/PRKDC/DYNLL1/WEE1/CDK4/RNASEH2B/CDC25B/PSME2/TPR/ANAP…	75
GO:1901987	BP	GO:1901987	regulation of cell cycle phase transition	77/577	486/18866	2.05793e-33	8.5754e-31	7.04029e-31	UBE2C/TPX2/DLGAP5/GTSE1/HMMR/CLSPN/CDC20/ANLN/NDC80/KIF14/BUB1B/TTK/AURKB/BUB1/CDCA5/DTL/MAD2L1/CDK1/CDC6/CENPE/CENPF/BRCA1/ATAD5/CCNB1/KNTC1/PCNA/CHEK1/FBXO5/EZH2/TUBB/CDK2/CEP152/SPDL1/CENPJ/HAUS1/CDK5RAP2/TUBG1/TOPBP1/CCP110/CEP78/CKAP5/RAD21/RPA2/CEP192/NDE1/CDKN2C/CEP57/CNTRL/CDKN2A/TFDP1/DBF4/MAD2L2/CDKN2D/RB1/CEP135/BUB3/PSMC3/TUBB4B/BRD7/HSP90AA1/PRKDC/DYNLL1/WEE1/CDK4/RNASEH2B/CDC25B/PSM…	77
GO:0044839	BP	GO:0044839	cell cycle G2/M phase transition	55/577	273/18866	2.00077e-29	7.32151e-27	6.01087e-27	TPX2/GTSE1/HMMR/CLSPN/CCNB2/CCNA2/KIF14/AURKB/FOXM1/MELK/PKMYT1/DTL/CDK1/CDC6/CENPF/BRCA1/ATAD5/CCNB1/MASTL/CHEK1/FBXO5/TUBB/CDK2/CEP152/CENPJ/HAUS1/CDK5RAP2/TUBG1/TOPBP1/CCP110/CEP78/CKAP5/RAD21/CEP192/NDE1/CEP57/CNTRL/CALM3/CEP135/NES/KHDRBS1/PSMC3/TUBB4B/HSP90AA1/DYNLL1/WEE1/CDK4/RNASEH2B/CDC25B/PSME2/TUBA1A/PSMA3/DCTN3/PSMA4/PCM1	55
GO:0071103	BP	GO:0071103	DNA conformation change	62/577	355/18866	2.10843e-29	7.32151e-27	6.01087e-27	TOP2A/NUSAP1/KNL1/CENPU/CENPK/NCAPG/CENPM/GINS2/ASF1B/CDCA5/BRIP1/NCAPH/CDK1/CENPN/CENPH/NCAPG2/RFC3/CCNB1/MCM5/CHAF1A/SMC4/MCM4/HELLS/NCAPD2/HMGB3/CENPW/SMC2/MCM6/HMGB2/MCM3/ITGB3BP/NCAPD3/HMGB1/MCM7/RFC4/DNMT1/CENPQ/DDX11/MIS18BP1/ANP32B/MIS18A/RPA1/NASP/CENPX/RBBP7/PARP1/CDKN2A/HNRNPA2B1/RFC2/BANF1/NAP1L4/TRIM28/SET/HP1BP3/HAT1/NAP1L1/RBBP4/XRCC6/XRCC5/TPR/CTCF/UBB	62
GO:0000086	BP	GO:0000086	G2/M transition of mitotic cell cycle	52/577	254/18866	3.22187e-28	1.03273e-25	8.4786e-26	TPX2/HMMR/CLSPN/CCNB2/CCNA2/KIF14/AURKB/FOXM1/MELK/PKMYT1/DTL/CDK1/CDC6/CENPF/BRCA1/CCNB1/MASTL/FBXO5/TUBB/CDK2/CEP152/CENPJ/HAUS1/CDK5RAP2/TUBG1/TOPBP1/CCP110/CEP78/CKAP5/RAD21/CEP192/NDE1/CEP57/CNTRL/CALM3/CEP135/NES/KHDRBS1/PSMC3/TUBB4B/HSP90AA1/DYNLL1/WEE1/CDK4/RNASEH2B/CDC25B/PSME2/TUBA1A/PSMA3/DCTN3/PSMA4/PCM1	52
GO:0051983	BP	GO:0051983	regulation of chromosome segregation	36/577	107/18866	5.26563e-28	1.56728e-25	1.28671e-25	MKI67/UBE2C/DLGAP5/CDC20/NDC80/TACC3/BUB1B/TTK/AURKB/BUB1/CDCA5/KIF2C/MAD2L1/CDC6/CENPE/CENPF/RACGAP1/FEN1/CCNB1/ECT2/PTTG1/FBXO5/KNSTRN/SPDL1/SLF1/DDX11/CDK5RAP2/RAD21/MAD2L2/RB1/BUB3/TTL/TPR/ANAPC11/CTCF/SFPQ	36
GO:1902850	BP	GO:1902850	microtubule cytoskeleton organization involved in mitosis	40/577	144/18866	2.39723e-27	6.6595e-25	5.46736e-25	NUSAP1/TPX2/BIRC5/DLGAP5/KIF11/CDC20/PRC1/NDC80/NUF2/TACC3/KIF4A/SPC25/KIFC1/TTK/AURKB/MYBL2/MAD2L1/CENPE/KIF23/CENPH/RACGAP1/CCNB1/PSRC1/STMN1/SPDL1/MZT1/CDK5RAP2/TUBG1/SMC1A/CKAP5/RAN/CEP192/NDE1/SMC3/GPSM2/SUN2/KPNB1/TPR/RHOA/KIF2A	40
GO:0007051	BP	GO:0007051	spindle organization	43/577	183/18866	4.56206e-26	1.18813e-23	9.75441e-24	ASPM/TPX2/BIRC5/DLGAP5/KIF11/CDC20/PRC1/NDC80/NUF2/TACC3/KIF4A/SPC25/KIFC1/TTK/AURKB/MYBL2/CENPE/KIF23/CENPH/RACGAP1/CCNB1/PSRC1/CENPW/STMN1/FBXO5/KNSTRN/TUBB/CENPJ/SAC3D1/HAUS1/MZT1/TUBG1/SMC1A/CKAP5/RAN/CEP192/SMC3/GPSM2/SUN2/KPNB1/TPR/RHOA/KIF2A	43
GO:0007052	BP	GO:0007052	mitotic spindle organization	35/577	118/18866	3.84659e-25	9.42866e-23	7.74081e-23	TPX2/BIRC5/DLGAP5/KIF11/CDC20/PRC1/NDC80/NUF2/TACC3/KIF4A/SPC25/KIFC1/TTK/AURKB/MYBL2/CENPE/KIF23/CENPH/RACGAP1/CCNB1/PSRC1/STMN1/MZT1/TUBG1/SMC1A/CKAP5/RAN/CEP192/SMC3/GPSM2/SUN2/KPNB1/TPR/RHOA/KIF2A	35
GO:1902749	BP	GO:1902749	regulation of cell cycle G2/M phase transition	45/577	217/18866	8.58602e-25	1.98766e-22	1.63185e-22	TPX2/GTSE1/HMMR/CLSPN/KIF14/AURKB/DTL/CDK1/CDC6/CENPF/BRCA1/ATAD5/CCNB1/CHEK1/FBXO5/TUBB/CDK2/CEP152/CENPJ/HAUS1/CDK5RAP2/TUBG1/TOPBP1/CCP110/CEP78/CKAP5/RAD21/CEP192/NDE1/CEP57/CNTRL/CEP135/PSMC3/TUBB4B/HSP90AA1/DYNLL1/CDK4/RNASEH2B/CDC25B/PSME2/TUBA1A/PSMA3/DCTN3/PSMA4/PCM1	45
GO:0033045	BP	GO:0033045	regulation of sister chromatid segregation	30/577	84/18866	2.02434e-24	4.43969e-22	3.64493e-22	UBE2C/DLGAP5/CDC20/NDC80/TACC3/BUB1B/TTK/AURKB/BUB1/CDCA5/MAD2L1/CDC6/CENPE/CENPF/FEN1/CCNB1/PTTG1/FBXO5/SPDL1/SLF1/DDX11/CDK5RAP2/RAD21/MAD2L2/RB1/BUB3/TPR/ANAPC11/CTCF/SFPQ	30
GO:0010389	BP	GO:0010389	regulation of G2/M transition of mitotic cell cycle	42/577	200/18866	1.95217e-23	4.06735e-21	3.33924e-21	TPX2/HMMR/CLSPN/KIF14/AURKB/DTL/CDK1/CDC6/CENPF/BRCA1/CCNB1/FBXO5/TUBB/CDK2/CEP152/CENPJ/HAUS1/CDK5RAP2/TUBG1/TOPBP1/CCP110/CEP78/CKAP5/RAD21/CEP192/NDE1/CEP57/CNTRL/CEP135/PSMC3/TUBB4B/HSP90AA1/DYNLL1/CDK4/RNASEH2B/CDC25B/PSME2/TUBA1A/PSMA3/DCTN3/PSMA4/PCM1	42
GO:0071824	BP	GO:0071824	protein-DNA complex subunit organization	49/577	282/18866	2.65314e-23	5.26458e-21	4.32215e-21	DLGAP5/KNL1/CENPU/CENPK/CENPM/ASF1B/CENPE/CENPF/CENPN/CENPH/MCM5/CHAF1A/MCM4/HELLS/CENPW/MCM6/HMGB2/MCM3/ITGB3BP/HMGB1/MCM7/CENPQ/ANP32E/GMNN/MIS18BP1/ANP32B/PTMA/MIS18A/RPA1/NASP/RPA2/CENPX/RPA3/RBBP7/PARP1/RB1/NAP1L4/PSMC3/SMARCA4/SET/HP1BP3/HAT1/NAP1L1/RBBP4/SMARCC1/CTCF/SUPT16H/UBB/TCF4	49
GO:0065004	BP	GO:0065004	protein-DNA complex assembly	44/577	243/18866	9.07102e-22	1.71813e-19	1.41057e-19	DLGAP5/KNL1/CENPU/CENPK/CENPM/ASF1B/CENPE/CENPF/CENPN/CENPH/MCM5/CHAF1A/MCM4/HELLS/CENPW/MCM6/HMGB2/MCM3/ITGB3BP/HMGB1/MCM7/CENPQ/GMNN/MIS18BP1/ANP32B/MIS18A/RPA1/NASP/RPA2/CENPX/RPA3/RBBP7/PARP1/RB1/NAP1L4/PSMC3/SMARCA4/SET/HP1BP3/HAT1/NAP1L1/RBBP4/UBB/TCF4	44
GO:0051304	BP	GO:0051304	chromosome separation	29/577	94/18866	1.39893e-21	2.53449e-19	2.08078e-19	TOP2A/UBE2C/DLGAP5/CDC20/NDC80/TACC3/BUB1B/TTK/AURKB/BUB1/NCAPH/MAD2L1/CDC6/CENPE/CENPF/CCNB1/NCAPD2/PTTG1/FBXO5/NCAPD3/SPDL1/CDK5RAP2/RAD21/CENPX/MAD2L2/RB1/BUB3/TPR/ANAPC11	29
GO:0006261	BP	GO:0006261	DNA-dependent DNA replication	35/577	151/18866	3.22034e-21	5.59132e-19	4.5904e-19	GINS2/MCM10/CDC6/ORC6/ATAD5/FEN1/RFC3/MCM5/MCM4/LIG1/BRCA2/ZGRF1/PCNA/MCM6/PRIM1/MCM3/FBXO5/MCM7/CDK2/POLD3/RFC4/MMS22L/NUCKS1/GMNN/DDX11/TOPBP1/RPA1/RPA2/CENPX/RPA3/MGME1/DBF4/RFC2/ALYREF/RFC1	35
GO:0006323	BP	GO:0006323	DNA packaging	43/577	240/18866	4.11055e-21	6.85146e-19	5.62496e-19	TOP2A/NUSAP1/KNL1/CENPU/CENPK/NCAPG/CENPM/ASF1B/CDCA5/NCAPH/CDK1/CENPN/CENPH/NCAPG2/CCNB1/CHAF1A/SMC4/HELLS/NCAPD2/CENPW/SMC2/HMGB2/ITGB3BP/NCAPD3/DNMT1/CENPQ/MIS18BP1/ANP32B/MIS18A/NASP/CENPX/RBBP7/CDKN2A/BANF1/NAP1L4/TRIM28/SET/HP1BP3/HAT1/NAP1L1/RBBP4/TPR/CTCF	43
GO:0010965	BP	GO:0010965	regulation of mitotic sister chromatid separation	24/577	61/18866	5.78668e-21	9.27426e-19	7.61405e-19	UBE2C/DLGAP5/CDC20/NDC80/TACC3/BUB1B/TTK/AURKB/BUB1/MAD2L1/CDC6/CENPE/CENPF/CCNB1/PTTG1/FBXO5/SPDL1/CDK5RAP2/RAD21/MAD2L2/RB1/BUB3/TPR/ANAPC11	24
GO:0010948	BP	GO:0010948	negative regulation of cell cycle process	52/577	359/18866	6.22012e-21	9.59972e-19	7.88124e-19	RRM2/GTSE1/CLSPN/CDC20/NDC80/BUB1B/TTK/AURKB/BUB1/DTL/MAD2L1/CDK1/CDC6/CENPF/BRCA1/CCNB1/PTTG1/PCNA/CHEK1/FBXO5/EZH2/CDK2/SPDL1/HMGN5/CBX5/CDK5RAP2/TOPBP1/CCP110/RBBP8/RAD21/RPA2/CDKN2C/RBBP7/CDKN2A/TFDP1/MAD2L2/CDKN2D/RB1/BUB3/PSMC3/BRD7/PRKDC/SUZ12/CBX3/WEE1/CDK4/RBBP4/PSME2/TPR/PSMA3/PSMA4/MIF	52
GO:0006310	BP	GO:0006310	DNA recombination	47/577	299/18866	1.64715e-20	2.45131e-18	2.01249e-18	TOP2A/RAD51AP1/GINS2/MND1/BRIP1/FANCD2/BRCA1/ATAD5/FEN1/MCM5/MCM4/HMGB3/BRCA2/PSMC3IP/MCM6/HMGB2/MCM3/CHEK1/PARPBP/NSD2/HMGB1/MCM7/MMS22L/MSH2/RHNO1/NUCKS1/ENDOG/XRCC1/RBBP8/RPA1/RAD21/RPA2/CENPX/RPA3/PARP1/MAD2L2/ALYREF/KPNA2/ACTL6A/PRKDC/XRCC6/MSH6/XRCC5/FUS/HSPD1/ACTR2/SFPQ	47
GO:0051306	BP	GO:0051306	mitotic sister chromatid separation	24/577	64/18866	2.23972e-20	3.21824e-18	2.64214e-18	UBE2C/DLGAP5/CDC20/NDC80/TACC3/BUB1B/TTK/AURKB/BUB1/MAD2L1/CDC6/CENPE/CENPF/CCNB1/PTTG1/FBXO5/SPDL1/CDK5RAP2/RAD21/MAD2L2/RB1/BUB3/TPR/ANAPC11	24
GO:0033044	BP	GO:0033044	regulation of chromosome organization	51/577	356/18866	2.47563e-20	3.43865e-18	2.82308e-18	TOP2A/MKI67/UBE2C/DLGAP5/CDC20/NDC80/TACC3/BUB1B/TTK/AURKB/BUB1/CDCA5/MAD2L1/CDC6/CENPE/CENPF/BRCA1/FEN1/CCNB1/ATAD2/PTTG1/PHF19/CHEK1/FBXO5/SPDL1/DNMT1/SLF1/DDX11/CDK5RAP2/XRCC1/RAD21/PARP1/HNRNPD/HNRNPA2B1/MAD2L2/SSRP1/RB1/BUB3/BRD7/TRIM28/SET/DCP2/HNRNPA1/XRCC5/TPR/ANAPC11/CTCF/KMT2A/CCT5/SFPQ/PARK7	51
GO:0007091	BP	GO:0007091	metaphase/anaphase transition of mitotic cell cycle	23/577	58/18866	3.08534e-20	4.14729e-18	3.40487e-18	UBE2C/DLGAP5/CDC20/NDC80/TACC3/BUB1B/TTK/AURKB/BUB1/MAD2L1/CDC6/CENPE/CENPF/CCNB1/FBXO5/SPDL1/CDK5RAP2/RAD21/MAD2L2/RB1/BUB3/TPR/ANAPC11	23
GO:0033047	BP	GO:0033047	regulation of mitotic sister chromatid segregation	25/577	72/18866	3.2776e-20	4.26805e-18	3.50401e-18	UBE2C/DLGAP5/CDC20/NDC80/TACC3/BUB1B/TTK/AURKB/BUB1/MAD2L1/CDC6/CENPE/CENPF/CCNB1/PTTG1/FBXO5/SPDL1/SLF1/CDK5RAP2/RAD21/MAD2L2/RB1/BUB3/TPR/ANAPC11	25
GO:0007088	BP	GO:0007088	regulation of mitotic nuclear division	35/577	163/18866	4.67786e-20	5.90686e-18	4.84945e-18	MKI67/NUSAP1/UBE2C/DLGAP5/KIF11/CDC20/ANLN/NDC80/TACC3/BUB1B/TTK/AURKB/BUB1/CDCA5/PKMYT1/MAD2L1/CDC6/CENPE/CENPF/KIF20B/CCNB1/KNTC1/PTTG1/CHEK1/FBXO5/SPDL1/SLF1/RANBP1/CDK5RAP2/RAD21/MAD2L2/RB1/BUB3/TPR/ANAPC11	35
GO:1905818	BP	GO:1905818	regulation of chromosome separation	24/577	66/18866	5.26976e-20	6.45856e-18	5.30239e-18	UBE2C/DLGAP5/CDC20/NDC80/TACC3/BUB1B/TTK/AURKB/BUB1/MAD2L1/CDC6/CENPE/CENPF/CCNB1/PTTG1/FBXO5/SPDL1/CDK5RAP2/RAD21/MAD2L2/RB1/BUB3/TPR/ANAPC11	24
GO:0044784	BP	GO:0044784	metaphase/anaphase transition of cell cycle	23/577	60/18866	7.74424e-20	9.22007e-18	7.56956e-18	UBE2C/DLGAP5/CDC20/NDC80/TACC3/BUB1B/TTK/AURKB/BUB1/MAD2L1/CDC6/CENPE/CENPF/CCNB1/FBXO5/SPDL1/CDK5RAP2/RAD21/MAD2L2/RB1/BUB3/TPR/ANAPC11	23
GO:0045787	BP	GO:0045787	positive regulation of cell cycle	53/577	396/18866	9.96065e-20	1.15294e-17	9.46553e-18	NUSAP1/UBE2C/DLGAP5/GTSE1/NDC80/CIT/KIF14/AURKB/CDCA5/DTL/MAD2L1/CDK1/CDC6/KIF23/BRCA1/ATAD5/RACGAP1/FEN1/KIF20B/CCNB1/PSRC1/ECT2/BRCA2/PCNA/CHEK1/FBXO5/CKS1B/EZH2/CDK2/CENPJ/RHNO1/HMGN5/SLF1/DDX11/RANBP1/CEP295/RAD21/CKS2/TFDP1/DBF4/EIF4EBP1/RB1/TTL/GPSM2/CDK4/CDC25B/TPR/ANAPC11/RHOA/RDX/SFPQ/CCND2/MIF	53
GO:0030071	BP	GO:0030071	regulation of mitotic metaphase/anaphase transition	22/577	56/18866	2.62532e-19	2.95668e-17	2.42739e-17	UBE2C/DLGAP5/CDC20/NDC80/BUB1B/TTK/AURKB/BUB1/MAD2L1/CDC6/CENPE/CENPF/CCNB1/FBXO5/SPDL1/CDK5RAP2/RAD21/MAD2L2/RB1/BUB3/TPR/ANAPC11	22
GO:0051321	BP	GO:0051321	meiotic cell cycle	42/577	254/18866	2.75735e-19	3.02365e-17	2.48238e-17	TOP2A/ASPM/CDC20/NUF2/SGO1/BUB1B/TTK/BUB1/MND1/PKMYT1/BRIP1/NCAPH/FANCD2/SGO2/FANCA/MYBL1/SMC4/NCAPD2/PTTG1/BRCA2/SMC2/PSMC3IP/MASTL/FBXO5/NCAPD3/CDK2/MNS1/TUBG1/RBBP8/RPA1/SMC1A/RAD21/CENPX/CKS2/SMC3/BUB3/SUN2/MSH6/CDC25B/SPIN1/ACTR2/UBB	42
GO:0000075	BP	GO:0000075	cell cycle checkpoint	39/577	219/18866	3.70786e-19	3.91442e-17	3.21369e-17	TOP2A/GTSE1/CLSPN/CDC20/ZWINT/NDC80/BUB1B/TTK/AURKB/BUB1/BRIP1/DTL/FANCD2/MAD2L1/CDK1/CDC6/CENPF/WDR76/BRCA1/CCNB1/KNTC1/PCNA/CHEK1/ZWILCH/CDK2/SPDL1/MSH2/RHNO1/CDK5RAP2/TOPBP1/RPA2/TFDP1/MAD2L2/RB1/BUB3/PRKDC/WEE1/RNASEH2B/TPR	39
GO:0000375	BP	GO:0000375	RNA splicing, via transesterification reactions	52/577	393/18866	3.75755e-19	3.91442e-17	3.21369e-17	LSM4/PSIP1/DDX39A/LSM5/PPIH/HNRNPD/YBX1/HNRNPA2B1/ALYREF/LSM3/SNRPB/SNRPF/KHDRBS1/SNRPD1/MAGOHB/NUDT21/SRSF2/HNRNPUL1/SRSF3/HNRNPA3/RALY/SRSF10/DAZAP1/KHSRP/SNRPG/HTATSF1/SF3A3/SNRNP40/UPF3B/ELAVL1/LSM2/HNRNPR/SNRPD3/SNRPA1/WBP11/SRSF7/ZCRB1/HNRNPA1/FUS/HNRNPA0/RBMX/POLR2J/HNRNPM/HNRNPF/HNRNPH3/SYNCRIP/SNRPE/SFPQ/HNRNPH1/RBM8A/THRAP3/HNRNPK	52
GO:1902099	BP	GO:1902099	regulation of metaphase/anaphase transition of cell cycle	22/577	58/18866	6.50577e-19	6.61208e-17	5.42843e-17	UBE2C/DLGAP5/CDC20/NDC80/BUB1B/TTK/AURKB/BUB1/MAD2L1/CDC6/CENPE/CENPF/CCNB1/FBXO5/SPDL1/CDK5RAP2/RAD21/MAD2L2/RB1/BUB3/TPR/ANAPC11	22
GO:0000377	BP	GO:0000377	RNA splicing, via transesterification reactions with bulged adenosine as nucleophile	51/577	390/18866	1.40424e-18	1.3608e-16	1.1172e-16	LSM4/PSIP1/DDX39A/LSM5/PPIH/HNRNPD/YBX1/HNRNPA2B1/ALYREF/LSM3/SNRPB/SNRPF/KHDRBS1/SNRPD1/MAGOHB/NUDT21/SRSF2/HNRNPUL1/SRSF3/HNRNPA3/RALY/SRSF10/DAZAP1/SNRPG/HTATSF1/SF3A3/SNRNP40/UPF3B/ELAVL1/LSM2/HNRNPR/SNRPD3/SNRPA1/WBP11/SRSF7/ZCRB1/HNRNPA1/FUS/HNRNPA0/RBMX/POLR2J/HNRNPM/HNRNPF/HNRNPH3/SYNCRIP/SNRPE/SFPQ/HNRNPH1/RBM8A/THRAP3/HNRNPK	51
GO:0000398	BP	GO:0000398	mRNA splicing, via spliceosome	51/577	390/18866	1.40424e-18	1.3608e-16	1.1172e-16	LSM4/PSIP1/DDX39A/LSM5/PPIH/HNRNPD/YBX1/HNRNPA2B1/ALYREF/LSM3/SNRPB/SNRPF/KHDRBS1/SNRPD1/MAGOHB/NUDT21/SRSF2/HNRNPUL1/SRSF3/HNRNPA3/RALY/SRSF10/DAZAP1/SNRPG/HTATSF1/SF3A3/SNRNP40/UPF3B/ELAVL1/LSM2/HNRNPR/SNRPD3/SNRPA1/WBP11/SRSF7/ZCRB1/HNRNPA1/FUS/HNRNPA0/RBMX/POLR2J/HNRNPM/HNRNPF/HNRNPH3/SYNCRIP/SNRPE/SFPQ/HNRNPH1/RBM8A/THRAP3/HNRNPK	51
GO:0045930	BP	GO:0045930	negative regulation of mitotic cell cycle	47/577	341/18866	3.97021e-18	3.75997e-16	3.08689e-16	TOP2A/GTSE1/CLSPN/CDC20/ZWINT/NDC80/BUB1B/TTK/AURKB/BUB1/FANCD2/MAD2L1/CDK1/CDC6/CENPF/BRCA1/CCNB1/KNTC1/PTTG1/PCNA/CHEK1/ZWILCH/FBXO5/EZH2/CDK2/SPDL1/MSH2/CDK5RAP2/TOPBP1/RAD21/RPA2/CDKN2C/CDKN2A/TFDP1/MAD2L2/CDKN2D/RB1/BUB3/PSMC3/BRD7/PRKDC/WEE1/CDK4/PSME2/TPR/PSMA3/PSMA4	47
GO:0000082	BP	GO:0000082	G1/S transition of mitotic cell cycle	43/577	287/18866	4.74287e-18	4.3919e-16	3.60569e-16	TYMS/RRM2/GTSE1/CDKN3/KIF14/MCM10/CDK1/CDC6/ORC6/DHFR/CCNB1/MCM5/MCM4/PCNA/MCM6/PRIM1/MCM3/FBXO5/MCM7/EZH2/CDK2/GMNN/RBBP8/RPA1/NASP/RPA2/CDKN2C/RPA3/CDKN2A/TFDP1/DBF4/EIF4EBP1/CDKN2D/RB1/KHDRBS1/BRD7/PRKDC/WEE1/CDK4/PSME2/TMEM14B/RDX/CCND2	43
GO:0090068	BP	GO:0090068	positive regulation of cell cycle process	44/577	302/18866	5.71101e-18	5.14937e-16	4.22756e-16	NUSAP1/UBE2C/DLGAP5/GTSE1/NDC80/CIT/KIF14/AURKB/CDCA5/DTL/MAD2L1/CDK1/CDC6/KIF23/BRCA1/ATAD5/RACGAP1/FEN1/KIF20B/CCNB1/ECT2/PCNA/FBXO5/EZH2/CDK2/CENPJ/RHNO1/SLF1/DDX11/RANBP1/CEP295/RAD21/TFDP1/DBF4/RB1/GPSM2/CDK4/CDC25B/TPR/ANAPC11/RHOA/RDX/SFPQ/CCND2	44
GO:0006302	BP	GO:0006302	double-strand break repair	41/577	262/18866	5.84774e-18	5.14937e-16	4.22756e-16	ESCO2/RAD51AP1/GINS2/FOXM1/CDCA5/BRIP1/FANCD2/BRCA1/FEN1/MCM5/MCM4/BRCA2/MCM6/BARD1/MCM3/CHEK1/PARPBP/NSD2/MCM7/MMS22L/PARP2/DEK/MSH2/NUCKS1/SLF1/DDX11/XRCC1/RBBP8/RPA1/RAD21/RPA2/RPA3/PARP1/MAD2L2/PAXX/PRKDC/XRCC6/XRCC5/FUS/ACTR2/SFPQ	41
GO:0051783	BP	GO:0051783	regulation of nuclear division	35/577	188/18866	5.9316e-18	5.14937e-16	4.22756e-16	MKI67/NUSAP1/UBE2C/DLGAP5/KIF11/CDC20/ANLN/NDC80/TACC3/BUB1B/TTK/AURKB/BUB1/CDCA5/PKMYT1/MAD2L1/CDC6/CENPE/CENPF/KIF20B/CCNB1/KNTC1/PTTG1/CHEK1/FBXO5/SPDL1/SLF1/RANBP1/CDK5RAP2/RAD21/MAD2L2/RB1/BUB3/TPR/ANAPC11	35
GO:0007093	BP	GO:0007093	mitotic cell cycle checkpoint	33/577	166/18866	6.70743e-18	5.70406e-16	4.68296e-16	TOP2A/GTSE1/CLSPN/CDC20/ZWINT/NDC80/BUB1B/TTK/AURKB/BUB1/FANCD2/MAD2L1/CDK1/CDC6/CENPF/BRCA1/CCNB1/KNTC1/PCNA/ZWILCH/CDK2/SPDL1/MSH2/CDK5RAP2/TOPBP1/RPA2/TFDP1/MAD2L2/RB1/BUB3/PRKDC/WEE1/TPR	33
GO:0008380	BP	GO:0008380	RNA splicing	56/577	487/18866	1.08152e-17	9.01336e-16	7.39985e-16	LSM4/PSIP1/DDX39A/LSM5/PPIH/HNRNPD/YBX1/HNRNPA2B1/ALYREF/LSM3/SNRPB/SNRPF/KHDRBS1/SNRPD1/MAGOHB/NUDT21/SRSF2/HNRNPUL1/SRSF3/HNRNPA3/RALY/SRSF10/DAZAP1/KHSRP/SNRPG/HTATSF1/SF3A3/SNRNP40/UPF3B/ELAVL1/LSM2/HNRNPR/SNRPD3/TAF15/SNRPA1/TCERG1/WBP11/SRSF7/ZCRB1/HNRNPA1/TARDBP/FUS/HNRNPA0/PPIG/RBMX/POLR2J/HNRNPM/HNRNPF/HNRNPH3/SYNCRIP/SNRPE/SFPQ/HNRNPH1/RBM8A/THRAP3/HNRNPK	56
GO:0044786	BP	GO:0044786	cell cycle DNA replication	22/577	65/18866	1.15079e-17	9.40262e-16	7.71943e-16	ATAD5/FEN1/RFC3/MCM5/MCM4/LIG1/BRCA2/PCNA/MCM6/PRIM1/MCM3/FBXO5/MCM7/POLD3/RFC4/GMNN/RPA1/RPA2/RPA3/DBF4/RFC2/RFC1	22
GO:0044843	BP	GO:0044843	cell cycle G1/S phase transition	44/577	310/18866	1.57285e-17	1.26039e-15	1.03477e-15	TYMS/RRM2/GTSE1/CDKN3/CCNA2/KIF14/MCM10/CDK1/CDC6/ORC6/DHFR/CCNB1/MCM5/MCM4/PCNA/MCM6/PRIM1/MCM3/FBXO5/MCM7/EZH2/CDK2/GMNN/RBBP8/RPA1/NASP/RPA2/CDKN2C/RPA3/CDKN2A/TFDP1/DBF4/EIF4EBP1/CDKN2D/RB1/KHDRBS1/BRD7/PRKDC/WEE1/CDK4/PSME2/TMEM14B/RDX/CCND2	44
GO:1901988	BP	GO:1901988	negative regulation of cell cycle phase transition	41/577	270/18866	1.77327e-17	1.39419e-15	1.14461e-15	GTSE1/CLSPN/CDC20/NDC80/BUB1B/TTK/AURKB/BUB1/DTL/MAD2L1/CDK1/CDC6/CENPF/BRCA1/CCNB1/PCNA/CHEK1/FBXO5/EZH2/CDK2/SPDL1/CDK5RAP2/TOPBP1/RAD21/RPA2/CDKN2C/CDKN2A/TFDP1/MAD2L2/CDKN2D/RB1/BUB3/PSMC3/BRD7/PRKDC/WEE1/CDK4/PSME2/TPR/PSMA3/PSMA4	41
GO:0033260	BP	GO:0033260	nuclear DNA replication	21/577	60/18866	2.87595e-17	2.21928e-15	1.822e-15	ATAD5/FEN1/RFC3/MCM5/MCM4/LIG1/BRCA2/PCNA/MCM6/PRIM1/MCM3/MCM7/POLD3/RFC4/GMNN/RPA1/RPA2/RPA3/DBF4/RFC2/RFC1	21
GO:1901991	BP	GO:1901991	negative regulation of mitotic cell cycle phase transition	39/577	251/18866	4.95206e-17	3.75186e-15	3.08023e-15	GTSE1/CLSPN/CDC20/NDC80/BUB1B/TTK/AURKB/BUB1/MAD2L1/CDK1/CDC6/CENPF/BRCA1/CCNB1/PCNA/FBXO5/EZH2/CDK2/SPDL1/CDK5RAP2/TOPBP1/RAD21/RPA2/CDKN2C/CDKN2A/TFDP1/MAD2L2/CDKN2D/RB1/BUB3/PSMC3/BRD7/PRKDC/WEE1/CDK4/PSME2/TPR/PSMA3/PSMA4	39
GO:0034508	BP	GO:0034508	centromere complex assembly	20/577	56/18866	1.04376e-16	7.76666e-15	6.37633e-15	DLGAP5/KNL1/CENPU/CENPK/CENPM/CENPE/CENPF/CENPN/CENPH/HELLS/CENPW/ITGB3BP/CENPQ/MIS18BP1/MIS18A/NASP/CENPX/RBBP7/RB1/RBBP4	20
GO:2000816	BP	GO:2000816	negative regulation of mitotic sister chromatid separation	17/577	39/18866	3.88288e-16	2.83859e-14	2.33044e-14	CDC20/NDC80/BUB1B/TTK/AURKB/BUB1/MAD2L1/CENPF/CCNB1/PTTG1/FBXO5/SPDL1/CDK5RAP2/RAD21/MAD2L2/BUB3/TPR	17
GO:1905819	BP	GO:1905819	negative regulation of chromosome separation	17/577	40/18866	6.56352e-16	4.71555e-14	3.87141e-14	CDC20/NDC80/BUB1B/TTK/AURKB/BUB1/MAD2L1/CENPF/CCNB1/PTTG1/FBXO5/SPDL1/CDK5RAP2/RAD21/MAD2L2/BUB3/TPR	17
GO:0051225	BP	GO:0051225	spindle assembly	26/577	115/18866	8.32307e-16	5.87834e-14	4.82604e-14	ASPM/TPX2/BIRC5/KIF11/CDC20/PRC1/KIF4A/KIFC1/AURKB/MYBL2/KIF23/RACGAP1/CENPW/FBXO5/TUBB/SAC3D1/HAUS1/MZT1/SMC1A/CEP192/SMC3/GPSM2/KPNB1/TPR/RHOA/KIF2A	26
GO:0006333	BP	GO:0006333	chromatin assembly or disassembly	35/577	220/18866	9.82245e-16	6.82169e-14	5.60052e-14	KNL1/CENPU/CENPK/CENPM/ASF1B/CENPN/CENPH/CHAF1A/HELLS/CENPW/HMGB2/ITGB3BP/DNMT1/CENPQ/HIRIP3/MIS18BP1/ANP32B/MIS18A/NASP/CENPX/RBBP7/CDKN2A/NAP1L4/SMARCA4/TRIM28/SET/BAZ1B/HP1BP3/HAT1/NAP1L1/RBBP4/SMARCC1/TPR/CTCF/SUPT16H	35
GO:0033048	BP	GO:0033048	negative regulation of mitotic sister chromatid segregation	17/577	42/18866	1.7796e-15	1.21567e-13	9.98052e-14	CDC20/NDC80/BUB1B/TTK/AURKB/BUB1/MAD2L1/CENPF/CCNB1/PTTG1/FBXO5/SPDL1/CDK5RAP2/RAD21/MAD2L2/BUB3/TPR	17
GO:0045841	BP	GO:0045841	negative regulation of mitotic metaphase/anaphase transition	16/577	36/18866	1.98017e-15	1.33087e-13	1.09262e-13	CDC20/NDC80/BUB1B/TTK/AURKB/BUB1/MAD2L1/CENPF/CCNB1/FBXO5/SPDL1/CDK5RAP2/RAD21/MAD2L2/BUB3/TPR	16
GO:1902100	BP	GO:1902100	negative regulation of metaphase/anaphase transition of cell cycle	16/577	37/18866	3.39125e-15	2.24307e-13	1.84153e-13	CDC20/NDC80/BUB1B/TTK/AURKB/BUB1/MAD2L1/CENPF/CCNB1/FBXO5/SPDL1/CDK5RAP2/RAD21/MAD2L2/BUB3/TPR	16
GO:0033046	BP	GO:0033046	negative regulation of sister chromatid segregation	17/577	44/18866	4.53121e-15	2.95024e-13	2.42211e-13	CDC20/NDC80/BUB1B/TTK/AURKB/BUB1/MAD2L1/CENPF/CCNB1/PTTG1/FBXO5/SPDL1/CDK5RAP2/RAD21/MAD2L2/BUB3/TPR	17
GO:1903046	BP	GO:1903046	meiotic cell cycle process	32/577	193/18866	5.11275e-15	3.27767e-13	2.69092e-13	TOP2A/ASPM/CDC20/NUF2/SGO1/BUB1B/TTK/BUB1/MND1/BRIP1/NCAPH/FANCD2/SGO2/FANCA/MYBL1/SMC4/NCAPD2/PTTG1/BRCA2/SMC2/PSMC3IP/MASTL/FBXO5/NCAPD3/TUBG1/RAD21/CENPX/CKS2/MSH6/CDC25B/ACTR2/UBB	32
GO:0045839	BP	GO:0045839	negative regulation of mitotic nuclear division	18/577	52/18866	6.84943e-15	4.32448e-13	3.55034e-13	CDC20/NDC80/BUB1B/TTK/AURKB/BUB1/MAD2L1/CENPF/CCNB1/PTTG1/CHEK1/FBXO5/SPDL1/CDK5RAP2/RAD21/MAD2L2/BUB3/TPR	18
GO:0051985	BP	GO:0051985	negative regulation of chromosome segregation	17/577	45/18866	7.0782e-15	4.40222e-13	3.61416e-13	CDC20/NDC80/BUB1B/TTK/AURKB/BUB1/MAD2L1/CENPF/CCNB1/PTTG1/FBXO5/SPDL1/CDK5RAP2/RAD21/MAD2L2/BUB3/TPR	17
GO:0034724	BP	GO:0034724	DNA replication-independent nucleosome organization	18/577	54/18866	1.4697e-14	9.00623e-13	7.394e-13	KNL1/CENPU/CENPK/CENPM/ASF1B/CENPN/CENPH/CENPW/ITGB3BP/CENPQ/MIS18BP1/MIS18A/NASP/CENPX/RBBP7/HAT1/RBBP4/SUPT16H	18
GO:0051052	BP	GO:0051052	regulation of DNA metabolic process	43/577	365/18866	3.34656e-14	2.02103e-12	1.65924e-12	RAD51AP1/AURKB/FOXM1/BRCA1/ATAD5/RFC3/PCNA/CHEK1/PARPBP/NSD2/HMGB1/CDK2/RFC4/DEK/MSH2/NUCKS1/SLF1/USP1/DDX11/ENDOG/XRCC1/MIS18A/RPA2/PARP1/HNRNPD/TFDP1/HNRNPA2B1/RFC2/MAD2L2/ALYREF/KPNA2/TRIM28/PTGES3/HSP90AA1/PRKDC/DCP2/MSH6/HNRNPA1/XRCC5/FUS/KMT2A/CCT5/ACTR2	43
GO:0090307	BP	GO:0090307	mitotic spindle assembly	19/577	65/18866	4.16194e-14	2.47754e-12	2.03403e-12	TPX2/BIRC5/KIF11/CDC20/PRC1/KIF4A/KIFC1/AURKB/MYBL2/KIF23/RACGAP1/MZT1/SMC1A/CEP192/SMC3/KPNB1/TPR/RHOA/KIF2A	19
GO:0034728	BP	GO:0034728	nucleosome organization	30/577	183/18866	5.03595e-14	2.95561e-12	2.42651e-12	KNL1/CENPU/CENPK/CENPM/ASF1B/CENPN/CENPH/CHAF1A/CENPW/HMGB2/ITGB3BP/CENPQ/ANP32E/MIS18BP1/ANP32B/PTMA/MIS18A/NASP/CENPX/RBBP7/NAP1L4/SMARCA4/SET/HP1BP3/HAT1/NAP1L1/RBBP4/SMARCC1/CTCF/SUPT16H	30
GO:2001251	BP	GO:2001251	negative regulation of chromosome organization	27/577	148/18866	6.4416e-14	3.72808e-12	3.0607e-12	TOP2A/CDC20/NDC80/BUB1B/TTK/AURKB/BUB1/MAD2L1/CENPF/BRCA1/CCNB1/ATAD2/PTTG1/FBXO5/SPDL1/DNMT1/CDK5RAP2/XRCC1/RAD21/PARP1/MAD2L2/BUB3/SET/DCP2/HNRNPA1/XRCC5/TPR	27
GO:0072331	BP	GO:0072331	signal transduction by p53 class mediator	36/577	267/18866	7.3276e-14	4.18275e-12	3.43399e-12	TPX2/GTSE1/AURKB/FOXM1/BRIP1/CDK1/BRCA1/ATAD5/RFC3/CCNB1/BRCA2/PCNA/BARD1/CHEK1/CDK2/RFC4/MSH2/RHNO1/TOPBP1/RBBP8/RPA1/RPA2/RPA3/RBBP7/TFDP1/RFC2/SSRP1/KMT5A/BRD7/RBBP4/TAF15/HINT1/SUPT16H/UBB/MIF/HNRNPK	36
GO:0034502	BP	GO:0034502	protein localization to chromosome	21/577	85/18866	7.6671e-14	4.31741e-12	3.54454e-12	KNL1/ESCO2/NDC80/TTK/AURKB/CDCA5/CDK1/BRCA2/EZH2/SPDL1/MSH2/CENPQ/SLF1/RPA1/RAD21/RPA2/RB1/BUB3/XRCC5/CTCF/CCT5	21
GO:0097711	BP	GO:0097711	ciliary basal body-plasma membrane docking	22/577	95/18866	8.26905e-14	4.59428e-12	3.77185e-12	CDK1/TUBB/CEP152/CENPJ/HAUS1/CDK5RAP2/TUBG1/CCP110/CEP78/CKAP5/CEP192/NDE1/CEP57/SCLT1/CNTRL/CEP135/TUBB4B/HSP90AA1/DYNLL1/TUBA1A/DCTN3/PCM1	22
GO:0051784	BP	GO:0051784	negative regulation of nuclear division	18/577	60/18866	1.18244e-13	6.48319e-12	5.32261e-12	CDC20/NDC80/BUB1B/TTK/AURKB/BUB1/MAD2L1/CENPF/CCNB1/PTTG1/CHEK1/FBXO5/SPDL1/CDK5RAP2/RAD21/MAD2L2/BUB3/TPR	18
GO:0000725	BP	GO:0000725	recombinational repair	26/577	140/18866	1.21654e-13	6.58355e-12	5.40501e-12	RAD51AP1/GINS2/BRCA1/FEN1/MCM5/MCM4/BRCA2/MCM6/MCM3/CHEK1/PARPBP/MCM7/MMS22L/RHNO1/NUCKS1/XRCC1/RBBP8/RPA1/RAD21/RPA2/RPA3/PARP1/MAD2L2/FUS/ACTR2/SFPQ	26
GO:0006336	BP	GO:0006336	DNA replication-independent nucleosome assembly	17/577	53/18866	1.65157e-13	8.82318e-12	7.24372e-12	KNL1/CENPU/CENPK/CENPM/ASF1B/CENPN/CENPH/CENPW/ITGB3BP/CENPQ/MIS18BP1/MIS18A/NASP/CENPX/RBBP7/HAT1/RBBP4	17
GO:0006338	BP	GO:0006338	chromatin remodeling	32/577	218/18866	1.7146e-13	9.04397e-12	7.42498e-12	KNL1/CENPU/CENPK/CENPM/CENPN/CENPH/HELLS/HMGB3/CENPW/HMGB2/ITGB3BP/HMGB1/DNMT1/CENPQ/ANP32E/MIS18BP1/PTMA/MIS18A/NASP/CENPX/RBBP7/CDKN2A/RB1/SMARCA4/ACTL6A/TRIM28/BAZ1B/CBX3/ACTB/RBBP4/SMARCC1/TPR	32
GO:0050000	BP	GO:0050000	chromosome localization	20/577	79/18866	1.82788e-13	9.40344e-12	7.7201e-12	DLGAP5/NDC80/NUF2/KIFC1/CDCA8/KIF14/AURKB/CDCA5/KIF2C/CENPE/CENPF/CCNB1/PSRC1/SPDL1/CENPQ/KIF22/NDE1/TTL/KPNB1/ACTR2	20
GO:0051303	BP	GO:0051303	establishment of chromosome localization	20/577	79/18866	1.82788e-13	9.40344e-12	7.7201e-12	DLGAP5/NDC80/NUF2/KIFC1/CDCA8/KIF14/AURKB/CDCA5/KIF2C/CENPE/CENPF/CCNB1/PSRC1/SPDL1/CENPQ/KIF22/NDE1/TTL/KPNB1/ACTR2	20
GO:0043044	BP	GO:0043044	ATP-dependent chromatin remodeling	21/577	90/18866	2.59957e-13	1.32103e-11	1.08455e-11	KNL1/CENPU/CENPK/CENPM/CENPN/CENPH/CENPW/ITGB3BP/CENPQ/ANP32E/MIS18BP1/PTMA/MIS18A/NASP/CENPX/RBBP7/SMARCA4/ACTL6A/ACTB/RBBP4/SMARCC1	21
GO:0031497	BP	GO:0031497	chromatin assembly	30/577	195/18866	2.82926e-13	1.42043e-11	1.16615e-11	KNL1/CENPU/CENPK/CENPM/ASF1B/CENPN/CENPH/CHAF1A/HELLS/CENPW/HMGB2/ITGB3BP/DNMT1/CENPQ/MIS18BP1/ANP32B/MIS18A/NASP/CENPX/RBBP7/CDKN2A/NAP1L4/TRIM28/SET/HP1BP3/HAT1/NAP1L1/RBBP4/TPR/CTCF	30
GO:0051383	BP	GO:0051383	kinetochore organization	12/577	22/18866	2.92664e-13	1.45182e-11	1.19193e-11	DLGAP5/CENPK/NDC80/NUF2/CENPE/CENPF/CENPN/CENPH/SMC4/CENPW/SMC2/CENPX	12
GO:0031055	BP	GO:0031055	chromatin remodeling at centromere	16/577	47/18866	2.98126e-13	1.46152e-11	1.19989e-11	KNL1/CENPU/CENPK/CENPM/CENPN/CENPH/HELLS/CENPW/ITGB3BP/CENPQ/MIS18BP1/MIS18A/NASP/CENPX/RBBP7/RBBP4	16
GO:0071897	BP	GO:0071897	DNA biosynthetic process	30/577	196/18866	3.24645e-13	1.57302e-11	1.29143e-11	PCLAF/TYMS/TK1/AURKB/DTL/CENPF/RFC3/LIG1/PCNA/POLD3/RFC4/RPA1/RPA2/RPA3/PPIA/HNRNPD/TFDP1/HNRNPA2B1/RFC2/MAD2L2/CDKN2D/PTGES3/HSP90AA1/DCP2/UFD1/HNRNPA1/RFC1/XRCC5/CCT5/UBB	30
GO:0007094	BP	GO:0007094	mitotic spindle assembly checkpoint	14/577	34/18866	4.24899e-13	1.96728e-11	1.61511e-11	CDC20/NDC80/BUB1B/TTK/AURKB/BUB1/MAD2L1/CENPF/CCNB1/SPDL1/CDK5RAP2/MAD2L2/BUB3/TPR	14
GO:0031577	BP	GO:0031577	spindle checkpoint	14/577	34/18866	4.24899e-13	1.96728e-11	1.61511e-11	CDC20/NDC80/BUB1B/TTK/AURKB/BUB1/MAD2L1/CENPF/CCNB1/SPDL1/CDK5RAP2/MAD2L2/BUB3/TPR	14
GO:0071173	BP	GO:0071173	spindle assembly checkpoint	14/577	34/18866	4.24899e-13	1.96728e-11	1.61511e-11	CDC20/NDC80/BUB1B/TTK/AURKB/BUB1/MAD2L1/CENPF/CCNB1/SPDL1/CDK5RAP2/MAD2L2/BUB3/TPR	14
GO:0071174	BP	GO:0071174	mitotic spindle checkpoint	14/577	34/18866	4.24899e-13	1.96728e-11	1.61511e-11	CDC20/NDC80/BUB1B/TTK/AURKB/BUB1/MAD2L1/CENPF/CCNB1/SPDL1/CDK5RAP2/MAD2L2/BUB3/TPR	14
GO:0007098	BP	GO:0007098	centrosome cycle	24/577	125/18866	5.03171e-13	2.30408e-11	1.89162e-11	PCLAF/KIF11/NDC80/SGO1/CDK1/BRCA1/BRCA2/CHEK1/CDK2/CEP152/CENPJ/SAC3D1/HAUS1/RANBP1/CDK5RAP2/CCP110/CEP295/CKAP5/CEP192/NDE1/CEP135/CNTLN/XPO1/PCM1	24
GO:0006297	BP	GO:0006297	nucleotide-excision repair, DNA gap filling	12/577	23/18866	5.95026e-13	2.69508e-11	2.21263e-11	RFC3/LIG1/PCNA/POLD3/RFC4/XRCC1/RPA1/RPA2/RPA3/RFC2/RFC1/UBB	12
GO:0000724	BP	GO:0000724	double-strand break repair via homologous recombination	25/577	138/18866	6.50628e-13	2.91523e-11	2.39337e-11	RAD51AP1/GINS2/BRCA1/FEN1/MCM5/MCM4/BRCA2/MCM6/MCM3/CHEK1/PARPBP/MCM7/MMS22L/NUCKS1/XRCC1/RBBP8/RPA1/RAD21/RPA2/RPA3/PARP1/MAD2L2/FUS/ACTR2/SFPQ	25
GO:0140013	BP	GO:0140013	meiotic nuclear division	28/577	177/18866	8.7939e-13	3.89832e-11	3.20047e-11	TOP2A/ASPM/CDC20/NUF2/SGO1/BUB1B/TTK/BUB1/MND1/BRIP1/NCAPH/FANCD2/SGO2/FANCA/MYBL1/SMC4/PTTG1/BRCA2/SMC2/PSMC3IP/MASTL/FBXO5/RAD21/CENPX/CKS2/CDC25B/ACTR2/UBB	28
GO:0034080	BP	GO:0034080	CENP-A containing nucleosome assembly	15/577	43/18866	1.09967e-12	4.77325e-11	3.91878e-11	KNL1/CENPU/CENPK/CENPM/CENPN/CENPH/CENPW/ITGB3BP/CENPQ/MIS18BP1/MIS18A/NASP/CENPX/RBBP7/RBBP4	15
GO:0061641	BP	GO:0061641	CENP-A containing chromatin organization	15/577	43/18866	1.09967e-12	4.77325e-11	3.91878e-11	KNL1/CENPU/CENPK/CENPM/CENPN/CENPH/CENPW/ITGB3BP/CENPQ/MIS18BP1/MIS18A/NASP/CENPX/RBBP7/RBBP4	15
GO:0043486	BP	GO:0043486	histone exchange	17/577	59/18866	1.19624e-12	5.13892e-11	4.21898e-11	KNL1/CENPU/CENPK/CENPM/CENPN/CENPH/CENPW/ITGB3BP/CENPQ/ANP32E/MIS18BP1/PTMA/MIS18A/NASP/CENPX/RBBP7/RBBP4	17
GO:0006301	BP	GO:0006301	postreplication repair	16/577	52/18866	1.78357e-12	7.5838e-11	6.2262e-11	PCLAF/DTL/BRCA1/RFC3/PCNA/POLD3/RFC4/MSH2/RPA1/RPA2/RPA3/RFC2/MAD2L2/UFD1/RFC1/UBB	16
GO:0051310	BP	GO:0051310	metaphase plate congression	17/577	61/18866	2.18629e-12	9.20229e-11	7.55496e-11	NDC80/NUF2/KIFC1/CDCA8/KIF14/AURKB/CDCA5/KIF2C/CENPE/CENPF/CCNB1/PSRC1/SPDL1/CENPQ/KIF22/TTL/KPNB1	17
GO:0042769	BP	GO:0042769	DNA damage response, detection of DNA damage	14/577	38/18866	2.63658e-12	1.09866e-10	9.01989e-11	DTL/RFC3/PCNA/POLD3/RFC4/USP1/RPA1/RPA2/RPA3/PARP1/RFC2/MRPS11/RFC1/UBB	14
GO:0000910	BP	GO:0000910	cytokinesis	27/577	172/18866	2.72393e-12	1.12382e-10	9.22645e-11	NUSAP1/ANLN/PRC1/CEP55/KIF20A/KIF4A/CIT/KIF14/AURKB/CDC6/KIF23/RACGAP1/KIF20B/CKAP2/ECT2/BRCA2/STMN1/CCP110/MYH10/CALM3/CALM2/CFL1/CALM1/CDC25B/DCTN3/RHOA/ACTR2	27
GO:0051054	BP	GO:0051054	positive regulation of DNA metabolic process	29/577	200/18866	3.26125e-12	1.33232e-10	1.09381e-10	AURKB/FOXM1/BRCA1/ATAD5/RFC3/PCNA/NSD2/HMGB1/CDK2/RFC4/MSH2/SLF1/DDX11/ENDOG/XRCC1/PARP1/HNRNPD/HNRNPA2B1/RFC2/MAD2L2/TRIM28/PTGES3/HSP90AA1/PRKDC/HNRNPA1/XRCC5/FUS/CCT5/ACTR2	29
GO:0031023	BP	GO:0031023	microtubule organizing center organization	24/577	136/18866	3.4093e-12	1.37928e-10	1.13237e-10	PCLAF/KIF11/NDC80/SGO1/CDK1/BRCA1/BRCA2/CHEK1/CDK2/CEP152/CENPJ/SAC3D1/HAUS1/RANBP1/CDK5RAP2/CCP110/CEP295/CKAP5/CEP192/NDE1/CEP135/CNTLN/XPO1/PCM1	24
GO:0007062	BP	GO:0007062	sister chromatid cohesion	17/577	63/18866	3.89762e-12	1.56167e-10	1.28211e-10	CDC20/ESCO2/SGO1/BUB1B/BUB1/CDCA5/SGO2/FEN1/SLF1/DDX11/KIF22/SMC1A/RAD21/SMC3/RB1/CTCF/SFPQ	17
GO:1901796	BP	GO:1901796	regulation of signal transduction by p53 class mediator	27/577	180/18866	8.18106e-12	3.24671e-10	2.66551e-10	TPX2/AURKB/BRIP1/BRCA1/ATAD5/RFC3/BARD1/CHEK1/CDK2/RFC4/RHNO1/TOPBP1/RBBP8/RPA1/RPA2/RPA3/RBBP7/RFC2/SSRP1/KMT5A/BRD7/RBBP4/TAF15/SUPT16H/UBB/MIF/HNRNPK	27
GO:0008608	BP	GO:0008608	attachment of spindle microtubules to kinetochore	13/577	34/18866	9.22519e-12	3.62654e-10	2.97734e-10	KNL1/NDC80/NUF2/SGO1/AURKB/KIF2C/CENPE/RACGAP1/CCNB1/ECT2/KNSTRN/RB1/BUB3	13
GO:0045931	BP	GO:0045931	positive regulation of mitotic cell cycle	26/577	168/18866	9.67533e-12	3.76795e-10	3.09344e-10	NUSAP1/UBE2C/DLGAP5/NDC80/AURKB/CDCA5/DTL/MAD2L1/CDK1/CDC6/KIF20B/CCNB1/BRCA2/FBXO5/SLF1/RANBP1/TFDP1/EIF4EBP1/RB1/TTL/CDK4/CDC25B/TPR/ANAPC11/RDX/CCND2	26
GO:0019985	BP	GO:0019985	translesion synthesis	14/577	42/18866	1.28754e-11	4.96777e-10	4.07848e-10	PCLAF/DTL/RFC3/PCNA/POLD3/RFC4/RPA1/RPA2/RPA3/RFC2/MAD2L2/UFD1/RFC1/UBB	14
GO:0006334	BP	GO:0006334	nucleosome assembly	24/577	145/18866	1.41443e-11	5.40728e-10	4.43931e-10	KNL1/CENPU/CENPK/CENPM/ASF1B/CENPN/CENPH/CHAF1A/CENPW/HMGB2/ITGB3BP/CENPQ/MIS18BP1/ANP32B/MIS18A/NASP/CENPX/RBBP7/NAP1L4/SET/HP1BP3/HAT1/NAP1L1/RBBP4	24
GO:0000723	BP	GO:0000723	telomere maintenance	25/577	161/18866	2.25594e-11	8.54592e-10	7.01609e-10	AURKB/FEN1/RFC3/BRCA2/PCNA/PRIM1/POLD3/RFC4/XRCC1/RPA1/RPA2/RPA3/PARP1/HNRNPD/HNRNPA2B1/RFC2/PTGES3/HSP90AA1/PRKDC/DCP2/XRCC6/HNRNPA1/RFC1/XRCC5/CCT5	25
GO:0051169	BP	GO:0051169	nuclear transport	38/577	357/18866	2.41103e-11	9.05115e-10	7.43087e-10	GTSE1/CDK1/ECT2/BARD1/CSE1L/ANP32B/PSIP1/DDX39A/RAN/SLBP/HNRNPA2B1/ALYREF/KPNA2/BANF1/SNRPB/SNRPF/KHDRBS1/XPO1/SNRPD1/MAGOHB/SRSF2/SRSF3/TRIM28/NUTF2/SNRPG/KPNB1/UPF3B/ELAVL1/TXN/SNRPD3/SRSF7/HNRNPA1/TARDBP/EIF5A/TPR/SNRPE/RBM8A/PARK7	38
GO:1903311	BP	GO:1903311	regulation of mRNA metabolic process	37/577	344/18866	3.27753e-11	1.21942e-09	1.00113e-09	CCNB1/BARD1/HNRNPD/YBX1/HNRNPA2B1/KHDRBS1/XPO1/PSMC3/NUDT21/SRSF2/SRSF3/EXOSC8/SET/DCP2/SRSF10/DAZAP1/KHSRP/ELAVL1/HNRNPR/VIM/TAF15/SRSF7/HNRNPA1/TARDBP/PSME2/FUS/PSMA3/HNRNPA0/CARHSP1/RBMX/HNRNPM/PSMA4/SYNCRIP/UBB/RBM8A/THRAP3/HNRNPK	37
GO:0000731	BP	GO:0000731	DNA synthesis involved in DNA repair	15/577	53/18866	3.41844e-11	1.26059e-09	1.03493e-09	PCLAF/DTL/RFC3/PCNA/POLD3/RFC4/RPA1/RPA2/RPA3/RFC2/MAD2L2/CDKN2D/UFD1/RFC1/UBB	15
GO:0032392	BP	GO:0032392	DNA geometric change	21/577	116/18866	4.68415e-11	1.71218e-09	1.40568e-09	TOP2A/GINS2/BRIP1/RFC3/MCM5/MCM4/HMGB3/MCM6/HMGB2/MCM3/HMGB1/MCM7/RFC4/DDX11/RPA1/PARP1/HNRNPA2B1/RFC2/XRCC6/XRCC5/UBB	21
GO:0031145	BP	GO:0031145	anaphase-promoting complex-dependent catabolic process	18/577	83/18866	4.9652e-11	1.79913e-09	1.47706e-09	UBE2C/CDC20/BUB1B/AURKB/MAD2L1/CDK1/CCNB1/PTTG1/FBXO5/CDK2/UBE2S/BUB3/PSMC3/PSME2/ANAPC11/PSMA3/PSMA4/UBB	18
GO:2001020	BP	GO:2001020	regulation of response to DNA damage stimulus	29/577	226/18866	6.93985e-11	2.49296e-09	2.04669e-09	RAD51AP1/FOXM1/WDR76/BRCA1/ATAD5/PCNA/CHEK1/PARPBP/FBXO5/NSD2/HMGB1/DEK/SLF1/USP1/DDX11/XRCC1/RPA2/PARP1/MAD2L2/CDKN2D/KMT5A/TRIM28/PRKDC/RNASEH2B/FUS/ACTR2/MIF/HNRNPK/CLU	29
GO:0007080	BP	GO:0007080	mitotic metaphase plate congression	14/577	47/18866	7.22736e-11	2.57405e-09	2.11326e-09	NDC80/NUF2/KIFC1/CDCA8/KIF14/AURKB/CDCA5/KIF2C/CENPE/CCNB1/PSRC1/SPDL1/KIF22/KPNB1	14
GO:0032200	BP	GO:0032200	telomere organization	25/577	174/18866	1.26523e-10	4.46799e-09	3.66816e-09	AURKB/FEN1/RFC3/BRCA2/PCNA/PRIM1/POLD3/RFC4/XRCC1/RPA1/RPA2/RPA3/PARP1/HNRNPD/HNRNPA2B1/RFC2/PTGES3/HSP90AA1/PRKDC/DCP2/XRCC6/HNRNPA1/RFC1/XRCC5/CCT5	25
GO:0061640	BP	GO:0061640	cytoskeleton-dependent cytokinesis	19/577	100/18866	1.64994e-10	5.77755e-09	4.74329e-09	NUSAP1/ANLN/PRC1/CEP55/KIF20A/KIF4A/CIT/AURKB/KIF23/RACGAP1/KIF20B/CKAP2/ECT2/STMN1/MYH10/CFL1/DCTN3/RHOA/ACTR2	19
GO:0032201	BP	GO:0032201	telomere maintenance via semi-conservative replication	11/577	27/18866	1.66578e-10	5.7844e-09	4.74892e-09	FEN1/RFC3/PCNA/PRIM1/POLD3/RFC4/RPA1/RPA2/RPA3/RFC2/RFC1	11
GO:0042276	BP	GO:0042276	error-prone translesion synthesis	10/577	21/18866	1.72615e-10	5.94453e-09	4.88038e-09	RFC3/PCNA/RFC4/RPA1/RPA2/RPA3/RFC2/MAD2L2/RFC1/UBB	10
GO:0006913	BP	GO:0006913	nucleocytoplasmic transport	36/577	354/18866	2.94629e-10	1.00633e-08	8.26181e-09	GTSE1/CDK1/ECT2/BARD1/CSE1L/ANP32B/DDX39A/RAN/SLBP/HNRNPA2B1/ALYREF/KPNA2/SNRPB/SNRPF/KHDRBS1/XPO1/SNRPD1/MAGOHB/SRSF2/SRSF3/TRIM28/NUTF2/SNRPG/KPNB1/UPF3B/ELAVL1/TXN/SNRPD3/SRSF7/HNRNPA1/TARDBP/EIF5A/TPR/SNRPE/RBM8A/PARK7	36
GO:0070987	BP	GO:0070987	error-free translesion synthesis	10/577	22/18866	3.07829e-10	1.03445e-08	8.49273e-09	RFC3/PCNA/RFC4/RPA1/RPA2/RPA3/RFC2/UFD1/RFC1/UBB	10
GO:0071459	BP	GO:0071459	protein localization to chromosome, centromeric region	10/577	22/18866	3.07829e-10	1.03445e-08	8.49273e-09	KNL1/NDC80/TTK/AURKB/CDK1/SPDL1/CENPQ/RB1/BUB3/CTCF	10
GO:0000281	BP	GO:0000281	mitotic cytokinesis	16/577	72/18866	4.01965e-10	1.33999e-08	1.10011e-08	NUSAP1/ANLN/PRC1/CEP55/KIF20A/KIF4A/CIT/KIF23/RACGAP1/KIF20B/CKAP2/ECT2/STMN1/MYH10/CFL1/RHOA	16
GO:0010639	BP	GO:0010639	negative regulation of organelle organization	39/577	416/18866	5.8119e-10	1.92208e-08	1.578e-08	TOP2A/TPX2/CDC20/NDC80/BUB1B/TTK/AURKB/BUB1/MAD2L1/CENPF/TMSB15A/BRCA1/CCNB1/ATAD2/CKAP2/PTTG1/STMN1/CHEK1/FBXO5/SPDL1/DNMT1/CDK5RAP2/XRCC1/CCP110/RAD21/PARP1/MAD2L2/SLC25A5/MAP1B/BUB3/SET/DCP2/HDGFL3/HNRNPA1/PFN1/XRCC5/TPR/RDX/CLU	39
GO:0036297	BP	GO:0036297	interstrand cross-link repair	14/577	55/18866	7.35101e-10	2.41194e-08	1.98017e-08	RAD51AP1/FANCD2/FANCI/UBE2T/FANCA/NUCKS1/USP1/FANCL/RPA1/RPA2/CENPX/RPA3/MSH6/UBB	14
GO:0030261	BP	GO:0030261	chromosome condensation	13/577	47/18866	9.70638e-10	3.15988e-08	2.59422e-08	TOP2A/NUSAP1/NCAPG/CDCA5/NCAPH/CDK1/NCAPG2/CCNB1/SMC4/NCAPD2/SMC2/NCAPD3/BANF1	13
GO:0006271	BP	GO:0006271	DNA strand elongation involved in DNA replication	9/577	19/18866	1.54668e-09	4.99613e-08	4.10176e-08	GINS2/RFC3/MCM4/LIG1/PCNA/MCM3/MCM7/POLD3/RFC4	9
GO:0051298	BP	GO:0051298	centrosome duplication	15/577	68/18866	1.58816e-09	5.09066e-08	4.17936e-08	NDC80/BRCA1/BRCA2/CDK2/CEP152/CENPJ/SAC3D1/CDK5RAP2/CCP110/CEP295/CKAP5/CEP192/NDE1/CEP135/XPO1	15
GO:0032465	BP	GO:0032465	regulation of cytokinesis	17/577	90/18866	1.67099e-09	5.31528e-08	4.36378e-08	PRC1/KIF20A/CIT/KIF14/AURKB/CDC6/KIF23/RACGAP1/KIF20B/ECT2/BRCA2/CCP110/CALM3/CALM2/CALM1/CDC25B/RHOA	17
GO:0051984	BP	GO:0051984	positive regulation of chromosome segregation	11/577	33/18866	2.09256e-09	6.60582e-08	5.42329e-08	DLGAP5/AURKB/CDC6/FEN1/CCNB1/SLF1/DDX11/RAD21/RB1/ANAPC11/SFPQ	11
GO:0022616	BP	GO:0022616	DNA strand elongation	10/577	26/18866	2.26389e-09	7.09297e-08	5.82323e-08	GINS2/RFC3/MCM4/LIG1/PCNA/MCM3/MCM7/POLD3/RFC4/NUCKS1	10
GO:0051302	BP	GO:0051302	regulation of cell division	23/577	171/18866	2.61067e-09	8.1184e-08	6.6651e-08	ASPM/PRC1/KIF20A/CIT/KIF14/AURKB/CDC6/KIF23/ORC6/RACGAP1/KIF20B/ECT2/BRCA2/CCP110/YBX1/CALM3/CALM2/CALM1/CDC25B/MDK/RHOA/PTCH1/PTN	23
GO:0006282	BP	GO:0006282	regulation of DNA repair	20/577	132/18866	3.54451e-09	1.09407e-07	8.98218e-08	RAD51AP1/FOXM1/BRCA1/PCNA/CHEK1/PARPBP/NSD2/HMGB1/DEK/SLF1/USP1/DDX11/XRCC1/RPA2/PARP1/MAD2L2/TRIM28/PRKDC/FUS/ACTR2	20
GO:0006283	BP	GO:0006283	transcription-coupled nucleotide-excision repair	15/577	73/18866	4.52068e-09	1.38512e-07	1.13717e-07	RFC3/LIG1/PCNA/POLD3/RFC4/XRCC1/RPA1/RPA2/RPA3/RFC2/COPS3/HMGN1/RFC1/POLR2J/UBB	15
GO:0006289	BP	GO:0006289	nucleotide-excision repair	18/577	110/18866	6.15432e-09	1.8719e-07	1.53681e-07	BRIP1/RFC3/LIG1/BRCA2/PCNA/POLD3/RFC4/XRCC1/RPA1/RPA2/RPA3/PARP1/RFC2/COPS3/HMGN1/RFC1/POLR2J/UBB	18
GO:0070316	BP	GO:0070316	regulation of G0 to G1 transition	12/577	45/18866	6.83989e-09	2.06535e-07	1.69562e-07	RRM2/BRCA1/CHEK1/EZH2/RHNO1/CBX5/RBBP8/RBBP7/TFDP1/SUZ12/CBX3/RBBP4	12
GO:0007076	BP	GO:0007076	mitotic chromosome condensation	8/577	16/18866	7.56256e-09	2.26714e-07	1.86129e-07	NUSAP1/NCAPG/CDCA5/NCAPH/SMC4/NCAPD2/SMC2/NCAPD3	8
GO:0007063	BP	GO:0007063	regulation of sister chromatid cohesion	9/577	22/18866	7.67084e-09	2.28317e-07	1.87445e-07	BUB1/CDCA5/FEN1/SLF1/DDX11/RAD21/RB1/CTCF/SFPQ	9
GO:0006275	BP	GO:0006275	regulation of DNA replication	18/577	112/18866	8.269e-09	2.42729e-07	1.99277e-07	ESCO2/CCNA2/CDK1/CDC6/ATAD5/RFC3/BRCA2/PCNA/FBXO5/CDK2/RFC4/NUCKS1/GMNN/DBF4/RFC2/SMC3/CACYBP/CCDC88A	18
GO:0006296	BP	GO:0006296	nucleotide-excision repair, DNA incision, 5'-to lesion	11/577	37/18866	8.27154e-09	2.42729e-07	1.99277e-07	RFC3/PCNA/POLD3/RFC4/RPA1/RPA2/RPA3/PARP1/RFC2/RFC1/UBB	11
GO:0045023	BP	GO:0045023	G0 to G1 transition	12/577	46/18866	8.99909e-09	2.62232e-07	2.15289e-07	RRM2/BRCA1/CHEK1/EZH2/RHNO1/CBX5/RBBP8/RBBP7/TFDP1/SUZ12/CBX3/RBBP4	12
GO:0140056	BP	GO:0140056	organelle localization by membrane tethering	22/577	171/18866	1.33291e-08	3.85348e-07	3.16366e-07	CDK1/TUBB/CEP152/CENPJ/HAUS1/CDK5RAP2/TUBG1/CCP110/CEP78/CKAP5/CEP192/NDE1/CEP57/SCLT1/CNTRL/CEP135/TUBB4B/HSP90AA1/DYNLL1/TUBA1A/DCTN3/PCM1	22
GO:0043488	BP	GO:0043488	regulation of mRNA stability	23/577	186/18866	1.3409e-08	3.85348e-07	3.16366e-07	HNRNPD/YBX1/XPO1/PSMC3/EXOSC8/SET/DCP2/KHSRP/ELAVL1/HNRNPR/VIM/TAF15/TARDBP/PSME2/FUS/PSMA3/HNRNPA0/CARHSP1/HNRNPM/PSMA4/SYNCRIP/UBB/THRAP3	23
GO:0051382	BP	GO:0051382	kinetochore assembly	8/577	17/18866	1.39026e-08	3.96797e-07	3.25765e-07	DLGAP5/CENPK/CENPE/CENPF/CENPN/CENPH/CENPW/CENPX	8
GO:0006270	BP	GO:0006270	DNA replication initiation	11/577	39/18866	1.53384e-08	4.3186e-07	3.54551e-07	MCM10/CDC6/ORC6/MCM5/MCM4/MCM6/PRIM1/MCM3/MCM7/CDK2/TOPBP1	11
GO:0033683	BP	GO:0033683	nucleotide-excision repair, DNA incision	11/577	39/18866	1.53384e-08	4.3186e-07	3.54551e-07	RFC3/PCNA/POLD3/RFC4/RPA1/RPA2/RPA3/PARP1/RFC2/RFC1/UBB	11
GO:0031109	BP	GO:0031109	microtubule polymerization or depolymerization	18/577	117/18866	1.68081e-08	4.70062e-07	3.85915e-07	TPX2/KIF2C/SKA3/PSRC1/CKAP2/STMN1/FBXO5/SKA2/CENPJ/MZT1/CDK5RAP2/TUBG1/CKAP5/CEP192/NDE1/MAP1B/HDGFL3/KIF2A	18
GO:0070507	BP	GO:0070507	regulation of microtubule cytoskeleton organization	23/577	190/18866	2.01327e-08	5.59287e-07	4.59168e-07	TPX2/KIF11/TACC3/SKA3/BRCA1/PSRC1/CKAP2/STMN1/CHEK1/SKA2/CENPJ/RANBP1/CDK5RAP2/CCP110/CEP295/CKAP5/RASSF1/MAP1B/XPO1/GPSM2/HDGFL3/TPR/RHOA	23
GO:0045132	BP	GO:0045132	meiotic chromosome segregation	16/577	93/18866	2.05279e-08	5.66488e-07	4.65079e-07	TOP2A/NUF2/SGO1/BUB1B/TTK/BUB1/BRIP1/NCAPH/FANCD2/SGO2/SMC4/PTTG1/SMC2/RAD21/CENPX/ACTR2	16
GO:0031570	BP	GO:0031570	DNA integrity checkpoint	21/577	161/18866	2.23e-08	6.11343e-07	5.01904e-07	TOP2A/GTSE1/CLSPN/BRIP1/DTL/FANCD2/CDK1/CDC6/WDR76/BRCA1/CCNB1/PCNA/CHEK1/CDK2/MSH2/RHNO1/TOPBP1/RPA2/TFDP1/PRKDC/RNASEH2B	21
GO:0034501	BP	GO:0034501	protein localization to kinetochore	8/577	18/18866	2.43554e-08	6.63327e-07	5.44583e-07	KNL1/NDC80/TTK/AURKB/CDK1/SPDL1/CENPQ/BUB3	8
GO:0070317	BP	GO:0070317	negative regulation of G0 to G1 transition	11/577	41/18866	2.73515e-08	7.4009e-07	6.07604e-07	RRM2/BRCA1/CHEK1/EZH2/CBX5/RBBP8/RBBP7/TFDP1/SUZ12/CBX3/RBBP4	11
GO:0032508	BP	GO:0032508	DNA duplex unwinding	17/577	108/18866	2.95756e-08	7.95106e-07	6.52772e-07	TOP2A/GINS2/BRIP1/RFC3/MCM5/MCM4/MCM6/MCM3/MCM7/RFC4/DDX11/RPA1/PARP1/RFC2/XRCC6/XRCC5/UBB	17
GO:0043487	BP	GO:0043487	regulation of RNA stability	23/577	195/18866	3.29247e-08	8.7947e-07	7.22034e-07	HNRNPD/YBX1/XPO1/PSMC3/EXOSC8/SET/DCP2/KHSRP/ELAVL1/HNRNPR/VIM/TAF15/TARDBP/PSME2/FUS/PSMA3/HNRNPA0/CARHSP1/HNRNPM/PSMA4/SYNCRIP/UBB/THRAP3	23
GO:0022406	BP	GO:0022406	membrane docking	22/577	180/18866	3.43118e-08	9.10682e-07	7.47658e-07	CDK1/TUBB/CEP152/CENPJ/HAUS1/CDK5RAP2/TUBG1/CCP110/CEP78/CKAP5/CEP192/NDE1/CEP57/SCLT1/CNTRL/CEP135/TUBB4B/HSP90AA1/DYNLL1/TUBA1A/DCTN3/PCM1	22
GO:1901989	BP	GO:1901989	positive regulation of cell cycle phase transition	17/577	110/18866	3.91636e-08	1.03288e-06	8.47978e-07	UBE2C/DLGAP5/CDCA5/DTL/CDK1/CDC6/ATAD5/CCNB1/FBXO5/EZH2/TFDP1/RB1/CDK4/CDC25B/ANAPC11/RDX/CCND2	17
GO:2001252	BP	GO:2001252	positive regulation of chromosome organization	22/577	182/18866	4.19683e-08	1.09989e-06	9.02992e-07	DLGAP5/AURKB/BRCA1/FEN1/CCNB1/PHF19/DNMT1/SLF1/DDX11/RAD21/HNRNPD/HNRNPA2B1/RB1/BRD7/TRIM28/HNRNPA1/XRCC5/TPR/ANAPC11/KMT2A/CCT5/SFPQ	22
GO:0009411	BP	GO:0009411	response to UV	19/577	140/18866	5.46614e-08	1.42359e-06	1.16875e-06	PCLAF/PBK/AURKB/DTL/FEN1/BRCA2/PCNA/CHEK1/POLD3/MSH2/RHNO1/USP1/SCARA3/PARP1/CDKN2D/HMGN1/MSH6/CRIP1/PTN	19
GO:2000045	BP	GO:2000045	regulation of G1/S transition of mitotic cell cycle	22/577	185/18866	5.64553e-08	1.46118e-06	1.19961e-06	GTSE1/KIF14/CDK1/CDC6/CCNB1/PCNA/EZH2/CDK2/RPA2/CDKN2C/CDKN2A/TFDP1/CDKN2D/RB1/BRD7/PRKDC/WEE1/CDK4/PSME2/TMEM14B/RDX/CCND2	22
GO:1903312	BP	GO:1903312	negative regulation of mRNA metabolic process	15/577	88/18866	6.46094e-08	1.6619e-06	1.3644e-06	BARD1/HNRNPD/YBX1/HNRNPA2B1/SRSF10/ELAVL1/TAF15/SRSF7/TARDBP/FUS/HNRNPA0/RBMX/SYNCRIP/THRAP3/HNRNPK	15
GO:0051168	BP	GO:0051168	nuclear export	23/577	204/18866	7.64986e-08	1.95564e-06	1.60556e-06	GTSE1/BARD1/CSE1L/ANP32B/DDX39A/RAN/SLBP/HNRNPA2B1/ALYREF/KHDRBS1/XPO1/MAGOHB/SRSF2/SRSF3/NUTF2/UPF3B/TXN/SRSF7/HNRNPA1/EIF5A/TPR/RBM8A/PARK7	23
GO:0061013	BP	GO:0061013	regulation of mRNA catabolic process	23/577	208/18866	1.09462e-07	2.78127e-06	2.28339e-06	HNRNPD/YBX1/XPO1/PSMC3/EXOSC8/SET/DCP2/KHSRP/ELAVL1/HNRNPR/VIM/TAF15/TARDBP/PSME2/FUS/PSMA3/HNRNPA0/CARHSP1/HNRNPM/PSMA4/SYNCRIP/UBB/THRAP3	23
GO:0009314	BP	GO:0009314	response to radiation	36/577	447/18866	1.35736e-07	3.42795e-06	2.8143e-06	PCLAF/PBK/RAD51AP1/AURKB/DTL/FANCD2/BRCA1/FEN1/ECT2/BRCA2/RRM1/PCNA/CHEK1/POLD3/MSH2/RHNO1/NUCKS1/USP1/SCARA3/TOPBP1/SMC1A/PARP1/CDKN2D/COPS3/HMGN1/PRKDC/TXN/CALM1/XRCC6/MSH6/XRCC5/IKBIP/CRIP1/COL3A1/SFRP1/PTN	36
GO:1901992	BP	GO:1901992	positive regulation of mitotic cell cycle phase transition	15/577	94/18866	1.59817e-07	4.01179e-06	3.29363e-06	UBE2C/DLGAP5/CDCA5/DTL/CDK1/CDC6/CCNB1/FBXO5/TFDP1/RB1/CDK4/CDC25B/ANAPC11/RDX/CCND2	15
GO:0000077	BP	GO:0000077	DNA damage checkpoint	19/577	151/18866	1.85535e-07	4.62948e-06	3.80074e-06	GTSE1/CLSPN/BRIP1/DTL/FANCD2/CDK1/WDR76/BRCA1/CCNB1/PCNA/CHEK1/CDK2/MSH2/RHNO1/TOPBP1/RPA2/TFDP1/PRKDC/RNASEH2B	19
GO:0006401	BP	GO:0006401	RNA catabolic process	34/577	415/18866	2.03429e-07	5.04466e-06	4.1416e-06	FEN1/LSM4/LSM5/HNRNPD/YBX1/LSM3/XPO1/PSMC3/MAGOHB/EXOSC8/SET/DCP2/KHSRP/UPF3B/ELAVL1/LSM2/HNRNPR/VIM/RNASEH2B/TAF15/TARDBP/PSME2/FUS/PSMA3/HNRNPA0/CARHSP1/TRIR/HNRNPM/SLIRP/PSMA4/SYNCRIP/UBB/RBM8A/THRAP3	34
GO:0045739	BP	GO:0045739	positive regulation of DNA repair	13/577	71/18866	2.04595e-07	5.04466e-06	4.1416e-06	FOXM1/BRCA1/PCNA/HMGB1/SLF1/DDX11/XRCC1/PARP1/MAD2L2/TRIM28/PRKDC/FUS/ACTR2	13
GO:0006611	BP	GO:0006611	protein export from nucleus	21/577	184/18866	2.28449e-07	5.59968e-06	4.59727e-06	GTSE1/BARD1/CSE1L/ANP32B/DDX39A/RAN/SLBP/HNRNPA2B1/ALYREF/XPO1/MAGOHB/SRSF2/SRSF3/NUTF2/UPF3B/TXN/SRSF7/EIF5A/TPR/RBM8A/PARK7	21
GO:0061982	BP	GO:0061982	meiosis I cell cycle process	17/577	124/18866	2.3567e-07	5.7429e-06	4.71485e-06	TOP2A/SGO1/MND1/BRIP1/FANCD2/SGO2/MYBL1/PTTG1/BRCA2/PSMC3IP/FBXO5/RAD21/CENPX/CKS2/MSH6/CDC25B/UBB	17
GO:0061842	BP	GO:0061842	microtubule organizing center localization	9/577	31/18866	2.43019e-07	5.88755e-06	4.8336e-06	ASPM/DLGAP5/MAD2L1/SYNE2/NDE1/GPSM2/SUN2/ARPC5/KIF5B	9
GO:0032467	BP	GO:0032467	positive regulation of cytokinesis	10/577	40/18866	2.45514e-07	5.91362e-06	4.855e-06	CIT/KIF14/AURKB/CDC6/KIF23/RACGAP1/KIF20B/ECT2/CDC25B/RHOA	10
GO:2000779	BP	GO:2000779	regulation of double-strand break repair	14/577	85/18866	2.75942e-07	6.60833e-06	5.42535e-06	RAD51AP1/FOXM1/CHEK1/PARPBP/NSD2/DEK/SLF1/DDX11/RPA2/PARP1/MAD2L2/PRKDC/FUS/ACTR2	14
GO:0006403	BP	GO:0006403	RNA localization	24/577	236/18866	2.81183e-07	6.69538e-06	5.49682e-06	DDX39A/CKAP5/RAN/SLBP/YBX1/HNRNPA2B1/ALYREF/KHDRBS1/XPO1/MAGOHB/SRSF2/SRSF3/DCP2/KHSRP/NUTF2/UPF3B/SRSF7/HNRNPA1/EIF5A/FBL/TPR/CCT5/SFPQ/RBM8A	24
GO:0019042	BP	GO:0019042	viral latency	6/577	11/18866	3.23297e-07	7.65441e-06	6.28417e-06	NUCKS1/PSIP1/PPIA/BANF1/XRCC6/XRCC5	6
GO:0006266	BP	GO:0006266	DNA ligation	7/577	17/18866	3.59559e-07	8.46488e-06	6.94956e-06	TOP2A/LIG1/HMGB2/HMGB1/XRCC1/PAXX/XRCC6	7
GO:1902806	BP	GO:1902806	regulation of cell cycle G1/S phase transition	22/577	206/18866	3.79252e-07	8.87833e-06	7.28899e-06	GTSE1/KIF14/CDK1/CDC6/CCNB1/PCNA/EZH2/CDK2/RPA2/CDKN2C/CDKN2A/TFDP1/CDKN2D/RB1/BRD7/PRKDC/WEE1/CDK4/PSME2/TMEM14B/RDX/CCND2	22
GO:0000079	BP	GO:0000079	regulation of cyclin-dependent protein serine/threonine kinase activity	15/577	102/18866	4.78802e-07	1.11462e-05	9.15087e-06	CDKN3/CCNB2/CCNA2/PKMYT1/CDC6/CCNB1/PSRC1/CKS1B/CKS2/CDKN2C/CDKN2A/CDKN2D/CDK4/ACTB/CCND2	15
GO:0021762	BP	GO:0021762	substantia nigra development	10/577	43/18866	5.11291e-07	1.18364e-05	9.71752e-06	YWHAH/GNB4/CCDC14/CALM3/CALM2/DYNLL1/ACTB/CALM1/YWHAQ/RHOA	10
GO:0051656	BP	GO:0051656	establishment of organelle localization	34/577	432/18866	5.18127e-07	1.19284e-05	9.79303e-06	NUSAP1/DLGAP5/NDC80/NUF2/KIFC1/CDCA8/KIF14/AURKB/CDCA5/KIF2C/MAD2L1/CENPE/CENPF/KIF23/CCNB1/PSRC1/SPDL1/CENPQ/KIF22/CDK5RAP2/SYNE2/MYH10/RAN/NDE1/MAP1B/TTL/XPO1/GPSM2/SUN2/KPNB1/ACTR2/PCM1/UBB/KIF5B	34
GO:0046785	BP	GO:0046785	microtubule polymerization	13/577	77/18866	5.47024e-07	1.25244e-05	1.02824e-05	TPX2/PSRC1/STMN1/FBXO5/CENPJ/MZT1/CDK5RAP2/TUBG1/CKAP5/CEP192/NDE1/MAP1B/HDGFL3	13
GO:0000727	BP	GO:0000727	double-strand break repair via break-induced replication	6/577	12/18866	6.29857e-07	1.43421e-05	1.17747e-05	GINS2/MCM5/MCM4/MCM6/MCM3/MCM7	6
GO:0007127	BP	GO:0007127	meiosis I	16/577	119/18866	6.95939e-07	1.57608e-05	1.29394e-05	TOP2A/SGO1/MND1/BRIP1/FANCD2/SGO2/MYBL1/PTTG1/BRCA2/PSMC3IP/FBXO5/RAD21/CENPX/CKS2/CDC25B/UBB	16
GO:0009262	BP	GO:0009262	deoxyribonucleotide metabolic process	9/577	35/18866	7.6302e-07	1.71865e-05	1.41099e-05	TYMS/RRM2/RRM1/DTYMK/DCK/DUT/NUDT1/DCTPP1/NUDT15	9
GO:1904029	BP	GO:1904029	regulation of cyclin-dependent protein kinase activity	15/577	106/18866	7.95202e-07	1.78151e-05	1.4626e-05	CDKN3/CCNB2/CCNA2/PKMYT1/CDC6/CCNB1/PSRC1/CKS1B/CKS2/CDKN2C/CDKN2A/CDKN2D/CDK4/ACTB/CCND2	15
GO:0050657	BP	GO:0050657	nucleic acid transport	21/577	200/18866	9.21143e-07	2.0417e-05	1.67621e-05	DDX39A/CKAP5/RAN/SLBP/YBX1/HNRNPA2B1/ALYREF/KHDRBS1/XPO1/MAGOHB/SRSF2/SRSF3/KHSRP/NUTF2/UPF3B/SRSF7/HNRNPA1/EIF5A/TPR/SFPQ/RBM8A	21
GO:0050658	BP	GO:0050658	RNA transport	21/577	200/18866	9.21143e-07	2.0417e-05	1.67621e-05	DDX39A/CKAP5/RAN/SLBP/YBX1/HNRNPA2B1/ALYREF/KHDRBS1/XPO1/MAGOHB/SRSF2/SRSF3/KHSRP/NUTF2/UPF3B/SRSF7/HNRNPA1/EIF5A/TPR/SFPQ/RBM8A	21
GO:2000573	BP	GO:2000573	positive regulation of DNA biosynthetic process	12/577	69/18866	1.07371e-06	2.36727e-05	1.94349e-05	AURKB/RFC3/PCNA/RFC4/HNRNPD/HNRNPA2B1/RFC2/PTGES3/HSP90AA1/HNRNPA1/XRCC5/CCT5	12
GO:0051236	BP	GO:0051236	establishment of RNA localization	21/577	203/18866	1.17573e-06	2.57855e-05	2.11696e-05	DDX39A/CKAP5/RAN/SLBP/YBX1/HNRNPA2B1/ALYREF/KHDRBS1/XPO1/MAGOHB/SRSF2/SRSF3/KHSRP/NUTF2/UPF3B/SRSF7/HNRNPA1/EIF5A/TPR/SFPQ/RBM8A	21
GO:0070192	BP	GO:0070192	chromosome organization involved in meiotic cell cycle	12/577	70/18866	1.26029e-06	2.74955e-05	2.25734e-05	SGO1/BUB1B/BUB1/BRIP1/NCAPH/FANCD2/SGO2/SMC4/NCAPD2/SMC2/NCAPD3/RAD21	12
GO:0032886	BP	GO:0032886	regulation of microtubule-based process	23/577	240/18866	1.40668e-06	3.05294e-05	2.50643e-05	TPX2/KIF11/TACC3/SKA3/BRCA1/PSRC1/CKAP2/STMN1/CHEK1/SKA2/CENPJ/RANBP1/CDK5RAP2/CCP110/CEP295/CKAP5/RASSF1/MAP1B/XPO1/GPSM2/HDGFL3/TPR/RHOA	23
GO:2000134	BP	GO:2000134	negative regulation of G1/S transition of mitotic cell cycle	16/577	126/18866	1.51572e-06	3.27254e-05	2.68671e-05	GTSE1/CDK1/CCNB1/PCNA/EZH2/CDK2/RPA2/CDKN2C/CDKN2A/TFDP1/CDKN2D/RB1/BRD7/PRKDC/WEE1/CDK4	16
GO:0006298	BP	GO:0006298	mismatch repair	9/577	38/18866	1.62308e-06	3.48629e-05	2.8622e-05	LIG1/PCNA/HMGB1/POLD3/MSH2/RPA1/RPA2/RPA3/MSH6	9
GO:0006402	BP	GO:0006402	mRNA catabolic process	30/577	376/18866	1.83811e-06	3.9279e-05	3.22475e-05	LSM4/LSM5/HNRNPD/YBX1/LSM3/XPO1/PSMC3/MAGOHB/EXOSC8/SET/DCP2/KHSRP/UPF3B/ELAVL1/LSM2/HNRNPR/VIM/TAF15/TARDBP/PSME2/FUS/PSMA3/HNRNPA0/CARHSP1/HNRNPM/PSMA4/SYNCRIP/UBB/RBM8A/THRAP3	30
GO:0007135	BP	GO:0007135	meiosis II	6/577	14/18866	1.94252e-06	4.10887e-05	3.37333e-05	SGO1/BUB1B/BUB1/SGO2/MASTL/RAD21	6
GO:0061983	BP	GO:0061983	meiosis II cell cycle process	6/577	14/18866	1.94252e-06	4.10887e-05	3.37333e-05	SGO1/BUB1B/BUB1/SGO2/MASTL/RAD21	6
GO:0032506	BP	GO:0032506	cytokinetic process	9/577	39/18866	2.05323e-06	4.32111e-05	3.54757e-05	ANLN/CEP55/KIF20A/AURKB/KIF23/RACGAP1/KIF20B/ECT2/RHOA	9
GO:0051653	BP	GO:0051653	spindle localization	10/577	50/18866	2.25945e-06	4.73121e-05	3.88426e-05	NUSAP1/ASPM/NDC80/MAD2L1/SPDL1/CDK5RAP2/NDE1/GPSM2/KPNB1/ACTR2	10
GO:0051781	BP	GO:0051781	positive regulation of cell division	13/577	87/18866	2.30366e-06	4.79968e-05	3.94047e-05	CIT/KIF14/AURKB/CDC6/KIF23/RACGAP1/KIF20B/ECT2/YBX1/CDC25B/MDK/RHOA/PTN	13
GO:0051642	BP	GO:0051642	centrosome localization	8/577	30/18866	2.35459e-06	4.88139e-05	4.00756e-05	ASPM/DLGAP5/MAD2L1/SYNE2/NDE1/GPSM2/SUN2/KIF5B	8
GO:1902807	BP	GO:1902807	negative regulation of cell cycle G1/S phase transition	16/577	132/18866	2.82417e-06	5.82591e-05	4.783e-05	GTSE1/CDK1/CCNB1/PCNA/EZH2/CDK2/RPA2/CDKN2C/CDKN2A/TFDP1/CDKN2D/RB1/BRD7/PRKDC/WEE1/CDK4	16
GO:0042770	BP	GO:0042770	signal transduction in response to DNA damage	16/577	133/18866	3.1212e-06	6.40692e-05	5.26e-05	GTSE1/FOXM1/DTL/CDK1/BRCA1/ATAD5/CCNB1/BRCA2/PCNA/CHEK1/CDK2/TFDP1/MAD2L2/KMT5A/PRKDC/MIF	16
GO:0007050	BP	GO:0007050	cell cycle arrest	22/577	234/18866	3.25784e-06	6.65462e-05	5.46335e-05	GTSE1/CDKN3/FOXM1/CDK1/BRCA1/KIF20B/CCNB1/PCNA/BARD1/CDK2/MSH2/HMGN5/CDKN2C/CDKN2A/RASSF1/TFDP1/CDKN2D/RB1/RHEB/CDK4/PPM1G/MIF	22
GO:1901976	BP	GO:1901976	regulation of cell cycle checkpoint	8/577	32/18866	4.00908e-06	8.14918e-05	6.69037e-05	NDC80/MAD2L1/WDR76/CCNB1/CDK5RAP2/RPA2/RNASEH2B/TPR	8
GO:0090305	BP	GO:0090305	nucleic acid phosphodiester bond hydrolysis	26/577	313/18866	4.3203e-06	8.73918e-05	7.17475e-05	ATAD5/FEN1/RFC3/PCNA/HMGB2/HMGB1/POLD3/RFC4/ENDOG/RBBP8/RPA1/RPA2/RPA3/PARP1/MGME1/RFC2/POP7/NUDT21/EXOSC8/DCP2/KPNB1/RNASEH2B/RFC1/FOXL2/TRIR/UBB	26
GO:0000018	BP	GO:0000018	regulation of DNA recombination	14/577	107/18866	4.76647e-06	9.59511e-05	7.87746e-05	RAD51AP1/ATAD5/CHEK1/PARPBP/NSD2/MSH2/RPA2/PARP1/MAD2L2/ALYREF/KPNA2/MSH6/FUS/ACTR2	14
GO:0009263	BP	GO:0009263	deoxyribonucleotide biosynthetic process	6/577	16/18866	4.91584e-06	9.84823e-05	8.08526e-05	TYMS/RRM2/RRM1/DTYMK/DCK/DUT	6
GO:0051170	BP	GO:0051170	import into nucleus	18/577	171/18866	5.29339e-06	0.000105166	8.63396e-05	CDK1/ECT2/CSE1L/RAN/KPNA2/SNRPB/SNRPF/SNRPD1/TRIM28/NUTF2/SNRPG/KPNB1/ELAVL1/SNRPD3/HNRNPA1/TARDBP/TPR/SNRPE	18
GO:1904666	BP	GO:1904666	regulation of ubiquitin protein ligase activity	7/577	24/18866	5.30944e-06	0.000105166	8.63396e-05	UBE2C/CDC20/MAD2L1/MASTL/FBXO5/MAD2L2/UBE2S	7
GO:0044774	BP	GO:0044774	mitotic DNA integrity checkpoint	14/577	108/18866	5.32516e-06	0.000105166	8.63396e-05	TOP2A/GTSE1/CLSPN/FANCD2/CDK1/CDC6/CCNB1/PCNA/CDK2/MSH2/TOPBP1/RPA2/TFDP1/PRKDC	14
GO:0015931	BP	GO:0015931	nucleobase-containing compound transport	23/577	261/18866	5.82947e-06	0.000113624	9.32835e-05	DDX39A/CKAP5/RAN/SLBP/YBX1/HNRNPA2B1/SLC25A5/ALYREF/KHDRBS1/XPO1/MAGOHB/SRSF2/SRSF3/KHSRP/NUTF2/UPF3B/SLC25A24/SRSF7/HNRNPA1/EIF5A/TPR/SFPQ/RBM8A	23
GO:0045876	BP	GO:0045876	positive regulation of sister chromatid cohesion	5/577	10/18866	5.83524e-06	0.000113624	9.32835e-05	FEN1/SLF1/DDX11/RAD21/SFPQ	5
GO:0051231	BP	GO:0051231	spindle elongation	5/577	10/18866	5.83524e-06	0.000113624	9.32835e-05	PRC1/KIF4A/AURKB/KIF23/RACGAP1	5
GO:2000278	BP	GO:2000278	regulation of DNA biosynthetic process	14/577	109/18866	5.94124e-06	0.000115149	9.45362e-05	AURKB/RFC3/PCNA/RFC4/HNRNPD/TFDP1/HNRNPA2B1/RFC2/PTGES3/HSP90AA1/DCP2/HNRNPA1/XRCC5/CCT5	14
GO:0008334	BP	GO:0008334	histone mRNA metabolic process	7/577	25/18866	7.18053e-06	0.000138524	0.000113727	SLBP/SNRPB/SNRPF/DCP2/SNRPG/SNRPD3/SNRPE	7
GO:0046822	BP	GO:0046822	regulation of nucleocytoplasmic transport	14/577	112/18866	8.18608e-06	0.000155999	0.000128073	GTSE1/CDK1/ECT2/BARD1/ANP32B/RAN/KHDRBS1/XPO1/TRIM28/NUTF2/TXN/TARDBP/TPR/PARK7	14
GO:0000083	BP	GO:0000083	regulation of transcription involved in G1/S transition of mitotic cell cycle	8/577	35/18866	8.27354e-06	0.000155999	0.000128073	TYMS/RRM2/CDC6/DHFR/PCNA/FBXO5/TFDP1/RB1	8
GO:0006369	BP	GO:0006369	termination of RNA polymerase II transcription	8/577	35/18866	8.27354e-06	0.000155999	0.000128073	SLBP/MAZ/SNRPB/SNRPF/NUDT21/SNRPG/SNRPD3/SNRPE	8
GO:0031297	BP	GO:0031297	replication fork processing	8/577	35/18866	8.27354e-06	0.000155999	0.000128073	BRCA2/ZGRF1/PCNA/MMS22L/NUCKS1/DDX11/CENPX/ALYREF	8
GO:0040001	BP	GO:0040001	establishment of mitotic spindle localization	8/577	35/18866	8.27354e-06	0.000155999	0.000128073	NUSAP1/NDC80/MAD2L1/SPDL1/CDK5RAP2/NDE1/GPSM2/KPNB1	8
GO:0006405	BP	GO:0006405	RNA export from nucleus	16/577	144/18866	8.79749e-06	0.000164391	0.000134963	DDX39A/RAN/SLBP/HNRNPA2B1/ALYREF/KHDRBS1/XPO1/MAGOHB/SRSF2/SRSF3/UPF3B/SRSF7/HNRNPA1/EIF5A/TPR/RBM8A	16
GO:0010212	BP	GO:0010212	response to ionizing radiation	16/577	144/18866	8.79749e-06	0.000164391	0.000134963	RAD51AP1/FANCD2/BRCA1/ECT2/BRCA2/RRM1/MSH2/RHNO1/NUCKS1/TOPBP1/PARP1/PRKDC/XRCC6/XRCC5/IKBIP/SFRP1	16
GO:0007064	BP	GO:0007064	mitotic sister chromatid cohesion	7/577	26/18866	9.56801e-06	0.000177991	0.000146128	CDC20/SGO1/CDCA5/SLF1/SMC1A/RAD21/RB1	7
GO:2000781	BP	GO:2000781	positive regulation of double-strand break repair	8/577	36/18866	1.03546e-05	0.000191767	0.000157438	FOXM1/SLF1/DDX11/PARP1/MAD2L2/PRKDC/FUS/ACTR2	8
GO:0009200	BP	GO:0009200	deoxyribonucleoside triphosphate metabolic process	6/577	18/18866	1.08152e-05	0.000199411	0.000163714	TYMS/DTYMK/DUT/NUDT1/DCTPP1/NUDT15	6
GO:0007099	BP	GO:0007099	centriole replication	8/577	37/18866	1.28598e-05	0.000236066	0.000193807	BRCA1/CDK2/CEP152/CENPJ/CDK5RAP2/CCP110/CEP295/CEP135	8
GO:0060271	BP	GO:0060271	cilium assembly	28/577	377/18866	1.54675e-05	0.000282689	0.000232084	CDK1/TUBB/CEP152/MNS1/CENPJ/HAUS1/CDK5RAP2/SYNE2/TUBG1/CCP110/CEP78/CKAP5/CEP192/NDE1/CEP57/SCLT1/HSPB11/CNTRL/FAM161A/CEP135/TUBB4B/HSP90AA1/CCDC88A/DYNLL1/TUBA1A/DCTN3/ACTR2/PCM1	28
GO:1903829	BP	GO:1903829	positive regulation of cellular protein localization	26/577	338/18866	1.69358e-05	0.000308172	0.000253005	GTSE1/NDC80/CDK1/KIF20B/ECT2/CENPQ/YWHAH/ANP32B/SAE1/RAN/PARP1/TFDP1/GPSM2/TRIM28/NUTF2/CCDC88A/YWHAQ/TARDBP/TPR/EPB41L2/CCT5/RDX/PTN/PCM1/KIF5B/PARK7	26
GO:0048857	BP	GO:0048857	neural nucleus development	10/577	62/18866	1.70124e-05	0.00030822	0.000253045	YWHAH/GNB4/CCDC14/CALM3/CALM2/DYNLL1/ACTB/CALM1/YWHAQ/RHOA	10
GO:0045144	BP	GO:0045144	meiotic sister chromatid segregation	5/577	12/18866	1.74276e-05	0.000310151	0.00025463	SGO1/BUB1B/BUB1/SGO2/RAD21	5
GO:0051177	BP	GO:0051177	meiotic sister chromatid cohesion	5/577	12/18866	1.74276e-05	0.000310151	0.00025463	SGO1/BUB1B/BUB1/SGO2/RAD21	5
GO:0051255	BP	GO:0051255	spindle midzone assembly	5/577	12/18866	1.74276e-05	0.000310151	0.00025463	PRC1/KIF4A/AURKB/KIF23/RACGAP1	5
GO:0070601	BP	GO:0070601	centromeric sister chromatid cohesion	5/577	12/18866	1.74276e-05	0.000310151	0.00025463	SGO1/BUB1B/BUB1/SGO2/CTCF	5
GO:0051028	BP	GO:0051028	mRNA transport	16/577	152/18866	1.74911e-05	0.000310151	0.00025463	DDX39A/SLBP/HNRNPA2B1/ALYREF/XPO1/MAGOHB/SRSF2/SRSF3/KHSRP/NUTF2/UPF3B/SRSF7/HNRNPA1/EIF5A/TPR/RBM8A	16
GO:2001022	BP	GO:2001022	positive regulation of response to DNA damage stimulus	13/577	105/18866	1.9027e-05	0.000335956	0.000275816	FOXM1/BRCA1/PCNA/HMGB1/SLF1/DDX11/XRCC1/PARP1/MAD2L2/TRIM28/PRKDC/FUS/ACTR2	13
GO:0061351	BP	GO:0061351	neural precursor cell proliferation	16/577	154/18866	2.06068e-05	0.000362314	0.000297455	ASPM/KIF14/SHCBP1/MELK/CIP2A/RACGAP1/RRM1/NDE1/NES/NAP1L1/MDK/GNAI2/RHOA/TMEM14B/PTN/PCM1	16
GO:0030901	BP	GO:0030901	midbrain development	12/577	91/18866	2.08582e-05	0.000363666	0.000298565	YWHAH/GNB4/CCDC14/CALM3/CALM2/DYNLL1/ACTB/CALM1/YWHAQ/RHOA/SFRP1/UQCRQ	12
GO:0033273	BP	GO:0033273	response to vitamin	12/577	91/18866	2.08582e-05	0.000363666	0.000298565	TYMS/BRIP1/CDKN2D/MAP1B/SRSF2/COL1A1/PEMT/TNC/GSTP1/SFRP1/PTN/ALDH1A2	12
GO:0007020	BP	GO:0007020	microtubule nucleation	7/577	29/18866	2.09621e-05	0.000363955	0.000298803	TPX2/CENPJ/MZT1/TUBG1/CKAP5/CEP192/NDE1	7
GO:0048255	BP	GO:0048255	mRNA stabilization	9/577	51/18866	2.12602e-05	0.000367598	0.000301794	HNRNPD/YBX1/ELAVL1/TAF15/TARDBP/FUS/HNRNPA0/SYNCRIP/THRAP3	9
GO:0006284	BP	GO:0006284	base-excision repair	8/577	40/18866	2.36285e-05	0.000403524	0.000331288	FEN1/LIG1/PCNA/PARP2/XRCC1/RPA1/RPA2/RPA3	8
GO:0016572	BP	GO:0016572	histone phosphorylation	8/577	40/18866	2.36285e-05	0.000403524	0.000331288	CCNA2/AURKB/CDK1/CCNB1/CHEK1/VRK1/CDK2/BAZ1B	8
GO:0098534	BP	GO:0098534	centriole assembly	8/577	40/18866	2.36285e-05	0.000403524	0.000331288	BRCA1/CDK2/CEP152/CENPJ/CDK5RAP2/CCP110/CEP295/CEP135	8
GO:0043484	BP	GO:0043484	regulation of RNA splicing	16/577	156/18866	2.42052e-05	0.000411686	0.000337989	HNRNPA2B1/KHDRBS1/SRSF2/SRSF3/SRSF10/DAZAP1/SRSF7/HNRNPA1/FUS/RBMX/HNRNPF/HNRNPH3/HNRNPH1/RBM8A/THRAP3/HNRNPK	16
GO:0090329	BP	GO:0090329	regulation of DNA-dependent DNA replication	9/577	52/18866	2.50206e-05	0.000423825	0.000347955	RFC3/BRCA2/PCNA/FBXO5/CDK2/RFC4/GMNN/DBF4/RFC2	9
GO:1902750	BP	GO:1902750	negative regulation of cell cycle G2/M phase transition	13/577	108/18866	2.58153e-05	0.000435515	0.000357552	CLSPN/AURKB/DTL/CDK1/CDC6/BRCA1/CHEK1/TOPBP1/RAD21/PSMC3/PSME2/PSMA3/PSMA4	13
GO:1902751	BP	GO:1902751	positive regulation of cell cycle G2/M phase transition	7/577	30/18866	2.66253e-05	0.00044737	0.000367285	DTL/CDK1/ATAD5/CCNB1/FBXO5/CDK4/CDC25B	7
GO:0007018	BP	GO:0007018	microtubule-based movement	27/577	368/18866	2.71208e-05	0.000453865	0.000372618	DLGAP5/KIF11/KIF20A/KIF4A/KIFC1/KIF14/KIF15/KIF2C/CENPE/KIF23/RACGAP1/KIF20B/KIF22/SYNE2/NDE1/HSPB11/MAP1B/SUN2/KPNB1/DYNLL1/KIF2A/SLIRP/ACTR2/SFPQ/PCM1/UBB/KIF5B	27
GO:0051988	BP	GO:0051988	regulation of attachment of spindle microtubules to kinetochore	5/577	13/18866	2.76077e-05	0.000460164	0.000377789	AURKB/RACGAP1/CCNB1/ECT2/KNSTRN	5
GO:0046824	BP	GO:0046824	positive regulation of nucleocytoplasmic transport	10/577	66/18866	2.99179e-05	0.000496684	0.000407771	GTSE1/CDK1/ECT2/ANP32B/RAN/KHDRBS1/TRIM28/NUTF2/TARDBP/TPR	10
GO:1900182	BP	GO:1900182	positive regulation of protein localization to nucleus	11/577	80/18866	3.08341e-05	0.000509864	0.000418592	GTSE1/CDK1/ECT2/RAN/PARP1/TRIM28/NUTF2/TARDBP/TPR/CCT5/PARK7	11
GO:0007143	BP	GO:0007143	female meiotic nuclear division	7/577	31/18866	3.34901e-05	0.000549422	0.000451068	TOP2A/TTK/NCAPH/MASTL/FBXO5/CDC25B/UBB	7
GO:0009394	BP	GO:0009394	2'-deoxyribonucleotide metabolic process	7/577	31/18866	3.34901e-05	0.000549422	0.000451068	TYMS/DTYMK/DCK/DUT/NUDT1/DCTPP1/NUDT15	7
GO:0000387	BP	GO:0000387	spliceosomal snRNP assembly	9/577	54/18866	3.42536e-05	0.000559744	0.000459543	LSM4/SNRPB/SNRPF/SNRPD1/SRSF10/SNRPG/LSM2/SNRPD3/SNRPE	9
GO:0010833	BP	GO:0010833	telomere maintenance via telomere lengthening	11/577	81/18866	3.47098e-05	0.000564983	0.000463844	AURKB/RPA1/PARP1/HNRNPA2B1/PTGES3/HSP90AA1/DCP2/HNRNPA1/RFC1/XRCC5/CCT5	11
GO:1902369	BP	GO:1902369	negative regulation of RNA catabolic process	10/577	68/18866	3.90331e-05	0.000632884	0.000519589	HNRNPD/YBX1/ELAVL1/TAF15/TARDBP/FUS/HNRNPA0/SLIRP/SYNCRIP/THRAP3	10
GO:0044782	BP	GO:0044782	cilium organization	28/577	397/18866	3.91932e-05	0.000633016	0.000519698	CDK1/TUBB/CEP152/MNS1/CENPJ/HAUS1/CDK5RAP2/SYNE2/TUBG1/CCP110/CEP78/CKAP5/CEP192/NDE1/CEP57/SCLT1/HSPB11/CNTRL/FAM161A/CEP135/TUBB4B/HSP90AA1/CCDC88A/DYNLL1/TUBA1A/DCTN3/ACTR2/PCM1	28
GO:0042775	BP	GO:0042775	mitochondrial ATP synthesis coupled electron transport	12/577	97/18866	3.99098e-05	0.000642102	0.000527157	CDK1/CCNB1/COX8A/NDUFA12/NDUFB11/NDUFA6/NDUFS6/UQCRH/NDUFB1/CYCS/PARK7/UQCRQ	12
GO:0010165	BP	GO:0010165	response to X-ray	7/577	32/18866	4.17447e-05	0.00066333	0.000544586	BRCA2/MSH2/NUCKS1/XRCC6/XRCC5/IKBIP/SFRP1	7
GO:0090231	BP	GO:0090231	regulation of spindle checkpoint	5/577	14/18866	4.18661e-05	0.00066333	0.000544586	NDC80/MAD2L1/CCNB1/CDK5RAP2/TPR	5
GO:0090266	BP	GO:0090266	regulation of mitotic cell cycle spindle assembly checkpoint	5/577	14/18866	4.18661e-05	0.00066333	0.000544586	NDC80/MAD2L1/CCNB1/CDK5RAP2/TPR	5
GO:1903504	BP	GO:1903504	regulation of mitotic spindle checkpoint	5/577	14/18866	4.18661e-05	0.00066333	0.000544586	NDC80/MAD2L1/CCNB1/CDK5RAP2/TPR	5
GO:0042773	BP	GO:0042773	ATP synthesis coupled electron transport	12/577	98/18866	4.42367e-05	0.000698236	0.000573243	CDK1/CCNB1/COX8A/NDUFA12/NDUFB11/NDUFA6/NDUFS6/UQCRH/NDUFB1/CYCS/PARK7/UQCRQ	12
GO:0071426	BP	GO:0071426	ribonucleoprotein complex export from nucleus	14/577	130/18866	4.50402e-05	0.000708235	0.000581452	DDX39A/RAN/SLBP/HNRNPA2B1/ALYREF/XPO1/MAGOHB/SRSF2/SRSF3/UPF3B/SRSF7/EIF5A/TPR/RBM8A	14
GO:0034504	BP	GO:0034504	protein localization to nucleus	22/577	277/18866	4.6212e-05	0.000723931	0.000594338	GTSE1/CDK1/ECT2/BARD1/CSE1L/RAN/PARP1/KPNA2/XPO1/SUN2/TRIM28/NUTF2/KPNB1/ELAVL1/TXN/COL1A1/TARDBP/SUMO3/TPR/SYNE1/CCT5/PARK7	22
GO:0045005	BP	GO:0045005	DNA-dependent DNA replication maintenance of fidelity	8/577	44/18866	4.89011e-05	0.000762523	0.000626021	BRCA2/ZGRF1/PCNA/MMS22L/NUCKS1/DDX11/CENPX/ALYREF	8
GO:0071166	BP	GO:0071166	ribonucleoprotein complex localization	14/577	131/18866	4.90415e-05	0.000762523	0.000626021	DDX39A/RAN/SLBP/HNRNPA2B1/ALYREF/XPO1/MAGOHB/SRSF2/SRSF3/UPF3B/SRSF7/EIF5A/TPR/RBM8A	14
GO:0019692	BP	GO:0019692	deoxyribose phosphate metabolic process	7/577	33/18866	5.15969e-05	0.000799272	0.000656192	TYMS/DTYMK/DCK/DUT/NUDT1/DCTPP1/NUDT15	7
GO:0045840	BP	GO:0045840	positive regulation of mitotic nuclear division	9/577	57/18866	5.34154e-05	0.000824378	0.000676803	NUSAP1/UBE2C/DLGAP5/AURKB/CDCA5/SLF1/RANBP1/RB1/ANAPC11	9
GO:0006119	BP	GO:0006119	oxidative phosphorylation	15/577	149/18866	5.36189e-05	0.000824465	0.000676875	CDK1/CCNB1/MSH2/COX8A/UQCC2/RHOA/NDUFA12/NDUFB11/NDUFA6/NDUFS6/UQCRH/NDUFB1/CYCS/PARK7/UQCRQ	15
GO:0051258	BP	GO:0051258	protein polymerization	23/577	300/18866	5.40739e-05	0.000828404	0.000680109	UBE2C/TPX2/DIAPH3/TMSB15A/PSRC1/STMN1/FBXO5/CENPJ/MZT1/CDK5RAP2/TUBG1/CKAP5/CEP192/NDE1/UBE2S/MAP1B/HSP90AA1/HDGFL3/PFN1/RHOA/ARPC5/RDX/ACTR2	23
GO:0022904	BP	GO:0022904	respiratory electron transport chain	13/577	116/18866	5.52166e-05	0.000842811	0.000691937	CDK1/CCNB1/COX8A/ETFB/NDUFA12/NDUFB11/NDUFA6/NDUFS6/UQCRH/NDUFB1/CYCS/PARK7/UQCRQ	13
GO:0051293	BP	GO:0051293	establishment of spindle localization	8/577	45/18866	5.7898e-05	0.000880514	0.00072289	NUSAP1/NDC80/MAD2L1/SPDL1/CDK5RAP2/NDE1/GPSM2/KPNB1	8
GO:0031124	BP	GO:0031124	mRNA 3'-end processing	12/577	101/18866	5.97429e-05	0.000901989	0.000740521	CCNB1/BARD1/DDX39A/SLBP/ALYREF/MAGOHB/NUDT21/SRSF2/SRSF3/UPF3B/SRSF7/RBM8A	12
GO:0044773	BP	GO:0044773	mitotic DNA damage checkpoint	12/577	101/18866	5.97429e-05	0.000901989	0.000740521	GTSE1/CLSPN/FANCD2/CDK1/CCNB1/PCNA/CDK2/MSH2/TOPBP1/RPA2/TFDP1/PRKDC	12
GO:0051315	BP	GO:0051315	attachment of mitotic spindle microtubules to kinetochore	5/577	15/18866	6.12222e-05	0.000919042	0.000754521	NDC80/NUF2/AURKB/KIF2C/CENPE	5
GO:0043489	BP	GO:0043489	RNA stabilization	9/577	58/18866	6.15341e-05	0.000919042	0.000754521	HNRNPD/YBX1/ELAVL1/TAF15/TARDBP/FUS/HNRNPA0/SYNCRIP/THRAP3	9
GO:1902373	BP	GO:1902373	negative regulation of mRNA catabolic process	9/577	58/18866	6.15341e-05	0.000919042	0.000754521	HNRNPD/YBX1/ELAVL1/TAF15/TARDBP/FUS/HNRNPA0/SYNCRIP/THRAP3	9
GO:0050684	BP	GO:0050684	regulation of mRNA processing	15/577	152/18866	6.74793e-05	0.00100424	0.000824465	CCNB1/BARD1/HNRNPA2B1/KHDRBS1/NUDT21/SRSF2/SRSF3/SRSF10/DAZAP1/SRSF7/HNRNPA1/RBMX/RBM8A/THRAP3/HNRNPK	15
GO:0000380	BP	GO:0000380	alternative mRNA splicing, via spliceosome	11/577	87/18866	6.79664e-05	0.00100789	0.000827461	KHDRBS1/SRSF2/SRSF3/SRSF10/SRSF7/HNRNPA1/RBMX/HNRNPM/SFPQ/RBM8A/THRAP3	11
GO:0007019	BP	GO:0007019	microtubule depolymerization	8/577	46/18866	6.823e-05	0.00100821	0.000827725	TPX2/KIF2C/CKAP2/STMN1/CKAP5/MAP1B/HDGFL3/KIF2A	8
GO:0046605	BP	GO:0046605	regulation of centrosome cycle	9/577	59/18866	7.06674e-05	0.00104053	0.000854265	KIF11/BRCA1/CHEK1/CENPJ/RANBP1/CDK5RAP2/CCP110/CEP295/XPO1	9
GO:0072401	BP	GO:0072401	signal transduction involved in DNA integrity checkpoint	10/577	73/18866	7.27507e-05	0.00106369	0.000873277	GTSE1/DTL/CDK1/BRCA1/CCNB1/PCNA/CHEK1/CDK2/TFDP1/PRKDC	10
GO:0072422	BP	GO:0072422	signal transduction involved in DNA damage checkpoint	10/577	73/18866	7.27507e-05	0.00106369	0.000873277	GTSE1/DTL/CDK1/BRCA1/CCNB1/PCNA/CHEK1/CDK2/TFDP1/PRKDC	10
GO:0010569	BP	GO:0010569	regulation of double-strand break repair via homologous recombination	8/577	47/18866	8.00481e-05	0.00116223	0.000954177	RAD51AP1/CHEK1/PARPBP/RPA2/PARP1/MAD2L2/FUS/ACTR2	8
GO:0035722	BP	GO:0035722	interleukin-12-mediated signaling pathway	8/577	47/18866	8.00481e-05	0.00116223	0.000954177	LMNB1/PPIA/HNRNPA2B1/CFL1/SNRPA1/PSME2/HNRNPF/MIF	8
GO:0043388	BP	GO:0043388	positive regulation of DNA binding	9/577	60/18866	8.09143e-05	0.00117073	0.000961153	CDCA5/HMGB2/HMGB1/PARP1/CALM3/RB1/TRIM28/TXN/PARK7	9
GO:0006979	BP	GO:0006979	response to oxidative stress	30/577	458/18866	8.16506e-05	0.0011761	0.000965566	CCNA2/MELK/FANCD2/CDK1/DHFR/ECT2/PCNA/EZH2/CDK2/NUDT1/SCARA3/ENDOG/PSIP1/XRCC1/PARP1/HNRNPD/NUDT15/TXN/SLC25A24/COL1A1/GPX7/NDUFA12/HSPD1/HNRNPM/NDUFA6/GSTP1/SFPQ/CYCS/PRDX2/PARK7	30
GO:0072395	BP	GO:0072395	signal transduction involved in cell cycle checkpoint	10/577	74/18866	8.18503e-05	0.0011761	0.000965566	GTSE1/DTL/CDK1/BRCA1/CCNB1/PCNA/CHEK1/CDK2/TFDP1/PRKDC	10
GO:1902969	BP	GO:1902969	mitotic DNA replication	5/577	16/18866	8.68159e-05	0.00124317	0.00102063	MCM4/LIG1/BRCA2/MCM6/MCM3	5
GO:1901983	BP	GO:1901983	regulation of protein acetylation	10/577	75/18866	9.18972e-05	0.00131142	0.00107666	BRCA1/CHEK1/CEP295/FAM161A/HINT2/BRD7/SET/CTCF/KMT2A/PARK7	10
GO:0006278	BP	GO:0006278	RNA-dependent DNA biosynthetic process	10/577	76/18866	0.00010297	0.00146442	0.00120227	AURKB/RPA1/PPIA/PTGES3/HSP90AA1/DCP2/HNRNPA1/RFC1/XRCC5/CCT5	10
GO:0071349	BP	GO:0071349	cellular response to interleukin-12	8/577	49/18866	0.000108803	0.00154212	0.00126606	LMNB1/PPIA/HNRNPA2B1/CFL1/SNRPA1/PSME2/HNRNPF/MIF	8
GO:0007292	BP	GO:0007292	female gamete generation	14/577	142/18866	0.000118202	0.00166965	0.00137076	TOP2A/ASPM/TTK/NCAPH/CCNB1/BRCA2/MASTL/FBXO5/CDC25B/FOXL2/MDK/PGR/PTN/UBB	14
[truncated: 471 more rows]

## Sheet: EcS1
	ONTOLOGY	ID	Description	GeneRatio	BgRatio	pvalue	p.adjust	qvalue	geneID	Count
[truncated: 905 more rows]

## Sheet: EcS2
	ONTOLOGY	ID	Description	GeneRatio	BgRatio	pvalue	p.adjust	qvalue	geneID	Count
[truncated: 148 more rows]

## Sheet: EcS3
	ONTOLOGY	ID	Description	GeneRatio	BgRatio	pvalue	p.adjust	qvalue	geneID	Count
[truncated: 373 more rows]

## Sheet: EcS4
	ONTOLOGY	ID	Description	GeneRatio	BgRatio	pvalue	p.adjust	qvalue	geneID	Count
[truncated: 167 more rows]

[truncated: 6 more sheets: EcS5, EucS1, EucS2, EucS3, EucS4, EucS5]
