# Supplementary material for: Generation of Human Endometrial Assembloids with a Luminal Epithelium using Air–Liquid Interface Culture Methods
Source: Adv Sci (Weinh). 2023 Aug 27;10(30):2301868. doi: 10.1002/advs.202301868 (PMC10602567; doi:10.1002/advs.202301868)
Supplement: Supplementary file 9 — Supplemental Table 8 [file ADVS-10-2301868-s008.xlsx]

## Sheet: stromal cells
	p_val	avg_log2FC	pct.1	pct.2	p_val_adj
ISG15	0	2.27237	0.894	0.347	0
IFI6	0	1.85601	0.933	0.563	0
SLC2A1	0	-1.50523	0.168	0.63	0
TXNIP	0	-1.74742	0.326	0.772	0
TMSB10	0	-0.96852	0.998	0.999	0
RAMP1	0	2.07447	0.682	0.136	0
LRPAP1	0	1.40784	0.909	0.637	0
IGFBP7	0	2.23293	0.946	0.52	0
EGR1	0	-2.09951	0.564	0.897	0
HLA-A	0	1.21007	0.987	0.871	0
HLA-C	0	1.46956	0.978	0.818	0
HLA-B	0	1.29408	0.986	0.841	0
HSPA1A	0	-1.92291	0.45	0.81	0
HSPA1B	0	-1.67876	0.256	0.71	0
VEGFA	0	-1.70209	0.691	0.898	0
PGK1	0	-1.41667	0.714	0.882	0
TNFRSF11B	0	2.1181	0.908	0.473	0
NDRG1	0	-2.2906	0.377	0.872	0
LY6E	0	1.90958	0.952	0.705	0
IFITM3	0	1.29389	0.973	0.804	0
ENO2	0	-1.37938	0.122	0.58	0
DCN	0	1.37561	0.968	0.76	0
EGLN3	0	-1.6508	0.082	0.514	0
ERO1A	0	-1.81863	0.537	0.873	0
IFI27	0	2.26542	0.958	0.558	0
B2M	0	1.12172	1	0.97	0
PPIB	0	1.14361	0.95	0.794	0
IGFBP4	0	2.2946	0.966	0.605	0
MT-CO1	0	1.5238	1	0.979	0
MT-CO2	0	1.95044	1	0.958	0
MT-ATP6	0	2.16364	1	0.951	0
MT-CO3	0	2.13782	1	0.954	0
MT-ND3	0	1.62662	0.998	0.835	0
MT-CYB	0	1.72355	0.998	0.913	0
HILPDA	8.81165e-304	-1.91829	0.196	0.636	2.95525e-299
MT-ND1	2.25293e-297	1.09183	0.996	0.866	7.55589e-293
KCNQ1OT1	7.40503e-287	-1.87861	0.631	0.876	2.4835e-282
SERPINE2	1.08616e-286	1.71257	0.807	0.389	3.64275e-282
MX1	1.80524e-284	1.6741	0.678	0.184	6.05443e-280
PCOLCE	9.1397e-279	1.23844	0.872	0.549	3.06527e-274
SSR4	1.32157e-277	1.02052	0.911	0.754	4.43227e-273
CTSK	3.19453e-271	1.24877	0.856	0.527	1.07138e-266
HSP90AA1	2.0646e-270	-1.02293	0.976	0.97	6.92425e-266
BNIP3	2.48096e-265	-1.39238	0.724	0.835	8.32066e-261
CD63	4.501e-263	0.928977	0.985	0.897	1.50955e-258
HIF1A	3.4084e-259	1.10686	0.869	0.569	1.14311e-254
DNAJB1	2.79217e-258	-1.60204	0.579	0.808	9.36438e-254
IFIT1	6.19712e-252	1.76852	0.558	0.083	2.07839e-247
FAM13A	3.4736e-250	-1.13484	0.139	0.523	1.16498e-245
INSIG2	1.10226e-246	-1.18069	0.169	0.555	3.69676e-242
ERP29	2.85848e-246	1.10078	0.8	0.47	9.58675e-242
CEMIP	8.12057e-244	1.40827	0.794	0.341	2.72348e-239
CCL2	1.46206e-243	2.23436	0.571	0.101	4.90347e-239
FBLN1	2.21711e-241	1.24505	0.817	0.449	7.43574e-237
TPT1	2.61404e-239	-0.612675	0.998	0.996	8.76698e-235
CD248	9.68415e-237	1.26966	0.739	0.333	3.24787e-232
GAPDH	1.10545e-232	-1.00234	0.979	0.99	3.70744e-228
STC1	2.72487e-232	-1.14251	0.984	0.967	9.13866e-228
RPS20	1.30863e-229	-0.991793	0.912	0.912	4.38888e-225
ANGPTL4	1.48403e-229	-1.58197	0.201	0.583	4.97716e-225
C11orf96	2.41202e-228	1.05667	0.971	0.764	8.08943e-224
IER2	6.71211e-228	-1.38598	0.442	0.764	2.25111e-223
IFITM2	1.12244e-224	1.07084	0.882	0.636	3.76443e-220
MIF	1.0833e-222	-1.10722	0.744	0.829	3.63316e-218
SLC2A3	1.00024e-220	-1.32875	0.301	0.656	3.35459e-216
STAT1	4.04935e-220	1.22514	0.609	0.182	1.35807e-215
ENO1	5.55282e-220	-1.12191	0.793	0.876	1.8623e-215
SLPI	1.01466e-218	0.954933	0.933	0.598	3.40296e-214
NNMT	1.102e-218	1.17478	0.615	0.181	3.69589e-214
CD81	6.76784e-217	0.846699	0.937	0.775	2.2698e-212
MT-ND4	1.62903e-211	0.689788	0.999	0.961	5.46343e-207
ZNF395	3.57258e-211	-0.828774	0.091	0.419	1.19817e-206
PLOD2	5.91931e-204	-1.31146	0.484	0.758	1.98522e-199
TIMP1	1.22871e-203	0.897237	0.971	0.796	4.12084e-199
MMP3	1.34319e-201	1.56663	0.953	0.635	4.50479e-197
CST3	2.52084e-199	0.896441	0.88	0.683	8.45441e-195
ITM2B	8.43756e-199	0.738806	0.953	0.844	2.82979e-194
ERRFI1	5.65685e-197	-1.18571	0.238	0.589	1.89719e-192
AK4	3.29766e-196	-0.791398	0.099	0.419	1.10597e-191
BSG	1.12695e-187	0.836448	0.909	0.727	3.77956e-183
AKR1B1	2.93208e-186	0.939736	0.932	0.702	9.8336e-182
CXCL1	4.20744e-183	1.44732	0.772	0.4	1.41109e-178
FOS	2.15976e-182	-1.63199	0.446	0.744	7.24341e-178
OAZ1	5.96509e-180	0.652605	0.924	0.815	2.00057e-175
IFIT3	1.21523e-179	1.6652	0.48	0.095	4.07563e-175
MMP7	3.46419e-178	0.711337	0.875	0.52	1.16182e-173
P4HA1	1.42576e-174	-1.02555	0.737	0.815	4.7817e-170
ZNF292	3.14028e-174	-1.197	0.36	0.684	1.05319e-169
XIST	1.43692e-173	-1.05043	0.823	0.894	4.81915e-169
MXI1	4.17908e-170	-0.948272	0.236	0.561	1.40158e-165
CA12	1.52521e-168	-1.11423	0.18	0.505	5.11524e-164
FAM162A	4.07346e-167	-1.20418	0.45	0.705	1.36616e-162
RABAC1	9.17558e-167	0.820724	0.871	0.661	3.07731e-162
PDIA3	5.77685e-165	0.717477	0.923	0.75	1.93744e-160
AL133453.1	9.99086e-165	-1.17574	0.365	0.661	3.35074e-160
RPL23	1.6975e-164	-0.797314	0.926	0.926	5.69306e-160
IL1RL1	3.41279e-163	-0.923147	0.057	0.304	1.14458e-158
TNFRSF10D	4.9008e-163	-0.790195	0.153	0.463	1.64363e-158
FUS	1.64004e-162	-1.09943	0.737	0.827	5.50038e-158
SST	8.94088e-162	3.67265	0.356	0.009	2.99859e-157
RPN2	5.9653e-161	0.775691	0.762	0.485	2.00064e-156
HIST1H2BD	2.37972e-158	-0.790454	0.129	0.425	7.9811e-154
FKBP11	5.99084e-158	0.92459	0.616	0.29	2.00921e-153
PPIC	9.615e-158	0.874514	0.594	0.254	3.22468e-153
COL3A1	1.68324e-157	0.826568	0.873	0.539	5.64523e-153
ATP5F1E	2.63858e-157	0.653616	0.914	0.778	8.84928e-153
HSPH1	2.04914e-155	-1.16483	0.63	0.785	6.87241e-151
CEBPD	6.4133e-155	0.952865	0.782	0.483	2.15089e-150
GPRC5A	5.79574e-154	-1.09926	0.149	0.455	1.94377e-149
PLSCR1	8.99654e-154	0.935381	0.657	0.339	3.01726e-149
PLCG2	1.07401e-153	-1.98699	0.264	0.581	3.60201e-149
LDHA	3.78768e-153	-0.729307	0.891	0.933	1.27031e-148
HIST1H4H	6.93129e-153	-0.668904	0.038	0.253	2.32462e-148
MFAP4	6.10235e-149	1.07312	0.502	0.159	2.0466e-144
HIST1H2BG	1.50652e-147	-0.714943	0.041	0.255	5.05258e-143
HSP90AB1	9.10008e-147	-0.657639	0.957	0.912	3.05198e-142
LUM	1.41702e-144	0.859624	0.876	0.648	4.7524e-140
DDIT4	5.66518e-144	-1.17036	0.194	0.499	1.89999e-139
MT-ND6	6.06813e-144	0.77968	0.657	0.304	2.03513e-139
S100A10	6.20088e-144	-0.766681	0.882	0.916	2.07965e-139
CCNG2	1.11626e-143	-0.774524	0.202	0.513	3.74372e-139
ABL2	1.21851e-143	-1.25437	0.567	0.765	4.08665e-139
MEG3	1.28456e-143	-1.48649	0.57	0.735	4.30814e-139
IL1R1	9.29154e-142	0.767963	0.829	0.572	3.1162e-137
CARD16	1.28152e-141	1.09084	0.602	0.293	4.29797e-137
TSPYL2	2.3154e-141	-0.938739	0.196	0.496	7.76538e-137
LAMB3	6.55449e-140	-1.34833	0.203	0.511	2.19824e-135
DHRS3	1.02343e-139	-0.717718	0.112	0.384	3.43238e-135
PSME2	3.9627e-139	0.824945	0.664	0.372	1.32901e-134
FGF2	1.82101e-138	0.841734	0.799	0.513	6.10729e-134
NUCB2	2.221e-138	0.801462	0.721	0.466	7.4488e-134
CTSC	4.00858e-138	0.905875	0.772	0.49	1.3444e-133
NQO1	1.08742e-137	0.900105	0.525	0.194	3.64698e-133
BNIP3L	1.09076e-134	-0.841452	0.785	0.833	3.6582e-130
PDIA6	1.70127e-134	0.649698	0.876	0.699	5.70573e-130
ATP1B3	4.13954e-134	0.74269	0.792	0.55	1.38832e-129
LGALS3BP	9.47418e-134	0.699264	0.809	0.562	3.17745e-129
PLIN2	1.60959e-133	-1.32155	0.606	0.763	5.39825e-129
ARL6IP1	8.33445e-133	-0.931967	0.391	0.663	2.79521e-128
TWIST2	9.20401e-132	0.827603	0.648	0.367	3.08684e-127
CALB1	1.09733e-130	-1.38154	0.233	0.536	3.68022e-126
SLC5A3	3.45611e-130	-1.24836	0.727	0.866	1.15911e-125
SFRP1	1.83594e-129	1.0273	0.553	0.238	6.15739e-125
FCGRT	2.95926e-129	0.774545	0.67	0.397	9.92476e-125
ATRAID	4.31267e-127	0.739364	0.701	0.461	1.44638e-122
FAM53C	9.25734e-127	-0.917375	0.322	0.616	3.10473e-122
TENT5C	3.21242e-126	-0.526707	0.061	0.276	1.07738e-121
ATP5F1D	5.29663e-126	0.650602	0.776	0.552	1.77638e-121
MT2A	5.36777e-126	1.03216	0.998	0.942	1.80024e-121
EVA1B	5.46264e-126	0.716645	0.769	0.519	1.83206e-121
TNS1	6.32123e-126	-0.646682	0.134	0.397	2.12002e-121
HLA-F	3.90816e-125	0.750921	0.448	0.137	1.31072e-120
MME	4.76587e-125	-1.01019	0.623	0.747	1.59838e-120
DNAJA4	6.19613e-125	-0.722441	0.055	0.26	2.07806e-120
TMEM59	2.73147e-123	0.618546	0.884	0.747	9.16081e-119
TNNT1	3.43033e-123	-0.572077	0.077	0.303	1.15046e-118
MX2	6.16511e-123	0.917428	0.343	0.047	2.06766e-118
IER3	7.87691e-123	0.83211	0.989	0.891	2.64176e-118
RPS17	9.22088e-123	-0.904911	0.272	0.539	3.0925e-118
WIPI1	1.90452e-122	0.729606	0.513	0.21	6.38739e-118
LDHB	3.18536e-122	0.639969	0.771	0.525	1.06831e-117
NEAT1	7.63612e-122	-1.01333	0.995	0.998	2.561e-117
PARK7	8.95442e-122	0.653844	0.797	0.606	3.00313e-117
PSMB3	1.48227e-120	0.693788	0.626	0.341	4.97123e-116
RCN3	2.11859e-120	0.774532	0.672	0.407	7.10531e-116
OAS1	2.29725e-120	0.81495	0.343	0.054	7.70451e-116
PDGFRA	9.87256e-120	0.785586	0.766	0.506	3.31106e-115
CHORDC1	1.05136e-119	-0.997074	0.348	0.615	3.52606e-115
ATP5MC1	1.11272e-118	0.695083	0.59	0.317	3.73184e-114
CALD1	8.92385e-118	0.686662	0.906	0.724	2.99288e-113
DEDD2	1.19073e-117	-0.407918	0.058	0.262	3.99347e-113
CDCP1	1.8267e-117	-0.925138	0.275	0.547	6.12637e-113
ADRA2C	1.35e-116	0.92824	0.597	0.288	4.52765e-112
WFDC2	1.15322e-115	0.676336	0.789	0.492	3.86765e-111
EIF2AK2	2.01372e-115	0.73265	0.718	0.453	6.75361e-111
FGF7	2.06925e-115	0.811278	0.737	0.458	6.93986e-111
C4orf3	6.38125e-115	-0.791177	0.765	0.805	2.14014e-110
SRGN	7.8449e-115	0.922806	0.631	0.337	2.63102e-110
EID1	1.34761e-114	0.642869	0.871	0.716	4.51963e-110
PTPRF	2.32464e-114	-0.54173	0.082	0.305	7.79637e-110
PTMA	2.49723e-114	-0.558244	0.979	0.973	8.3752e-110
MGST1	7.3895e-114	0.739956	0.628	0.353	2.47829e-109
CXCL2	1.74993e-113	0.853821	0.553	0.239	5.86891e-109
MASP1	2.25055e-113	0.825733	0.475	0.183	7.54788e-109
PPP1R15A	2.48013e-113	-0.73376	0.812	0.833	8.31787e-109
PRDX4	4.87635e-113	0.716276	0.731	0.519	1.63543e-108
RPL38	1.77978e-112	-0.579546	0.901	0.868	5.96904e-108
IL11	2.01588e-112	0.72978	0.897	0.617	6.76085e-108
CFL1	1.61815e-111	0.561727	0.878	0.726	5.42694e-107
RPL31	6.77758e-111	-0.662491	0.873	0.871	2.27307e-106
SERPINF1	4.38449e-110	0.655892	0.338	0.062	1.47047e-105
BST2	4.76747e-110	0.906829	0.363	0.078	1.59891e-105
SPCS1	9.58168e-110	0.595924	0.718	0.487	3.21351e-105
IFI35	1.08825e-109	0.693152	0.345	0.071	3.64977e-105
RPL37A	1.63459e-108	-0.426687	0.973	0.964	5.48209e-104
APOL1	2.64652e-108	-0.980829	0.076	0.281	8.8759e-104
SGK1	3.60884e-108	-1.00189	0.598	0.74	1.21033e-103
NFKB1	7.9923e-108	0.803022	0.542	0.267	2.68046e-103
LAMA3	1.05978e-107	-1.07895	0.083	0.292	3.5543e-103
DDX58	1.57602e-107	0.855954	0.371	0.094	5.28566e-103
DDOST	3.38372e-107	0.64732	0.624	0.372	1.13483e-102
TAF10	3.40199e-107	0.621049	0.598	0.325	1.14096e-102
FLNB	6.04426e-107	-0.610114	0.109	0.34	2.02713e-102
ZFAND2A	6.83057e-107	-0.615525	0.137	0.38	2.29084e-102
GBP1	1.03188e-106	0.89654	0.359	0.082	3.46072e-102
NDUFS8	1.91743e-106	0.62086	0.551	0.276	6.43067e-102
TPI1	7.96648e-106	-0.626746	0.904	0.899	2.6718e-101
FAM133B	8.4919e-106	-0.993233	0.581	0.725	2.84801e-101
PSMB8	7.40878e-105	0.661628	0.48	0.207	2.48476e-100
CCNI	9.80454e-105	-0.740434	0.762	0.799	3.28825e-100
RPL27A	3.41813e-104	-0.486999	0.947	0.933	1.14637e-99
XAF1	9.53787e-104	0.775607	0.45	0.169	3.19881e-99
POLG2	1.13307e-103	-0.568352	0.072	0.274	3.80008e-99
JUN	6.23232e-103	-1.0752	0.713	0.818	2.09019e-98
RPS27	2.11835e-102	-0.410733	0.986	0.969	7.10452e-98
TNC	2.21284e-102	0.925583	0.515	0.239	7.42141e-98
KLF9	2.2561e-102	0.757337	0.522	0.253	7.56651e-98
IFITM1	3.84838e-102	0.669844	0.632	0.381	1.29067e-97
SLC38A2	7.08087e-102	-0.856136	0.719	0.818	2.37478e-97
OAS3	7.76815e-102	0.739307	0.358	0.09	2.60528e-97
TMSB4X	1.03919e-101	0.455403	1	0.993	3.48523e-97
POU2F2	5.82271e-101	-0.823951	0.239	0.498	1.95282e-96
MRPL41	8.24236e-101	0.596253	0.604	0.341	2.76432e-96
ARID5B	9.78466e-101	0.533511	0.945	0.775	3.28158e-96
MXD1	2.97447e-100	-0.628016	0.132	0.365	9.97576e-96
STC2	3.34638e-100	-0.812212	0.177	0.425	1.12231e-95
SCPEP1	3.7045e-100	0.649626	0.453	0.189	1.24242e-95
NRIP3	3.16845e-99	-0.46656	0.078	0.278	1.06264e-94
C1S	4.6145e-99	0.734509	0.615	0.367	1.54761e-94
NR4A3	8.98609e-99	0.716299	0.366	0.098	3.01376e-94
CHID1	9.34331e-99	0.601288	0.474	0.211	3.13356e-94
SERPINA1	2.66113e-98	0.558558	0.664	0.368	8.92489e-94
SLC25A3	3.44828e-98	0.551975	0.793	0.619	1.15649e-93
IFRD1	7.30219e-98	-0.770535	0.273	0.533	2.44901e-93
NME3	9.92711e-98	0.595602	0.618	0.383	3.32935e-93
ATOX1	1.37726e-97	0.58125	0.666	0.431	4.61907e-93
ATP6V0B	1.87608e-97	0.593765	0.702	0.497	6.29198e-93
RARRES2	2.68773e-97	0.680097	0.886	0.703	9.01411e-93
GSTP1	3.20562e-97	0.506582	0.904	0.759	1.0751e-92
UFM1	6.09828e-97	-0.843946	0.646	0.744	2.04524e-92
NFE2L2	1.19534e-96	0.554079	0.758	0.531	4.00894e-92
EMC7	1.37577e-96	0.592268	0.629	0.4	4.61406e-92
APRT	1.65881e-96	0.628859	0.629	0.406	5.5633e-92
PFKFB3	2.62428e-96	-0.757807	0.208	0.46	8.80132e-92
RASSF8	3.47948e-95	0.616504	0.816	0.613	1.16695e-90
CYBA	4.62905e-95	0.543607	0.902	0.782	1.55249e-90
PFKP	1.52144e-94	-0.738952	0.242	0.495	5.1026e-90
CHML	2.42499e-94	-0.590044	0.101	0.306	8.13292e-90
NDUFS6	1.72918e-93	0.572952	0.538	0.278	5.79932e-89
ZFAS1	1.02785e-92	-0.750938	0.748	0.815	3.44719e-88
HSPA8	1.2119e-92	-0.730796	0.824	0.819	4.06447e-88
SLC3A2	4.59771e-92	0.592912	0.672	0.441	1.54198e-87
COL6A1	9.81297e-92	-0.87481	0.948	0.891	3.29107e-87
RBPJ	1.12571e-91	-0.800912	0.339	0.582	3.7754e-87
RPS28	2.0401e-91	-0.40952	0.97	0.959	6.84208e-87
GRN	2.39902e-91	0.529231	0.801	0.6	8.04583e-87
NRIP1	1.30474e-90	-0.759087	0.308	0.555	4.37585e-86
TMEM91	2.09328e-90	-0.465106	0.12	0.339	7.02045e-86
C1R	3.07536e-90	0.656082	0.704	0.473	1.03141e-85
MARCKS	7.22044e-90	-0.744716	0.741	0.81	2.42159e-85
CD99	1.21796e-89	0.581153	0.851	0.685	4.0848e-85
MPG	3.0603e-89	0.613651	0.7	0.498	1.02636e-84
FKBP10	4.87781e-89	0.634101	0.587	0.36	1.63592e-84
NDUFC2	5.61586e-89	0.570279	0.709	0.508	1.88345e-84
EPSTI1	8.24858e-89	0.698119	0.391	0.143	2.76641e-84
CHI3L1	1.00511e-88	0.923017	0.464	0.196	3.37094e-84
C4orf48	1.02078e-88	0.4908	0.551	0.281	3.42349e-84
EFNB2	2.06024e-88	-0.917032	0.358	0.577	6.90962e-84
NDUFAF3	3.40145e-88	0.57168	0.556	0.321	1.14078e-83
LMAN2	5.0032e-87	0.522392	0.653	0.443	1.67797e-82
ATP6AP2	8.28976e-87	0.514447	0.747	0.549	2.78022e-82
SCGB2A1	1.4135e-86	0.599338	0.46	0.189	4.74059e-82
HBEGF	1.60906e-86	-0.502055	0.091	0.281	5.39646e-82
SDF2L1	2.18423e-86	0.491729	0.351	0.106	7.32546e-82
ELOB	3.37158e-86	0.470467	0.868	0.719	1.13076e-81
CLEC11A	3.41763e-85	0.587912	0.714	0.494	1.1462e-80
KDM7A	5.39123e-85	-0.475906	0.059	0.225	1.80811e-80
MAFB	6.24767e-85	-0.809102	0.092	0.281	2.09534e-80
EIF3K	8.8512e-85	0.567584	0.657	0.439	2.96852e-80
ZNF92	3.72275e-84	-0.435484	0.105	0.305	1.24854e-79
KLF7	7.69556e-84	-0.375055	0.073	0.252	2.58094e-79
CA9	9.74017e-84	-0.593384	0.178	0.406	3.26666e-79
ATP5MG	1.02349e-83	0.461853	0.812	0.645	3.43258e-79
PLAU	1.47274e-83	0.654533	0.739	0.496	4.93926e-79
LAPTM4A	1.47526e-83	0.508627	0.831	0.683	4.94773e-79
RPS29	2.47926e-83	-0.421136	0.94	0.918	8.31496e-79
FAM213A	2.86181e-83	0.612414	0.865	0.692	9.59793e-79
RPS8	3.78972e-83	-0.420482	0.981	0.966	1.271e-78
PARP9	4.91404e-83	0.595981	0.338	0.103	1.64807e-78
BAG3	5.38013e-83	-0.71092	0.216	0.442	1.80439e-78
SERF2	5.45158e-83	0.421847	0.96	0.882	1.82835e-78
KMT2A	8.02611e-83	-0.709647	0.286	0.528	2.6918e-78
MT-ND2	8.39497e-83	0.360205	0.994	0.94	2.81551e-78
CITED2	8.80329e-83	-0.750684	0.609	0.752	2.95245e-78
RPL13A	1.34441e-82	-0.389547	0.964	0.942	4.50887e-78
UQCC2	2.89942e-82	0.53555	0.439	0.195	9.72407e-78
CD151	4.00007e-82	0.483879	0.743	0.534	1.34154e-77
RSRC2	1.2447e-81	-0.789173	0.459	0.654	4.17448e-77
IGFBP3	1.35256e-81	-0.64286	0.506	0.763	4.53623e-77
MIDN	1.67772e-81	-0.796484	0.365	0.589	5.62673e-77
PDZK1IP1	2.15896e-81	-0.966107	0.187	0.418	7.24072e-77
MYO1B	2.57942e-81	-0.707985	0.358	0.58	8.65085e-77
NDUFB3	5.98213e-81	0.495689	0.596	0.383	2.00629e-76
SRA1	7.8515e-81	0.522205	0.428	0.188	2.63323e-76
FUT11	1.30587e-80	-0.513895	0.1	0.292	4.37962e-76
FNDC3A	2.93851e-80	0.537639	0.75	0.544	9.85517e-76
GRB10	3.42382e-80	-0.295193	0.05	0.204	1.14828e-75
TUFM	3.7525e-80	0.549518	0.473	0.237	1.25851e-75
TGFBI	1.06093e-79	0.767321	0.556	0.303	3.55815e-75
HTRA1	1.63999e-79	0.547037	0.468	0.23	5.50021e-75
ATF3	1.69819e-79	-0.905306	0.621	0.739	5.69539e-75
RGCC	1.87653e-79	0.754238	0.573	0.337	6.2935e-75
IVNS1ABP	2.1495e-79	-0.617665	0.132	0.337	7.20898e-75
CLK1	2.94171e-79	-0.565471	0.188	0.417	9.8659e-75
AHNAK	3.80485e-79	-0.878708	0.498	0.68	1.27607e-74
PARP14	4.06296e-79	0.553311	0.627	0.395	1.36264e-74
YWHAB	5.61268e-79	0.474114	0.76	0.559	1.88238e-74
RGS2	5.88108e-79	-0.807827	0.321	0.542	1.9724e-74
IER5	6.08358e-79	-0.61664	0.284	0.525	2.04031e-74
YEATS2	7.91831e-79	-0.406587	0.081	0.26	2.65564e-74
PEG10	8.09991e-79	-0.857575	0.129	0.325	2.71655e-74
ZFP36L1	8.11994e-79	-0.89936	0.573	0.735	2.72327e-74
TOMM7	8.36992e-79	-0.643985	0.799	0.789	2.8071e-74
LAMTOR2	9.5025e-79	0.484543	0.49	0.254	3.18695e-74
C9orf16	1.02926e-78	0.492845	0.63	0.408	3.45194e-74
AGAP1	1.29041e-78	-0.380096	0.087	0.27	4.32776e-74
POLR2L	1.4816e-78	0.480728	0.783	0.614	4.96898e-74
SLC25A36	1.46661e-77	-0.696391	0.354	0.578	4.91873e-73
NINJ1	2.04581e-77	0.632489	0.645	0.441	6.86124e-73
LINC00473	2.22348e-77	0.68215	0.478	0.242	7.45711e-73
GPX4	3.63714e-77	0.448944	0.84	0.693	1.21983e-72
IFI44L	3.87874e-77	0.598545	0.248	0.039	1.30085e-72
SPCS3	7.62591e-77	0.498678	0.579	0.36	2.55758e-72
TIMP2	7.63606e-77	0.445075	0.864	0.672	2.56098e-72
COL14A1	8.8411e-77	0.686441	0.366	0.133	2.96513e-72
NET1	1.09208e-76	-0.430741	0.074	0.243	3.66262e-72
SLC25A5	1.15097e-76	0.484813	0.521	0.29	3.86013e-72
TRA2B	1.51406e-76	-0.77291	0.432	0.633	5.07785e-72
ALDOC	2.89763e-76	-0.383181	0.098	0.285	9.71809e-72
SPTSSA	4.14405e-76	0.531072	0.582	0.372	1.38983e-71
PLEKHA2	5.23493e-76	-0.383945	0.071	0.237	1.75569e-71
GFPT2	9.81179e-76	-0.485401	0.147	0.359	3.29068e-71
ENG	3.07611e-75	0.571119	0.402	0.178	1.03167e-70
SLC6A6	3.49893e-75	-0.833008	0.33	0.55	1.17347e-70
GPI	6.20991e-75	-0.682039	0.269	0.499	2.08268e-70
SSC5D	1.71356e-74	0.582196	0.393	0.171	5.74693e-70
ISLR	2.11175e-74	0.590235	0.439	0.198	7.0824e-70
TMEM50A	6.04561e-74	0.482305	0.723	0.547	2.02758e-69
EIF5	1.39318e-73	-0.706274	0.576	0.718	4.67245e-69
EREG	1.89511e-73	0.928138	0.56	0.305	6.35582e-69
DDIT3	2.38422e-73	-0.688912	0.261	0.487	7.99621e-69
C1QBP	3.03501e-73	0.524418	0.5	0.282	1.01788e-68
RORA	3.83953e-73	-0.59974	0.206	0.426	1.2877e-68
MYL9	5.13302e-73	0.598766	0.53	0.318	1.72151e-68
NAGLU	6.05051e-73	0.498792	0.328	0.11	2.02922e-68
LNPK	7.87822e-73	-0.526894	0.182	0.394	2.6422e-68
UQCRQ	1.17216e-72	0.448765	0.735	0.547	3.93119e-68
RPL10	1.32301e-72	-0.435077	0.981	0.972	4.43711e-68
HK2	1.56438e-72	-0.49005	0.101	0.281	5.24662e-68
GSTK1	2.33942e-72	0.480062	0.381	0.158	7.84595e-68
CSRP1	3.89966e-72	0.589511	0.451	0.234	1.30787e-67
RPL21	4.61874e-72	-0.395729	0.963	0.94	1.54903e-67
RAB8B	5.51994e-72	-0.552379	0.268	0.49	1.85128e-67
TSIX	5.81823e-72	-0.63459	0.095	0.273	1.95132e-67
NDUFV2	7.59906e-72	0.483563	0.722	0.556	2.54857e-67
NR4A1	1.20255e-71	0.473351	0.792	0.567	4.03313e-67
SPTY2D1	1.44438e-71	-0.835759	0.389	0.583	4.84415e-67
WSB1	2.18831e-71	-0.930364	0.516	0.703	7.33916e-67
COX14	2.65876e-71	0.495765	0.544	0.34	8.91695e-67
TMED3	2.83414e-71	0.532883	0.586	0.386	9.50513e-67
WDR45B	3.21718e-71	-0.670765	0.416	0.617	1.07898e-66
MYLIP	3.77369e-71	-0.686141	0.317	0.539	1.26562e-66
LMNA	4.98469e-71	0.559633	0.79	0.623	1.67176e-66
TXN	5.06776e-71	0.448018	0.903	0.789	1.69963e-66
METRN	8.18813e-71	0.491353	0.496	0.272	2.74614e-66
EPB41L4A-AS1	8.61085e-71	-0.659878	0.388	0.589	2.88791e-66
IFI44	1.94052e-70	0.506462	0.268	0.063	6.50813e-66
GADD45B	2.64182e-70	-0.776538	0.232	0.444	8.86014e-66
PRDX6	3.39487e-70	0.494475	0.745	0.592	1.13857e-65
MSRB2	3.78233e-70	0.53064	0.557	0.357	1.26852e-65
FXYD5	4.2231e-70	0.544911	0.668	0.492	1.41634e-65
ISOC2	7.08808e-70	0.499817	0.415	0.199	2.3772e-65
SCGB1D2	8.79336e-70	0.526022	0.228	0.035	2.94912e-65
TKT	9.05306e-70	0.378684	0.637	0.426	3.03622e-65
ZBTB38	1.4842e-69	0.526142	0.807	0.639	4.97771e-65
EIF4B	2.57036e-69	-0.678459	0.59	0.72	8.62049e-65
MYDGF	6.74442e-69	0.458213	0.865	0.731	2.26194e-64
QPCT	9.79389e-69	0.498424	0.6	0.391	3.28468e-64
C1orf122	1.55682e-68	0.50868	0.438	0.225	5.22127e-64
SLC35E1	1.83864e-68	-0.478253	0.144	0.34	6.16642e-64
RNMT	1.84096e-68	-0.717266	0.534	0.689	6.1742e-64
IL13RA2	1.96299e-68	0.780422	0.489	0.271	6.58347e-64
ATP5MC3	2.06744e-68	0.431525	0.814	0.675	6.93376e-64
ETS2	2.41215e-68	0.49713	0.83	0.661	8.08987e-64
DDX5	2.57413e-68	0.37008	0.959	0.863	8.63311e-64
VPS28	5.12746e-68	0.542417	0.562	0.364	1.71965e-63
MAP2K2	6.17976e-68	0.463995	0.585	0.384	2.07257e-63
GOLGA8A	8.26205e-68	-0.442787	0.112	0.295	2.77092e-63
CREBRF	1.55542e-67	-0.77642	0.371	0.578	5.21657e-63
KMT2E	1.77423e-67	-0.644796	0.313	0.532	5.95043e-63
NDUFB1	1.91839e-67	0.491429	0.486	0.274	6.4339e-63
TCEAL7	2.51215e-67	-0.738883	0.199	0.395	8.42525e-63
HELZ	3.59967e-67	-0.476903	0.177	0.387	1.20726e-62
PSMB6	4.3587e-67	0.490833	0.629	0.445	1.46182e-62
PSMA5	4.71546e-67	0.457076	0.505	0.307	1.58147e-62
PSMA7	6.30479e-67	0.421322	0.829	0.666	2.1145e-62
CXCL3	7.11376e-67	0.723811	0.372	0.153	2.38581e-62
TUBB2A	9.09938e-67	-0.40806	0.127	0.314	3.05175e-62
RPL34	1.00882e-66	-0.349377	0.981	0.96	3.38338e-62
SAA2	1.54354e-66	-0.932718	0.158	0.351	5.17672e-62
ATP1B1	1.84576e-66	-1.15148	0.319	0.524	6.19029e-62
DPP7	2.29261e-66	0.471339	0.526	0.325	7.68895e-62
BACH1	2.74877e-66	-0.676974	0.456	0.644	9.21881e-62
ATP5MF	3.89563e-66	0.417152	0.715	0.545	1.30652e-61
TET1	3.99456e-66	-0.33807	0.06	0.205	1.3397e-61
NPEPPS	4.0832e-66	-0.648812	0.31	0.53	1.36942e-61
RPL26	5.82429e-66	-0.404604	0.943	0.933	1.95335e-61
TMEM179B	6.46161e-66	0.47204	0.551	0.35	2.1671e-61
EEF2	1.37551e-65	-0.491094	0.844	0.838	4.61318e-61
MAP1LC3B	1.50744e-65	-0.649029	0.767	0.769	5.05566e-61
IFIH1	1.96797e-65	0.601432	0.308	0.107	6.60017e-61
PSMB9	4.13805e-65	0.424583	0.279	0.081	1.38782e-60
ASRGL1	4.2285e-65	0.478935	0.276	0.074	1.41816e-60
CALR	4.38085e-65	0.363971	0.898	0.84	1.46925e-60
RCN2	4.54965e-65	0.432238	0.534	0.331	1.52586e-60
PSMD8	6.05953e-65	0.444156	0.72	0.549	2.03225e-60
TIMM13	1.09259e-64	0.475602	0.523	0.335	3.66433e-60
CANX	1.26755e-64	-0.600389	0.783	0.804	4.2511e-60
EIF3G	1.97599e-64	0.436917	0.57	0.37	6.62707e-60
PNPT1	2.79843e-64	0.499665	0.288	0.089	9.38538e-60
CYP1B1	2.84848e-64	0.547916	0.499	0.264	9.55322e-60
SDF4	4.15536e-64	0.453271	0.716	0.545	1.39362e-59
ATP5F1A	4.68656e-64	0.44056	0.621	0.436	1.57178e-59
TTC39C	4.72672e-64	0.433082	0.33	0.123	1.58525e-59
S100A11	6.78415e-64	0.389976	0.96	0.871	2.27527e-59
NORAD	8.0886e-64	-0.687298	0.544	0.696	2.71275e-59
PLXNA3	1.21188e-63	-0.380362	0.085	0.244	4.0644e-59
SIL1	1.33279e-63	0.475733	0.404	0.196	4.46992e-59
FAM210A	1.63404e-63	-0.47128	0.148	0.337	5.48026e-59
CREM	1.66358e-63	0.684799	0.516	0.314	5.57931e-59
MAP3K8	2.28253e-63	0.493581	0.585	0.394	7.65516e-59
AURKAIP1	4.11463e-63	0.432221	0.647	0.48	1.37996e-58
FGD4	7.16931e-63	0.460476	0.347	0.135	2.40444e-58
LAP3	8.81646e-63	0.51877	0.414	0.213	2.95686e-58
ITM2C	1.01134e-62	0.444099	0.602	0.413	3.39185e-58
C16orf72	1.07773e-62	-0.626793	0.295	0.506	3.6145e-58
NABP1	1.29035e-62	-0.675135	0.289	0.493	4.32757e-58
SHISA5	2.06042e-62	0.529377	0.488	0.295	6.91025e-58
PABPC1	2.97902e-62	-0.576396	0.773	0.799	9.99104e-58
EGFL7	3.05094e-62	0.466244	0.408	0.202	1.02323e-57
CHCHD7	3.4782e-62	-0.687458	0.336	0.538	1.16652e-57
PRMT1	3.63466e-62	0.480946	0.636	0.445	1.21899e-57
MRPS21	5.02954e-62	0.432858	0.638	0.47	1.68681e-57
KYNU	5.90146e-62	0.456975	0.204	0.032	1.97923e-57
PRDX2	8.00766e-62	0.412385	0.775	0.605	2.68561e-57
ARRDC4	8.62723e-62	-0.46314	0.097	0.259	2.8934e-57
SLC25A6	1.01333e-61	0.418738	0.777	0.6	3.3985e-57
PSMB5	1.1664e-61	0.461925	0.637	0.475	3.91188e-57
CCL7	1.1728e-61	0.698653	0.204	0.033	3.93335e-57
GBE1	1.18552e-61	-0.575267	0.266	0.478	3.97601e-57
UQCRFS1	1.21248e-61	0.452343	0.528	0.331	4.06641e-57
RPS16	1.91437e-61	-0.357217	0.964	0.949	6.42041e-57
RPS21	2.7619e-61	-0.408444	0.9	0.876	9.26287e-57
IL32	3.05342e-61	-0.611653	0.238	0.442	1.02406e-56
COPE	6.57051e-61	0.430534	0.657	0.489	2.20362e-56
MINDY2	8.15907e-61	-0.559287	0.18	0.372	2.73639e-56
KDM3A	8.5503e-61	-0.425077	0.122	0.297	2.8676e-56
PSMA3	1.11549e-60	0.462199	0.53	0.347	3.74113e-56
RHOQ	1.16589e-60	0.586629	0.61	0.436	3.91017e-56
ASAH1	1.49107e-60	0.33069	0.47	0.254	5.00077e-56
MTRNR2L8	1.78141e-59	-1.0939	0.219	0.413	5.97449e-55
UBE2L6	1.86587e-59	0.494892	0.419	0.226	6.25775e-55
PSMB1	2.47694e-59	0.41003	0.779	0.633	8.30716e-55
AP2S1	2.47912e-59	0.424444	0.783	0.636	8.31448e-55
ANO6	2.65905e-59	-0.503518	0.23	0.432	8.91794e-55
NUCB1	2.90869e-59	0.458485	0.552	0.37	9.75517e-55
RPL9	3.21513e-59	-0.351921	0.957	0.928	1.07829e-54
ACSL4	3.24472e-59	0.596173	0.526	0.339	1.08821e-54
APPL1	5.37926e-59	-0.465341	0.232	0.434	1.8041e-54
RPL39	6.98586e-59	-0.33154	0.97	0.957	2.34292e-54
RPS3A	7.45305e-59	-0.33396	0.969	0.953	2.4996e-54
SLC43A3	7.82276e-59	-0.327185	0.091	0.248	2.6236e-54
MYL12B	8.08882e-59	0.350656	0.862	0.73	2.71283e-54
KLHL24	1.07494e-58	-0.520672	0.191	0.39	3.60513e-54
FKBP2	1.35529e-58	0.442329	0.828	0.692	4.54538e-54
HMBOX1	1.61602e-58	-0.344463	0.07	0.212	5.41981e-54
SNRPG	1.63957e-58	0.407522	0.701	0.533	5.4988e-54
ADAR	2.05962e-58	0.48099	0.585	0.403	6.90757e-54
COPS9	2.51566e-58	0.403196	0.544	0.352	8.43702e-54
SFXN3	2.87293e-58	-0.412534	0.144	0.325	9.63524e-54
KCTD12	3.90501e-58	-0.526966	0.149	0.324	1.30966e-53
RAI14	5.53908e-58	-0.606791	0.394	0.592	1.8577e-53
KRT19	5.87112e-58	-0.99475	0.553	0.727	1.96906e-53
TMBIM6	5.95969e-58	0.356256	0.875	0.776	1.99876e-53
NUDT4	1.33636e-57	-0.442247	0.174	0.364	4.48189e-53
SSR3	2.002e-57	0.424918	0.728	0.557	6.7143e-53
INTS6	2.04323e-57	-0.73004	0.315	0.511	6.8526e-53
AKAP17A	2.46278e-57	-0.443381	0.16	0.347	8.25967e-53
HNRNPH1	3.14891e-57	-0.716679	0.512	0.693	1.05608e-52
HACD3	4.88707e-57	0.418252	0.376	0.181	1.63902e-52
ERP44	5.55406e-57	0.391069	0.488	0.301	1.86272e-52
CREB5	5.76938e-57	0.492938	0.539	0.356	1.93494e-52
NAA10	6.45889e-57	0.391252	0.346	0.154	2.16618e-52
ZFP36	7.34526e-57	-0.411158	0.145	0.323	2.46345e-52
TCEA3	8.45672e-57	-0.264061	0.075	0.22	2.83622e-52
KIAA1191	9.05767e-57	-0.446385	0.185	0.378	3.03776e-52
BDKRB2	1.41563e-56	0.494186	0.611	0.438	4.74775e-52
HIST1H2AC	2.0309e-56	-0.659286	0.307	0.505	6.81122e-52
ID2	2.70889e-56	-0.785441	0.619	0.719	9.08508e-52
PEBP1	3.20402e-56	0.426933	0.65	0.475	1.07456e-51
ITGA1	3.85952e-56	-0.706069	0.59	0.692	1.29441e-51
OAS2	4.73651e-56	0.441278	0.206	0.042	1.58853e-51
PSMA4	5.674e-56	0.427488	0.545	0.365	1.90295e-51
SPARC	6.48724e-56	0.487498	0.801	0.616	2.17569e-51
PSME1	1.1429e-55	0.364966	0.716	0.552	3.83307e-51
ADH5	1.14601e-55	0.445114	0.573	0.409	3.84349e-51
COL1A2	1.25317e-55	0.33868	0.924	0.729	4.2029e-51
ATP5MPL	1.57656e-55	0.379191	0.746	0.604	5.28746e-51
RPL17	1.61956e-55	-0.505829	0.301	0.502	5.43167e-51
ATG14	2.40782e-55	-0.289525	0.106	0.266	8.07534e-51
SOCS1	2.48855e-55	-0.538161	0.216	0.406	8.34609e-51
DARS	2.68513e-55	-0.568246	0.417	0.587	9.00538e-51
ATP5F1B	3.0369e-55	0.422271	0.653	0.497	1.01852e-50
CCT6A	4.25604e-55	0.414718	0.543	0.361	1.42739e-50
MKNK2	4.66051e-55	-0.605893	0.204	0.391	1.56304e-50
NGLY1	6.92957e-55	-0.373891	0.126	0.293	2.32404e-50
COX6A1	8.94874e-55	0.362503	0.836	0.715	3.00123e-50
WNT5A	1.22335e-54	0.42169	0.909	0.732	4.10288e-50
CHCHD10	1.44017e-54	0.431152	0.506	0.322	4.83005e-50
FAM129B	1.53188e-54	-0.477492	0.199	0.393	5.13763e-50
HERC5	1.99042e-54	0.562091	0.29	0.107	6.67547e-50
SAA1	3.88292e-54	-0.824575	0.201	0.387	1.30225e-49
CTSA	4.00286e-54	0.402974	0.541	0.357	1.34248e-49
PSMB2	4.0188e-54	0.39718	0.505	0.317	1.34783e-49
PLAT	4.32003e-54	0.415406	0.901	0.717	1.44885e-49
SLC1A2	5.94244e-54	0.595557	0.387	0.2	1.99298e-49
SRPX2	6.57825e-54	0.464288	0.351	0.168	2.20621e-49
LSM4	7.31904e-54	0.42356	0.447	0.259	2.45466e-49
ARL4A	1.09481e-53	-0.534203	0.226	0.416	3.67177e-49
ANKZF1	1.74503e-53	-0.364348	0.1	0.253	5.85248e-49
NDUFS7	1.93961e-53	0.404903	0.456	0.279	6.50508e-49
RIOK3	2.16321e-53	-0.576964	0.246	0.44	7.25496e-49
NDUFB10	2.78768e-53	0.410014	0.682	0.531	9.34934e-49
FIS1	3.01709e-53	0.426961	0.567	0.403	1.01187e-48
PGLS	1.06078e-52	0.457533	0.489	0.322	3.55766e-48
AKAP12	1.14796e-52	-0.977772	0.421	0.588	3.85003e-48
HEXIM1	1.60061e-52	-0.821909	0.337	0.522	5.36811e-48
DUSP5	1.65465e-52	-0.492389	0.256	0.455	5.54938e-48
COMT	1.90721e-52	0.412706	0.625	0.459	6.3964e-48
ERH	1.94753e-52	0.401878	0.692	0.545	6.53161e-48
ZNF207	2.2343e-52	-0.613154	0.512	0.666	7.4934e-48
DYNLL2	4.47994e-52	-0.504951	0.254	0.446	1.50248e-47
RTRAF	4.54354e-52	0.362838	0.643	0.479	1.52381e-47
TMED10	6.14356e-52	0.361527	0.801	0.683	2.06043e-47
TMEM147	6.30618e-52	0.35121	0.467	0.278	2.11497e-47
MRPL20	7.03517e-52	0.415303	0.576	0.419	2.35946e-47
PSMD1	9.44998e-52	0.429207	0.389	0.21	3.16933e-47
RPL28	1.05873e-51	0.326611	0.997	0.976	3.55077e-47
FLT1	1.16097e-51	-1.03972	0.138	0.289	3.89367e-47
DUSP14	1.67808e-51	0.429754	0.389	0.206	5.62794e-47
YIF1A	2.12931e-51	0.426485	0.459	0.281	7.14127e-47
HSD11B1	2.43949e-51	0.595112	0.468	0.286	8.18155e-47
TPM3	2.99721e-51	-0.604903	0.625	0.705	1.0052e-46
IFI27L1	3.22991e-51	0.385096	0.352	0.173	1.08325e-46
PRELID1	5.34923e-51	0.404483	0.627	0.459	1.79403e-46
RPL7	6.09402e-51	-0.377445	0.924	0.902	2.04381e-46
PRSS3	7.16829e-51	-0.372936	0.13	0.292	2.4041e-46
FBL	1.54671e-50	-0.435601	0.222	0.411	5.18736e-46
TMED9	1.62576e-50	0.362148	0.763	0.618	5.45247e-46
C19orf70	1.98096e-50	0.417254	0.451	0.273	6.64373e-46
OCIAD1	2.30391e-50	0.360834	0.636	0.48	7.72685e-46
LIMA1	2.31302e-50	0.364482	0.447	0.257	7.75741e-46
CUTA	2.53571e-50	0.376091	0.728	0.573	8.50427e-46
ATP2B1	3.14101e-50	0.429562	0.852	0.677	1.05343e-45
TENT5A	3.42857e-50	0.522187	0.693	0.546	1.14987e-45
CYTOR	3.95826e-50	-0.698871	0.386	0.555	1.32752e-45
PROCR	4.18489e-50	0.330787	0.22	0.062	1.40353e-45
RPS11	4.31968e-50	-0.363963	0.934	0.91	1.44874e-45
S100A6	5.09894e-50	0.275425	0.999	0.992	1.71008e-45
MRPS34	5.15707e-50	0.384042	0.586	0.423	1.72958e-45
UQCR10	6.9589e-50	0.368782	0.761	0.622	2.33388e-45
TALDO1	8.51402e-50	0.374014	0.412	0.228	2.85543e-45
TRA2A	1.12626e-49	-0.58843	0.265	0.457	3.77725e-45
NME4	1.5398e-49	0.390536	0.601	0.435	5.16419e-45
HEXB	1.64179e-49	0.391228	0.486	0.322	5.50625e-45
RNH1	2.81796e-49	0.404963	0.529	0.354	9.45087e-45
KDM5B	3.54504e-49	-0.491417	0.339	0.531	1.18894e-44
RETREG2	3.97383e-49	-0.418166	0.182	0.361	1.33274e-44
UBXN1	5.38921e-49	0.3856	0.597	0.43	1.80743e-44
SAMHD1	1.07265e-48	0.403908	0.232	0.073	3.59745e-44
MDK	1.1476e-48	0.402271	0.323	0.147	3.84883e-44
ERGIC3	1.28424e-48	0.416379	0.566	0.419	4.30709e-44
ARSG	1.35535e-48	0.420233	0.386	0.204	4.54559e-44
LRRFIP1	1.40472e-48	-0.64431	0.51	0.65	4.71116e-44
VAT1	1.47832e-48	-0.438321	0.21	0.39	4.958e-44
BTG2	1.49307e-48	-0.460011	0.11	0.257	5.00745e-44
RSBN1	1.69053e-48	-0.38865	0.139	0.298	5.6697e-44
SEC61G	1.70994e-48	-0.418306	0.843	0.81	5.7348e-44
LGALS3	1.71099e-48	0.364696	0.896	0.765	5.73832e-44
IRF7	2.3691e-48	0.387714	0.284	0.116	7.94549e-44
GINM1	2.54335e-48	0.357778	0.598	0.441	8.52987e-44
TCF7	2.94509e-48	-0.315721	0.072	0.201	9.87723e-44
RLF	2.9795e-48	-0.444708	0.236	0.425	9.99266e-44
CHMP2A	3.34308e-48	0.38021	0.633	0.475	1.1212e-43
CXCL8	3.41429e-48	-1.05407	0.992	0.963	1.14508e-43
SOX4	5.82651e-48	-0.821274	0.67	0.768	1.9541e-43
COX6B1	5.89685e-48	0.365235	0.817	0.679	1.97768e-43
UQCR11	6.72285e-48	0.350572	0.693	0.542	2.25471e-43
PRDX3	6.879e-48	0.403652	0.515	0.356	2.30708e-43
TFPI2	7.48749e-48	0.363987	0.971	0.782	2.51115e-43
REXO2	7.61368e-48	0.414098	0.597	0.445	2.55347e-43
MYH9	9.07687e-48	-0.599483	0.407	0.586	3.0442e-43
TRMT112	1.32328e-47	0.364905	0.747	0.597	4.43802e-43
SNHG12	2.11229e-47	-0.499626	0.122	0.271	7.08421e-43
BGN	2.32179e-47	0.50604	0.531	0.369	7.78682e-43
LEPROT	2.6842e-47	0.372242	0.703	0.57	9.00226e-43
PLK2	3.18134e-47	-0.633864	0.392	0.557	1.06696e-42
MUC1	3.26945e-47	-0.877625	0.282	0.462	1.09651e-42
SBNO1	3.38967e-47	-0.460387	0.303	0.489	1.13683e-42
FKBP7	5.69319e-47	0.440697	0.423	0.256	1.90938e-42
PKM	5.776e-47	-0.531636	0.824	0.826	1.93715e-42
P4HB	6.23472e-47	0.298553	0.92	0.804	2.091e-42
CALM1	6.50737e-47	-0.434087	0.868	0.84	2.18244e-42
FKBP1A	6.75902e-47	0.339215	0.626	0.465	2.26684e-42
COL6A2	8.86302e-47	-0.702749	0.955	0.869	2.97248e-42
DIS3	9.41097e-47	-0.590977	0.356	0.523	3.15625e-42
NDUFS5	9.43092e-47	0.327958	0.824	0.703	3.16294e-42
INSIG1	1.18832e-46	-0.640431	0.285	0.461	3.9854e-42
TOB2	1.38083e-46	-0.432063	0.19	0.363	4.63103e-42
CDH11	1.52861e-46	0.584967	0.535	0.373	5.12666e-42
TREM1	2.19037e-46	-0.475456	0.21	0.381	7.34605e-42
TNFAIP8	2.2546e-46	0.480389	0.321	0.157	7.56147e-42
LSM10	3.21309e-46	0.349498	0.316	0.153	1.07761e-41
COL8A1	3.40677e-46	0.480707	0.652	0.476	1.14256e-41
RPL36	9.11385e-46	-0.324145	0.956	0.924	3.0566e-41
PTN	9.20002e-46	0.347894	0.202	0.056	3.0855e-41
DYNLT1	1.09849e-45	0.348447	0.698	0.543	3.68413e-41
TUBB	1.10006e-45	-0.571836	0.532	0.654	3.68938e-41
AGPAT5	1.38716e-45	-0.299435	0.095	0.232	4.65226e-41
MRPL36	1.49158e-45	0.401467	0.445	0.286	5.00247e-41
NAA38	1.69581e-45	0.381766	0.659	0.519	5.68741e-41
SMOX	1.70652e-45	0.429491	0.43	0.266	5.72334e-41
NR2F2	1.98045e-45	0.405692	0.657	0.487	6.64203e-41
WASF2	2.01522e-45	-0.434913	0.318	0.508	6.75863e-41
RYBP	2.53122e-45	-0.442035	0.283	0.469	8.48919e-41
P4HTM	3.61794e-45	0.407702	0.33	0.165	1.21338e-40
IQGAP1	4.08491e-45	-0.56863	0.414	0.586	1.37e-40
ITPR3	4.74215e-45	-0.318244	0.09	0.226	1.59042e-40
ARL2	7.12178e-45	0.399926	0.463	0.304	2.3885e-40
KLF2	7.44353e-45	-0.468696	0.1	0.235	2.49641e-40
YTHDC1	7.72292e-45	-0.575443	0.398	0.565	2.59011e-40
ANKRD37	9.5677e-45	-0.625202	0.261	0.434	3.20881e-40
NDUFA3	1.33328e-44	0.36521	0.499	0.334	4.47154e-40
NOTCH2	2.20494e-44	-0.311564	0.131	0.284	7.39492e-40
ATP5F1C	2.78766e-44	0.324745	0.678	0.537	9.34925e-40
NMB	2.88665e-44	-0.748452	0.2	0.358	9.68126e-40
SH3KBP1	3.77188e-44	0.445869	0.556	0.401	1.26501e-39
EIF4A2	3.77732e-44	-0.574461	0.7	0.786	1.26684e-39
TUSC3	4.7005e-44	0.403845	0.589	0.448	1.57645e-39
ACADVL	4.71562e-44	0.36498	0.591	0.43	1.58152e-39
NUDT5	5.0304e-44	0.355498	0.376	0.21	1.68709e-39
PAEP	5.04645e-44	-1.08256	0.473	0.644	1.69248e-39
SPOCK1	5.09074e-44	0.492518	0.395	0.227	1.70733e-39
PXN	5.8863e-44	-0.284638	0.087	0.217	1.97415e-39
RWDD1	6.05653e-44	0.33953	0.572	0.406	2.03124e-39
NR4A2	6.55772e-44	0.399375	0.582	0.407	2.19933e-39
NEDD8	7.56259e-44	0.344945	0.784	0.661	2.53634e-39
FTH1	8.03895e-44	-0.396821	1	1	2.6961e-39
TARSL2	8.46413e-44	-0.309214	0.122	0.267	2.8387e-39
CCPG1	8.59312e-44	0.281148	0.278	0.114	2.88196e-39
CCT5	1.17402e-43	0.387252	0.451	0.284	3.93743e-39
SCD	1.18764e-43	-0.640493	0.232	0.403	3.98311e-39
SCARB2	1.59734e-43	0.296976	0.687	0.545	5.35716e-39
PGPEP1	1.63865e-43	-0.31375	0.106	0.245	5.49572e-39
FOXO3	1.77909e-43	-0.515645	0.226	0.394	5.96671e-39
SLC16A1	2.08235e-43	-0.415117	0.239	0.417	6.98378e-39
HGF	2.13746e-43	0.471086	0.572	0.394	7.16862e-39
AGR2	2.66647e-43	0.326543	0.446	0.26	8.94282e-39
TET2	2.82729e-43	-0.314739	0.092	0.223	9.48216e-39
ARHGAP21	2.86036e-43	0.433001	0.508	0.351	9.59308e-39
MORF4L1	3.56619e-43	-0.406999	0.811	0.786	1.19603e-38
MAP1B	5.65013e-43	-0.531955	0.182	0.338	1.89494e-38
EIF1	5.89875e-43	-0.256844	0.967	0.942	1.97832e-38
ZNF148	7.01524e-43	-0.482667	0.304	0.484	2.35277e-38
DNAJB4	7.97933e-43	-0.512974	0.173	0.331	2.67611e-38
GOLGB1	1.05191e-42	-0.669539	0.67	0.748	3.52789e-38
NUFIP2	1.07363e-42	-0.596735	0.439	0.609	3.60075e-38
GHITM	1.28486e-42	0.286937	0.544	0.387	4.30917e-38
PAM	1.7502e-42	-0.554414	0.445	0.604	5.86981e-38
PGP	1.90165e-42	0.302885	0.243	0.092	6.37776e-38
MDH2	2.29529e-42	0.381501	0.501	0.351	7.69795e-38
PSMG1	2.30776e-42	0.390385	0.321	0.168	7.73977e-38
MUM1L1	2.44384e-42	0.467625	0.314	0.154	8.19615e-38
LHFPL6	2.59057e-42	0.379117	0.36	0.195	8.68827e-38
ERO1B	5.74007e-42	-0.322386	0.119	0.261	1.9251e-37
KRTCAP2	6.93045e-42	0.360284	0.53	0.383	2.32433e-37
GPAA1	7.22833e-42	0.394914	0.305	0.151	2.42424e-37
RPL22	8.20934e-42	-0.331305	0.932	0.883	2.75325e-37
PJA2	9.03118e-42	-0.564406	0.475	0.617	3.02888e-37
HSPD1	9.38359e-42	-0.696472	0.744	0.752	3.14707e-37
SDE2	1.01571e-41	-0.26475	0.108	0.246	3.4065e-37
GNAI3	1.11008e-41	-0.490764	0.306	0.477	3.72299e-37
SRM	1.27988e-41	0.346491	0.338	0.178	4.29246e-37
CDKN2AIP	1.29037e-41	-0.400802	0.124	0.265	4.32765e-37
H2AFY	1.31891e-41	0.266549	0.49	0.321	4.42335e-37
CAPZB	1.45794e-41	0.327791	0.753	0.605	4.88964e-37
THY1	1.57088e-41	0.364718	0.308	0.148	5.26843e-37
PSMD7	1.60026e-41	0.339207	0.552	0.405	5.36696e-37
JMJD6	1.87727e-41	-0.349831	0.18	0.344	6.296e-37
HMGB1	1.96485e-41	0.294138	0.872	0.735	6.58971e-37
LOX	2.09701e-41	-0.698178	0.379	0.525	7.03294e-37
BRD2	2.1982e-41	-0.586086	0.533	0.656	7.37232e-37
TNFAIP6	2.70486e-41	0.406641	0.613	0.441	9.07157e-37
DECR1	2.70672e-41	0.367558	0.334	0.178	9.07779e-37
AGTRAP	3.80235e-41	0.389758	0.394	0.237	1.27523e-36
ZNF331	3.86762e-41	0.470659	0.335	0.176	1.29712e-36
HMGCS1	3.9443e-41	-0.532912	0.192	0.351	1.32284e-36
RAN	4.31979e-41	0.321255	0.709	0.565	1.44877e-36
VIM	4.46086e-41	-0.594536	0.938	0.88	1.49608e-36
BIRC3	4.95474e-41	-0.897622	0.269	0.435	1.66172e-36
RCN1	5.10869e-41	0.32534	0.662	0.53	1.71335e-36
NME1	5.40322e-41	0.348478	0.382	0.228	1.81213e-36
CTR9	5.41225e-41	-0.388717	0.214	0.379	1.81516e-36
PFDN2	6.99335e-41	0.305711	0.706	0.567	2.34543e-36
CD68	8.63769e-41	0.387331	0.494	0.345	2.89691e-36
ING2	8.72024e-41	-0.33	0.159	0.314	2.92459e-36
KLF6	8.74345e-41	0.283268	0.655	0.489	2.93238e-36
PLAGL1	8.82356e-41	-0.370362	0.162	0.317	2.95925e-36
SEC11A	8.9786e-41	0.281241	0.732	0.611	3.01124e-36
SYT11	1.05023e-40	-0.292284	0.119	0.259	3.52227e-36
UBXN7	1.51528e-40	-0.358916	0.198	0.361	5.08196e-36
CNOT8	1.68408e-40	-0.336371	0.121	0.26	5.64807e-36
TLN1	1.74533e-40	-0.508657	0.552	0.661	5.85349e-36
CRISPLD2	1.83284e-40	0.413524	0.405	0.245	6.14697e-36
ANXA7	2.64477e-40	0.302917	0.293	0.135	8.87003e-36
CIC	2.78166e-40	-0.257369	0.082	0.202	9.32912e-36
CTSZ	3.12468e-40	0.343716	0.504	0.358	1.04796e-35
CD59	3.14279e-40	0.339919	0.786	0.655	1.05403e-35
EPHX1	3.22807e-40	0.299269	0.296	0.141	1.08263e-35
ATP5IF1	3.24235e-40	0.268385	0.778	0.642	1.08742e-35
EIF2S2	3.26387e-40	0.313964	0.757	0.621	1.09464e-35
TOP1	4.5072e-40	0.335227	0.792	0.642	1.51162e-35
NDUFS2	5.33279e-40	0.386046	0.496	0.348	1.78851e-35
BTG1	5.77954e-40	-0.401272	0.903	0.852	1.93834e-35
SELENOM	7.6079e-40	0.326793	0.822	0.705	2.55154e-35
C1GALT1C1	7.82087e-40	0.347804	0.325	0.171	2.62296e-35
DNAJA1	8.2986e-40	-0.370252	0.914	0.865	2.78318e-35
DSP	9.45473e-40	-0.606508	0.219	0.378	3.17093e-35
NDUFB2	9.49599e-40	0.311117	0.658	0.519	3.18477e-35
SPEN	1.07179e-39	-0.474767	0.209	0.371	3.59456e-35
DEFB1	1.15224e-39	0.356385	0.232	0.085	3.86437e-35
COX6C	1.29554e-39	0.298062	0.821	0.706	4.34499e-35
COL6A3	1.31653e-39	0.335021	0.839	0.65	4.41539e-35
SSB	1.50198e-39	0.35886	0.631	0.486	5.03735e-35
SLC36A4	1.50362e-39	-0.428186	0.235	0.401	5.04283e-35
MMP14	1.67434e-39	-0.614612	0.575	0.68	5.61542e-35
HBP1	1.76108e-39	-0.494654	0.417	0.57	5.90632e-35
H3F3A	2.06921e-39	0.275776	0.932	0.833	6.93971e-35
STRAP	2.1388e-39	0.343451	0.456	0.308	7.1731e-35
NECTIN2	3.39076e-39	0.391543	0.398	0.253	1.13719e-34
NFKBIA	4.04065e-39	0.417024	0.75	0.611	1.35515e-34
IFT43	4.42436e-39	0.342656	0.485	0.336	1.48384e-34
RAB31	4.52071e-39	0.403055	0.45	0.3	1.51616e-34
CRABP2	4.53918e-39	0.670285	0.626	0.505	1.52235e-34
MESD	5.81158e-39	0.348196	0.647	0.513	1.94909e-34
REEP5	8.51901e-39	0.308858	0.591	0.455	2.85711e-34
IDS	1.21266e-38	-0.513949	0.415	0.572	4.06702e-34
FBXO32	1.63183e-38	-0.496679	0.177	0.325	5.47283e-34
GTF2A2	2.29948e-38	0.319314	0.519	0.378	7.71201e-34
CXADR	2.35759e-38	-0.365594	0.09	0.21	7.9069e-34
SLC6A8	2.81526e-38	-0.451643	0.123	0.254	9.4418e-34
PSMC5	3.05297e-38	0.33758	0.425	0.272	1.0239e-33
RPL24	3.21034e-38	-0.27958	0.952	0.924	1.07668e-33
OGA	5.07031e-38	-0.461736	0.223	0.383	1.70048e-33
USP53	7.28108e-38	-0.578037	0.403	0.558	2.44193e-33
SMTN	7.40902e-38	-0.368474	0.265	0.434	2.48484e-33
COMMD4	1.01097e-37	0.319631	0.276	0.133	3.39058e-33
LTBP1	1.05554e-37	0.351161	0.52	0.364	3.54007e-33
MYO1E	1.10744e-37	-0.319018	0.114	0.245	3.71414e-33
GPX8	1.14354e-37	0.329566	0.429	0.281	3.83522e-33
UBA6	1.61236e-37	-0.435213	0.249	0.412	5.40753e-33
ABHD5	1.79455e-37	-0.489329	0.289	0.455	6.01857e-33
ZKSCAN1	1.85783e-37	-0.504065	0.355	0.516	6.2308e-33
SWAP70	2.50571e-37	-0.250187	0.138	0.281	8.40364e-33
MRPS15	3.02866e-37	0.320281	0.452	0.306	1.01575e-32
RHEB	3.13094e-37	0.279068	0.462	0.311	1.05006e-32
H2AFX	3.4148e-37	-0.441435	0.253	0.415	1.14526e-32
RPLP2	4.33093e-37	-0.281563	0.964	0.938	1.45251e-32
CKAP4	5.10542e-37	0.347535	0.567	0.43	1.71225e-32
MDFIC	5.52039e-37	0.373911	0.361	0.209	1.85143e-32
LAMTOR1	6.08873e-37	0.331757	0.535	0.403	2.04204e-32
SAMD9	6.37334e-37	0.463953	0.365	0.216	2.13749e-32
CRTAP	6.92881e-37	0.309489	0.579	0.447	2.32378e-32
SIRT1	7.53503e-37	-0.378618	0.219	0.379	2.5271e-32
RPL35A	8.1276e-37	-0.274803	0.959	0.922	2.72583e-32
RER1	9.87716e-37	0.306287	0.542	0.402	3.3126e-32
ARHGAP5	1.12496e-36	-0.506157	0.346	0.511	3.7729e-32
ARPC3	1.22292e-36	0.274157	0.844	0.715	4.10144e-32
HYAL2	1.49129e-36	0.307704	0.221	0.087	5.0015e-32
WDR60	1.57559e-36	-0.388933	0.173	0.324	5.28421e-32
NAT14	1.58905e-36	0.405354	0.395	0.25	5.32937e-32
DRAM1	1.65194e-36	0.353939	0.432	0.282	5.54029e-32
MAP2K1	1.69635e-36	-0.374255	0.172	0.323	5.68921e-32
B3GAT3	1.96248e-36	0.341814	0.386	0.242	6.58175e-32
SRSF6	2.22945e-36	-0.461335	0.291	0.456	7.47713e-32
EDNRA	2.23092e-36	0.397884	0.262	0.122	7.48206e-32
TSPO	2.25455e-36	0.268406	0.825	0.71	7.5613e-32
PRDM1	2.30593e-36	-0.571287	0.358	0.509	7.73363e-32
PHF21A	2.3275e-36	-0.293784	0.146	0.289	7.80597e-32
MRPL34	2.60341e-36	0.306008	0.35	0.202	8.73131e-32
SCAND1	2.7822e-36	0.32011	0.561	0.427	9.33095e-32
PAG1	3.25041e-36	-0.412646	0.25	0.409	1.09012e-31
FNDC3B	3.57573e-36	-0.510562	0.466	0.612	1.19923e-31
HMGN3	4.26436e-36	0.313363	0.368	0.22	1.43018e-31
NARF	5.19442e-36	-0.392504	0.228	0.391	1.7421e-31
CAVIN3	5.49286e-36	0.403887	0.42	0.279	1.84219e-31
PPFIBP1	5.64635e-36	-0.451779	0.288	0.451	1.89367e-31
TES	6.02083e-36	-0.391072	0.128	0.258	2.01927e-31
LAMP1	6.45806e-36	0.261509	0.615	0.472	2.1659e-31
H2AFZ	6.79933e-36	-0.443251	0.893	0.845	2.28036e-31
COX5A	8.0883e-36	0.273495	0.596	0.459	2.71265e-31
SSR2	8.94556e-36	0.300486	0.764	0.642	3.00016e-31
BIN1	1.18383e-35	0.250873	0.319	0.17	3.97032e-31
TWIST1	1.77023e-35	0.361443	0.689	0.541	5.937e-31
STUB1	2.2395e-35	0.287384	0.557	0.42	7.51083e-31
ATP13A3	2.9225e-35	-0.541464	0.482	0.619	9.80147e-31
PYCARD	3.03787e-35	0.316336	0.452	0.308	1.01884e-30
MANF	3.34131e-35	0.273175	0.56	0.431	1.12061e-30
AP1S2	3.40825e-35	-0.455161	0.234	0.389	1.14306e-30
TMEM219	3.62539e-35	0.3133	0.554	0.425	1.21588e-30
PIGT	3.85326e-35	0.283154	0.385	0.24	1.29231e-30
POLR2K	5.14016e-35	0.300072	0.479	0.336	1.72391e-30
CRELD2	6.00651e-35	0.266605	0.23	0.097	2.01446e-30
LEPROTL1	6.35386e-35	0.290747	0.344	0.198	2.13096e-30
SNIP1	6.35542e-35	-0.300075	0.132	0.263	2.13148e-30
SUPT5H	7.17877e-35	-0.363717	0.21	0.366	2.40761e-30
NDUFB11	7.90922e-35	0.295914	0.737	0.616	2.65259e-30
ZNF791	1.16934e-34	-0.357783	0.12	0.246	3.92174e-30
CASK	1.21386e-34	-0.297957	0.172	0.315	4.07103e-30
JTB	2.7005e-34	0.300337	0.542	0.407	9.05695e-30
KDM5C	3.06482e-34	-0.349839	0.166	0.307	1.02788e-29
ETF1	3.25426e-34	0.314552	0.536	0.398	1.09141e-29
TMEM119	4.68345e-34	0.38226	0.345	0.206	1.57073e-29
NPC2	6.20191e-34	0.338776	0.84	0.727	2.08e-29
PNKD	6.22575e-34	0.290272	0.445	0.3	2.08799e-29
CYR61	7.05166e-34	-0.659246	0.586	0.667	2.36499e-29
LIPA	7.33471e-34	0.309642	0.23	0.101	2.45992e-29
COX7B	7.34572e-34	0.306799	0.736	0.625	2.46361e-29
DDX46	8.26931e-34	0.344016	0.511	0.367	2.77336e-29
ITGA2	8.32031e-34	-0.608909	0.707	0.722	2.79046e-29
BEX3	8.37287e-34	0.302131	0.765	0.627	2.80809e-29
SNU13	9.0301e-34	0.27344	0.736	0.618	3.02852e-29
CTSF	9.69653e-34	0.37946	0.412	0.282	3.25202e-29
CADM1	1.0131e-33	-0.540827	0.154	0.283	3.39774e-29
ANAPC11	1.05793e-33	0.29254	0.72	0.599	3.54808e-29
ZNF281	1.16417e-33	-0.420215	0.246	0.399	3.90439e-29
GCSH	1.23314e-33	0.310898	0.306	0.171	4.1357e-29
MT1E	1.44315e-33	0.456282	0.428	0.279	4.84003e-29
TMEM230	1.64137e-33	0.318664	0.489	0.359	5.50481e-29
LURAP1L	1.69048e-33	0.29863	0.326	0.183	5.66953e-29
ID4	1.77237e-33	-0.662547	0.32	0.467	5.94419e-29
UNC50	1.77441e-33	0.324004	0.331	0.194	5.95103e-29
ARL4D	1.86372e-33	-0.273452	0.103	0.221	6.25053e-29
TNFAIP3	2.07475e-33	0.42277	0.493	0.345	6.95828e-29
HNRNPA1	2.20176e-33	-0.503281	0.652	0.711	7.38426e-29
SEM1	2.26301e-33	0.291066	0.758	0.641	7.58967e-29
CCT3	2.41911e-33	0.299727	0.534	0.398	8.1132e-29
PEA15	2.60103e-33	-0.417577	0.195	0.338	8.72334e-29
APLP2	3.14951e-33	-0.400996	0.898	0.867	1.05628e-28
CD24	3.34955e-33	-0.810511	0.295	0.447	1.12337e-28
TYMP	3.35271e-33	0.393013	0.332	0.197	1.12443e-28
COPA	3.38921e-33	-0.469817	0.399	0.549	1.13667e-28
NBDY	3.64509e-33	0.31732	0.531	0.405	1.22249e-28
NEDD4L	3.7391e-33	-0.373389	0.148	0.279	1.25402e-28
SAP18	3.83516e-33	-0.454306	0.785	0.76	1.28624e-28
DYNC1H1	4.1244e-33	-0.505876	0.471	0.613	1.38324e-28
PRRX1	4.14168e-33	0.33082	0.827	0.687	1.38904e-28
TRIP10	4.45755e-33	-0.27776	0.162	0.303	1.49497e-28
IFT57	5.1477e-33	0.316628	0.331	0.195	1.72644e-28
CFLAR	5.52426e-33	0.327871	0.532	0.401	1.85273e-28
RNASET2	5.98434e-33	-0.883469	0.495	0.638	2.00703e-28
RCAN1	6.84089e-33	0.366584	0.229	0.1	2.2943e-28
ALDH2	7.20795e-33	0.361099	0.257	0.127	2.4174e-28
SLC52A2	7.98695e-33	0.284292	0.245	0.115	2.67866e-28
PRDX1	8.20693e-33	0.270234	0.895	0.769	2.75244e-28
UBAP2	8.93134e-33	-0.357262	0.156	0.292	2.99539e-28
RBX1	9.62814e-33	0.28247	0.713	0.599	3.22909e-28
FABP5	1.01398e-32	-0.421349	0.096	0.205	3.40068e-28
2022-09-09	1.03721e-32	-0.435217	0.306	0.468	3.47861e-28
SUMO1	1.47175e-32	0.28224	0.617	0.494	4.93596e-28
RBM39	1.67257e-32	-0.490401	0.696	0.743	5.60946e-28
NDUFAB1	1.85072e-32	0.301184	0.614	0.497	6.20693e-28
LY6K	1.86535e-32	0.34374	0.236	0.108	6.25601e-28
P3H4	1.88378e-32	0.349889	0.307	0.176	6.31783e-28
PPP1R18	1.94312e-32	-0.279003	0.155	0.291	6.51684e-28
ALDOA	2.21661e-32	-0.309418	0.13	0.259	7.43405e-28
NCOA7	2.28539e-32	0.302518	0.58	0.437	7.66475e-28
ORMDL1	3.12446e-32	0.269682	0.453	0.323	1.04788e-27
TIPARP	3.38507e-32	0.284644	0.742	0.583	1.13529e-27
GPR183	3.53114e-32	0.410455	0.293	0.16	1.18427e-27
RPL37	3.69369e-32	-0.261161	0.963	0.944	1.23879e-27
DCUN1D5	4.18091e-32	0.310679	0.361	0.227	1.40219e-27
FAM173A	4.43796e-32	0.298293	0.248	0.121	1.4884e-27
EIF4EBP1	5.07258e-32	-0.538579	0.293	0.436	1.70124e-27
MRPL57	5.50764e-32	0.283293	0.572	0.443	1.84715e-27
ME1	5.56286e-32	0.378053	0.305	0.169	1.86567e-27
NDUFA6	6.36901e-32	0.307637	0.548	0.423	2.13604e-27
IFI16	6.89278e-32	0.412866	0.664	0.547	2.3117e-27
OGT	7.12249e-32	-0.405031	0.185	0.328	2.38874e-27
TECR	8.56505e-32	0.260109	0.364	0.232	2.87255e-27
GRHPR	8.8025e-32	0.285384	0.393	0.26	2.95218e-27
DTX3L	1.03798e-31	0.284154	0.234	0.108	3.48116e-27
TRAPPC1	1.1918e-31	0.28371	0.526	0.394	3.99708e-27
HPS3	1.61667e-31	-0.353678	0.158	0.293	5.42198e-27
PIAS2	2.60586e-31	-0.376211	0.171	0.308	8.73955e-27
UCA1	2.75696e-31	-0.82159	0.268	0.412	9.24628e-27
DPCD	2.75845e-31	-0.345188	0.179	0.321	9.2513e-27
TSC1	3.10406e-31	-0.305972	0.13	0.254	1.04104e-26
DHX29	3.13627e-31	0.348673	0.331	0.195	1.05184e-26
HINT1	3.34384e-31	0.261055	0.83	0.709	1.12146e-26
LMO4	3.50476e-31	0.280596	0.654	0.519	1.17543e-26
SECTM1	3.76733e-31	0.291288	0.256	0.128	1.26349e-26
DCP2	4.06663e-31	-0.293829	0.163	0.299	1.36387e-26
MINOS1	6.02792e-31	0.264822	0.559	0.434	2.02164e-26
PDCD6	6.77884e-31	0.290089	0.613	0.493	2.27349e-26
DDX3X	7.89772e-31	-0.454873	0.799	0.797	2.64874e-26
RRP36	8.53712e-31	0.287931	0.24	0.115	2.86318e-26
ANXA4	8.98038e-31	-0.773998	0.296	0.442	3.01184e-26
SYNE2	9.70035e-31	-0.897626	0.151	0.27	3.2533e-26
CCNT2	1.01672e-30	-0.27684	0.111	0.227	3.40987e-26
CERCAM	1.04916e-30	0.276477	0.414	0.28	3.51866e-26
VAMP5	1.13587e-30	0.321036	0.349	0.221	3.80949e-26
COX20	1.213e-30	-0.439665	0.403	0.538	4.06815e-26
ECH1	1.23163e-30	0.27384	0.435	0.301	4.13065e-26
NKTR	1.45278e-30	-0.505133	0.273	0.422	4.87234e-26
SEC24A	1.47172e-30	-0.399544	0.311	0.464	4.93584e-26
LYSMD3	1.72762e-30	-0.304617	0.18	0.318	5.79409e-26
NUP58	1.92212e-30	-0.430471	0.331	0.483	6.4464e-26
NAA30	2.2859e-30	-0.272097	0.115	0.231	7.66645e-26
TANC2	2.40884e-30	-0.31436	0.119	0.237	8.07875e-26
KDELR1	2.91484e-30	0.280497	0.758	0.636	9.7758e-26
CHST2	2.97813e-30	0.37537	0.318	0.192	9.98806e-26
DHX40	4.41737e-30	-0.284432	0.153	0.281	1.4815e-25
ID1	5.13906e-30	-0.416302	0.203	0.34	1.72354e-25
DHRS7	7.14709e-30	0.29589	0.685	0.565	2.39699e-25
OSER1	7.62322e-30	-0.347704	0.286	0.439	2.55667e-25
MIR181A1HG	7.67933e-30	-0.309328	0.128	0.249	2.57549e-25
ERLEC1	9.50669e-30	0.268435	0.571	0.438	3.18835e-25
PUF60	1.00751e-29	0.299562	0.367	0.239	3.37899e-25
ESYT2	1.02876e-29	-0.284322	0.118	0.236	3.45026e-25
FIBP	1.12824e-29	0.293484	0.339	0.211	3.78389e-25
PRKDC	1.22325e-29	0.305321	0.438	0.3	4.10254e-25
SET	1.52219e-29	-0.490833	0.614	0.691	5.10512e-25
IL24	1.68427e-29	0.319297	0.486	0.298	5.6487e-25
LTBP2	1.72634e-29	0.317668	0.231	0.112	5.7898e-25
SLIRP	1.73863e-29	0.255126	0.549	0.422	5.831e-25
TAP1	1.96597e-29	0.341465	0.3	0.176	6.59346e-25
PSMA1	2.16316e-29	0.328083	0.552	0.432	7.25482e-25
DDX50	2.33058e-29	-0.321714	0.186	0.322	7.81629e-25
COL27A1	2.34188e-29	-0.297045	0.128	0.246	7.85418e-25
EIF3I	2.46451e-29	0.304972	0.529	0.419	8.26546e-25
NDUFA13	2.5584e-29	0.284793	0.48	0.36	8.58037e-25
TMEM14C	2.60203e-29	0.279153	0.61	0.5	8.72669e-25
UBE2D1	2.8051e-29	-0.57623	0.487	0.583	9.40774e-25
MEF2A	2.85251e-29	-0.40495	0.205	0.343	9.56676e-25
SNRPD1	3.15908e-29	0.267219	0.516	0.394	1.05949e-24
KLHL15	3.28028e-29	-0.285139	0.131	0.251	1.10014e-24
MAP3K4	3.60511e-29	0.319122	0.399	0.269	1.20908e-24
UBE2L3	3.77011e-29	0.28702	0.617	0.506	1.26442e-24
BID	4.25967e-29	0.251898	0.311	0.182	1.42861e-24
HK1	4.64404e-29	-0.253964	0.148	0.276	1.55752e-24
TSC22D1	4.71166e-29	0.345736	0.796	0.674	1.5802e-24
MYSM1	4.77659e-29	-0.269842	0.147	0.275	1.60197e-24
DUSP1	6.00676e-29	-0.495208	0.468	0.596	2.01455e-24
RNF217	6.32364e-29	-0.313065	0.114	0.226	2.12082e-24
PURA	7.03216e-29	-0.421508	0.32	0.465	2.35844e-24
EIF4H	7.15795e-29	-0.393296	0.416	0.557	2.40063e-24
ASXL1	7.21823e-29	-0.334324	0.233	0.378	2.42085e-24
PHB2	7.60761e-29	0.290789	0.513	0.392	2.55144e-24
MUC20-OT1	9.8622e-29	-0.434502	0.173	0.303	3.30758e-24
ADAMTS1	1.04019e-28	-0.667392	0.661	0.694	3.48858e-24
HACD4	1.49396e-28	0.3114	0.232	0.117	5.01045e-24
ZNHIT1	1.54886e-28	0.275126	0.677	0.559	5.19457e-24
CCT7	1.64488e-28	0.282174	0.448	0.328	5.5166e-24
POLR2E	1.69305e-28	0.261628	0.406	0.279	5.67815e-24
REL	1.79782e-28	0.369083	0.559	0.44	6.02954e-24
SLFN5	1.81443e-28	0.296166	0.551	0.427	6.08523e-24
CLEC2B	1.88731e-28	-0.549067	0.326	0.459	6.32965e-24
COL1A1	1.93097e-28	0.285523	0.637	0.512	6.47608e-24
DENND4C	1.98731e-28	-0.264529	0.095	0.2	6.66503e-24
NR2F1	2.00595e-28	0.370057	0.251	0.128	6.72756e-24
FAM126A	2.17126e-28	-0.396803	0.304	0.448	7.28199e-24
TARDBP	2.25084e-28	-0.340718	0.187	0.32	7.54886e-24
NAPA	2.31792e-28	0.281813	0.27	0.148	7.77386e-24
MRPS16	2.36731e-28	0.274465	0.325	0.2	7.93948e-24
MRPS36	2.57995e-28	0.2939	0.429	0.312	8.65265e-24
SH3BGRL	2.80339e-28	0.295984	0.451	0.328	9.40201e-24
RTN2	2.95254e-28	0.26987	0.229	0.115	9.90222e-24
CSNK1E	2.97297e-28	-0.408575	0.344	0.498	9.97074e-24
NPC1	3.03176e-28	-0.294397	0.137	0.256	1.01679e-23
CBX5	3.64228e-28	-0.317223	0.267	0.415	1.22155e-23
KDM6B	3.72633e-28	-0.344235	0.228	0.371	1.24974e-23
MRPL40	4.02792e-28	0.297641	0.347	0.221	1.35088e-23
KMT2C	4.55936e-28	-0.550751	0.299	0.444	1.52912e-23
NDUFA4	4.72563e-28	0.253085	0.807	0.712	1.58488e-23
MRPL47	4.93714e-28	0.290216	0.399	0.275	1.65582e-23
TP53I13	5.2379e-28	0.338078	0.39	0.268	1.75669e-23
MRPS10	5.91209e-28	0.262085	0.291	0.167	1.9828e-23
CYC1	6.2707e-28	0.286733	0.365	0.242	2.10307e-23
NMD3	6.75549e-28	-0.293499	0.187	0.322	2.26566e-23
POLR2M	6.81948e-28	-0.264373	0.103	0.209	2.28712e-23
MXD4	7.75296e-28	0.276231	0.383	0.257	2.60019e-23
SEZ6L2	8.85072e-28	-0.314862	0.269	0.412	2.96836e-23
STAT2	9.17745e-28	0.338788	0.36	0.234	3.07793e-23
HNRNPU	9.29605e-28	-0.465219	0.674	0.74	3.11771e-23
SLC7A11	1.02748e-27	0.296307	0.261	0.135	3.44597e-23
JUNB	1.07698e-27	-0.265731	0.521	0.653	3.61197e-23
NAP1L1	1.08882e-27	-0.395213	0.814	0.791	3.65168e-23
FOSB	1.16241e-27	-0.462662	0.737	0.764	3.89848e-23
MSX1	1.41735e-27	-0.306571	0.155	0.278	4.7535e-23
ARL5B	1.43681e-27	-0.414088	0.273	0.41	4.81876e-23
SETD5	1.63197e-27	-0.402261	0.283	0.425	5.4733e-23
COL4A3BP	1.67366e-27	-0.391881	0.216	0.354	5.61312e-23
USP3	1.7006e-27	-0.271933	0.165	0.294	5.70348e-23
UACA	1.94426e-27	-0.508583	0.294	0.429	6.52064e-23
MYO9A	2.08732e-27	-0.25141	0.125	0.24	7.00047e-23
2022-03-06	2.58322e-27	-0.335861	0.257	0.404	8.6636e-23
ZNF593	2.73653e-27	0.286879	0.368	0.246	9.17777e-23
TUT7	3.12278e-27	-0.400498	0.272	0.413	1.04732e-22
LAMTOR3	3.25232e-27	-0.306513	0.221	0.358	1.09076e-22
SSU72	3.4931e-27	0.263558	0.587	0.472	1.17152e-22
FN1	4.98656e-27	-0.520896	0.374	0.517	1.67239e-22
SURF1	5.94219e-27	0.283905	0.281	0.165	1.99289e-22
ADAMTS5	6.36478e-27	0.37204	0.31	0.182	2.13462e-22
STX6	6.37916e-27	-0.280584	0.158	0.281	2.13944e-22
PRKD3	6.89763e-27	-0.335399	0.217	0.355	2.31333e-22
PSMC4	7.67271e-27	0.28146	0.311	0.189	2.57327e-22
CELF1	8.14102e-27	-0.393369	0.242	0.378	2.73034e-22
QPRT	8.48251e-27	0.256853	0.516	0.387	2.84487e-22
RAB6A	8.49355e-27	-0.309512	0.164	0.29	2.84857e-22
QSOX1	8.50521e-27	-0.672816	0.443	0.577	2.85248e-22
ETFB	8.63731e-27	0.283618	0.503	0.389	2.89678e-22
MPHOSPH6	9.02992e-27	0.342804	0.373	0.258	3.02845e-22
TSPAN4	9.0386e-27	0.292896	0.514	0.397	3.03137e-22
MORC3	1.03181e-26	-0.33497	0.247	0.389	3.46048e-22
PGM3	1.03434e-26	-0.434091	0.357	0.492	3.46896e-22
EMILIN1	1.21276e-26	0.388135	0.475	0.359	4.06736e-22
GABRE	1.21505e-26	-0.305204	0.132	0.247	4.07503e-22
TXNDC12	1.30618e-26	0.2978	0.438	0.334	4.38066e-22
ECM1	1.5133e-26	0.320347	0.514	0.398	5.0753e-22
BDH2	1.63814e-26	0.316232	0.353	0.239	5.494e-22
UCHL1	1.65824e-26	0.303555	0.306	0.183	5.56142e-22
PPP1R14B	1.71847e-26	-0.520624	0.626	0.678	5.7634e-22
CD320	1.722e-26	0.284936	0.25	0.135	5.77526e-22
PDHB	1.84297e-26	0.290513	0.334	0.217	6.18096e-22
COPS2	2.10496e-26	-0.420824	0.479	0.598	7.05962e-22
SNHG7	2.25997e-26	-0.511808	0.391	0.517	7.57948e-22
MAGED2	2.35294e-26	0.253381	0.554	0.428	7.89129e-22
EIF1AX	2.53142e-26	-0.465033	0.618	0.68	8.48987e-22
LGALS8	2.5417e-26	-0.302124	0.2	0.331	8.52437e-22
FEM1C	2.56976e-26	-0.284117	0.104	0.205	8.61847e-22
PPP1CB	2.6295e-26	-0.520356	0.477	0.608	8.81881e-22
SMC2	3.21877e-26	-0.25256	0.138	0.253	1.07951e-21
EFHD2	4.23774e-26	-0.584895	0.263	0.397	1.42125e-21
NEU1	4.30212e-26	-0.441012	0.238	0.372	1.44284e-21
LSM7	4.41469e-26	0.271471	0.579	0.475	1.4806e-21
SMS	5.69992e-26	-0.36402	0.387	0.522	1.91164e-21
CD74	5.94041e-26	0.285109	0.225	0.109	1.99229e-21
CLTB	6.46252e-26	0.261665	0.297	0.18	2.1674e-21
BCAT1	7.16917e-26	-0.29321	0.124	0.234	2.4044e-21
EGLN1	7.83917e-26	-0.340571	0.25	0.389	2.6291e-21
NFE2L1	8.03323e-26	-0.35648	0.211	0.345	2.69418e-21
TAF7	8.39018e-26	-0.442194	0.448	0.569	2.8139e-21
FAM43A	9.30695e-26	0.293646	0.569	0.439	3.12137e-21
GDF15	1.05726e-25	0.325127	0.606	0.444	3.54584e-21
EPM2AIP1	1.08779e-25	-0.367827	0.131	0.239	3.64823e-21
TXNDC9	1.19413e-25	0.259021	0.255	0.145	4.00486e-21
GTF2H1	1.47244e-25	-0.286041	0.197	0.33	4.93827e-21
SCML1	1.77103e-25	-0.320812	0.231	0.364	5.93969e-21
DAPK3	2.00769e-25	-0.255414	0.151	0.272	6.73338e-21
SMG1	2.38394e-25	-0.396233	0.253	0.391	7.99526e-21
GOLGA4	2.44224e-25	-0.484417	0.682	0.729	8.19079e-21
ATP2A2	2.82258e-25	0.261622	0.444	0.333	9.46636e-21
ANKRD28	3.64084e-25	0.250747	0.462	0.341	1.22106e-20
RC3H1	3.66915e-25	-0.293566	0.161	0.281	1.23056e-20
HIP1	3.71453e-25	-0.263477	0.154	0.272	1.24578e-20
PGM1	3.9362e-25	-0.260022	0.187	0.317	1.32012e-20
ERN1	3.98215e-25	-0.358065	0.29	0.43	1.33553e-20
IRS2	4.51236e-25	-0.473862	0.356	0.487	1.51335e-20
NFKBIZ	5.08737e-25	-0.49758	0.751	0.756	1.7062e-20
TBC1D15	5.14058e-25	-0.399378	0.318	0.462	1.72405e-20
POLR3D	6.0169e-25	-0.279045	0.182	0.306	2.01795e-20
TUBA4A	6.52376e-25	-0.259965	0.145	0.261	2.18794e-20
METRNL	7.41482e-25	0.267533	0.55	0.43	2.48678e-20
AFF4	7.79717e-25	-0.407501	0.472	0.597	2.61501e-20
MET	7.83374e-25	-0.43295	0.123	0.226	2.62728e-20
ZBTB43	8.26645e-25	-0.374303	0.163	0.279	2.7724e-20
FSCN1	8.5376e-25	-0.355269	0.365	0.504	2.86334e-20
SNX17	8.54367e-25	0.251648	0.3	0.184	2.86538e-20
WAC	8.85402e-25	-0.40849	0.436	0.568	2.96946e-20
GCC2	9.44016e-25	-0.464683	0.587	0.678	3.16604e-20
C15orf48	9.57578e-25	-0.616217	0.232	0.348	3.21153e-20
DNM1	1.01657e-24	0.290413	0.25	0.141	3.40937e-20
SYNJ2	1.07264e-24	0.302249	0.394	0.274	3.59742e-20
THUMPD3-AS1	1.07719e-24	-0.509185	0.437	0.55	3.61268e-20
UQCRC1	1.24086e-24	0.267912	0.446	0.336	4.16159e-20
APP	1.45587e-24	-0.480165	0.747	0.774	4.88268e-20
SP100	1.47493e-24	0.32123	0.583	0.481	4.94663e-20
PDE4DIP	1.50366e-24	-0.409106	0.277	0.408	5.04299e-20
UGP2	1.52688e-24	-0.384545	0.327	0.46	5.12086e-20
REX1BD	1.64888e-24	0.289114	0.423	0.314	5.53002e-20
STK4	1.65458e-24	-0.275236	0.216	0.347	5.54913e-20
PLPP1	1.7705e-24	0.292316	0.226	0.118	5.9379e-20
TMEM9	2.8286e-24	0.256141	0.52	0.417	9.48657e-20
PET100	3.72503e-24	0.268188	0.409	0.3	1.2493e-19
SNRNP200	3.75069e-24	-0.301027	0.264	0.403	1.25791e-19
PHIP	4.22336e-24	-0.370776	0.259	0.398	1.41643e-19
ZRANB2	4.22846e-24	-0.413921	0.568	0.663	1.41814e-19
GEM	5.0996e-24	-0.455009	0.591	0.644	1.7103e-19
MRPL3	5.28152e-24	0.306274	0.326	0.217	1.77132e-19
TMF1	5.83865e-24	-0.452442	0.529	0.635	1.95817e-19
ST13	6.57154e-24	-0.380468	0.662	0.702	2.20396e-19
CCL20	6.5979e-24	-1.16516	0.414	0.542	2.21281e-19
HSPA5	6.719e-24	-0.339579	0.911	0.855	2.25342e-19
C12orf10	7.8463e-24	0.252571	0.262	0.154	2.63149e-19
MDH1	8.55053e-24	0.271587	0.486	0.377	2.86768e-19
TBC1D9B	9.41923e-24	-0.277957	0.162	0.28	3.15902e-19
YY1	1.65879e-23	-0.389127	0.479	0.592	5.56326e-19
CRELD1	1.71401e-23	0.260013	0.304	0.193	5.74844e-19
POLE3	1.7141e-23	-0.311778	0.233	0.362	5.74876e-19
BANF1	1.72182e-23	0.251253	0.474	0.361	5.77464e-19
RAB5C	1.8322e-23	0.271668	0.354	0.247	6.14483e-19
LCOR	2.01949e-23	-0.32695	0.153	0.264	6.77297e-19
SERTAD1	2.38559e-23	-0.438055	0.576	0.649	8.00081e-19
MRPS6	2.86311e-23	-0.460904	0.814	0.812	9.6023e-19
CDKN1C	2.93379e-23	-0.282669	0.118	0.218	9.83935e-19
ASS1	3.10967e-23	0.251679	0.248	0.139	1.04292e-18
MRPL13	3.34664e-23	0.261863	0.42	0.313	1.1224e-18
DNAJB6	3.34689e-23	-0.495773	0.553	0.624	1.12248e-18
MBNL2	3.63301e-23	-0.262187	0.169	0.286	1.21844e-18
KDM2A	5.19203e-23	-0.322902	0.224	0.35	1.7413e-18
ATP2B1-AS1	5.54887e-23	0.265254	0.277	0.168	1.86098e-18
GLS	9.43976e-23	-0.43656	0.511	0.619	3.16591e-18
MGST3	1.00231e-22	0.252044	0.743	0.639	3.36154e-18
DDX6	1.42621e-22	-0.326866	0.267	0.399	4.78322e-18
TRAPPC4	1.55105e-22	0.275893	0.322	0.212	5.2019e-18
GPX7	1.74739e-22	0.259086	0.236	0.135	5.86038e-18
XRN2	2.08672e-22	0.260324	0.522	0.417	6.99845e-18
MYADM	2.17018e-22	-0.423726	0.355	0.486	7.27834e-18
UGGT2	2.17277e-22	0.298731	0.349	0.245	7.28705e-18
CDC123	2.3697e-22	0.266688	0.289	0.184	7.94749e-18
EMC3	2.54888e-22	0.269498	0.484	0.39	8.54842e-18
WDR26	3.06846e-22	-0.388393	0.308	0.443	1.0291e-17
HMGCR	3.32853e-22	0.287142	0.278	0.169	1.11632e-17
MTF2	3.56266e-22	-0.25235	0.133	0.239	1.19484e-17
C19orf66	4.52838e-22	0.299292	0.339	0.237	1.51873e-17
DCAF5	4.80477e-22	-0.255568	0.16	0.272	1.61142e-17
CUEDC2	5.10442e-22	0.272795	0.393	0.292	1.71192e-17
TOMM20	5.58313e-22	-0.368092	0.745	0.738	1.87247e-17
LASP1	6.00673e-22	-0.257303	0.186	0.305	2.01454e-17
CISD1	6.00864e-22	0.261573	0.415	0.307	2.01518e-17
ASH1L	6.12588e-22	-0.386773	0.382	0.508	2.0545e-17
TRIO	6.32344e-22	-0.325402	0.144	0.249	2.12076e-17
PUM1	6.64222e-22	-0.328409	0.321	0.451	2.22767e-17
APOD	6.74364e-22	0.280538	0.239	0.131	2.26168e-17
DEK	8.3873e-22	-0.413489	0.654	0.689	2.81293e-17
PTS	8.39271e-22	0.279803	0.338	0.237	2.81475e-17
NEFM	1.21606e-21	-0.523039	0.278	0.395	4.07844e-17
SDHC	1.39593e-21	0.2515	0.389	0.291	4.68166e-17
POLE4	1.66876e-21	-0.260549	0.228	0.347	5.59669e-17
MAN2A1	1.79562e-21	0.2746	0.321	0.215	6.02216e-17
SYF2	3.87902e-21	-0.394904	0.534	0.621	1.30095e-16
SAMD8	4.24571e-21	-0.297034	0.173	0.283	1.42393e-16
ANAPC13	4.27583e-21	0.272373	0.323	0.223	1.43403e-16
TMEM98	4.54719e-21	0.258489	0.315	0.214	1.52504e-16
GREM2	4.65752e-21	0.274317	0.226	0.126	1.56204e-16
PLEKHA5	4.88766e-21	0.252758	0.451	0.343	1.63923e-16
RHOB	5.20679e-21	-0.530036	0.541	0.628	1.74625e-16
CAVIN1	5.66272e-21	-0.369338	0.364	0.492	1.89916e-16
FOSL2	6.4055e-21	-0.382162	0.344	0.478	2.14828e-16
KLF5	6.80533e-21	-0.363781	0.225	0.344	2.28237e-16
PMAIP1	7.56414e-21	-0.460361	0.624	0.675	2.53686e-16
INO80D	7.82732e-21	-0.251657	0.147	0.251	2.62513e-16
BDKRB1	7.96394e-21	0.419976	0.406	0.3	2.67095e-16
TAB2	8.00357e-21	-0.290137	0.225	0.35	2.68424e-16
SRSF4	8.11211e-21	-0.366214	0.405	0.534	2.72064e-16
SUCO	8.4068e-21	-0.320374	0.237	0.36	2.81947e-16
PNRC1	8.99774e-21	-0.301029	0.808	0.769	3.01766e-16
UPF2	9.05745e-21	-0.277677	0.27	0.397	3.03769e-16
ZNF721	1.17735e-20	-0.250964	0.15	0.255	3.9486e-16
PDLIM4	1.20871e-20	-0.445502	0.577	0.639	4.05378e-16
TACSTD2	1.21926e-20	-0.777362	0.346	0.464	4.08916e-16
KHDC4	1.24922e-20	-0.282594	0.125	0.222	4.18965e-16
CCNK	1.42993e-20	-0.282182	0.194	0.311	4.79569e-16
SAMD4B	2.33717e-20	-0.285816	0.183	0.298	7.8384e-16
MTR	2.62148e-20	-0.294256	0.145	0.245	8.79193e-16
POLR2H	2.87753e-20	-0.321668	0.35	0.477	9.65065e-16
RIF1	3.47853e-20	-0.341074	0.33	0.462	1.16663e-15
EFEMP2	3.59691e-20	0.251033	0.463	0.369	1.20633e-15
VPS35	4.80773e-20	-0.3196	0.323	0.45	1.61242e-15
SEC31A	5.03556e-20	-0.399957	0.602	0.67	1.68883e-15
MRPS7	5.36735e-20	0.251058	0.338	0.242	1.8001e-15
TMOD3	5.42642e-20	-0.373729	0.478	0.583	1.81991e-15
CTTNBP2NL	5.47227e-20	-0.273923	0.123	0.218	1.83529e-15
CP	6.81644e-20	-0.969962	0.779	0.849	2.2861e-15
CORO1C	6.99338e-20	-0.298687	0.238	0.358	2.34544e-15
GNB1	7.46354e-20	-0.385426	0.494	0.595	2.50312e-15
PRMT2	7.97302e-20	-0.303866	0.276	0.402	2.67399e-15
CSDE1	8.66302e-20	-0.379724	0.655	0.7	2.9054e-15
LAMB1	8.89284e-20	0.276864	0.394	0.29	2.98248e-15
AIDA	1.03661e-19	-0.328612	0.347	0.471	3.47658e-15
CHD9	1.07528e-19	-0.304875	0.277	0.397	3.60626e-15
CLSTN1	1.10522e-19	-0.344554	0.346	0.472	3.7067e-15
HOOK3	1.15092e-19	-0.29663	0.278	0.403	3.85994e-15
FAM214A	1.21016e-19	-0.279269	0.168	0.273	4.05863e-15
GLUL	1.25676e-19	-0.449829	0.379	0.491	4.21492e-15
DNAJB9	1.44413e-19	-0.523344	0.455	0.538	4.84334e-15
DDX60L	1.49682e-19	0.32162	0.23	0.136	5.02002e-15
MAN1A1	1.52397e-19	0.305912	0.315	0.215	5.11108e-15
MSL1	1.5357e-19	-0.270036	0.185	0.296	5.15044e-15
CNOT1	2.0588e-19	-0.262261	0.242	0.364	6.90481e-15
RNF213	2.17379e-19	0.279998	0.526	0.436	7.29045e-15
PAPSS1	2.41071e-19	0.250328	0.238	0.144	8.08504e-15
MKLN1	2.43089e-19	-0.388507	0.429	0.543	8.1527e-15
PTTG1IP	3.41747e-19	-0.427337	0.667	0.705	1.14615e-14
PCBP2	4.22304e-19	-0.385134	0.673	0.718	1.41632e-14
RBM33	4.30498e-19	-0.28262	0.28	0.411	1.44381e-14
IGFBP2	5.07523e-19	0.540495	0.693	0.604	1.70213e-14
KLHL5	5.08631e-19	0.286011	0.428	0.334	1.70585e-14
CEP170	5.63032e-19	-0.338508	0.354	0.47	1.8883e-14
SMIM3	8.02201e-19	-0.342786	0.384	0.492	2.69042e-14
PRDM2	9.45972e-19	-0.327819	0.279	0.391	3.1726e-14
ATP2B4	1.05751e-18	-0.29728	0.209	0.32	3.54668e-14
ERICH1	1.08825e-18	-0.250915	0.171	0.278	3.64976e-14
LRRC75A	1.1193e-18	-0.470909	0.139	0.231	3.75392e-14
TRIB1	1.12437e-18	-0.295364	0.297	0.413	3.77093e-14
LONP1	1.29754e-18	-0.262491	0.166	0.268	4.3517e-14
SQSTM1	1.29756e-18	-0.283724	0.882	0.828	4.35176e-14
SREK1IP1	1.52843e-18	-0.325214	0.331	0.451	5.12605e-14
RAB21	1.57706e-18	-0.334254	0.386	0.509	5.28914e-14
DUSP6	1.76116e-18	-0.295437	0.242	0.356	5.90656e-14
PUM2	2.92535e-18	-0.256207	0.162	0.265	9.81103e-14
NRG1	3.262e-18	0.380053	0.332	0.235	1.09401e-13
RAC2	3.61301e-18	-0.264427	0.21	0.323	1.21173e-13
NCL	4.78976e-18	-0.338161	0.81	0.78	1.60639e-13
SEC24D	4.87138e-18	-0.307122	0.386	0.506	1.63376e-13
LARP6	5.13233e-18	0.250093	0.303	0.213	1.72128e-13
ZCCHC7	5.18881e-18	-0.256628	0.165	0.265	1.74022e-13
ARID4A	5.76628e-18	-0.324198	0.193	0.298	1.9339e-13
MKRN1	7.46712e-18	-0.292167	0.226	0.339	2.50432e-13
SLCO4A1	7.84388e-18	-0.412967	0.429	0.523	2.63068e-13
FXR1	7.98667e-18	-0.383515	0.571	0.629	2.67857e-13
PLEKHA1	8.67655e-18	-0.443864	0.13	0.217	2.90994e-13
PDXDC1	9.1815e-18	-0.320322	0.251	0.364	3.07929e-13
LOXL2	1.00961e-17	-0.525351	0.512	0.579	3.38603e-13
SH3YL1	1.01482e-17	-0.465133	0.181	0.278	3.4035e-13
HSPA13	1.06105e-17	-0.26464	0.295	0.411	3.55855e-13
SPTBN1	1.23217e-17	-0.407897	0.437	0.549	4.13246e-13
BLOC1S6	1.47626e-17	-0.292214	0.304	0.419	4.95108e-13
GPATCH2L	1.67252e-17	-0.363544	0.415	0.534	5.60931e-13
PDE4B	1.8783e-17	0.274597	0.386	0.29	6.29946e-13
SESTD1	1.95821e-17	-0.288979	0.17	0.268	6.56745e-13
CD2AP	2.64426e-17	-0.37869	0.237	0.349	8.86833e-13
PDLIM2	2.90354e-17	-0.36469	0.578	0.62	9.7379e-13
AKAP13	3.23331e-17	-0.375329	0.359	0.477	1.08439e-12
TMEM159	3.31292e-17	-0.311111	0.181	0.281	1.11109e-12
TCEA1	3.38851e-17	-0.340489	0.54	0.617	1.13644e-12
MAFK	3.68361e-17	-0.317514	0.127	0.215	1.23541e-12
MAP3K2	4.16125e-17	-0.310353	0.278	0.391	1.3956e-12
EBLN3P	4.68604e-17	-0.270207	0.24	0.351	1.5716e-12
ARPP19	4.76614e-17	-0.298804	0.301	0.422	1.59847e-12
EML1	5.34466e-17	0.256172	0.269	0.178	1.79249e-12
MFAP2	5.47174e-17	0.28734	0.461	0.376	1.83511e-12
UGDH	6.90211e-17	-0.289726	0.233	0.343	2.31483e-12
NSA2	7.20445e-17	-0.409492	0.642	0.663	2.41623e-12
SERINC1	8.17052e-17	-0.358687	0.487	0.6	2.74023e-12
FNIP1	8.32018e-17	-0.386368	0.469	0.578	2.79042e-12
ZBTB20	9.85978e-17	-0.375372	0.443	0.541	3.30677e-12
RICTOR	1.12688e-16	-0.322283	0.279	0.394	3.77932e-12
LPP	1.52465e-16	-0.395012	0.471	0.569	5.11338e-12
HSPG2	1.56164e-16	-0.35991	0.147	0.239	5.23743e-12
JMJD1C	1.57327e-16	-0.340478	0.393	0.511	5.27644e-12
PERP	1.7863e-16	-0.481805	0.446	0.543	5.9909e-12
TNRC6B	1.85297e-16	-0.325628	0.352	0.463	6.21448e-12
STARD13	2.23881e-16	0.278677	0.274	0.188	7.50852e-12
PHF3	2.26315e-16	-0.380998	0.43	0.532	7.59014e-12
EXOC1	2.40247e-16	-0.255166	0.17	0.265	8.05742e-12
MORF4L2	2.47488e-16	-0.353524	0.705	0.73	8.30026e-12
PPIF	2.5839e-16	-0.274309	0.268	0.379	8.66589e-12
KLF10	3.85093e-16	-0.261017	0.241	0.35	1.29153e-11
OSBPL8	3.89889e-16	-0.336575	0.522	0.604	1.30761e-11
ARF6	4.04495e-16	-0.275412	0.28	0.395	1.3566e-11
EIF2A	4.18881e-16	-0.315397	0.416	0.525	1.40484e-11
RARRES1	4.687e-16	0.263646	0.209	0.128	1.57193e-11
GOLGA3	4.73648e-16	-0.341044	0.296	0.408	1.58852e-11
AC003092.1	5.23521e-16	-0.28736	0.126	0.207	1.75578e-11
ZBTB7A	5.89427e-16	-0.26665	0.232	0.34	1.97682e-11
PCDH9	6.26113e-16	-0.353726	0.183	0.274	2.09986e-11
ATF4	7.43202e-16	-0.335941	0.743	0.755	2.49255e-11
CACYBP	7.79209e-16	-0.354794	0.428	0.519	2.61331e-11
STK17B	7.83015e-16	-0.350087	0.168	0.259	2.62607e-11
TNIP1	8.86717e-16	-0.341943	0.414	0.527	2.97387e-11
GJA1	8.90956e-16	-0.378122	0.709	0.717	2.98809e-11
NBEAL1	8.98965e-16	-0.313662	0.234	0.342	3.01495e-11
IRF1	9.28279e-16	0.288326	0.495	0.417	3.11326e-11
RNF149	9.32401e-16	-0.275613	0.262	0.372	3.12709e-11
PCM1	1.06664e-15	-0.293949	0.371	0.484	3.57729e-11
PLXNB2	1.14454e-15	-0.353691	0.206	0.307	3.83854e-11
ANTXR2	1.19496e-15	-0.347815	0.331	0.434	4.00766e-11
MYO10	1.68797e-15	-0.296519	0.309	0.417	5.6611e-11
COL12A1	1.69587e-15	-0.368425	0.534	0.595	5.68761e-11
ZBTB1	1.7703e-15	-0.29868	0.279	0.386	5.93725e-11
CLDN7	1.94299e-15	-0.428848	0.128	0.206	6.51639e-11
DENR	2.02771e-15	-0.264461	0.301	0.407	6.80055e-11
MED10	2.30059e-15	-0.346637	0.431	0.531	7.71574e-11
AREG	2.53945e-15	0.442737	0.596	0.485	8.51679e-11
MRPL18	2.57325e-15	-0.406772	0.41	0.506	8.63015e-11
CFDP1	2.71516e-15	-0.336284	0.343	0.449	9.10612e-11
PLEC	2.75599e-15	-0.267776	0.248	0.356	9.24304e-11
LAMB2	2.96584e-15	-0.284801	0.296	0.406	9.94683e-11
ING1	3.12082e-15	-0.26786	0.281	0.395	1.04666e-10
LIMS1	3.41332e-15	-0.351269	0.781	0.791	1.14476e-10
ELK4	3.804e-15	-0.272397	0.172	0.265	1.27579e-10
ARMCX3	4.04258e-15	-0.312907	0.363	0.467	1.3558e-10
TMEM45A	4.52873e-15	-0.31093	0.317	0.42	1.51885e-10
FLRT2	4.98093e-15	0.260009	0.254	0.17	1.6705e-10
PPME1	6.20837e-15	-0.251708	0.197	0.294	2.08216e-10
NUTM2B-AS1	8.72416e-15	-0.250649	0.15	0.235	2.92591e-10
CLINT1	8.73124e-15	-0.397362	0.405	0.506	2.92828e-10
BHLHE40	9.3878e-15	-0.336918	0.186	0.278	3.14848e-10
PTPN12	1.15172e-14	-0.339363	0.584	0.639	3.86263e-10
YWHAZ	1.3041e-14	-0.313102	0.689	0.718	4.37371e-10
ZEB2	1.31526e-14	-0.28856	0.347	0.451	4.41112e-10
RAB5A	1.34212e-14	-0.309513	0.364	0.469	4.50119e-10
SEL1L	1.45259e-14	-0.25851	0.253	0.357	4.8717e-10
IER5L	1.47526e-14	-0.419102	0.289	0.389	4.94772e-10
MARCKSL1	1.53237e-14	-0.368121	0.429	0.523	5.13925e-10
ADM	1.56008e-14	-0.413596	0.678	0.712	5.23218e-10
CPD	1.79949e-14	-0.444384	0.268	0.37	6.03512e-10
ACBD3	1.90456e-14	-0.325052	0.47	0.555	6.38752e-10
2022-03-07	1.97079e-14	-0.264981	0.312	0.426	6.60962e-10
PTBP3	2.00377e-14	-0.339761	0.271	0.376	6.72026e-10
ITGA3	2.58173e-14	-0.459797	0.203	0.292	8.65859e-10
DCBLD2	3.36549e-14	-0.41132	0.424	0.525	1.12872e-09
LAMC2	3.61385e-14	-0.500246	0.162	0.242	1.21201e-09
CCDC186	4.92814e-14	-0.320068	0.229	0.324	1.6528e-09
SLC20A1	6.53961e-14	-0.288489	0.211	0.301	2.19326e-09
IL1B	6.77143e-14	0.342745	0.586	0.496	2.271e-09
TBL1XR1	8.54e-14	-0.357821	0.271	0.367	2.86415e-09
ASPH	9.86637e-14	-0.367335	0.634	0.67	3.30898e-09
CSF3	1.08987e-13	-0.387273	0.596	0.429	3.65521e-09
MIR4435-2HG	1.1876e-13	-0.289343	0.23	0.325	3.98297e-09
CSNK2A1	1.2908e-13	-0.34074	0.381	0.489	4.32909e-09
CNOT7	1.43577e-13	-0.271722	0.266	0.37	4.81529e-09
TMEM263	1.81654e-13	-0.357513	0.563	0.635	6.09233e-09
PTBP1	2.19391e-13	-0.254351	0.282	0.386	7.35794e-09
CCDC59	2.5943e-13	-0.331576	0.464	0.552	8.70078e-09
IMP3	2.81445e-13	-0.283374	0.35	0.45	9.43909e-09
TTC3	3.10764e-13	-0.322509	0.715	0.733	1.04224e-08
MCL1	3.62398e-13	-0.329091	0.706	0.716	1.21541e-08
PSD3	3.90514e-13	-0.277618	0.338	0.443	1.30971e-08
GOLGA2	4.07736e-13	-0.293385	0.404	0.503	1.36747e-08
ELF3	5.40692e-13	-0.662563	0.148	0.22	1.81337e-08
RSF1	5.73088e-13	-0.32859	0.433	0.534	1.92202e-08
HERPUD1	6.15277e-13	-0.352488	0.633	0.668	2.06352e-08
VDAC1	7.32242e-13	-0.357128	0.673	0.676	2.45579e-08
TAF1D	8.48558e-13	-0.379678	0.488	0.58	2.84589e-08
YIPF5	8.53683e-13	-0.285734	0.371	0.472	2.86308e-08
RNPS1	9.35549e-13	-0.285972	0.372	0.472	3.13764e-08
NFAT5	1.26812e-12	-0.350992	0.493	0.581	4.25301e-08
CDKN1A	1.63205e-12	-0.311041	0.56	0.628	5.47357e-08
COMMD6	1.68195e-12	-0.307934	0.717	0.7	5.64091e-08
MDM2	2.41474e-12	-0.264187	0.275	0.37	8.09856e-08
PAICS	2.45391e-12	-0.258484	0.261	0.353	8.22993e-08
PCNP	2.82922e-12	-0.283727	0.473	0.569	9.48864e-08
VPS4B	3.17935e-12	-0.278034	0.364	0.46	1.06629e-07
JUND	3.73707e-12	-0.290026	0.912	0.862	1.25334e-07
PURB	3.91101e-12	-0.25368	0.216	0.304	1.31168e-07
AMD1	4.24028e-12	-0.420238	0.539	0.601	1.42211e-07
FTX	4.34759e-12	-0.275033	0.25	0.342	1.45809e-07
GFPT1	5.59014e-12	-0.321563	0.458	0.534	1.87482e-07
HELZ2	5.62866e-12	0.250661	0.223	0.155	1.88774e-07
PPP3CA	5.75563e-12	-0.256054	0.314	0.42	1.93032e-07
HIST3H2A	8.14154e-12	-0.295506	0.222	0.304	2.73051e-07
BRI3	8.69522e-12	-0.320176	0.683	0.697	2.9162e-07
AFDN	8.74262e-12	-0.322531	0.235	0.322	2.9321e-07
KPNB1	1.2134e-11	-0.291589	0.39	0.483	4.06952e-07
SEC22B	1.31267e-11	-0.34711	0.389	0.485	4.40244e-07
SLC25A37	1.42501e-11	-0.359937	0.353	0.444	4.77919e-07
ZNF326	1.45963e-11	-0.276553	0.246	0.331	4.8953e-07
IDI1	1.46383e-11	-0.349944	0.356	0.45	4.90939e-07
MAFG	1.49157e-11	-0.270874	0.395	0.487	5.00242e-07
ACTN4	1.50149e-11	-0.303637	0.354	0.456	5.03569e-07
BMP2	1.64968e-11	-0.439639	0.345	0.422	5.53271e-07
RAB11FIP1	1.7284e-11	-0.313256	0.187	0.266	5.7967e-07
BHLHE41	2.43109e-11	-0.298531	0.151	0.221	8.15338e-07
NUS1	2.47101e-11	-0.250332	0.193	0.275	8.28728e-07
ZNF638	2.47651e-11	-0.331336	0.341	0.439	8.3057e-07
RPL36A	2.59764e-11	-0.347507	0.503	0.572	8.71196e-07
YWHAE	3.16532e-11	-0.314782	0.749	0.755	1.06159e-06
CBX4	3.77266e-11	-0.278782	0.221	0.302	1.26527e-06
SECISBP2	3.83783e-11	-0.353096	0.321	0.411	1.28713e-06
H1F0	4.13044e-11	-0.40581	0.522	0.587	1.38527e-06
PTPRN	6.56471e-11	-0.275197	0.312	0.398	2.20167e-06
TMEM123	1.25141e-10	-0.335596	0.518	0.595	4.19699e-06
SMAD3	1.2577e-10	-0.331741	0.218	0.298	4.21806e-06
OTUD6B-AS1	1.71484e-10	-0.263347	0.239	0.322	5.75123e-06
HUWE1	1.74216e-10	-0.275705	0.416	0.507	5.84287e-06
SEMA5A	1.75238e-10	-0.27314	0.328	0.419	5.87714e-06
CCNL1	1.81226e-10	-0.330919	0.642	0.686	6.07796e-06
IL6ST	1.86756e-10	-0.301323	0.501	0.574	6.26342e-06
RSRP1	2.20419e-10	-0.339559	0.447	0.525	7.39241e-06
PNN	3.11926e-10	-0.32998	0.484	0.567	1.04614e-05
UPP1	3.27086e-10	-0.266958	0.36	0.448	1.09698e-05
PAPOLA	3.40606e-10	-0.28939	0.602	0.653	1.14232e-05
SSFA2	4.63296e-10	-0.312817	0.421	0.506	1.5538e-05
N4BP2L2	4.70543e-10	-0.320494	0.686	0.71	1.57811e-05
HNRNPC	4.96907e-10	-0.259799	0.806	0.774	1.66653e-05
QKI	8.75992e-10	-0.255725	0.477	0.563	2.9379e-05
HSPB1	1.29804e-09	-0.373359	0.631	0.652	4.35335e-05
PCBP1	1.80289e-09	-0.292944	0.571	0.624	6.04654e-05
LCN2	2.3454e-09	-0.760879	0.94	0.939	7.866e-05
FNBP4	3.22238e-09	-0.307586	0.317	0.398	0.000108072
ANKLE2	3.46018e-09	-0.273854	0.345	0.434	0.000116048
CD46	5.21365e-09	-0.363244	0.611	0.663	0.000174855
DDX17	5.63064e-09	-0.313995	0.733	0.745	0.00018884
EZR	5.82661e-09	-0.469266	0.338	0.412	0.000195413
IL1A	5.93975e-09	-0.327393	0.157	0.22	0.000199207
AP3S1	7.9253e-09	-0.260925	0.35	0.437	0.000265799
ITGB8	8.40684e-09	-0.804508	0.465	0.528	0.000281949
KIAA1551	8.82103e-09	-0.420012	0.3	0.378	0.00029584
NSD3	1.00239e-08	-0.263076	0.445	0.527	0.000336183
NONO	1.05666e-08	-0.270319	0.468	0.547	0.000354383
IGFBP6	1.09569e-08	-0.456529	0.726	0.688	0.000367473
IGF2BP2	1.19886e-08	-0.312235	0.376	0.461	0.000402072
SPTAN1	1.32745e-08	-0.295102	0.351	0.43	0.000445199
DAZAP2	1.43906e-08	-0.281966	0.434	0.519	0.000482631
FILIP1L	1.52963e-08	-0.255408	0.261	0.334	0.000513009
KDSR	1.6973e-08	-0.272335	0.366	0.447	0.00056924
PMM2	1.79509e-08	-0.263148	0.333	0.414	0.000602037
POLR2J3.1	1.90056e-08	-0.30637	0.353	0.431	0.00063741
F2R	1.91992e-08	-0.27101	0.36	0.43	0.000643902
FAM107B	1.98395e-08	-0.31454	0.691	0.7	0.000665376
RPS10	2.64859e-08	-0.271851	0.676	0.685	0.000888283
GADD45A	3.16422e-08	-0.27186	0.48	0.552	0.00106122
JPT1	4.26414e-08	-0.293543	0.483	0.538	0.00143011
EIF4A3	4.65216e-08	-0.261407	0.628	0.64	0.00156024
CPE	4.84536e-08	-0.322935	0.285	0.345	0.00162504
KRT10	7.15531e-08	-0.256557	0.7	0.688	0.00239975
SFPQ	7.52956e-08	-0.355635	0.687	0.711	0.00252526
ALCAM	7.99173e-08	-0.451134	0.317	0.384	0.00268027
CLU	8.16228e-08	-0.524671	0.222	0.281	0.00273747
PHLDA2	9.87658e-08	-0.318464	0.643	0.656	0.00331241
GREM1	1.003e-07	-0.276304	0.233	0.295	0.00336386
TUBA1B	1.13206e-07	-0.293794	0.61	0.645	0.00379669
SPAG9	1.16587e-07	-0.261995	0.381	0.464	0.00391011
DLG1	1.21868e-07	-0.250036	0.167	0.229	0.00408722
VMP1	1.24422e-07	-0.363848	0.568	0.621	0.00417287
YWHAG	1.61744e-07	-0.274226	0.415	0.493	0.00542456
S100A14	1.79472e-07	-0.294881	0.145	0.2	0.00601912
MAT2A	2.19229e-07	-0.300963	0.36	0.436	0.00735251
SLC38A1	2.97639e-07	-0.260086	0.146	0.201	0.00998222

## Sheet: unciliated epithelium
(relative to Fig.7b,Fig.S7c )
	p_val	avg_log2FC	pct.1	pct.2	p_val_adj
ISG15	0	1.10141	0.925	0.446	0
AURKAIP1	0	0.472286	0.917	0.575	0
MRPL20	0	0.575143	0.9	0.512	0
RER1	0	0.389443	0.832	0.5	0
PARK7	0	0.764346	0.974	0.635	0
ENO1	0	-1.61012	0.95	0.917	0
PGD	0	0.257525	0.594	0.304	0
SRM	0	0.295683	0.479	0.188	0
AGTRAP	0	0.342979	0.742	0.423	0
MINOS1	0	0.577363	0.902	0.523	0
NBL1	0	0.511623	0.738	0.401	0
DDOST	0	0.426459	0.815	0.481	0
STMN1	0	0.661132	0.856	0.387	0
ZNF593	0	0.41636	0.695	0.348	0
HMGN2	0	0.528994	0.845	0.483	0
IFI6	0	1.72812	0.925	0.415	0
ATP5IF1	0	0.480329	0.981	0.726	0
ZBTB8OS	0	0.331257	0.657	0.34	0
PSMB2	0	0.427227	0.857	0.496	0
EVA1B	0	0.709217	0.696	0.281	0
MRPS15	0	0.347923	0.845	0.51	0
C1orf122	0	0.533113	0.794	0.39	0
NDUFS5	0	0.634451	0.984	0.708	0
SLC2A1	0	-2.57813	0.571	0.864	0
ATP6V0B	0	0.641408	0.941	0.583	0
PRDX1	0	0.519218	0.992	0.792	0
UQCRH	0	0.544044	0.969	0.663	0
PDZK1IP1	0	-1.31183	0.937	0.868	0
MAGOH	0	0.317164	0.675	0.378	0
PDE4B	0	0.262049	0.269	0.015	0
LMO4	0	0.452468	0.834	0.476	0
GBP1	0	0.329495	0.372	0.085	0
PSMA5	0	0.533138	0.843	0.443	0
GSTM3	0	0.875389	0.965	0.602	0
ATP5PB	0	0.340879	0.836	0.516	0
TXNIP	0	-2.36865	0.491	0.811	0
MRPS21	0	0.443735	0.913	0.57	0
ECM1	0	0.358694	0.338	0.022	0
MCL1	0	0.305874	0.888	0.56	0
CTSK	0	0.923542	0.571	0.043	0
C1orf56	0	0.521437	0.489	0.154	0
CDC42SE1	0	0.382809	0.592	0.271	0
PSMB4	0	0.403273	0.812	0.474	0
S100A10	0	-1.18168	0.987	0.933	0
ILF2	0	0.375001	0.736	0.399	0
MUC1	0	-1.12649	0.956	0.877	0
FDPS	0	0.609581	0.901	0.535	0
SSR2	0	0.489623	0.937	0.594	0
LAMTOR2	0	0.435221	0.88	0.526	0
CCT3	0	0.390028	0.814	0.497	0
PFDN2	0	0.460422	0.941	0.595	0
NDUFS2	0	0.35866	0.761	0.44	0
MGST3	0	0.608305	0.957	0.603	0
DPT	0	0.488132	0.419	0.031	0
ATP1B1	0	-1.95738	0.897	0.904	0
PRRX1	0	0.643456	0.516	0.049	0
PRDX6	0	0.519055	0.943	0.591	0
QSOX1	0	-1.87563	0.781	0.84	0
PTGS2	0	0.525699	0.992	0.787	0
CHI3L1	0	0.656298	0.507	0.051	0
SNRPE	0	0.506608	0.912	0.553	0
CDK18	0	-0.563957	0.111	0.363	0
IL24	0	1.29016	0.571	0.033	0
CD46	0	-0.92617	0.857	0.785	0
LAMB3	0	-1.957	0.801	0.869	0
HSD11B1	0	0.438404	0.351	0.015	0
CNIH4	0	0.337971	0.856	0.524	0
H3F3A	0	0.467257	0.996	0.856	0
NID1	0	0.466414	0.421	0.033	0
SF3B6	0	0.455766	0.944	0.599	0
ATRAID	0	0.623539	0.884	0.495	0
MRPL33	0	0.443079	0.948	0.623	0
LINC01320	0	0.576337	0.674	0.246	0
CYP1B1	0	0.546337	0.845	0.351	0
MORN2	0	0.286462	0.604	0.325	0
COX7A2L	0	0.44956	0.93	0.586	0
RPS27A	0	0.425656	0.999	0.96	0
MDH1	0	0.373624	0.809	0.472	0
ANTXR1	0	0.284731	0.336	0.061	0
SNRPG	0	0.766776	0.949	0.555	0
TPRKB	0	0.45526	0.712	0.357	0
SUCLG1	0	0.319599	0.685	0.394	0
TMSB10	0	-0.619593	1	0.999	0
COX5B	0	0.571068	0.972	0.667	0
UNC50	0	0.307078	0.562	0.259	0
FHL2	0	0.500426	0.773	0.409	0
CHCHD5	0	0.466155	0.754	0.402	0
DBI	0	0.810713	0.97	0.648	0
GYPC	0	0.806303	0.487	0.032	0
CXCR4	0	-1.1978	0.254	0.531	0
KYNU	0	0.625089	0.636	0.171	0
TNFAIP6	0	0.684554	0.608	0.116	0
SSB	0	0.336103	0.849	0.522	0
ATP5MC3	0	0.770993	0.978	0.651	0
FKBP7	0	0.299315	0.305	0.05	0
UBE2E3	0	0.32999	0.691	0.376	0
COL3A1	0	1.33864	0.719	0.081	0
COL5A2	0	0.365681	0.4	0.052	0
C2orf88	0	0.983021	0.85	0.33	0
STAT1	0	0.371382	0.652	0.305	0
HSPE1	0	0.709194	0.978	0.682	0
NDUFB3	0	0.848035	0.932	0.511	0
SUMO1	0	0.374238	0.902	0.567	0
IGFBP5	0	0.91782	0.602	0.149	0
PTPRN	0	0.273022	0.283	0.017	0
SERPINE2	0	0.809999	0.596	0.108	0
COL6A3	0	0.675913	0.556	0.072	0
RAMP1	0	0.771425	0.615	0.299	0
TWIST2	0	0.620948	0.433	0.015	0
COPS9	0	0.646803	0.894	0.484	0
LSM3	0	0.444679	0.864	0.519	0
RPL15	0	0.367211	0.999	0.934	0
HIGD1A	0	0.305769	0.804	0.473	0
TMEM158	0	1.12208	0.71	0.208	0
TMA7	0	0.411038	0.976	0.717	0
COL7A1	0	0.636625	0.5	0.056	0
NDUFAF3	0	0.438235	0.845	0.478	0
SPCS1	0	0.657765	0.946	0.584	0
WNT5A	0	1.01283	0.758	0.29	0
PDHB	0	0.316515	0.654	0.354	0
AC108752.1	0	0.354063	0.345	0.029	0
COL8A1	0	0.426927	0.397	0.029	0
NIT2	0	0.307	0.567	0.278	0
RBP1	0	0.459325	0.827	0.441	0
ZBTB38	0	0.39864	0.86	0.511	0
ATP1B3	0	0.54081	0.897	0.534	0
PLOD2	0	-1.61473	0.607	0.76	0
CP	0	-1.10299	0.996	0.979	0
TM4SF1	0	0.433407	0.786	0.406	0
SSR3	0	0.563795	0.915	0.539	0
MRPL47	0	0.465404	0.697	0.316	0
NDUFB5	0	0.302495	0.765	0.457	0
EIF4A2	0	-0.787829	0.919	0.815	0
MASP1	0	0.32772	0.302	0.025	0
SST	0	1.63107	0.597	0.014	0
SPON2	0	0.348051	0.33	0.025	0
LRPAP1	0	0.739507	0.958	0.613	0
ADRA2C	0	0.498759	0.41	0.038	0
STX18	0	0.838885	0.707	0.342	0
PDGFRA	0	0.630446	0.502	0.044	0
SRD5A3	0	0.675062	0.65	0.229	0
TMEM165	0	0.484726	0.861	0.522	0
IGFBP7	0	1.32673	0.86	0.31	0
CXCL8	0	0.736738	0.998	0.894	0
CXCL1	0	0.581437	0.899	0.472	0
CXCL3	0	0.951481	0.684	0.222	0
CXCL2	0	0.886986	0.877	0.437	0
EREG	0	0.777087	0.58	0.093	0
MRPS18C	0	0.341504	0.718	0.427	0
SPP1	0	0.773741	0.933	0.576	0
PDLIM5	0	0.274772	0.782	0.456	0
ADH5	0	0.432984	0.844	0.51	0
H2AFZ	0	0.67536	0.99	0.767	0
BDH2	0	0.50243	0.655	0.272	0
PAPSS1	0	0.978462	0.816	0.337	0
CFI	0	0.509611	0.597	0.279	0
C4orf3	0	-0.914409	0.931	0.786	0
TNIP3	0	0.645743	0.393	0.077	0
ANXA5	0	0.475274	0.962	0.639	0
FGF2	0	0.729452	0.529	0.04	0
PCDH18	0	0.282314	0.286	0.015	0
SLC7A11	0	0.325118	0.617	0.282	0
MGST2	0	0.547276	0.829	0.459	0
GUCY1B1	0	0.36929	0.465	0.167	0
MRPL36	0	0.427881	0.73	0.4	0
NDUFS6	0	0.750536	0.92	0.49	0
RETREG1	0	0.562415	0.731	0.302	0
SUB1	0	0.696568	0.976	0.659	0
SELENOP	0	0.826869	0.691	0.23	0
MRPS36	0	0.457441	0.807	0.434	0
HMGCR	0	0.952589	0.835	0.445	0
TMEM167A	0	0.350988	0.835	0.506	0
GLRX	0	0.637246	0.884	0.532	0
CAST	0	-0.804848	0.921	0.796	0
SRP19	0	0.50867	0.78	0.411	0
PPIC	0	0.314412	0.85	0.512	0
HINT1	0	0.476085	0.987	0.773	0
PDLIM4	0	0.315178	0.73	0.406	0
UQCRQ	0	0.565449	0.964	0.645	0
SAR1B	0	0.316694	0.685	0.359	0
SPOCK1	0	0.410123	0.327	0.015	0
SRA1	0	0.460597	0.721	0.336	0
SLC26A2	0	1.28359	0.699	0.152	0
PDGFRB	0	0.319694	0.355	0.033	0
CD74	0	0.854071	0.88	0.549	0
RPS14	0	0.466913	0.999	0.952	0
GPX3	0	1.49296	0.811	0.205	0
SPARC	0	0.904068	0.57	0.057	0
ATOX1	0	0.781976	0.94	0.551	0
MRPL22	0	0.392629	0.739	0.4	0
RPL26L1	0	0.531358	0.78	0.395	0
ATP6V0E1	0	0.760351	0.981	0.694	0
PRELID1	0	0.388734	0.884	0.547	0
EEF1E1	0	0.383992	0.674	0.322	0
EDN1	0	0.666452	0.508	0.185	0
IER3	0	0.999748	0.998	0.839	0
CCHCR1	0	0.359775	0.56	0.217	0
HLA-DRA	0	1.25418	0.797	0.289	0
HLA-DRB1	0	0.81813	0.753	0.373	0
HLA-DQB1	0	-1.24513	0.678	0.709	0
HLA-DMB	0	0.502434	0.785	0.4	0
HLA-DMA	0	0.511033	0.724	0.387	0
HLA-DPA1	0	0.488695	0.45	0.135	0
HLA-DPB1	0	0.425518	0.418	0.074	0
CUTA	0	0.543947	0.917	0.554	0
UQCC2	0	0.530332	0.785	0.378	0
VEGFA	0	-2.17672	0.705	0.882	0
COX7A2	0	0.705471	0.987	0.737	0
HMGN3	0	0.50661	0.863	0.473	0
TPBG	0	0.28262	0.774	0.479	0
ZNF292	0	-1.43805	0.704	0.777	0
GTF3C6	0	0.347799	0.743	0.417	0
FAM229B	0	0.278291	0.391	0.11	0
GJA1	0	0.418165	0.509	0.114	0
HDDC2	0	0.31765	0.634	0.329	0
NCOA7	0	0.512987	0.898	0.529	0
ECHDC1	0	0.308021	0.614	0.3	0
CTGF	0	0.524821	0.736	0.352	0
SGK1	0	0.379655	0.836	0.498	0
PERP	0	-0.883073	0.886	0.773	0
SF3B5	0	0.461124	0.915	0.562	0
RAB32	0	0.336634	0.395	0.115	0
GTF2H5	0	0.383401	0.846	0.49	0
SYTL3	0	-1.02714	0.166	0.517	0
WTAP	0	0.356444	0.878	0.552	0
RNASET2	0	-1.47248	0.953	0.901	0
THBS2	0	0.641767	0.534	0.072	0
PSMB1	0	0.612592	0.965	0.635	0
C7orf50	0	0.292623	0.571	0.278	0
NDUFA4	0	0.900466	0.986	0.692	0
AGR3	0	0.796876	0.727	0.239	0
TWIST1	0	1.05649	0.537	0.03	0
AC004130.1	0	0.362445	0.541	0.208	0
ITGB8	0	-0.895586	0.98	0.939	0
DNAH11	0	-0.846928	0.096	0.425	0
CYCS	0	0.350846	0.934	0.592	0
CREB5	0	0.512412	0.601	0.171	0
MPLKIP	0	0.346919	0.728	0.402	0
INHBA	0	0.913005	0.697	0.136	0
PSMA2	0	0.392565	0.718	0.403	0
MRPL32	0	0.28324	0.669	0.382	0
IGFBP1	0	0.461954	0.427	0.066	0
IGFBP3	0	-2.73441	0.747	0.903	0
CHCHD2	0	0.53365	0.99	0.757	0
MDH2	0	0.372901	0.849	0.518	0
CCDC146	0	0.659467	0.554	0.219	0
HGF	0	0.393226	0.351	0.015	0
TFPI2	0	1.46717	0.996	0.798	0
GNG11	0	1.24279	0.865	0.335	0
COL1A2	0	1.00617	0.795	0.22	0
ATP5MF	0	0.641166	0.96	0.612	0
LAMTOR4	0	0.497948	0.903	0.554	0
PCOLCE	0	1.08212	0.625	0.104	0
MUC12	0	0.343806	0.278	0.016	0
FIS1	0	0.707147	0.903	0.5	0
POLR2J	0	0.315059	0.825	0.509	0
CCDC71L	0	0.790323	0.595	0.203	0
LSM8	0	0.29328	0.801	0.495	0
HILPDA	0	-1.56403	0.393	0.621	0
ATP6V1F	0	0.36635	0.917	0.57	0
PODXL	0	0.419714	0.693	0.369	0
AKR1B1	0	0.814383	0.871	0.451	0
CALD1	0	0.653045	0.846	0.395	0
NDUFB2	0	0.606576	0.957	0.608	0
MRPS33	0	0.312138	0.741	0.428	0
SSBP1	0	0.601765	0.918	0.553	0
GSTK1	0	0.413172	0.715	0.381	0
RARRES2	0	1.32364	0.854	0.524	0
TMSB4X	0	0.432667	1	0.994	0
PRDX4	0	0.404027	0.891	0.544	0
SAT1	0	0.462497	1	0.959	0
DYNLT3	0	0.372686	0.795	0.46	0
NDUFB11	0	0.532101	0.958	0.629	0
TIMP1	0	1.75926	0.995	0.688	0
MAGED1	0	0.288916	0.63	0.31	0
HSD17B10	0	0.397552	0.607	0.264	0
MAGED2	0	0.380867	0.703	0.361	0
NBDY	0	0.516846	0.786	0.396	0
PIN4	0	0.318228	0.677	0.381	0
COX7B	0	0.48239	0.968	0.664	0
PGK1	0	-1.83532	0.932	0.91	0
SH3BGRL	0	0.323295	0.658	0.354	0
ARMCX2	0	0.414527	0.623	0.267	0
TCEAL9	0	0.415404	0.792	0.454	0
BEX3	0	0.848577	0.941	0.531	0
ACSL4	0	0.434454	0.718	0.326	0
IL13RA2	0	0.813312	0.474	0.017	0
MCTS1	0	0.347985	0.76	0.443	0
AIFM1	0	0.436241	0.535	0.218	0
BGN	0	0.576814	0.418	0.016	0
SSR4	0	0.989295	0.991	0.718	0
NAA10	0	0.354888	0.71	0.377	0
DEFB1	0	1.70818	0.915	0.381	0
FDFT1	0	0.400757	0.818	0.455	0
CTSB	0	-0.983339	0.975	0.903	0
STC1	0	1.03655	0.975	0.809	0
BNIP3L	0	-1.1705	0.831	0.77	0
LEPROTL1	0	0.329017	0.591	0.284	0
LSM1	0	0.327989	0.64	0.331	0
PLPP5	0	0.314018	0.552	0.242	0
SFRP1	0	0.27678	0.282	0.032	0
CEBPD	0	0.579979	0.906	0.549	0
DECR1	0	0.530721	0.661	0.236	0
CALB1	0	-1.86353	0.893	0.928	0
UQCRB	0	0.546803	0.987	0.766	0
COX6C	0	0.520237	0.986	0.738	0
POLR2K	0	0.648741	0.859	0.428	0
ENY2	0	0.510958	0.937	0.591	0
TNFRSF11B	0	1.44493	0.716	0.114	0
MRPL13	0	0.47238	0.791	0.424	0
NDRG1	0	-2.72692	0.606	0.899	0
LY6E	0	1.43723	0.982	0.585	0
PUF60	0	0.302516	0.676	0.381	0
VPS28	0	0.451066	0.864	0.518	0
NDUFB6	0	0.387206	0.795	0.447	0
DCTN3	0	0.301616	0.797	0.481	0
STOML2	0	0.342318	0.781	0.457	0
CA9	0	-0.970882	0.112	0.436	0
TPM2	0	1.28866	0.76	0.177	0
CTSL	0	0.58133	0.714	0.313	0
S1PR3	0	0.255774	0.284	0.028	0
CKS2	0	1.11819	0.873	0.509	0
NINJ1	0	0.54222	0.713	0.321	0
SEC61B	0	0.758139	0.983	0.673	0
ABCA1	0	0.470427	0.571	0.144	0
TXN	0	0.619307	0.991	0.761	0
PSMB7	0	0.390223	0.832	0.495	0
C9orf16	0	0.44583	0.952	0.638	0
PHPT1	0	0.407547	0.953	0.644	0
MRPL41	0	0.491219	0.874	0.5	0
IFITM2	0	0.524162	0.974	0.617	0
IFITM3	0	0.84898	0.997	0.803	0
TALDO1	0	0.511996	0.903	0.554	0
POLR2L	0	0.623149	0.968	0.645	0
CHID1	0	0.371245	0.716	0.381	0
CD81	0	0.565562	0.981	0.718	0
KCNQ1OT1	0	-1.79505	0.654	0.751	0
MMP26	0	0.759588	0.506	0.042	0
TAF10	0	0.413218	0.869	0.525	0
WEE1	0	0.273023	0.664	0.312	0
PSMA1	0	0.376878	0.861	0.509	0
NUCB2	0	0.522416	0.765	0.357	0
LDHA	0	-1.78794	0.978	0.948	0
EIF3M	0	0.314662	0.829	0.514	0
C11orf96	0	1.41177	0.882	0.343	0
MDK	0	0.816151	0.756	0.321	0
NDUFS3	0	0.338571	0.673	0.352	0
TMEM258	0	0.545367	0.97	0.658	0
SCGB2A1	0	1.46078	0.968	0.54	0
SCGB1D2	0	1.76542	0.837	0.187	0
ASRGL1	0	1.28977	0.95	0.494	0
AHNAK	0	-1.23751	0.737	0.774	0
UBXN1	0	0.332255	0.841	0.516	0
POLR2G	0	0.338673	0.652	0.349	0
TMEM179B	0	0.408799	0.781	0.428	0
SLC3A2	0	0.374949	0.802	0.485	0
FKBP2	0	0.42222	0.955	0.65	0
TRMT112	0	0.568922	0.945	0.604	0
ARL2	0	0.307185	0.743	0.427	0
FAU	0	0.551189	0.995	0.859	0
NEAT1	0	-1.60761	0.998	0.996	0
MALAT1	0	-1.15965	1	1	0
RNASEH2C	0	0.418814	0.732	0.393	0
CFL1	0	0.522385	0.983	0.736	0
CCDC85B	0	0.623855	0.838	0.42	0
DRAP1	0	0.476612	0.882	0.539	0
BANF1	0	0.395618	0.807	0.455	0
YIF1A	0	0.412482	0.698	0.334	0
CD248	0	0.821277	0.508	0.021	0
GSTP1	0	0.583411	0.996	0.844	0
NDUFS8	0	0.594571	0.895	0.505	0
LAMTOR1	0	0.396787	0.824	0.484	0
NDUFC2	0	0.804507	0.953	0.55	0
CTSC	0	0.834877	0.874	0.427	0
MMP7	0	1.22056	0.999	0.851	0
MMP1	0	1.18163	0.825	0.213	0
MMP3	0	1.89454	0.914	0.151	0
CARD16	0	0.98451	0.548	0.073	0
FDX1	0	0.310839	0.564	0.258	0
TIMM8B	0	0.467399	0.788	0.408	0
PTS	0	0.441681	0.695	0.332	0
NNMT	0	1.44734	0.935	0.36	0
REXO2	0	0.465229	0.789	0.423	0
TMPRSS4	0	-1.1191	0.614	0.715	0
ATP5MG	0	0.448424	0.979	0.738	0
TRAPPC4	0	0.312617	0.671	0.343	0
OAF	0	0.316949	0.401	0.09	0
SORL1	0	-1.22762	0.452	0.672	0
CLMP	0	0.383443	0.387	0.039	0
APLP2	0	-1.11998	0.966	0.92	0
PFKP	0	-1.10197	0.649	0.707	0
AKR1C3	0	0.350096	0.506	0.202	0
NUDT5	0	0.461373	0.702	0.314	0
MSRB2	0	0.574235	0.801	0.399	0
MAP3K8	0	0.312112	0.696	0.362	0
ITGB1	0	-0.729032	0.99	0.913	0
CREM	0	0.315132	0.536	0.239	0
DKK1	0	0.333873	0.351	0.067	0
CISD1	0	0.335055	0.781	0.447	0
ARID5B	0	0.7391	0.94	0.551	0
SRGN	0	0.865666	0.537	0.039	0
DDIT4	0	-1.99211	0.401	0.695	0
P4HA1	0	-1.62434	0.737	0.794	0
MRPS16	0	0.297756	0.695	0.385	0
CHCHD1	0	0.316185	0.787	0.467	0
IFIT1	0	0.344251	0.337	0.056	0
NDUFB8	0	0.511771	0.899	0.526	0
PAX2	0	-0.863401	0.26	0.531	0
CUEDC2	0	0.325009	0.662	0.363	0
ARL3	0	0.55147	0.812	0.427	0
ATP5MD	0	0.462945	0.971	0.686	0
GSTO1	0	0.828221	0.921	0.489	0
PRDX3	0	0.43008	0.866	0.518	0
RGS10	0	0.503752	0.877	0.524	0
MGMT	0	0.423614	0.809	0.477	0
BNIP3	0	-1.26034	0.882	0.79	0
MRPL51	0	0.546869	0.927	0.565	0
GAPDH	0	-1.2503	0.998	0.993	0
TPI1	0	-1.11051	0.977	0.893	0
ENO2	0	-1.34348	0.197	0.624	0
C12orf57	0	0.758454	0.91	0.509	0
PHB2	0	0.355727	0.834	0.507	0
C1S	0	0.29969	0.346	0.046	0
C1R	0	0.515764	0.49	0.075	0
MFAP5	0	0.293113	0.446	0.144	0
RIMKLB	0	0.36994	0.931	0.552	0
GPRC5A	0	-1.55132	0.676	0.798	0
LINC01559	0	-0.876335	0.125	0.429	0
H2AFJ	0	0.335933	0.847	0.509	0
MGST1	0	1.00021	0.804	0.243	0
LDHB	0	0.992416	0.963	0.619	0
RASSF8-AS1	0	0.381212	0.395	0.06	0
RASSF8	0	0.411549	0.504	0.149	0
FKBP11	0	0.581175	0.495	0.108	0
TUBA1A	0	0.28723	0.528	0.208	0
COX14	0	0.409314	0.88	0.524	0
NR4A1	0	0.331519	0.866	0.466	0
PFDN5	0	0.551209	0.99	0.769	0
BLOC1S1	0	0.517757	0.802	0.404	0
CD63	0	1.24256	0.998	0.839	0
MYL6B	0	0.500609	0.835	0.469	0
CNPY2	0	0.335625	0.769	0.46	0
CPM	0	0.62687	0.828	0.433	0
GLIPR1	0	0.435638	0.462	0.086	0
PHLDA1	0	0.654684	0.829	0.488	0
ATP2B1	0	0.318464	0.683	0.367	0
LUM	0	1.63868	0.663	0.055	0
DCN	0	1.99069	0.824	0.101	0
NDUFA12	0	0.506687	0.888	0.521	0
SNRPF	0	0.378035	0.861	0.521	0
SLC25A3	0	0.646287	0.963	0.647	0
ISCU	0	0.502089	0.786	0.418	0
VPS29	0	0.332143	0.841	0.511	0
ALDH2	0	0.361229	0.649	0.317	0
ERP29	0	0.535346	0.946	0.613	0
TBX3	0	0.591721	0.509	0.079	0
TESC	0	0.331147	0.437	0.152	0
PEBP1	0	0.556503	0.891	0.505	0
COX6A1	0	0.502508	0.983	0.715	0
DYNLL1	0	0.709544	0.984	0.708	0
MRPL57	0	0.350634	0.884	0.544	0
POMP	0	0.87701	0.976	0.648	0
CCNA1	0	0.571366	0.573	0.199	0
SCEL	0	-0.922911	0.264	0.54	0
EDNRB	0	0.278459	0.281	0.015	0
SPRY2	0	0.394031	0.631	0.297	0
COL4A1	0	0.408906	0.814	0.403	0
DAD1	0	0.530063	0.957	0.615	0
MRPL52	0	0.413839	0.854	0.514	0
PSMB5	0	0.465884	0.916	0.562	0
PSME2	0	0.494208	0.894	0.526	0
NEDD8	0	0.61065	0.967	0.633	0
EGLN3	0	-2.45955	0.604	0.865	0
FKBP3	0	0.31142	0.758	0.446	0
RTRAF	0	0.431092	0.897	0.545	0
ERO1A	0	-2.28241	0.862	0.924	0
LGALS3	0	0.677293	0.991	0.748	0
PSMA3	0	0.591606	0.859	0.457	0
HIF1A	0	1.0998	0.982	0.632	0
ERH	0	0.698145	0.94	0.553	0
IFT43	0	0.375652	0.717	0.387	0
SLIRP	0	0.581416	0.906	0.53	0
NDUFB1	0	0.689855	0.898	0.476	0
IFI27L1	0	0.378973	0.643	0.32	0
IFI27	0	1.24019	0.999	0.802	0
IFI27L2	0	0.512614	0.901	0.53	0
SERPINA1	0	1.6587	0.997	0.803	0
SERPINA5	0	1.3203	0.626	0.146	0
GLRX5	0	0.263559	0.741	0.43	0
BDKRB2	0	0.301986	0.385	0.084	0
BDKRB1	0	0.291677	0.283	0.027	0
ATP5MPL	0	0.859367	0.978	0.653	0
SIVA1	0	0.338989	0.783	0.472	0
AHNAK2	0	-0.751301	0.16	0.443	0
EMC7	0	0.450348	0.801	0.449	0
NOP10	0	0.456819	0.946	0.602	0
THBS1	0	0.491491	0.506	0.135	0
SRP14	0	0.652923	0.989	0.745	0
SERF2	0	0.672851	0.997	0.86	0
B2M	0	1.05288	1	0.967	0
AC025580.1	0	0.493733	0.511	0.128	0
EID1	0	0.60798	0.954	0.598	0
FGF7	0	0.728283	0.516	0.044	0
GTF2A2	0	0.570251	0.852	0.443	0
RPS27L	0	0.698424	0.976	0.71	0
CA12	0	-1.42343	0.506	0.658	0
PPIB	0	0.648018	0.992	0.758	0
RPLP1	0	0.571851	1	0.989	0
PKM	0	-0.857698	0.963	0.896	0
ISLR	0	0.359112	0.324	0.011	0
COMMD4	0	0.343857	0.598	0.291	0
RCN2	0	0.32226	0.808	0.489	0
PSMA4	0	0.568831	0.893	0.489	0
TMED3	0	0.337253	0.802	0.475	0
CEMIP	0	1.06906	0.661	0.059	0
SEC11A	0	0.488404	0.953	0.622	0
ISG20	0	0.648704	0.914	0.539	0
SEMA4B	0	-1.20281	0.362	0.612	0
SELENOS	0	0.293413	0.852	0.525	0
MPG	0	0.450311	0.852	0.509	0
MRPL28	0	0.400625	0.681	0.336	0
FAM173A	0	0.325524	0.623	0.304	0
NME3	0	0.411774	0.818	0.479	0
NDUFB10	0	0.535702	0.917	0.552	0
ELOB	0	0.480169	0.987	0.749	0
TNFRSF12A	0	0.630465	0.953	0.589	0
METTL9	0	0.392265	0.82	0.502	0
NDUFAB1	0	0.578355	0.919	0.544	0
NSMCE1	0	0.308845	0.574	0.288	0
TUFM	0	0.494198	0.817	0.453	0
MMP2	0	0.954384	0.629	0.082	0
MT2A	0	1.16754	0.998	0.877	0
MT1E	0	0.400221	0.594	0.199	0
CDH11	0	0.267856	0.296	0.03	0
TMEM208	0	0.532578	0.801	0.44	0
CYB5B	0	0.333902	0.829	0.516	0
NQO1	0	0.8562	0.61	0.096	0
PSMD7	0	0.366862	0.816	0.478	0
GABARAPL2	0	0.43018	0.933	0.596	0
GCSH	0	0.318607	0.707	0.398	0
MPHOSPH6	0	0.348625	0.489	0.195	0
COX4I1	0	0.572641	0.99	0.776	0
TRAPPC2L	0	0.340511	0.709	0.398	0
PSMB6	0	0.603098	0.901	0.513	0
C1QBP	0	0.597952	0.84	0.428	0
TMEM256	0	0.460147	0.895	0.534	0
NAA38	0	0.527427	0.933	0.579	0
TRAPPC1	0	0.43983	0.841	0.477	0
MFAP4	0	0.394879	0.327	0.006	0
WSB1	0	-1.35151	0.851	0.811	0
CCL2	0	1.45615	0.729	0.077	0
PSMB3	0	0.699402	0.926	0.515	0
RPL19	0	0.422435	0.999	0.937	0
CSF3	0	1.5424	0.776	0.148	0
IGFBP4	0	1.03318	0.994	0.734	0
KRT10	0	0.782383	0.939	0.573	0
KRT23	0	0.559402	0.645	0.24	0
KRT19	0	-0.896163	0.991	0.941	0
FKBP10	0	0.346831	0.34	0.03	0
TMEM101	0	0.728625	0.841	0.31	0
ATP5MC1	0	0.792333	0.889	0.445	0
SNF8	0	0.442419	0.77	0.413	0
COL1A1	0	0.591687	0.497	0.099	0
NME1	0	0.484094	0.741	0.355	0
SCPEP1	0	0.33592	0.488	0.152	0
MRC2	0	0.37945	0.387	0.068	0
PSMC5	0	0.415895	0.759	0.412	0
KPNA2	0	0.272684	0.596	0.251	0
WIPI1	0	0.282884	0.493	0.181	0
SLC9A3R1	0	0.391925	0.596	0.262	0
SPHK1	0	0.337624	0.435	0.114	0
NDUFAF8	0	0.346134	0.742	0.413	0
MYL12B	0	0.589891	0.992	0.796	0
NDUFV2	0	0.544652	0.947	0.594	0
RAB31	0	0.319265	0.394	0.098	0
SNRPD1	0	0.502807	0.879	0.498	0
LAMA3	0	-1.66869	0.617	0.76	0
ATP5F1A	0	0.438566	0.883	0.56	0
SERPINB2	0	0.899099	0.627	0.1	0
DSEL	0	0.913865	0.531	0.061	0
LINC01541	0	0.907597	0.701	0.138	0
FKBP1A	0	0.302442	0.876	0.546	0
SNRPB2	0	0.408414	0.836	0.502	0
MAP1LC3A	0	0.388934	0.538	0.19	0
ERGIC3	0	0.279	0.816	0.513	0
SCAND1	0	0.39281	0.862	0.515	0
MYL9	0	0.387143	0.355	0.041	0
PKIG	0	0.470732	0.619	0.264	0
SLPI	0	1.30689	1	0.909	0
WFDC2	0	1.08659	0.998	0.859	0
CTSA	0	0.265045	0.657	0.361	0
TFAP2C	0	0.374057	0.408	0.125	0
ATP5F1E	0	0.493671	0.993	0.825	0
PSMA7	0	0.539893	0.978	0.671	0
ADRM1	0	0.324303	0.676	0.367	0
TPGS1	0	0.300558	0.508	0.22	0
BSG	0	0.465207	0.97	0.679	0
KISS1R	0	-0.604721	0.009	0.338	0
ATP5F1D	0	0.543501	0.951	0.637	0
NDUFS7	0	0.389921	0.84	0.51	0
UQCR11	0	0.439946	0.952	0.63	0
OAZ1	0	0.530373	0.991	0.798	0
LSM7	0	0.464076	0.902	0.544	0
TIMM13	0	0.452815	0.87	0.515	0
C19orf70	0	0.496536	0.808	0.435	0
NDUFA11	0	0.764997	0.947	0.579	0
CAPS	0	0.984553	0.607	0.309	0
PET100	0	0.333139	0.776	0.468	0
ANGPTL4	0	-2.27507	0.245	0.691	0
UBL5	0	0.593292	0.982	0.697	0
EIF3G	0	0.39188	0.858	0.525	0
TMEM205	0	0.351856	0.874	0.545	0
WDR83OS	0	0.471939	0.945	0.603	0
ASNA1	0	0.311167	0.622	0.339	0
PRDX2	0	0.554841	0.967	0.669	0
C19orf53	0	0.627583	0.956	0.611	0
NDUFB7	0	0.41452	0.934	0.616	0
UCA1	0	-1.05202	0.929	0.881	0
BST2	0	0.63966	0.551	0.141	0
PGLS	0	0.432128	0.852	0.512	0
LSM4	0	0.449139	0.852	0.509	0
UBA52	0	0.385598	0.996	0.886	0
REX1BD	0	0.341006	0.711	0.393	0
COPE	0	0.475091	0.931	0.597	0
RFXANK	0	0.342127	0.652	0.346	0
NDUFA13	0	0.512097	0.872	0.512	0
UQCRFS1	0	0.394617	0.83	0.48	0
TMEM147	0	0.392203	0.786	0.442	0
COX6B1	0	0.461798	0.975	0.688	0
COX7A1	0	0.563285	0.473	0.16	0
PSMD8	0	0.407333	0.929	0.6	0
EIF3K	0	0.569664	0.924	0.555	0
PSMC4	0	0.37393	0.68	0.336	0
LINC01480	0	1.0641	0.655	0.085	0
RPS19	0	0.383495	1	0.965	0
RABAC1	0	0.911679	0.958	0.575	0
APOE	0	0.512059	0.454	0.083	0
AP2S1	0	0.824893	0.95	0.573	0
TMEM160	0	0.362257	0.75	0.407	0
RPL18	0	0.400828	0.998	0.936	0
BAX	0	0.369087	0.859	0.504	0
FTL	0	1.74103	0.999	0.909	0
FCGRT	0	0.698277	0.807	0.343	0
RCN3	0	0.422924	0.385	0.041	0
PRMT1	0	0.370426	0.849	0.518	0
JOSD2	0	0.329085	0.509	0.202	0
CLEC11A	0	0.69137	0.613	0.174	0
ETFB	0	0.369817	0.835	0.503	0
NDUFA3	0	0.456667	0.883	0.512	0
IL11	0	1.92747	0.797	0.141	0
RPL28	0	0.434962	1	0.977	0
UBE2S	0	0.739908	0.882	0.503	0
ISOC2	0	0.3159	0.643	0.338	0
SSC5D	0	0.320326	0.292	0.013	0
A1BG	0	0.344951	0.33	0.06	0
CHMP2A	0	0.441038	0.93	0.601	0
MRPL40	0	0.430802	0.69	0.347	0
RANBP1	0	0.406422	0.803	0.456	0
UBE2L3	0	0.3852	0.888	0.545	0
SDF2L1	0	0.362509	0.675	0.304	0
CHCHD10	0	0.485828	0.783	0.402	0
MIF	0	-0.867492	0.969	0.839	0
UQCR10	0	0.57262	0.975	0.673	0
SELENOM	0	1.33115	0.705	0.246	0
APOL1	0	-1.89346	0.594	0.794	0
TST	0	0.466285	0.675	0.328	0
POLR2F	0	0.488452	0.831	0.455	0
SYNGR1	0	0.332775	0.53	0.226	0
RBX1	0	0.447617	0.947	0.61	0
NDUFA6	0	0.348907	0.823	0.489	0
FBLN1	0	0.432	0.915	0.499	0
ATP5PF	0	0.727669	0.976	0.653	0
APP	0	-1.29821	0.876	0.842	0
SOD1	0	0.527089	0.976	0.688	0
MRPS6	0	-1.53354	0.901	0.828	0
SLC5A3	0	-2.40989	0.829	0.907	0
RCAN1	0	0.853734	0.562	0.156	0
ETS2	0	0.375383	0.782	0.45	0
MX1	0	0.35377	0.482	0.174	0
MT-ND1	0	1.22604	0.998	0.896	0
MT-ND2	0	0.601162	0.999	0.952	0
MT-CO1	0	1.60306	1	0.985	0
MT-CO2	0	2.1968	1	0.972	0
MT-ATP6	0	2.2717	1	0.958	0
MT-CO3	0	2.17426	1	0.967	0
MT-ND3	0	1.859	0.999	0.881	0
MT-ND4	0	1.09267	1	0.969	0
MT-CYB	0	1.68793	0.999	0.927	0
CCT5	2.34198e-307	0.344373	0.767	0.441	7.85454e-303
HSPB11	7.07039e-307	0.279098	0.761	0.458	2.37127e-302
FIBP	1.16448e-306	0.30828	0.646	0.353	3.90542e-302
AC007906.2	1.50102e-306	0.320454	0.293	0.043	5.03414e-302
ARFGEF3	2.22508e-306	-0.673503	0.191	0.455	7.46247e-302
BIRC3	7.31172e-306	-1.01068	0.832	0.842	2.45221e-301
GPI	2.89809e-305	-1.06489	0.603	0.666	9.71961e-301
SERPINE1	3.07652e-305	0.256079	0.334	0.066	1.0318e-300
HLA-F	3.09058e-305	0.276311	0.494	0.21	1.03652e-300
RPA3	7.85339e-305	0.337938	0.764	0.46	2.63387e-300
RBM8A	1.12856e-304	0.325959	0.886	0.56	3.78496e-300
GPAA1	2.59465e-304	0.283492	0.563	0.271	8.70194e-300
HLA-B	3.6003e-304	0.480194	0.993	0.823	1.20747e-299
TXNDC9	4.44506e-304	0.264705	0.561	0.276	1.49078e-299
EIF5A	7.406e-304	0.303549	0.897	0.568	2.48382e-299
RPS4X	2.6391e-303	0.379367	0.999	0.943	8.85101e-299
ATP5PO	3.71233e-303	0.368167	0.918	0.582	1.24504e-298
ATP6V1G1	3.82448e-303	0.393719	0.968	0.675	1.28265e-298
TMBIM4	2.23041e-302	0.321571	0.864	0.545	7.48035e-298
MRPL54	3.82388e-302	0.300407	0.764	0.459	1.28245e-297
RPL10A	6.14098e-302	0.437498	0.995	0.853	2.05956e-297
LSM5	1.91288e-301	0.309597	0.783	0.474	6.4154e-297
H2AFV	5.93188e-301	0.261888	0.805	0.481	1.98943e-296
STRAP	9.6127e-299	0.284259	0.79	0.477	3.22391e-294
MZT2B	3.06473e-298	0.414032	0.961	0.655	1.02785e-293
TMEM219	4.08289e-298	0.316009	0.871	0.54	1.36932e-293
PIR	5.21409e-298	0.282315	0.385	0.117	1.7487e-293
RANGRF	5.95547e-298	0.307515	0.531	0.25	1.99734e-293
TGFBI	8.73168e-298	0.325114	0.432	0.152	2.92843e-293
PSMG1	1.34331e-296	0.276023	0.442	0.169	4.50519e-292
HIKESHI	4.21494e-296	0.28597	0.599	0.321	1.41361e-291
PTPRF	4.86595e-296	-0.893608	0.323	0.556	1.63194e-291
RPS7	1.06584e-295	0.385413	0.998	0.913	3.57461e-291
MRPL34	3.87302e-295	0.298597	0.652	0.365	1.29893e-290
GADD45A	7.47272e-295	0.32293	0.887	0.565	2.5062e-290
FUT11	1.82773e-294	-0.633803	0.131	0.378	6.12983e-290
RAB5IF	7.32478e-293	0.282889	0.587	0.313	2.45659e-288
MTHFD2L	9.85457e-293	0.263531	0.491	0.212	3.30503e-288
SNRPC	2.33754e-292	0.288747	0.75	0.451	7.83966e-288
JUN	3.70412e-292	-1.20088	0.925	0.829	1.24229e-287
EMC6	6.90175e-292	0.295457	0.806	0.496	2.31471e-287
KRTCAP2	1.02483e-291	0.329426	0.79	0.49	3.43708e-287
MPST	1.12122e-291	0.310571	0.745	0.448	3.76034e-287
CSRP2	1.54047e-291	0.251956	0.696	0.377	5.16641e-287
RAB34	7.00007e-291	0.310111	0.814	0.495	2.34768e-286
ECHS1	1.14558e-290	0.347074	0.839	0.52	3.84205e-286
PLA2G4A	1.2543e-290	0.345756	0.66	0.355	4.20668e-286
PSMD1	1.51259e-290	0.276021	0.638	0.339	5.07293e-286
CDC26	2.34102e-290	0.279291	0.653	0.38	7.85131e-286
FXYD3	9.83326e-290	0.309473	0.549	0.25	3.29788e-285
ATP5F1B	1.54823e-289	0.359525	0.906	0.591	5.19246e-285
COX5A	1.15883e-288	0.422131	0.927	0.608	3.88647e-284
DCUN1D5	1.14992e-287	0.276482	0.626	0.34	3.85662e-283
SEM1	7.23905e-287	0.382554	0.961	0.658	2.42783e-282
S100A16	1.81724e-286	0.399866	0.905	0.567	6.09465e-282
DUT	2.39672e-286	0.271663	0.775	0.47	8.03813e-282
LTBP1	7.91271e-286	0.288253	0.415	0.146	2.65377e-281
ERCC1	9.10459e-286	0.259036	0.589	0.316	3.0535e-281
NDUFA1	2.17994e-285	0.36351	0.952	0.641	7.31107e-281
SH3BP2	1.03898e-284	-0.823245	0.237	0.489	3.48452e-280
CSRP1	1.54305e-284	0.27787	0.62	0.343	5.17508e-280
TCIM	2.16598e-284	0.311661	0.883	0.567	7.26425e-280
HSBP1	5.82719e-284	0.380248	0.96	0.648	1.95432e-279
SNRPD2	7.49522e-284	0.395107	0.957	0.645	2.51375e-279
IZUMO4	1.69499e-283	-0.500156	0.082	0.303	5.68467e-279
TPT1	3.88339e-283	-0.391853	1	0.998	1.30241e-278
MRPL42	5.82306e-283	0.250385	0.681	0.394	1.95294e-278
TMEM230	1.20716e-280	0.252771	0.734	0.444	4.04858e-276
LSM2	4.93553e-280	0.288683	0.679	0.389	1.65528e-275
SAP18	6.63744e-280	0.456086	0.968	0.668	2.22606e-275
PDCD6	1.84655e-279	0.299035	0.853	0.534	6.19295e-275
MFAP2	1.86056e-279	0.286605	0.396	0.132	6.23995e-275
SPATA13	9.29192e-279	0.329216	0.486	0.212	3.11632e-274
NDUFB4	7.40505e-278	0.428481	0.974	0.674	2.48351e-273
PDLIM2	9.676e-278	0.28626	0.499	0.236	3.24514e-273
GRHPR	1.15675e-277	0.276638	0.733	0.442	3.87952e-273
ODC1	5.95726e-277	0.258371	0.658	0.341	1.99795e-272
EIF4A1	2.29217e-276	0.270681	0.9	0.592	7.68749e-272
PNKD	1.83478e-275	0.263378	0.806	0.497	6.15348e-271
MRPS23	5.05503e-275	0.279189	0.619	0.348	1.69536e-270
TXNL4A	6.88287e-275	0.289042	0.83	0.512	2.30838e-270
MRPL43	4.45323e-274	0.267591	0.707	0.424	1.49352e-269
COA6	5.62331e-274	0.262845	0.631	0.356	1.88594e-269
ELOC	7.38294e-274	0.313558	0.907	0.592	2.47609e-269
SELENOH	1.18038e-273	0.264441	0.863	0.551	3.95876e-269
OSTC	2.48074e-273	0.335642	0.936	0.621	8.31989e-269
LMNA	3.68093e-273	0.415449	0.943	0.657	1.23451e-268
NASP	1.79772e-271	0.268096	0.846	0.532	6.02919e-267
RPS9	3.81794e-271	0.365422	0.997	0.916	1.28046e-266
PIGP	6.76879e-271	0.273979	0.595	0.332	2.27012e-266
ITGAE	7.19189e-271	0.258108	0.549	0.28	2.41202e-266
COPRS	1.79139e-270	0.267758	0.552	0.284	6.00795e-266
NDUFB9	2.72737e-270	0.257684	0.76	0.47	9.14705e-266
ALKBH7	4.12791e-270	0.268093	0.751	0.464	1.38442e-265
TIMM10	4.41238e-270	0.274624	0.563	0.296	1.47982e-265
NAA20	4.51724e-270	0.271051	0.684	0.401	1.51499e-265
DNPH1	1.35635e-269	0.282923	0.655	0.377	4.54893e-265
NDUFA2	5.63265e-269	0.306119	0.915	0.596	1.88908e-264
MRPL55	2.94456e-268	0.274257	0.564	0.307	9.87546e-264
NCOA4	4.95354e-268	0.25758	0.653	0.384	1.66132e-263
RAB2A	7.89634e-268	0.297957	0.896	0.569	2.64827e-263
MKNK2	1.60785e-267	-1.02823	0.501	0.637	5.39242e-263
SLC25A5	1.84507e-267	0.416115	0.885	0.571	6.18801e-263
CITED2	1.44275e-266	0.487015	0.781	0.54	4.83869e-262
RGCC	1.91744e-265	0.348851	0.808	0.49	6.43072e-261
FXYD5	2.56366e-265	0.373228	0.561	0.303	8.59801e-261
ARPC3	4.04739e-265	0.429535	0.982	0.731	1.35741e-260
DPY30	5.15542e-265	0.256716	0.824	0.518	1.72903e-260
INSIG2	5.53753e-265	-0.957671	0.401	0.58	1.85718e-260
ECE1	8.85997e-265	-1.17609	0.801	0.764	2.97146e-260
MRPS12	9.90929e-265	0.269384	0.69	0.41	3.32338e-260
LSM10	1.19337e-264	0.274117	0.545	0.286	4.00231e-260
IL1R1	1.22329e-264	0.266061	0.784	0.469	4.10267e-260
TXNL1	2.03927e-264	0.259528	0.809	0.502	6.83932e-260
COX8A	2.72177e-264	0.392144	0.961	0.651	9.12826e-260
RAN	1.02462e-263	0.337833	0.924	0.596	3.43638e-259
IGFBP6	2.41018e-263	0.382814	0.575	0.298	8.08328e-259
FAAP20	2.86715e-263	0.259124	0.779	0.491	9.61583e-259
CD69	1.73108e-262	0.496044	0.68	0.355	5.80569e-258
MED31	3.05751e-262	0.284963	0.631	0.379	1.02543e-257
NFKB1	3.22309e-262	0.258531	0.687	0.394	1.08096e-257
PHLDA2	1.67856e-261	0.384489	0.893	0.581	5.62956e-257
CAMTA1	2.24602e-261	0.265133	0.822	0.516	7.53269e-257
ARF4	5.6674e-260	0.317414	0.947	0.633	1.90073e-255
MACC1	6.95654e-260	-1.13138	0.612	0.718	2.33308e-255
GSTZ1	1.10645e-259	0.266316	0.536	0.275	3.71082e-255
NAXE	1.41874e-259	0.279612	0.623	0.351	4.75817e-255
PDCD5	2.15174e-259	0.279642	0.859	0.542	7.21652e-255
PPA2	2.90567e-259	0.269435	0.682	0.408	9.74503e-255
ZNF428	4.79576e-259	0.251452	0.603	0.344	1.6084e-254
AC136475.3	5.58399e-259	-0.468694	0.035	0.209	1.87276e-254
MAP2K2	9.09047e-259	0.266979	0.838	0.529	3.04876e-254
PTMA	2.92212e-258	-0.527899	0.999	0.971	9.80021e-254
TIMMDC1	2.79661e-257	0.258965	0.583	0.319	9.37929e-253
ACKR3	8.01168e-257	-0.406683	0.049	0.235	2.68696e-252
REC8	1.45144e-256	0.258335	0.55	0.279	4.86783e-252
SYNE2	1.68286e-256	-1.04582	0.731	0.777	5.64396e-252
IFT57	7.07247e-256	0.274106	0.649	0.376	2.37197e-251
RPL23A	9.42294e-256	0.336048	0.998	0.941	3.16026e-251
PGP	1.51743e-255	0.255935	0.525	0.255	5.08917e-251
UCP2	2.77484e-255	0.262508	0.723	0.412	9.30625e-251
BCL2A1	9.56815e-255	0.259666	0.435	0.16	3.20896e-250
LIMCH1	3.22616e-254	-0.818034	0.305	0.521	1.08199e-249
CFTR	1.16103e-253	0.428305	0.549	0.267	3.89388e-249
COA3	1.58767e-253	0.269388	0.789	0.478	5.32473e-249
TNFAIP3	2.31621e-253	0.290879	0.865	0.548	7.76812e-249
BUD31	2.38931e-253	0.25303	0.831	0.531	8.01326e-249
DSG2	2.45578e-253	-1.02014	0.538	0.648	8.23618e-249
FAM3C	9.66626e-253	-0.816749	0.868	0.769	3.24187e-248
KTN1	6.67297e-252	-0.711664	0.871	0.786	2.23798e-247
HOMER3	1.07279e-251	0.25865	0.509	0.25	3.59793e-247
IGFBP2	7.73954e-251	-0.96722	0.957	0.854	2.59569e-246
MRPL3	9.35948e-251	0.275827	0.602	0.342	3.13898e-246
CAPZB	6.6805e-250	0.251715	0.869	0.551	2.2405e-245
ATP5ME	1.23328e-248	0.354042	0.965	0.678	4.13618e-244
RHOC	1.57957e-248	0.309422	0.86	0.549	5.29757e-244
AC092069.1	1.88661e-248	0.297428	0.476	0.21	6.32732e-244
CSTB	3.01038e-248	0.269798	0.975	0.721	1.00962e-243
SNU13	9.74681e-248	0.339251	0.951	0.625	3.26888e-243
DGUOK	4.35335e-246	0.252482	0.813	0.51	1.46003e-241
B9D1	5.09375e-246	0.258992	0.439	0.195	1.70834e-241
EFHD2	6.38386e-246	-0.930202	0.866	0.767	2.14102e-241
MLF2	5.42582e-245	0.266916	0.801	0.499	1.81971e-240
PHKG1	3.43135e-244	0.260692	0.368	0.126	1.15081e-239
SNHG18	7.24028e-244	0.25101	0.331	0.095	2.42825e-239
TECR	6.48303e-243	0.276933	0.785	0.502	2.17428e-238
HSP90AB1	6.54705e-243	-0.509712	0.992	0.907	2.19575e-238
NPEPPS	8.74101e-243	-1.00261	0.554	0.664	2.93156e-238
EIF6	1.31657e-242	0.275224	0.775	0.476	4.41553e-238
UBB	1.91582e-242	0.376986	0.991	0.792	6.42529e-238
ALDOA	4.37635e-242	-0.617889	0.297	0.509	1.46774e-237
ANAPC4	9.01926e-241	0.273995	0.425	0.176	3.02488e-236
PTGR1	3.19784e-240	0.252966	0.721	0.43	1.07249e-235
PSENEN	3.72892e-240	0.263212	0.695	0.429	1.2506e-235
EIF3I	1.77261e-239	0.292028	0.832	0.527	5.94499e-235
KLF6	2.5694e-239	0.333611	0.976	0.726	8.61727e-235
CD83	3.23918e-239	0.324251	0.541	0.25	1.08635e-234
APRT	1.20059e-238	0.322684	0.908	0.579	4.02653e-234
RASSF7	2.0366e-238	-0.782923	0.358	0.549	6.83036e-234
DNAJC15	2.40508e-238	0.304086	0.89	0.57	8.06614e-234
NPC2	3.33254e-237	0.313163	0.964	0.672	1.11767e-232
TRIR	3.79628e-237	0.276163	0.898	0.585	1.2732e-232
TOMM7	3.96296e-236	0.361837	0.971	0.69	1.3291e-231
ABRACL	2.701e-235	0.26423	0.761	0.476	9.05861e-231
MAL2	2.76427e-235	-0.896448	0.722	0.705	9.27081e-231
HP	3.20018e-234	0.388966	0.214	0.02	1.07327e-229
TGFA	5.54717e-234	-0.827896	0.33	0.532	1.86041e-229
LAMTOR5	1.4999e-233	0.321528	0.937	0.613	5.03036e-229
C2CD4A	5.39603e-233	0.261858	0.28	0.061	1.80972e-228
CDCP1	6.19393e-233	-0.971416	0.509	0.626	2.07732e-228
RPS23	2.3555e-232	0.308288	0.999	0.964	7.89988e-228
OCIAD1	2.82723e-232	0.2657	0.851	0.556	9.48196e-228
TACSTD2	5.06162e-232	-0.579557	0.974	0.893	1.69757e-227
IQGAP2	5.88117e-232	0.268653	0.228	0.03	1.97243e-227
CARD19	2.51847e-230	0.251942	0.559	0.317	8.44644e-226
FUT3	8.64132e-230	-0.372941	0.099	0.307	2.89813e-225
C8orf59	9.3621e-230	0.26763	0.881	0.562	3.13986e-225
RPL24	3.9662e-229	0.337669	0.998	0.909	1.33019e-224
PABPC1	5.39548e-229	-0.64466	0.95	0.822	1.80954e-224
PAX8	9.39609e-229	-1.13283	0.62	0.68	3.15126e-224
RPL27	3.34394e-228	0.32987	0.993	0.843	1.12149e-223
PSAP	1.79749e-227	-0.84987	0.925	0.804	6.02842e-223
NACA	6.13364e-227	0.348311	0.995	0.863	2.0571e-222
ECH1	3.36247e-226	0.261961	0.766	0.471	1.12771e-221
PLGRKT	9.96883e-226	0.255212	0.538	0.29	3.34335e-221
RIOK3	3.39983e-225	-0.888495	0.607	0.662	1.14023e-220
CYSTM1	1.37198e-224	0.296213	0.925	0.601	4.60136e-220
PCDH1	6.75538e-224	-0.360298	0.082	0.275	2.26562e-219
SNCB	9.31092e-223	-0.301862	0.057	0.233	3.1227e-218
HIGD2A	9.90609e-223	0.2622	0.857	0.546	3.32231e-218
MYDGF	2.25201e-222	0.327162	0.961	0.668	7.55279e-218
MECOM	6.58688e-222	0.254848	0.567	0.317	2.20911e-217
OST4	4.47768e-221	0.339585	0.975	0.709	1.50172e-216
RND3	8.07032e-221	0.324945	0.973	0.752	2.70662e-216
RPL36AL	1.06841e-220	0.377527	0.99	0.801	3.58324e-216
ATP5F1C	1.38952e-220	0.351307	0.937	0.626	4.66016e-216
RPS12	4.78177e-220	0.297838	1	0.981	1.60371e-215
TXNDC17	5.50599e-220	0.252095	0.882	0.554	1.8466e-215
ANAPC11	1.5879e-219	0.305834	0.942	0.628	5.32551e-215
KDM7A	3.33229e-218	-0.490472	0.159	0.376	1.11758e-213
LMAN1	4.2435e-218	-0.667754	0.939	0.796	1.42318e-213
ITGA3	4.66701e-218	-1.03652	0.633	0.684	1.56522e-213
YWHAB	1.13315e-217	0.270986	0.925	0.624	3.80037e-213
LMAN2	1.36489e-217	0.258247	0.908	0.613	4.57756e-213
TMEM45B	2.9436e-216	-0.582335	0.224	0.44	9.87223e-212
SKP1	6.13072e-215	0.309623	0.984	0.754	2.05612e-210
COMMD6	1.32508e-211	0.306158	0.955	0.652	4.44405e-207
AL133453.1	1.26636e-209	-1.18629	0.699	0.676	4.24712e-205
ALCAM	4.82782e-209	-0.909561	0.773	0.74	1.61915e-204
DSC2	7.82248e-209	-0.528064	0.178	0.392	2.6235e-204
ANXA2	1.87925e-207	-0.383176	0.988	0.918	6.30263e-203
PFKFB3	2.07695e-204	-0.996692	0.47	0.605	6.96567e-200
SMOC2	2.30544e-203	-0.495108	0.167	0.373	7.73199e-199
FOS	8.41016e-203	-1.32894	0.825	0.758	2.8206e-198
PPL	2.09681e-201	-0.587841	0.232	0.449	7.03228e-197
MTUS1	2.28923e-201	-0.873697	0.433	0.583	7.67762e-197
EEF2	4.6451e-201	-0.468533	0.971	0.843	1.55787e-196
EEF1B2	9.7534e-201	0.366313	0.987	0.757	3.2711e-196
GBE1	1.11181e-200	-0.727466	0.295	0.498	3.72878e-196
ARHGAP5	5.8736e-200	-0.927313	0.524	0.632	1.96989e-195
RPL41	1.00517e-198	0.277268	1	0.983	3.37114e-194
RPL7A	1.82142e-197	0.313182	0.999	0.944	6.10866e-193
RPL32	3.51014e-195	0.284064	0.999	0.959	1.17723e-190
SIGLEC15	5.86412e-195	-0.391217	0.112	0.301	1.96671e-190
DEPP1	9.16408e-194	-0.518964	0.1	0.283	3.07345e-189
CCNI	2.89162e-193	-0.567893	0.95	0.781	9.69791e-189
CITED4	1.89342e-192	0.367438	0.683	0.432	6.35014e-188
SLC16A3	5.73815e-192	-0.878081	0.656	0.666	1.92446e-187
ANKRD37	6.74777e-192	-1.29347	0.522	0.608	2.26307e-187
TFF1	8.01529e-192	-0.727041	0.113	0.294	2.68817e-187
DMKN	1.1246e-191	0.347549	0.854	0.567	3.77168e-187
HSP90B1	3.12594e-191	-0.61058	0.991	0.924	1.04838e-186
KLK11	3.97208e-190	0.294543	0.484	0.253	1.33216e-185
SLCO4A1	8.33993e-189	-0.871341	0.452	0.594	2.79704e-184
ZNF395	1.93045e-188	-0.496705	0.152	0.35	6.47436e-184
GPX4	8.86924e-188	0.319762	0.985	0.775	2.97457e-183
MPZL2	1.91547e-186	-0.935924	0.621	0.648	6.42412e-182
HMGA1	5.27112e-186	0.370923	0.938	0.655	1.76783e-181
WNT7B	1.73222e-185	-0.451397	0.115	0.3	5.80952e-181
DHRS3	1.11127e-184	-0.830018	0.578	0.629	3.72699e-180
AKAP12	1.18798e-184	-0.986837	0.565	0.666	3.98424e-180
UBC	3.69823e-184	0.2754	0.997	0.909	1.24031e-179
ANXA1	8.03112e-184	0.429448	0.988	0.791	2.69348e-179
S100A4	1.27882e-183	-0.702398	0.987	0.94	4.28892e-179
S100A11	2.95689e-183	0.279853	0.996	0.9	9.91682e-179
ELF3	4.87335e-183	-0.77278	0.885	0.765	1.63443e-178
SEC14L1	2.58626e-181	0.27879	0.758	0.511	8.67379e-177
EDF1	2.93903e-181	0.281335	0.963	0.694	9.85692e-177
AP002884.1	6.44975e-181	0.316465	0.354	0.153	2.16312e-176
ALDOC	1.09535e-180	-0.346612	0.111	0.297	3.67358e-176
WDR45B	2.02345e-178	-0.790808	0.649	0.653	6.78626e-174
ANKZF1	7.19683e-178	-0.489326	0.165	0.361	2.41367e-173
RPL29	1.18379e-177	0.28459	0.998	0.927	3.97019e-173
HLA-A	1.40224e-177	0.299572	0.997	0.858	4.70282e-173
GOLGB1	1.24684e-176	-0.86668	0.753	0.752	4.18164e-172
CLDN4	3.91664e-176	-0.729404	0.928	0.786	1.31356e-171
FAM162A	4.42756e-176	-0.942463	0.822	0.678	1.48491e-171
GJB3	9.71312e-176	-0.309492	0.107	0.286	3.25759e-171
SPINK5	9.54142e-174	0.404326	0.504	0.268	3.2e-169
AK4	2.76802e-172	-0.605985	0.3	0.481	9.2834e-168
SH3YL1	3.37683e-172	-0.760182	0.808	0.709	1.13252e-167
ASPH	2.01608e-171	-0.761934	0.825	0.734	6.76154e-167
SH3GL1	2.44657e-171	-0.708625	0.355	0.518	8.20529e-167
LAMC2	1.8498e-170	-1.05234	0.753	0.728	6.20387e-166
PXDN	2.82306e-170	-1.00228	0.653	0.674	9.46799e-166
RPS10	3.46183e-170	0.31325	0.966	0.679	1.16103e-165
MXI1	1.10523e-168	-0.673986	0.356	0.514	3.70672e-164
XIST	1.62797e-168	-1.14594	0.907	0.822	5.4599e-164
ALPG	1.46241e-167	0.3515	0.211	0.044	4.90463e-163
RNF19A	1.19274e-164	0.269544	0.761	0.53	4.0002e-160
TPD52	6.10897e-163	-0.638683	0.419	0.55	2.04882e-158
FAM213A	6.92837e-162	0.253566	0.979	0.744	2.32364e-157
TGM2	2.74088e-161	-0.719264	0.899	0.798	9.19238e-157
PLEKHA1	2.11695e-160	-0.865229	0.496	0.599	7.09984e-156
GOLGA4	2.14454e-158	-0.801789	0.752	0.735	7.19237e-154
TMEM123	3.57004e-158	-0.740242	0.767	0.685	1.19732e-153
CLDN7	4.43042e-157	-0.669492	0.867	0.723	1.48587e-152
RBPJ	2.98604e-155	-0.795105	0.57	0.624	1.00146e-150
ATP5MC2	4.44633e-154	0.315401	0.977	0.727	1.49121e-149
ITPR3	8.35164e-153	-0.660569	0.323	0.494	2.80097e-148
STXBP6	9.79433e-153	0.29794	0.383	0.192	3.28482e-148
MIR210HG	3.79437e-152	-0.386577	0.194	0.377	1.27256e-147
ARRDC4	1.38938e-151	-0.674298	0.302	0.472	4.65969e-147
TNFRSF10D	9.53549e-151	-0.454939	0.184	0.366	3.19801e-146
ADAM9	1.08716e-150	-0.824481	0.723	0.69	3.64612e-146
PPP1R13L	1.96749e-150	-0.385825	0.158	0.34	6.59858e-146
STC2	1.09901e-149	-0.957562	0.618	0.655	3.68585e-145
CLDN10	2.78031e-149	0.370677	0.946	0.67	9.32459e-145
RPL6	7.22041e-149	0.298935	0.997	0.885	2.42158e-144
YEATS2	2.8832e-148	-0.376606	0.107	0.269	9.66968e-144
CALM1	7.61442e-148	-0.474207	0.972	0.807	2.55373e-143
CPD	1.54367e-146	-0.913045	0.684	0.684	5.17717e-142
TBC1D17	1.10087e-145	-0.552532	0.315	0.473	3.69209e-141
RBBP8	5.23267e-145	0.359776	0.589	0.395	1.75493e-140
SLC7A1	1.93401e-144	-0.957556	0.534	0.611	6.48629e-140
RPS5	2.18702e-143	0.270309	0.995	0.89	7.33483e-139
IER2	2.23002e-143	-1.07919	0.837	0.726	7.47903e-139
IVNS1ABP	3.29721e-143	-0.919447	0.503	0.596	1.10582e-138
APOL2	6.58864e-143	-0.718157	0.311	0.473	2.2097e-138
RPS2	4.0863e-142	0.27274	1	0.965	1.37046e-137
LNPK	5.31958e-142	-0.555284	0.282	0.451	1.78408e-137
PCAT6	1.21101e-141	-0.281236	0.147	0.316	4.06147e-137
EEF1A1	1.44991e-141	-0.253592	1	0.997	4.86272e-137
SPINT2	1.35699e-140	-0.419847	0.968	0.833	4.55108e-136
SHH	4.14111e-140	-0.654184	0.269	0.441	1.38885e-135
TET2	6.96204e-140	-0.562797	0.218	0.392	2.33493e-135
FAM13A	1.10704e-139	-0.485022	0.169	0.336	3.7128e-135
RRAGD	2.34913e-139	-0.315659	0.131	0.296	7.87851e-135
COX7C	5.11386e-138	0.270693	0.992	0.83	1.71509e-133
SEC61G	1.61657e-136	0.353488	0.984	0.762	5.42165e-132
YBX3	1.90187e-136	-0.524252	0.923	0.752	6.3785e-132
ANO6	1.95352e-136	-0.620557	0.336	0.492	6.55172e-132
SPINT1	2.10616e-133	-0.679368	0.841	0.732	7.06362e-129
WDR60	1.15211e-132	-0.606497	0.297	0.463	3.86396e-128
TSC22D3	7.29901e-132	-0.488553	0.212	0.378	2.44794e-127
TKT	1.18859e-130	0.360514	0.94	0.694	3.9863e-126
ZFAS1	1.81129e-129	-0.674452	0.971	0.809	6.07471e-125
SPRY1	6.63371e-129	0.3308	0.52	0.336	2.22481e-124
KMT2C	1.36689e-128	-0.859496	0.673	0.7	4.58429e-124
ATF3	2.00681e-127	-0.867048	0.919	0.783	6.73043e-123
PRSS8	6.44911e-127	-0.716524	0.565	0.608	2.1629e-122
KDM3A	8.45065e-127	-0.478198	0.224	0.391	2.83418e-122
TUBA4A	3.81819e-126	-0.522608	0.294	0.445	1.28054e-121
C12orf65	3.90408e-126	-0.315757	0.134	0.292	1.30935e-121
PHF3	4.78366e-126	-0.750984	0.56	0.624	1.60434e-121
RPL3	5.42042e-126	0.264217	0.998	0.933	1.8179e-121
RSRC2	1.89141e-125	-0.804843	0.732	0.673	6.3434e-121
PLCXD1	3.38315e-124	-0.373128	0.111	0.257	1.13464e-119
C19orf33	5.81584e-124	-0.725378	0.684	0.636	1.95052e-119
MIR193BHG	1.18619e-122	-0.288549	0.077	0.209	3.97825e-118
RACK1	1.61339e-122	0.271922	0.996	0.868	5.41098e-118
MUC4	1.65038e-122	-0.956241	0.414	0.54	5.53505e-118
CST1	2.14806e-122	0.360688	0.217	0.067	7.20418e-118
AGRN	4.33242e-122	-0.880673	0.563	0.625	1.45301e-117
NECTIN4	8.05388e-122	-0.273085	0.105	0.249	2.70111e-117
TPM4	1.96084e-121	-0.47327	0.946	0.814	6.57625e-117
ITGB4	3.29298e-121	-0.555477	0.307	0.464	1.1044e-116
KMT2A	3.76971e-121	-0.708599	0.437	0.553	1.26429e-116
MAN2B2	4.31989e-121	-0.457548	0.219	0.378	1.4488e-116
RNMT	6.90628e-121	-0.819193	0.721	0.684	2.31623e-116
DDIT4L	2.91919e-119	-0.335548	0.12	0.267	9.79037e-115
IL4I1	7.75268e-119	-0.88769	0.402	0.513	2.60009e-114
DBP	4.23038e-117	-0.400075	0.221	0.379	1.41878e-112
SVIL	5.10948e-117	-0.672549	0.456	0.564	1.71362e-112
CANX	2.46329e-116	-0.65075	0.899	0.766	8.26138e-112
POLG2	5.38566e-116	-0.475525	0.146	0.293	1.80624e-111
PROM1	1.75233e-115	-0.879073	0.595	0.635	5.87696e-111
SET	2.29504e-113	-0.515737	0.923	0.759	7.69711e-109
RORA	3.32401e-113	-0.599766	0.301	0.446	1.11481e-108
ZBTB25	1.03702e-112	-0.375666	0.177	0.334	3.47795e-108
PLAG1	3.24785e-112	-0.379828	0.123	0.265	1.08926e-107
CXADR	8.78317e-111	-0.670979	0.615	0.633	2.9457e-106
NKTR	2.17963e-110	-0.827276	0.45	0.56	7.31006e-106
FAM174B	2.99728e-110	-0.35382	0.176	0.332	1.00523e-105
GPBP1	2.43497e-109	-0.738151	0.694	0.668	8.1664e-105
HK2	3.43301e-108	-0.477364	0.175	0.324	1.15136e-103
PADI1	9.69777e-108	-0.572193	0.143	0.285	3.25244e-103
NIPAL3	2.74763e-104	-0.437799	0.267	0.417	9.21499e-100
DSP	7.65144e-102	-0.693539	0.722	0.715	2.56614e-97
MAP3K1	9.5807e-102	-0.433293	0.217	0.365	3.21317e-97
SEMA4D	1.05127e-101	-0.280116	0.133	0.274	3.52575e-97
ATRX	1.45813e-101	-0.727578	0.746	0.709	4.89028e-97
EMP3	1.65093e-101	0.25295	0.654	0.494	5.53689e-97
SLC25A36	2.30963e-99	-0.709169	0.553	0.598	7.74605e-95
CCNY	3.29453e-99	-0.513695	0.347	0.477	1.10492e-94
INTS6	8.74142e-97	-0.855796	0.424	0.532	2.9317e-92
ZKSCAN1	8.78796e-97	-0.710204	0.512	0.579	2.9473e-92
HOOK2	2.37498e-96	-0.683148	0.477	0.572	7.9652e-92
TNFSF9	2.61492e-96	-0.635555	0.376	0.482	8.76991e-92
DDIT3	4.93594e-95	-1.0318	0.587	0.608	1.65542e-90
HSPA5	1.31283e-94	-0.72578	0.964	0.843	4.40298e-90
RAB40C	2.59246e-94	-0.253456	0.088	0.206	8.6946e-90
SPAG9	2.91277e-94	-0.804819	0.575	0.61	9.76886e-90
SPOPL	1.00159e-93	-0.400265	0.224	0.368	3.35912e-89
RPS8	1.58099e-93	-0.297944	0.999	0.97	5.30233e-89
TTC3	1.70606e-93	-0.60859	0.843	0.741	5.7218e-89
HIST1H1D	4.89206e-93	-0.342591	0.172	0.317	1.6407e-88
SLC6A6	7.56436e-93	-0.878442	0.59	0.626	2.53694e-88
PATJ	3.14892e-92	-0.568723	0.402	0.523	1.05608e-87
FLNB	3.25334e-92	-0.684764	0.488	0.566	1.0911e-87
FUS	1.49873e-91	-0.815195	0.809	0.718	5.02645e-87
FOXO3	2.96202e-91	-0.656686	0.42	0.519	9.93404e-87
CD24	8.95671e-91	-0.675795	0.97	0.848	3.0039e-86
EPS8L2	1.3658e-90	-0.575781	0.429	0.532	4.58061e-86
NOL3	5.29032e-90	-0.341568	0.23	0.369	1.77427e-85
PIAS2	2.74439e-89	-0.589127	0.301	0.438	9.20413e-85
PTTG1IP	1.34557e-88	-0.593177	0.855	0.72	4.51277e-84
MMEL1	9.21424e-88	-0.376419	0.218	0.35	3.09027e-83
MALL	1.18313e-87	-0.597942	0.247	0.377	3.96799e-83
SLC38A1	1.44856e-87	-0.615572	0.57	0.598	4.85817e-83
AGAP1	9.17036e-87	-0.367339	0.203	0.342	3.07555e-82
OGA	1.77912e-85	-0.662955	0.403	0.509	5.9668e-81
DNM2	5.86487e-85	-0.506087	0.391	0.5	1.96696e-80
TFF3	1.56793e-84	-1.8038	0.831	0.725	5.25853e-80
SMG1	2.55422e-84	-0.638033	0.387	0.504	8.56633e-80
ESYT2	2.99799e-84	-0.442813	0.247	0.385	1.00547e-79
EIF4EBP1	4.74738e-82	-0.85165	0.584	0.575	1.59218e-77
GPR160	7.70503e-82	-0.347716	0.265	0.398	2.58411e-77
TBC1D9B	1.18961e-81	-0.482003	0.302	0.432	3.98973e-77
ITGB6	1.32667e-81	-0.452244	0.237	0.364	4.44939e-77
NET1	1.67279e-81	-0.528726	0.337	0.457	5.61019e-77
LPIN2	5.69117e-81	-0.64745	0.507	0.562	1.90871e-76
PACSIN2	8.95351e-81	-0.443244	0.362	0.481	3.00283e-76
YWHAZ	1.60927e-80	-0.415407	0.941	0.778	5.39718e-76
DENND4C	2.38251e-80	-0.339574	0.176	0.305	7.99045e-76
RNF183	5.16297e-80	-0.37054	0.203	0.335	1.73156e-75
EPCAM	6.20846e-80	-0.37485	0.954	0.79	2.08219e-75
FNDC3B	1.20957e-79	-0.692642	0.749	0.688	4.05664e-75
LRRFIP1	9.26147e-79	-0.56584	0.838	0.726	3.10611e-74
GALNT3	2.29046e-78	-0.579526	0.56	0.583	7.68174e-74
PTPRJ	2.54511e-78	-0.307303	0.178	0.306	8.53578e-74
LPP	5.67083e-78	-0.734647	0.658	0.648	1.90188e-73
FGD6	9.2602e-78	-0.417438	0.206	0.334	3.10569e-73
CEP250	4.69401e-77	-0.26851	0.115	0.23	1.57428e-72
TTC9	1.03565e-76	-0.391718	0.256	0.385	3.47335e-72
FAM213B	1.31068e-76	-0.352864	0.234	0.36	4.39576e-72
KIAA1522	1.44708e-76	-0.441457	0.296	0.424	4.85323e-72
DAB2IP	5.68248e-76	-0.282139	0.154	0.278	1.90579e-71
FBXO34	7.08002e-76	-0.324438	0.223	0.356	2.3745e-71
DNAJB4	1.75308e-75	-0.640258	0.269	0.383	5.87948e-71
ST14	2.26489e-75	-0.786782	0.607	0.614	7.59599e-71
KRT18	2.63698e-75	-0.351276	0.972	0.838	8.84391e-71
PLXNB2	2.98749e-75	-0.722315	0.593	0.617	1.00194e-70
WASF2	1.08967e-74	-0.603304	0.61	0.598	3.65455e-70
MYO5B	9.49561e-74	-0.296926	0.195	0.326	3.18464e-69
CYP3A5	6.3091e-73	-0.356032	0.13	0.243	2.11594e-68
TOP2A	6.79638e-73	-0.261557	0.356	0.194	2.27937e-68
TPCN1	5.84611e-72	-0.62375	0.338	0.451	1.96067e-67
ANXA4	1.27169e-71	-0.744276	0.924	0.768	4.26498e-67
PLEKHG3	1.44738e-71	-0.31056	0.168	0.29	4.85423e-67
KMT2E	1.78467e-71	-0.611883	0.486	0.554	5.98544e-67
MINDY2	5.86269e-71	-0.540574	0.42	0.512	1.96623e-66
PAM	6.3181e-71	-0.654754	0.573	0.598	2.11897e-66
GPRC5C	7.10575e-71	-0.584612	0.668	0.63	2.38313e-66
HSPD1	1.25483e-70	-0.492309	0.923	0.753	4.20846e-66
CD55	3.46678e-70	-0.425627	0.948	0.817	1.16269e-65
AC093323.1	5.73345e-70	-0.2652	0.15	0.268	1.92288e-65
CD40	6.43852e-70	-0.539421	0.391	0.477	2.15935e-65
GCC2	7.12703e-70	-0.634793	0.709	0.668	2.39026e-65
ALKAL2	1.16214e-69	-0.536209	0.302	0.413	3.89758e-65
FAM210A	1.34973e-69	-0.422104	0.308	0.425	4.52673e-65
CSDE1	1.61205e-69	-0.52738	0.873	0.714	5.40649e-65
CCNL1	2.05011e-69	-0.76496	0.798	0.701	6.87567e-65
RNF217	2.73506e-69	-0.42051	0.225	0.345	9.17283e-65
TNIK	9.45443e-69	-0.310468	0.188	0.309	3.17083e-64
FMN1	1.5615e-68	-0.38395	0.196	0.316	5.23695e-64
ARRDC2	1.80995e-68	-0.26032	0.135	0.245	6.0702e-64
EIF4B	3.20676e-68	-0.564604	0.805	0.678	1.07548e-63
GNE	4.62167e-68	-0.444559	0.284	0.405	1.55002e-63
ZNF91	7.11366e-68	-0.327231	0.188	0.31	2.38578e-63
HIST1H1E	5.52027e-67	-0.289817	0.135	0.246	1.85139e-62
HMBOX1	7.93395e-67	-0.321448	0.164	0.28	2.66089e-62
MTR	2.90914e-66	-0.373485	0.237	0.358	9.75667e-62
KRT17	6.63293e-66	-0.271336	0.319	0.172	2.22455e-61
CD70	1.96782e-65	-0.336224	0.114	0.214	6.59966e-61
SLC35E1	5.88249e-65	-0.460013	0.318	0.433	1.97287e-60
CSNK2A1	7.7577e-65	-0.579736	0.596	0.595	2.60178e-60
OSBPL10	1.08062e-63	-0.26489	0.177	0.298	3.62419e-59
SRRM2	1.1392e-63	-0.597376	0.909	0.762	3.82063e-59
MLH3	1.26517e-63	-0.258067	0.136	0.244	4.24313e-59
ZNF148	2.51117e-63	-0.539178	0.457	0.527	8.42198e-59
TSPO	4.16144e-63	-0.279105	0.968	0.783	1.39567e-58
PKN2	7.15031e-63	-0.570857	0.515	0.563	2.39807e-58
MAFB	8.64074e-63	-0.572626	0.166	0.271	2.89793e-58
BAIAP2L1	2.51627e-62	-0.396213	0.297	0.415	8.43908e-58
ASH1L	4.0375e-62	-0.624208	0.47	0.542	1.3541e-57
SPAG4	1.01185e-61	-0.275703	0.237	0.352	3.39354e-57
CTNNAL1	1.38104e-61	-0.556411	0.601	0.599	4.63172e-57
TMEM184A	1.45876e-61	-0.305272	0.179	0.295	4.89239e-57
AMN	4.54276e-61	-0.255163	0.189	0.302	1.52355e-56
PHC3	6.93458e-61	-0.357183	0.217	0.333	2.32572e-56
PKP3	2.07155e-60	-0.3641	0.311	0.423	6.94757e-56
CD109	2.34642e-60	-0.348784	0.213	0.326	7.86942e-56
PGGHG	2.72261e-60	-0.557816	0.215	0.326	9.1311e-56
LINC02474	1.37763e-59	-0.422407	0.173	0.28	4.6203e-55
BRWD3	2.37161e-59	-0.279555	0.157	0.267	7.95391e-55
RHOV	3.25754e-59	-0.287592	0.189	0.303	1.09251e-54
FLNA	1.6155e-58	-0.684124	0.626	0.613	5.41807e-54
ZNF160	4.01624e-58	-0.285752	0.146	0.252	1.34697e-53
SLFN5	2.54168e-57	-0.616921	0.613	0.62	8.52429e-53
MEF2A	3.22515e-57	-0.486321	0.372	0.468	1.08165e-52
OPTN	4.22851e-57	-0.567583	0.639	0.608	1.41816e-52
XDH	9.76136e-57	-0.418702	0.155	0.253	3.27377e-52
SLC25A37	1.16135e-56	-0.690488	0.509	0.551	3.89493e-52
DVL1	1.33476e-56	-0.355042	0.255	0.371	4.4765e-52
TBL1XR1	3.04188e-56	-0.578062	0.645	0.62	1.02018e-51
UGP2	3.25634e-56	-0.554529	0.563	0.567	1.09211e-51
CNOT8	3.51191e-56	-0.393533	0.325	0.429	1.17783e-51
CIB1	3.95073e-56	-0.438546	0.939	0.718	1.325e-51
DCP2	1.06035e-55	-0.342739	0.241	0.353	3.55622e-51
PLXNA3	1.20472e-55	-0.318669	0.2	0.31	4.0404e-51
CLMN	1.6784e-55	-0.358406	0.275	0.389	5.62901e-51
UBXN7	1.88135e-55	-0.356606	0.287	0.396	6.30967e-51
COL27A1	8.62174e-55	-0.313407	0.132	0.23	2.89156e-50
STK17B	8.97739e-55	-0.518921	0.4	0.482	3.01084e-50
ATP8B1	2.01744e-54	-0.291006	0.257	0.373	6.76609e-50
FZD5	2.19254e-54	-0.268215	0.17	0.279	7.35333e-50
PHIP	4.53246e-54	-0.536822	0.433	0.508	1.5201e-49
NUFIP2	1.01432e-53	-0.667342	0.607	0.612	3.40183e-49
FRYL	1.40599e-53	-0.411181	0.301	0.41	4.71542e-49
LNPEP	1.56977e-53	-0.404165	0.308	0.414	5.26469e-49
RBM41	1.64789e-53	-0.298864	0.192	0.301	5.5267e-49
UBE2H	2.13016e-53	-0.572625	0.789	0.685	7.14413e-49
CCDC174	3.36847e-53	-0.279724	0.278	0.385	1.12972e-48
HNRNPA1	4.33189e-53	-0.373139	0.928	0.755	1.45283e-48
CDS1	4.61459e-53	-0.363723	0.295	0.397	1.54764e-48
MXRA5	1.1177e-52	-0.414902	0.126	0.212	3.74855e-48
KIAA1217	1.24277e-52	-0.565812	0.491	0.543	4.16799e-48
FAM129B	2.40524e-52	-0.497281	0.443	0.515	8.06668e-48
PRKAA2	7.85862e-52	-0.359395	0.264	0.372	2.63562e-47
VEZF1	1.00501e-51	-0.41418	0.349	0.442	3.37059e-47
CD2AP	1.10306e-51	-0.502175	0.705	0.663	3.69946e-47
HPS4	1.81802e-51	-0.255947	0.156	0.256	6.09726e-47
ITCH	2.25647e-51	-0.487946	0.4	0.479	7.56774e-47
CDA	2.71677e-51	-0.569782	0.488	0.516	9.11152e-47
SAA2	4.42665e-51	-1.12243	0.775	0.718	1.48461e-46
SCNN1B	1.09553e-50	-0.274231	0.175	0.274	3.6742e-46
ARFGEF1	1.10179e-50	-0.52393	0.503	0.553	3.6952e-46
IRF2	1.26287e-50	-0.406556	0.363	0.446	4.2354e-46
INSR	1.32552e-50	-0.601506	0.338	0.425	4.44552e-46
TSPAN1	1.39027e-50	-0.581075	0.596	0.581	4.66269e-46
CHST15	1.73411e-50	-0.268857	0.184	0.288	5.81586e-46
CCNG2	2.60563e-50	-0.598208	0.565	0.57	8.73877e-46
ESCO1	1.08191e-49	-0.350914	0.271	0.382	3.62852e-45
PTBP3	1.58405e-49	-0.576708	0.645	0.613	5.3126e-45
CDH1	2.31871e-49	-0.578629	0.811	0.694	7.7765e-45
TMEM65	2.3603e-49	-0.310531	0.233	0.342	7.91597e-45
AKAP17A	3.22376e-49	-0.440572	0.279	0.381	1.08118e-44
LEMD1	3.49997e-49	-0.611109	0.543	0.537	1.17382e-44
SEL1L	5.22303e-49	-0.579257	0.428	0.495	1.7517e-44
PRKAG2	9.11295e-49	-0.287995	0.217	0.322	3.0563e-44
N4BP2L2	1.95262e-48	-0.75198	0.777	0.696	6.54868e-44
ZFP36L1	4.39341e-48	-0.63569	0.874	0.741	1.47346e-43
RAI1	7.14567e-48	-0.2668	0.141	0.235	2.39651e-43
MUC16	9.28651e-48	-0.967242	0.868	0.752	3.11451e-43
NCALD	2.38305e-47	-0.549937	0.336	0.418	7.99227e-43
NPIPB5	2.97536e-47	-0.34396	0.139	0.231	9.97877e-43
RAP2B	5.8947e-47	-0.267481	0.646	0.456	1.97696e-42
SUN2	7.63888e-47	-0.287648	0.216	0.32	2.56193e-42
MACF1	1.03155e-46	-0.642707	0.676	0.649	3.45961e-42
SDC4	2.39481e-46	-0.632022	0.759	0.674	8.03172e-42
TINAGL1	2.49055e-46	-0.638045	0.587	0.568	8.35282e-42
HSPA1B	6.05187e-46	-0.860902	0.617	0.601	2.02967e-41
PPFIBP1	6.30692e-46	-0.514233	0.507	0.547	2.11522e-41
AKAP9	6.55078e-46	-0.624611	0.71	0.667	2.197e-41
RPS6KA2	7.40104e-46	-0.353755	0.28	0.381	2.48216e-41
MSLN	1.09055e-45	-0.632627	0.389	0.447	3.65748e-41
ZMYND8	3.79317e-45	-0.543008	0.478	0.53	1.27215e-40
TTLL12	8.11041e-45	-0.270763	0.229	0.333	2.72007e-40
MAML2	9.64653e-45	-0.423461	0.346	0.44	3.23525e-40
MYO9A	2.8161e-44	-0.347961	0.246	0.346	9.44465e-40
CTTNBP2NL	2.87481e-44	-0.39002	0.329	0.424	9.64152e-40
SH2D3A	3.16706e-44	-0.28299	0.209	0.309	1.06217e-39
HSPA1A	4.59029e-44	-1.02835	0.77	0.682	1.53949e-39
BACE2	4.8493e-44	-0.47588	0.634	0.594	1.62636e-39
TMF1	6.06805e-44	-0.557705	0.649	0.615	2.0351e-39
KRT7	7.88301e-44	-0.269413	0.956	0.81	2.64381e-39
GJB2	9.27022e-44	-0.375182	0.289	0.386	3.10905e-39
IFNAR1	1.46899e-43	-0.449347	0.451	0.503	4.9267e-39
NAP1L1	4.47374e-43	-0.427473	0.932	0.745	1.5004e-38
BCAT1	1.29574e-42	-0.585446	0.358	0.433	4.34567e-38
TAF1D	1.59922e-42	-0.622084	0.763	0.652	5.36346e-38
INTU	1.69858e-42	-0.275689	0.173	0.266	5.69668e-38
TSIX	6.30758e-42	-0.644736	0.127	0.205	2.11544e-37
EXPH5	6.53512e-42	-0.4078	0.196	0.285	2.19175e-37
BDP1	6.79771e-42	-0.530346	0.488	0.539	2.27982e-37
TEAD1	1.19671e-41	-0.57562	0.519	0.551	4.01353e-37
NBEAL1	1.77928e-41	-0.463901	0.58	0.588	5.96736e-37
RNF169	2.34155e-41	-0.278674	0.23	0.329	7.8531e-37
CLDN12	3.06195e-41	-0.28287	0.205	0.298	1.02692e-36
CCNT2	5.25351e-41	-0.275134	0.199	0.296	1.76192e-36
INF2	5.47018e-41	-0.340076	0.262	0.358	1.83459e-36
ESRP1	6.38176e-41	-0.327293	0.311	0.402	2.14031e-36
MCTP2	7.08834e-41	-0.260059	0.14	0.226	2.37729e-36
RAI14	2.92339e-40	-0.545104	0.547	0.562	9.80447e-36
PJA2	3.85205e-40	-0.545807	0.604	0.588	1.2919e-35
TMPRSS3	1.01562e-39	-0.549992	0.44	0.476	3.40618e-35
KLF2	1.19637e-39	-0.447809	0.152	0.227	4.01239e-35
DEPTOR	1.72978e-39	-0.471347	0.449	0.497	5.80133e-35
TMEM41A	2.47018e-39	-0.279108	0.229	0.325	8.28449e-35
KDM4B	2.93952e-39	-0.385132	0.306	0.397	9.85856e-35
CELSR1	3.05644e-39	-0.281844	0.19	0.282	1.02507e-34
ZBTB10	4.75797e-39	-0.426724	0.336	0.42	1.59573e-34
BPTF	5.80053e-39	-0.581007	0.708	0.654	1.94538e-34
RPL31	5.86388e-39	-0.305745	0.991	0.881	1.96663e-34
SLC44A4	9.4172e-39	-0.456271	0.404	0.469	3.15834e-34
TAGLN2	1.13258e-38	-0.368242	0.924	0.716	3.79845e-34
TMEM159	2.80727e-38	-0.539947	0.51	0.531	9.41503e-34
HES4	5.05441e-38	-0.298815	0.776	0.558	1.69515e-33
PIGR	5.72579e-38	-0.406467	0.745	0.534	1.92032e-33
CRYBG3	6.05903e-38	-0.293704	0.217	0.309	2.03208e-33
SLC6A8	1.18171e-37	-0.462085	0.272	0.358	3.96321e-33
BICD1	1.26971e-37	-0.656318	0.56	0.569	4.25835e-33
TSPYL2	1.58524e-37	-0.456806	0.245	0.327	5.31656e-33
HSPG2	4.67082e-37	-0.775547	0.636	0.602	1.5665e-32
LUCAT1	6.38241e-37	-0.291243	0.13	0.207	2.14053e-32
GOLGA2	6.48043e-37	-0.490337	0.556	0.568	2.17341e-32
PARD3	1.69022e-36	-0.343012	0.314	0.402	5.66864e-32
SAA1	3.64805e-36	-1.03797	0.782	0.733	1.22348e-31
ARPC2	4.30431e-36	-0.278468	0.954	0.762	1.44358e-31
MGAT3	2.48361e-35	-0.277197	0.222	0.311	8.32954e-31
NORAD	3.06296e-35	-0.57807	0.765	0.676	1.02726e-30
PPDPF	4.33591e-35	-0.300944	0.962	0.745	1.45418e-30
SCAPER	5.46488e-35	-0.262494	0.196	0.283	1.83281e-30
EPHA2	8.56917e-35	-0.566837	0.447	0.491	2.87393e-30
HNRNPU	8.7743e-35	-0.493076	0.834	0.736	2.94273e-30
TANC2	9.89917e-35	-0.41543	0.287	0.369	3.31998e-30
TM9SF3	1.55159e-34	-0.489426	0.816	0.676	5.20372e-30
PTP4A2	1.70436e-34	-0.42241	0.924	0.749	5.71609e-30
PKN1	1.87752e-34	-0.409815	0.418	0.481	6.29681e-30
MET	2.09516e-34	-0.54081	0.735	0.662	7.02674e-30
FNBP1L	2.25191e-34	-0.38795	0.424	0.483	7.55246e-30
ZDHHC20	2.79134e-34	-0.361482	0.347	0.423	9.3616e-30
EIF4H	5.7979e-34	-0.473826	0.678	0.608	1.9445e-29
MYH9	7.65893e-34	-0.605767	0.697	0.639	2.56865e-29
CDC42BPB	7.68547e-34	-0.460409	0.441	0.494	2.57755e-29
DOCK9	8.25405e-34	-0.276629	0.2	0.283	2.76824e-29
ZC3H6	8.46958e-34	-0.320781	0.306	0.388	2.84053e-29
ZNF608	9.39121e-34	-0.256356	0.196	0.28	3.14962e-29
CRIP2	1.22069e-33	-0.402029	0.463	0.492	4.09395e-29
GNB1	1.42168e-33	-0.486384	0.771	0.648	4.76804e-29
RFC1	1.70539e-33	-0.387148	0.468	0.508	5.71954e-29
MIS18BP1	2.37382e-33	-0.310468	0.219	0.302	7.96133e-29
TNF	3.70835e-33	-0.537285	0.384	0.439	1.24371e-28
TRIP10	4.10269e-33	-0.35608	0.368	0.439	1.37596e-28
ERRFI1	5.61442e-33	-0.670304	0.632	0.608	1.88297e-28
C15orf48	7.39543e-33	-0.544689	0.554	0.384	2.48028e-28
F11R	7.85663e-33	-0.485109	0.457	0.502	2.63496e-28
KPNB1	8.40343e-33	-0.5036	0.638	0.597	2.81834e-28
THAP9-AS1	9.04761e-33	-0.261094	0.188	0.271	3.03439e-28
TMOD3	1.40342e-32	-0.476585	0.624	0.589	4.70678e-28
RALGPS2	2.27084e-32	-0.332492	0.305	0.391	7.61593e-28
TMEM132A	6.28283e-32	-0.251894	0.663	0.51	2.10714e-27
ANKRD12	9.44307e-32	-0.582728	0.742	0.655	3.16702e-27
DIAPH2	2.41725e-31	-0.300729	0.261	0.342	8.10696e-27
EHF	2.9894e-31	-0.396328	0.576	0.596	1.00258e-26
LPCAT1	3.65924e-31	-0.318021	0.211	0.293	1.22723e-26
TMBIM1	4.13182e-31	-0.49323	0.505	0.524	1.38573e-26
CTDSPL2	5.78142e-31	-0.273246	0.235	0.319	1.93897e-26
TTYH3	6.64773e-31	-0.358613	0.298	0.377	2.22952e-26
NCOR2	6.74452e-31	-0.403211	0.376	0.445	2.26198e-26
DIP2A	9.57043e-31	-0.256711	0.167	0.245	3.20973e-26
DNAJB1	1.32381e-30	-0.734795	0.842	0.699	4.43978e-26
NOTCH3	2.01421e-30	-0.308134	0.219	0.3	6.75526e-26
SERBP1	2.43141e-30	-0.320812	0.903	0.717	8.15446e-26
RNF149	3.08015e-30	-0.432992	0.456	0.498	1.03302e-25
ITSN2	3.90399e-30	-0.438689	0.417	0.474	1.30932e-25
ASAP2	4.83397e-30	-0.381439	0.38	0.448	1.62122e-25
ZNF791	5.4633e-30	-0.252413	0.194	0.274	1.83228e-25
MALT1	6.71769e-30	-0.364462	0.34	0.415	2.25298e-25
DYNC1H1	7.29893e-30	-0.604904	0.674	0.631	2.44791e-25
SEMA6A	9.7232e-30	-0.304553	0.19	0.264	3.26097e-25
NRCAM	1.48176e-29	-0.262687	0.169	0.241	4.96954e-25
PGM2L1	1.59824e-29	-0.257239	0.231	0.312	5.36016e-25
BCL9L	2.9423e-29	-0.404467	0.328	0.401	9.86787e-25
TMEM87B	3.21122e-29	-0.311065	0.306	0.381	1.07698e-24
MBNL2	3.83791e-29	-0.407334	0.337	0.407	1.28716e-24
MLLT6	2.00531e-28	-0.292349	0.228	0.308	6.72541e-24
PYGL	2.43618e-28	-0.255826	0.286	0.368	8.17045e-24
UBTD2	3.54321e-28	-0.356376	0.31	0.382	1.18832e-23
LASP1	4.38464e-28	-0.380145	0.368	0.436	1.47052e-23
GSE1	5.68739e-28	-0.26469	0.248	0.328	1.90744e-23
KIAA2026	5.84383e-28	-0.314888	0.253	0.332	1.9599e-23
TSHZ2	6.3323e-28	-0.386816	0.295	0.367	2.12373e-23
ARFGEF2	7.65744e-28	-0.317351	0.278	0.358	2.56815e-23
DCBLD2	9.65441e-28	-0.484925	0.736	0.655	3.2379e-23
TRIO	1.99681e-27	-0.45346	0.329	0.399	6.69689e-23
HCG18	2.14824e-27	-0.398629	0.306	0.373	7.20475e-23
RLF	2.53425e-27	-0.41294	0.361	0.429	8.49938e-23
RRBP1	2.54533e-27	-0.484715	0.799	0.697	8.53652e-23
MED15	3.66875e-27	-0.25981	0.254	0.332	1.23042e-22
CEP95	4.42735e-27	-0.311236	0.243	0.32	1.48484e-22
MYOF	4.81109e-27	-0.493175	0.648	0.615	1.61354e-22
CMIP	9.61746e-27	-0.362076	0.389	0.448	3.2255e-22
IL17C	1.49663e-26	-0.350386	0.157	0.222	5.01941e-22
LAMC1	2.02501e-26	-0.349741	0.863	0.655	6.79149e-22
TRAF3	2.41927e-26	-0.254558	0.231	0.31	8.11376e-22
PCM1	2.86744e-26	-0.457869	0.593	0.582	9.61682e-22
MAPK8IP3	4.08391e-26	-0.306144	0.154	0.221	1.36966e-21
UACA	7.28175e-26	-0.411743	0.513	0.541	2.44215e-21
DAPK3	1.1433e-25	-0.288043	0.278	0.355	3.83441e-21
FLII	1.58809e-25	-0.36964	0.38	0.439	5.32613e-21
TNFRSF14	1.8865e-25	-0.311347	0.314	0.384	6.32695e-21
SUN1	2.28222e-25	-0.492326	0.55	0.551	7.6541e-21
ATP11B	2.60523e-25	-0.278049	0.251	0.328	8.73741e-21
TES	2.77825e-25	-0.470673	0.666	0.603	9.31771e-21
GPATCH2L	3.20038e-25	-0.550399	0.49	0.514	1.07334e-20
NPC1	3.6598e-25	-0.367847	0.319	0.388	1.22742e-20
SRGAP3	4.80955e-25	-0.322615	0.273	0.348	1.61303e-20
OXR1	1.09712e-24	-0.311389	0.311	0.383	3.67953e-20
TLK1	1.56846e-24	-0.294868	0.347	0.415	5.26031e-20
LIMS1	1.57018e-24	-0.536739	0.909	0.747	5.26605e-20
GGA2	3.56052e-24	-0.301284	0.292	0.366	1.19413e-19
PLEC	3.57932e-24	-0.571577	0.48	0.506	1.20043e-19
LAD1	4.13982e-24	-0.267074	0.32	0.39	1.38841e-19
KRTAP2-3	4.8042e-24	-0.395958	0.298	0.201	1.61123e-19
CASK	5.25967e-24	-0.333265	0.316	0.383	1.76399e-19
FCHO2	5.33255e-24	-0.31227	0.301	0.374	1.78843e-19
MUC20-OT1	7.36832e-24	-0.536177	0.453	0.487	2.47119e-19
SBNO2	7.53908e-24	-0.295256	0.276	0.349	2.52846e-19
RRAGC	8.00578e-24	-0.269245	0.256	0.326	2.68498e-19
LRBA	8.6276e-24	-0.405569	0.39	0.452	2.89352e-19
TNNT1	9.26813e-24	-0.412814	0.504	0.496	3.10834e-19
TNKS	1.24896e-23	-0.310577	0.31	0.383	4.18877e-19
TMC6	1.4287e-23	-0.27142	0.258	0.331	4.79159e-19
ATP13A3	1.57449e-23	-0.293178	0.662	0.522	5.28053e-19
SETD5	4.40563e-23	-0.454489	0.422	0.467	1.47756e-18
SEL1L3	4.65555e-23	-0.254037	0.253	0.328	1.56138e-18
EHBP1L1	4.97443e-23	-0.321605	0.287	0.356	1.66833e-18
RSF1	6.12804e-23	-0.453949	0.606	0.578	2.05522e-18
ERICH1	6.27851e-23	-0.347664	0.304	0.372	2.10569e-18
PURA	9.16906e-23	-0.388511	0.413	0.456	3.07512e-18
FTX	1.56598e-22	-0.459095	0.326	0.388	5.25197e-18
ZDHHC7	1.61904e-22	-0.259132	0.278	0.349	5.42992e-18
TMEM30A	1.68938e-22	-0.503607	0.809	0.676	5.66584e-18
MPP5	1.71507e-22	-0.302589	0.299	0.369	5.752e-18
HELZ	1.8028e-22	-0.385694	0.382	0.438	6.04624e-18
IRS2	1.87156e-22	-0.621555	0.663	0.602	6.27683e-18
NARF	2.00515e-22	-0.386408	0.413	0.463	6.72487e-18
SPRED1	2.68691e-22	-0.289146	0.247	0.319	9.01137e-18
HECTD4	2.80877e-22	-0.254595	0.224	0.294	9.42006e-18
ITGA5	5.22995e-22	-0.41013	0.288	0.346	1.75402e-17
APPL1	5.42716e-22	-0.347916	0.456	0.483	1.82016e-17
ARL6IP5	7.14518e-22	-0.376867	0.832	0.654	2.39635e-17
ST13	1.17368e-21	-0.309409	0.892	0.698	3.93628e-17
KAT6B	1.24622e-21	-0.339389	0.318	0.38	4.17956e-17
ZMYM2	1.38008e-21	-0.482117	0.474	0.504	4.62851e-17
PLIN2	1.42229e-21	-0.25094	0.627	0.508	4.77009e-17
KLF4	1.6911e-21	-0.58339	0.655	0.572	5.67162e-17
HES1	3.13215e-21	-0.768507	0.898	0.715	1.05046e-16
YY1	3.45532e-21	-0.450358	0.702	0.603	1.15885e-16
PRKD3	3.59332e-21	-0.385205	0.329	0.389	1.20513e-16
SHPRH	3.62359e-21	-0.257418	0.176	0.238	1.21528e-16
ZBTB1	3.9846e-21	-0.424141	0.351	0.411	1.33636e-16
SORBS2	4.39133e-21	-0.315283	0.314	0.379	1.47276e-16
PRRG4	4.75238e-21	-0.384015	0.368	0.415	1.59385e-16
SUCO	5.05325e-21	-0.363129	0.413	0.452	1.69476e-16
MORC3	5.72041e-21	-0.298409	0.316	0.382	1.91851e-16
NFE2L1	6.77725e-21	-0.437678	0.421	0.466	2.27296e-16
TOB2	7.94136e-21	-0.356676	0.345	0.4	2.66337e-16
ZNF721	7.94725e-21	-0.275583	0.287	0.354	2.66535e-16
PREX2	8.78704e-21	-0.322961	0.303	0.365	2.947e-16
SLC4A11	1.39486e-20	-0.295627	0.192	0.25	4.6781e-16
P4HB	1.58199e-20	-0.275902	0.969	0.812	5.30567e-16
TENT5A	2.0304e-20	-0.259041	0.542	0.425	6.80956e-16
SP1	2.1076e-20	-0.258209	0.266	0.335	7.06847e-16
UBL3	2.41245e-20	-0.366871	0.403	0.446	8.09087e-16
IFRD1	2.45196e-20	-0.542998	0.545	0.533	8.22338e-16
CLINT1	2.68467e-20	-0.414695	0.745	0.636	9.00385e-16
NBEA	2.90615e-20	-0.260918	0.162	0.22	9.74664e-16
TSC22D2	2.95637e-20	-0.406503	0.341	0.398	9.91507e-16
KIAA1109	3.17742e-20	-0.376004	0.35	0.409	1.06564e-15
ZNF207	3.32369e-20	-0.575582	0.698	0.631	1.1147e-15
SPEN	3.95653e-20	-0.461614	0.416	0.459	1.32694e-15
INO80D	6.07905e-20	-0.291885	0.259	0.327	2.03879e-15
TCEA1	6.13521e-20	-0.413626	0.751	0.627	2.05763e-15
SCD	1.42329e-19	-0.713551	0.788	0.68	4.77342e-15
NFAT5	1.92584e-19	-0.529205	0.607	0.58	6.45888e-15
MFGE8	1.95756e-19	-0.273259	0.724	0.553	6.56527e-15
ABL2	3.25078e-19	-0.439566	0.698	0.537	1.09025e-14
FOSL2	3.25121e-19	-0.250652	0.728	0.569	1.09039e-14
PPP1R15A	3.64558e-19	-0.491356	0.959	0.761	1.22266e-14
MXD1	3.95546e-19	-0.384341	0.366	0.415	1.32658e-14
MYO1C	4.0973e-19	-0.400966	0.468	0.497	1.37415e-14
DNAJC5	4.68872e-19	-0.282202	0.276	0.341	1.5725e-14
SLC25A23	5.41126e-19	-0.286561	0.34	0.397	1.81483e-14
RBM39	5.5243e-19	-0.467168	0.87	0.715	1.85274e-14
PRRC2C	5.87367e-19	-0.368345	0.893	0.742	1.96991e-14
PIAS1	6.77485e-19	-0.311764	0.325	0.386	2.27215e-14
CCDC186	7.38849e-19	-0.433127	0.526	0.53	2.47795e-14
LTBP3	9.46232e-19	-0.290773	0.305	0.366	3.17347e-14
GOLGA8A	1.07015e-18	-0.393271	0.165	0.219	3.58908e-14
FAM53C	1.25052e-18	-0.545637	0.487	0.501	4.194e-14
SLMAP	1.98076e-18	-0.438758	0.455	0.479	6.64306e-14
F3	2.29865e-18	-0.845832	0.874	0.733	7.7092e-14
HIST1H2BD	2.32845e-18	-0.301039	0.229	0.283	7.80917e-14
EPPK1	2.4105e-18	-0.268667	0.185	0.243	8.08432e-14
EPN2	2.71119e-18	-0.368754	0.405	0.449	9.09279e-14
RETREG2	8.62408e-18	-0.313136	0.364	0.419	2.89234e-13
CLDN1	9.77243e-18	-0.528209	0.727	0.636	3.27748e-13
SPON1	1.08194e-17	-0.44475	0.851	0.703	3.6286e-13
DCAF5	1.19675e-17	-0.276268	0.278	0.339	4.01367e-13
IL1A	1.32512e-17	-0.516116	0.684	0.61	4.44417e-13
SOX9	1.72302e-17	-0.404382	0.252	0.301	5.77866e-13
BHLHE41	2.60297e-17	-0.490333	0.517	0.503	8.72983e-13
STAG2	3.34156e-17	-0.387844	0.504	0.51	1.12069e-12
JUNB	3.82385e-17	-0.525284	0.734	0.621	1.28244e-12
NRIP1	4.37632e-17	-0.543081	0.634	0.583	1.46773e-12
SNHG12	4.81873e-17	-0.629408	0.552	0.517	1.61611e-12
PLAGL1	5.90315e-17	-0.281015	0.248	0.307	1.9798e-12
EGLN1	6.41962e-17	-0.331251	0.393	0.439	2.15301e-12
MAP3K2	6.83317e-17	-0.447632	0.468	0.488	2.29171e-12
CXXC5	7.02781e-17	-0.263565	0.326	0.375	2.35699e-12
CDH3	1.07375e-16	-0.31623	0.377	0.421	3.60116e-12
HOXB3	1.16048e-16	-0.286595	0.258	0.318	3.89203e-12
AFDN	1.24003e-16	-0.460534	0.71	0.638	4.1588e-12
BRD1	1.46304e-16	-0.250824	0.258	0.321	4.90673e-12
MYSM1	1.49278e-16	-0.257314	0.231	0.29	5.00649e-12
CDKN2AIP	1.67204e-16	-0.430856	0.422	0.454	5.60768e-12
DNAJC3	1.76719e-16	-0.252575	0.741	0.572	5.9268e-12
CAV2	1.96236e-16	-0.398248	0.498	0.494	6.58137e-12
TMEM245	2.36725e-16	-0.464689	0.549	0.54	7.93929e-12
LCN2	2.51072e-16	-0.401686	1	0.997	8.42046e-12
KDM5B	4.57586e-16	-0.418196	0.551	0.538	1.53465e-11
DLG1	5.35416e-16	-0.45131	0.482	0.5	1.79568e-11
PDK1	5.98449e-16	-0.401829	0.291	0.344	2.00708e-11
ARL4C	6.21434e-16	-0.442173	0.642	0.594	2.08416e-11
KIF2A	8.4974e-16	-0.311072	0.465	0.485	2.84986e-11
NSA2	9.10406e-16	-0.362233	0.85	0.643	3.05332e-11
KDM2A	9.33385e-16	-0.377658	0.419	0.454	3.13039e-11
SEC31A	9.97633e-16	-0.253867	0.768	0.599	3.34586e-11
ZNF581	1.23877e-15	-0.291397	0.411	0.443	4.1546e-11
TGOLN2	1.64124e-15	-0.283354	0.844	0.648	5.5044e-11
TPM3	1.66564e-15	-0.266	0.9	0.719	5.58622e-11
HPS3	2.20899e-15	-0.466973	0.29	0.346	7.4085e-11
RMND5A	2.60498e-15	-0.296243	0.275	0.329	8.7366e-11
EGR1	3.62913e-15	-0.746299	0.823	0.732	1.21714e-10
FXR1	3.844e-15	-0.4064	0.764	0.632	1.2892e-10
MYEF2	4.29722e-15	-0.292043	0.255	0.312	1.4412e-10
MBTPS1	4.80775e-15	-0.446626	0.54	0.536	1.61242e-10
ATP1A1	9.89565e-15	-0.455432	0.724	0.62	3.3188e-10
BACH1	1.03374e-14	-0.593254	0.675	0.607	3.46696e-10
TOR1AIP2	1.35661e-14	-0.501076	0.73	0.638	4.54979e-10
SNAPC3	1.62781e-14	-0.285602	0.339	0.391	5.45937e-10
JPT2	1.89876e-14	-0.41984	0.556	0.541	6.36806e-10
MTRNR2L12	1.9213e-14	-1.08047	0.905	0.752	6.44366e-10
KIAA1551	2.26696e-14	-0.594766	0.77	0.668	7.60293e-10
SETD2	2.45042e-14	-0.367171	0.375	0.422	8.21822e-10
MAP7	3.31238e-14	-0.268225	0.337	0.392	1.1109e-09
MELTF	3.88095e-14	-0.331325	0.229	0.277	1.30159e-09
GAREM1	5.28734e-14	-0.277672	0.262	0.312	1.77327e-09
TNFAIP2	5.63827e-14	-0.580798	0.886	0.736	1.89096e-09
BOD1L1	5.80483e-14	-0.471973	0.647	0.594	1.94682e-09
ZNF83	6.1717e-14	-0.329648	0.303	0.357	2.06986e-09
SMCHD1	6.28116e-14	-0.43913	0.509	0.515	2.10657e-09
ADGRF1	8.53952e-14	-0.369468	0.331	0.37	2.86398e-09
MUM1	8.5927e-14	-0.356132	0.281	0.33	2.88182e-09
TAOK1	8.774e-14	-0.438241	0.478	0.487	2.94263e-09
FAT1	9.99659e-14	-0.293541	0.561	0.46	3.35266e-09
TPM1	1.09352e-13	-0.605128	0.751	0.63	3.66746e-09
DNAJA4	1.25039e-13	-0.454505	0.214	0.253	4.19355e-09
VPS13D	1.34924e-13	-0.274095	0.26	0.311	4.52508e-09
CLSTN1	1.35794e-13	-0.451763	0.529	0.521	4.55425e-09
IER5L	1.71106e-13	-0.481411	0.49	0.486	5.73855e-09
TAB2	2.25029e-13	-0.37016	0.388	0.425	7.54702e-09
LOX	2.54098e-13	-0.453356	0.316	0.348	8.52194e-09
ARHGAP18	2.72499e-13	-0.307699	0.425	0.452	9.13906e-09
PGAM1	2.81536e-13	-0.361557	0.873	0.666	9.44214e-09
HK1	3.04248e-13	-0.31443	0.412	0.446	1.02039e-08
ANKRD36C	3.30418e-13	-0.376875	0.213	0.256	1.10815e-08
ZNF638	3.47224e-13	-0.508536	0.505	0.519	1.16452e-08
BRWD1	3.65824e-13	-0.388755	0.368	0.407	1.2269e-08
SLK	6.04944e-13	-0.359596	0.482	0.498	2.02886e-08
BMPR2	7.65956e-13	-0.330877	0.366	0.408	2.56886e-08
COL4A3BP	7.68666e-13	-0.40755	0.574	0.556	2.57795e-08
ANKRD11	8.38595e-13	-0.522681	0.706	0.634	2.81248e-08
NAPEPLD	9.7128e-13	-0.266325	0.271	0.322	3.25748e-08
MIDN	9.83096e-13	-0.489142	0.616	0.566	3.29711e-08
CDK12	1.05572e-12	-0.334396	0.354	0.402	3.54066e-08
TUT4	1.10038e-12	-0.403958	0.41	0.446	3.69046e-08
METTL26	1.40839e-12	-0.382559	0.788	0.607	4.72345e-08
SBNO1	1.44357e-12	-0.383257	0.46	0.477	4.84145e-08
TMEM259	1.59671e-12	-0.250158	0.596	0.5	5.35506e-08
PARP14	1.78488e-12	-0.470385	0.714	0.648	5.98614e-08
IGF2BP2	1.85786e-12	-0.445703	0.706	0.622	6.23089e-08
PLAUR	1.92703e-12	-0.388964	0.904	0.709	6.46287e-08
USP3	2.08039e-12	-0.279779	0.415	0.446	6.97721e-08
CELF1	2.10722e-12	-0.439596	0.473	0.493	7.06719e-08
AFF4	2.29936e-12	-0.460138	0.711	0.62	7.71158e-08
RREB1	2.48515e-12	-0.351945	0.348	0.394	8.33471e-08
LMO7	2.69839e-12	-0.516961	0.562	0.528	9.04985e-08
ZFAND2A	3.20112e-12	-0.408492	0.324	0.358	1.07359e-07
FN1	4.5184e-12	-0.832536	0.297	0.313	1.51538e-07
EPB41L4A-AS1	5.22085e-12	-0.271182	0.726	0.548	1.75097e-07
TNFRSF10B	7.27715e-12	-0.401579	0.519	0.515	2.44061e-07
CEP350	7.5527e-12	-0.362827	0.441	0.471	2.53303e-07
RASA2	7.60043e-12	-0.307079	0.325	0.374	2.54903e-07
BTBD7	1.02647e-11	-0.33288	0.38	0.417	3.44257e-07
PTPN3	1.47509e-11	-0.252874	0.296	0.348	4.94715e-07
G0S2	1.55959e-11	-0.767914	0.88	0.753	5.23056e-07
TSC1	2.10417e-11	-0.258487	0.209	0.255	7.05697e-07
ADAM10	2.10671e-11	-0.460625	0.617	0.568	7.0655e-07
JUP	2.20689e-11	-0.432577	0.684	0.599	7.40146e-07
UGCG	2.24793e-11	-0.256598	0.862	0.654	7.53912e-07
TP53BP2	2.40161e-11	-0.304728	0.35	0.389	8.05453e-07
GSN	2.63521e-11	-0.491281	0.763	0.636	8.83796e-07
CEP290	2.66627e-11	-0.294961	0.341	0.38	8.94213e-07
STK4	2.97457e-11	-0.256605	0.269	0.319	9.97613e-07
ERAP2	3.32523e-11	-0.32499	0.332	0.37	1.11521e-06
BIK	3.9073e-11	-0.30145	0.461	0.465	1.31043e-06
UPF2	4.08197e-11	-0.36437	0.408	0.438	1.36901e-06
PAXBP1	4.17698e-11	-0.288106	0.238	0.284	1.40088e-06
IGSF8	4.50508e-11	-0.330661	0.481	0.487	1.51091e-06
INSIG1	5.71039e-11	-0.252438	0.698	0.554	1.91515e-06
WDR54	6.08798e-11	-0.304482	0.418	0.426	2.04179e-06
MYO1B	6.67451e-11	-0.447189	0.444	0.459	2.2385e-06
PPP4R3B	7.47344e-11	-0.264116	0.354	0.4	2.50644e-06
RSRP1	7.55761e-11	-0.530279	0.588	0.557	2.53467e-06
NMB	7.9614e-11	-0.418032	0.409	0.419	2.67009e-06
PPP1R14B	1.21982e-10	-0.259989	0.906	0.684	4.09105e-06
COPS2	1.5014e-10	-0.4016	0.647	0.566	5.03539e-06
PARD6B	1.59288e-10	-0.389591	0.48	0.482	5.34219e-06
DDR1	1.68634e-10	-0.386349	0.504	0.504	5.65563e-06
SH3PXD2A	1.74465e-10	-0.389393	0.352	0.379	5.85122e-06
ERMP1	1.77319e-10	-0.253886	0.296	0.339	5.94693e-06
ATP11A	1.86602e-10	-0.29218	0.615	0.497	6.25826e-06
LCOR	2.11952e-10	-0.29964	0.392	0.425	7.10845e-06
ALDH1A3	2.56933e-10	-0.439134	0.357	0.38	8.61701e-06
SLC6A14	2.82946e-10	-0.499511	0.387	0.297	9.48945e-06
GPBP1L1	2.84666e-10	-0.288252	0.353	0.397	9.54713e-06
AMD1	3.00051e-10	-0.306443	0.741	0.572	1.00631e-05
CTNND1	3.55399e-10	-0.429599	0.516	0.514	1.19194e-05
AIDA	5.26376e-10	-0.338864	0.473	0.476	1.76536e-05
H1F0	7.02152e-10	-0.400711	0.571	0.534	2.35488e-05
TFRC	7.95696e-10	-0.497221	0.508	0.488	2.66861e-05
RNF213	9.88436e-10	-0.531509	0.581	0.565	3.31502e-05
MYO6	1.03427e-09	-0.257539	0.618	0.505	3.46872e-05
STAT6	1.06542e-09	-0.272509	0.279	0.324	3.57322e-05
SCNN1A	1.18391e-09	-0.380111	0.515	0.509	3.97059e-05
CAPN2	1.20386e-09	-0.39877	0.571	0.543	4.03752e-05
DDX6	1.26208e-09	-0.36956	0.42	0.446	4.23277e-05
RNF141	1.30073e-09	-0.276044	0.373	0.407	4.36239e-05
IQGAP1	1.32216e-09	-0.378425	0.738	0.634	4.43426e-05
PPP1R10	1.8456e-09	-0.343367	0.738	0.56	6.18979e-05
DST	2.36128e-09	-0.292052	0.629	0.521	7.91926e-05
ROCK1	3.02863e-09	-0.369206	0.56	0.536	0.000101574
NUMA1	3.1322e-09	-0.318528	0.36	0.394	0.000105048
CNOT4	3.18367e-09	-0.279274	0.331	0.373	0.000106774
TMEM189	3.25421e-09	-0.272694	0.373	0.406	0.00010914
GCNT3	3.41142e-09	-0.394437	0.476	0.48	0.000114412
CSNK1E	3.53967e-09	-0.278655	0.585	0.494	0.000118713
THUMPD3-AS1	3.67824e-09	-0.314629	0.598	0.497	0.000123361
RAB21	3.79663e-09	-0.252865	0.596	0.496	0.000127332
HOOK3	3.88799e-09	-0.317098	0.46	0.472	0.000130396
FAM133B	3.9447e-09	-0.557362	0.802	0.656	0.000132297
TC2N	3.95014e-09	-0.282596	0.347	0.388	0.00013248
ZNF217	5.6518e-09	-0.421722	0.619	0.562	0.00018955
BCLAF1	5.92809e-09	-0.272669	0.722	0.587	0.000198816
DHX32	6.26007e-09	-0.286177	0.379	0.414	0.00020995
ATP2B4	7.02298e-09	-0.357371	0.484	0.483	0.000235537
SRSF4	7.62227e-09	-0.394709	0.612	0.559	0.000255636
BRD2	7.80709e-09	-0.487501	0.714	0.629	0.000261834
ANKLE2	8.28719e-09	-0.436889	0.555	0.536	0.000277936
SMAD3	9.23108e-09	-0.521909	0.643	0.578	0.000309592
CTNNA1	9.54493e-09	-0.316346	0.834	0.673	0.000320118
SEMA3C	1.02192e-08	-0.425718	0.37	0.39	0.000342733
MIER1	1.10109e-08	-0.326261	0.518	0.504	0.000369285
SERINC1	1.11446e-08	-0.456614	0.624	0.566	0.000373768
NOTCH2	1.1313e-08	-0.299185	0.347	0.386	0.000379414
USP9X	1.21245e-08	-0.253052	0.604	0.51	0.000406632
PRDM2	1.2847e-08	-0.340799	0.395	0.42	0.000430863
2022-09-09	1.33896e-08	-0.43	0.713	0.617	0.00044906
MYO1E	1.42168e-08	-0.266317	0.372	0.401	0.000476803
MKRN1	1.74313e-08	-0.343955	0.518	0.507	0.000584612
KLF10	1.88157e-08	-0.309233	0.433	0.443	0.000631042
STK24	1.99119e-08	-0.379792	0.649	0.58	0.000667804
KIAA1191	2.05407e-08	-0.299745	0.445	0.462	0.000688894
PRR14L	2.43781e-08	-0.269009	0.284	0.326	0.000817594
ASXL1	2.74958e-08	-0.323769	0.402	0.428	0.000922154
UBA6	2.91548e-08	-0.433921	0.493	0.492	0.000977792
CREBRF	2.98694e-08	-0.626904	0.633	0.561	0.00100176
RHEX	4.18322e-08	-0.30627	0.455	0.389	0.00140297
MBP	4.19038e-08	-0.3714	0.623	0.57	0.00140537
CA8	4.56599e-08	-0.307628	0.354	0.381	0.00153134
KIZ	4.58444e-08	-0.260493	0.267	0.305	0.00153753
RRM2B	5.3972e-08	-0.378899	0.386	0.402	0.00181011
SLC16A6	5.56961e-08	-0.515253	0.215	0.234	0.00186794
ARRDC3	6.24511e-08	-0.355489	0.555	0.461	0.00209448
BAZ2B	6.40355e-08	-0.398281	0.502	0.501	0.00214762
ALKBH5	6.4193e-08	-0.271125	0.375	0.408	0.0021529
LBR	6.44988e-08	-0.259493	0.353	0.385	0.00216316
LSR	7.28521e-08	-0.312887	0.564	0.528	0.00244331
SBF2	8.57924e-08	-0.400266	0.399	0.422	0.0028773
SC5D	9.11627e-08	-0.259531	0.356	0.388	0.00305741
DDX17	9.84035e-08	-0.51575	0.869	0.721	0.00330026
LINC00958	1.16307e-07	-0.291503	0.424	0.434	0.00390071
ERGIC1	1.34855e-07	-0.392675	0.706	0.601	0.00452276
KATNBL1	1.3887e-07	-0.340544	0.643	0.524	0.00465742
SECISBP2	1.38889e-07	-0.420982	0.428	0.437	0.00465807
FNBP4	1.40063e-07	-0.40975	0.478	0.486	0.00469742
CXCL16	1.71385e-07	-0.276979	0.376	0.403	0.00574789
SLC39A10	2.09405e-07	-0.305387	0.449	0.459	0.00702301
VDAC1	2.3882e-07	-0.279631	0.881	0.662	0.00800954
