# Supplementary material for: Generation of Human Endometrial Assembloids with a Luminal Epithelium using Air–Liquid Interface Culture Methods
Source: Adv Sci (Weinh). 2023 Aug 27;10(30):2301868. doi: 10.1002/advs.202301868 (PMC10602567; doi:10.1002/advs.202301868)
Supplement: Supplementary file 10 — Supplemental Table 9 [file ADVS-10-2301868-s005.xlsx]

## Sheet: Pro-phase
(relative to Fig.7e)
	p_val	avg_log2FC	pct.1	pct.2	p_val_adj	symbol
TXNIP	0	-1.06993	0.423	0.907	0
ANGPTL4	0	-1.04749	0.146	0.801	0
SLC2A1	0	-0.892011	0.653	0.933	0
NDRG1	0	-0.850086	0.55	0.917	0
EGLN3	0	-0.845029	0.744	0.936	0
VEGFA	0	-0.794149	0.575	0.915	0	VEGFA
IGFBP3	0	-0.779765	0.566	0.878	0
TFF3	5.57e-288	-0.757569	0.833	0.968	1.87e-283
DDIT4	0	-0.742097	0.451	0.807	0
P4HA1	0	-0.670936	0.681	0.889	0
CA9	0	-0.666404	0.038	0.611	0
QSOX1	0	-0.661016	0.788	0.925	0
HSPA1A	1.66e-236	-0.652352	0.618	0.816	5.58e-232
SLC5A3	0	-0.637435	0.811	0.954	0
ENO2	0	-0.629773	0.155	0.746	0
PGK1	0	-0.604658	0.962	0.967	0
MRPS6	0	-0.584262	0.892	0.94	0
BNIP3	0	-0.583536	0.877	0.91	0
DDIT3	1.81e-249	-0.580226	0.41	0.73	6.06e-245
HSPA1B	1.45e-224	-0.556651	0.443	0.741	4.86e-220
CALB1	0	-0.552652	0.882	0.962	0
PLOD2	0	-0.538943	0.567	0.832	0
KCNQ1OT1	4.16e-189	-0.535219	0.631	0.838	1.39e-184
ERO1A	0	-0.5215	0.912	0.95	0
LDHA	0	-0.513922	0.979	0.981	0
AL133453.1	6.17e-260	-0.512858	0.672	0.836	2.07e-255
APOL1	5.71e-271	-0.500645	0.687	0.837	1.91e-266
SEMA4B	2.93e-237	-0.498544	0.487	0.765	9.82e-233
SLC16A3	4.24e-303	-0.49155	0.645	0.846	1.42e-298
GPI	3.89e-301	-0.482554	0.609	0.815	1.3e-296
FOS	9.4e-191	-0.473632	0.834	0.911	3.15e-186	FOS
SORL1	1.22e-222	-0.472364	0.516	0.814	4.1e-218
IER5L	1.94e-228	-0.469836	0.345	0.686	6.49e-224
PFKP	0	-0.466783	0.755	0.867	0
BNIP3L	0	-0.463622	0.812	0.879	0
SCEL	2.24e-233	-0.462695	0.334	0.713	7.5e-229
JUNB	3.84e-97	-0.272712	0.791	0.838	1.29e-92	JUNB
LAMB3	3.71e-272	-0.451318	0.829	0.931	1.24e-267
PLIN2	1.33e-172	-0.44862	0.391	0.674	4.45e-168
TMPRSS4	3.43e-239	-0.444786	0.648	0.86	1.15e-234
EGR1	3.73e-155	-0.442055	0.68	0.833	1.25e-150
ANKRD37	2.77e-162	-0.441984	0.511	0.734	9.28e-158
SLCO4A1	1.05e-242	-0.440509	0.356	0.726	3.53e-238
INTS6	5.69e-186	-0.431216	0.359	0.68	1.91e-181
ENO1	0	-0.429494	0.988	0.99	0
TNFSF9	6.87e-197	-0.428652	0.397	0.699	2.3e-192
IER2	4.29e-229	-0.428088	0.863	0.899	1.44e-224
UCA1	6.65e-208	-0.420625	0.883	0.937	2.23e-203
PLCG2	1.2e-190	-0.420482	0.351	0.684	4.03e-186
ALDOA	1.74e-287	-0.416326	0.3	0.689	5.85e-283
HLA-DQB1	1.03e-262	-0.408309	0.851	0.873	3.47e-258
FAM162A	3.49e-269	-0.406804	0.86	0.848	1.17e-264
ID1	7.75e-198	-0.406086	0.254	0.587	2.6e-193
C4orf3	0	-0.404608	0.935	0.901	0
TUBA4A	1.16e-248	-0.404453	0.24	0.611	3.88e-244
DNAJB1	5.51e-162	-0.400716	0.766	0.836	1.85e-157
TPI1	0	-0.39673	0.983	0.972	0
ATP1B1	1.15e-300	-0.396504	0.92	0.918	3.85e-296
S100A4	2.7e-233	-0.394446	0.977	0.991	9.05e-229
DHRS3	3.21e-186	-0.394138	0.639	0.802	1.08e-181
AHNAK	3.52e-230	-0.393934	0.833	0.903	1.18e-225
RASSF7	1.95e-191	-0.391076	0.447	0.727	6.55e-187
TFF2	1.94e-181	-0.387578	0.06	0.322	6.51e-177
GPRC5A	1.65e-150	-0.384794	0.654	0.849	5.52e-146
SYTL3	9.44e-225	-0.383513	0.244	0.609	3.17e-220
CXCR4	1.32e-194	-0.380863	0.217	0.563	4.43e-190
TGFA	1.79e-158	-0.379425	0.435	0.704	6.02e-154
SAA1	1.74e-82	-0.374664	0.605	0.756	5.84e-78
KISS1R	0	-0.372958	0.014	0.441	0
ID2	2.84e-138	-0.365725	0.458	0.691	9.53e-134
MIF	0	-0.364531	0.965	0.925	0
LINC01559	2.9e-218	-0.364391	0.172	0.533	9.72e-214
CA12	5.03e-120	-0.359533	0.47	0.683	1.69e-115
TFF1	1.92e-132	-0.35814	0.137	0.389	6.44e-128
AHNAK2	9.33e-190	-0.356408	0.239	0.582	3.13e-185
INSIG2	9.68e-161	-0.356146	0.45	0.7	3.25e-156
FLNA	2.4e-139	-0.355946	0.656	0.812	8.06e-135
DNAH11	9.98e-264	-0.35506	0.131	0.527	3.35e-259
S100A10	0	-0.353543	0.988	0.984	0
NPEPPS	5.17e-150	-0.351548	0.613	0.811	1.73e-145
PTPRF	1.15e-163	-0.350583	0.378	0.685	3.85e-159
LAMA3	7.93e-119	-0.345127	0.661	0.817	2.66e-114
WSB1	5.77e-135	-0.343837	0.872	0.918	1.94e-130
PAX2	2.73e-159	-0.34296	0.371	0.671	9.17e-155
EIF4EBP1	7.68e-113	-0.33859	0.668	0.748	2.58e-108
FABP5	9.51e-108	-0.335003	0.275	0.521	3.19e-103
SIGLEC15	8.93e-203	-0.33475	0.201	0.548	2.99e-198
MKNK2	2.3e-146	-0.334462	0.598	0.774	7.71e-142
SLC6A6	3.35e-108	-0.333926	0.511	0.729	1.12e-103
EMP3	7.94e-130	-0.333104	0.419	0.66	2.66e-125
RNASET2	0	-0.331347	0.979	0.965	0
LEMD1	5.7e-107	-0.329125	0.582	0.726	1.91e-102
ZNF292	5.02e-119	-0.32907	0.751	0.853	1.68e-114
IGFBP2	1.16e-235	-0.328217	0.94	0.951	3.9e-231
MUC1	3.05e-193	-0.323322	0.956	0.947	1.02e-188
STC2	2.28e-97	-0.32312	0.626	0.789	7.65e-93
ADM	6.65e-83	-0.321648	0.54	0.697	2.23e-78
MTUS1	9.28e-115	-0.321428	0.538	0.738	3.11e-110
VKORC1	1.19e-132	-0.320014	0.623	0.75	3.98e-128
AGRN	8.51e-96	-0.318766	0.577	0.76	2.85e-91
GBE1	5.21e-201	-0.316421	0.241	0.596	1.75e-196
VIM	2.8e-132	-0.313514	0.881	0.928	9.4e-128
IL4I1	1.66e-99	-0.313391	0.375	0.61	5.56e-95
HILPDA	2.69e-69	-0.312895	0.445	0.649	9.01e-65
MT1X	1.57e-67	-0.309705	0.43	0.598	5.27e-63
IGFL2-AS1	1.12e-151	-0.309272	0.043	0.256	3.75e-147
SH3BP2	3.13e-171	-0.30915	0.234	0.566	1.05e-166
TMEM45B	6.41e-168	-0.308097	0.26	0.587	2.15e-163
SMOC2	9.5e-193	-0.304708	0.194	0.534	3.19e-188
RBPJ	1.1e-124	-0.303224	0.604	0.769	3.68e-120
PRSS8	4.73e-126	-0.302261	0.635	0.784	1.59e-121
MAFB	3.15e-240	-0.301025	0.057	0.367	1.06e-235
NMB	5.11e-111	-0.300993	0.376	0.61	1.71e-106
MTRNR2L8	4.21e-39	-0.300546	0.611	0.675	1.41e-34
SAA2	3.08e-59	-0.300291	0.622	0.748	1.03e-54
MXI1	1.98e-135	-0.298211	0.385	0.648	6.64e-131
PAX8	1.17e-113	-0.297986	0.748	0.83	3.92e-109
PDZK1IP1	8.23e-164	-0.292741	0.931	0.914	2.76e-159
FLNB	9.71e-94	-0.290725	0.556	0.737	3.26e-89
FAM53C	8.93e-105	-0.29063	0.386	0.625	2.99e-100
NUFIP2	1.71e-93	-0.289153	0.605	0.769	5.73e-89
APP	2.47e-202	-0.285969	0.933	0.929	8.27e-198
PROM1	8.1e-76	-0.285251	0.62	0.777	2.72e-71
TSC22D3	3.71e-143	-0.284037	0.234	0.532	1.25e-138
ITGB4	3.58e-94	-0.283468	0.412	0.647	1.2e-89
LGALS1	9.58e-255	-0.282516	0.992	0.992	3.21e-250
DNAJB4	2.75e-107	-0.280019	0.224	0.471	9.21e-103
PPL	6.88e-106	-0.279536	0.345	0.613	2.31e-101
SLC25A36	6.77e-94	-0.279304	0.625	0.766	2.27e-89
MUC4	3.43e-79	-0.278133	0.364	0.606	1.15e-74
ITGA3	7.94e-87	-0.277914	0.743	0.821	2.66e-82
TFRC	7.78e-81	-0.27761	0.463	0.656	2.61e-76
MIR210HG	2.91e-180	-0.277394	0.215	0.549	9.75e-176
CDCP1	2.62e-97	-0.275771	0.581	0.741	8.79e-93
PAM	3.61e-101	-0.274961	0.536	0.727	1.21e-96
ARRDC4	3.7e-108	-0.273098	0.313	0.583	1.24e-103
HES1	3.51e-93	-0.272213	0.898	0.896	1.18e-88	HES1
TBC1D17	2.01e-138	-0.272021	0.33	0.614	6.74e-134
LIMCH1	1.33e-88	-0.271032	0.428	0.636	4.46e-84
SH3GL1	1.2e-118	-0.270886	0.356	0.615	4.01e-114
ELF3	1.8e-188	-0.270324	0.936	0.929	6.02e-184
XIST	3.07e-73	-0.270055	0.909	0.935	1.03e-68
IVNS1ABP	3.39e-75	-0.270047	0.561	0.713	1.14e-70
C19orf33	6.17e-107	-0.266727	0.758	0.796	2.07e-102
PLXNB2	3.34e-69	-0.26665	0.617	0.769	1.12e-64
GDF15	4.04e-25	-0.266379	0.655	0.689	1.36e-20
SLC14A1	4.49e-258	-0.266033	0.014	0.285	1.5e-253
FAM129B	2.85e-97	-0.265819	0.456	0.694	9.55e-93
PXDN	1.31e-72	-0.265412	0.679	0.785	4.4e-68
KLF2	4.1e-87	-0.26517	0.14	0.336	1.38e-82
BRD2	3.19e-97	-0.264493	0.656	0.79	1.07e-92
SNCB	1.04e-216	-0.264231	0.085	0.4	3.49e-212
TSPAN1	1.11e-82	-0.2627	0.693	0.79	3.73e-78
DNM2	3.69e-99	-0.262666	0.476	0.692	1.24e-94
ITPR3	4.19e-95	-0.26113	0.356	0.606	1.4e-90
ARFGEF3	7.89e-127	-0.26104	0.262	0.553	2.65e-122
COL6A2	3.87e-43	-0.259862	0.612	0.71	1.3e-38
POLG2	2.01e-141	-0.259499	0.142	0.414	6.74e-137
FUS	4.71e-113	-0.258806	0.882	0.893	1.58e-108
GADD45B	1.43e-58	-0.258567	0.698	0.747	4.78e-54
ZFAND2A	3.71e-96	-0.258554	0.233	0.468	1.24e-91
EPS8L2	2.56e-93	-0.257764	0.525	0.713	8.58e-89
WDR54	8.85e-97	-0.257451	0.43	0.627	2.97e-92
MAL2	8.5e-106	-0.254841	0.799	0.833	2.85e-101
ALKAL2	1.91e-68	-0.254165	0.351	0.556	6.4e-64
MSLN	5.6e-66	-0.254074	0.378	0.577	1.88e-61
PLEC	1.33e-63	-0.253392	0.477	0.662	4.45e-59
HOOK2	3.32e-66	-0.251998	0.639	0.778	1.11e-61
WDR45B	8.12e-115	-0.251147	0.76	0.816	2.72e-110
SNHG12	3.48e-51	-0.250231	0.554	0.665	1.17e-46
LAMTOR2	9.68e-131	0.250408	0.929	0.721	3.25e-126
LONRF2	1.36e-88	0.250883	0.583	0.362	4.55e-84
EIF3K	6.88e-132	0.251102	0.956	0.763	2.31e-127
UQCRH	1.08e-105	0.251733	0.971	0.821	3.63e-101
MGMT	5.89e-133	0.252041	0.899	0.713	1.98e-128
TNFAIP6	1.71e-120	0.252866	0.427	0.142	5.73e-116
IFITM3	2.31e-179	0.252989	0.996	0.925	7.75e-175
ARMCX2	5.89e-114	0.254306	0.63	0.397	1.98e-109
LIF	7.28e-112	0.25482	0.735	0.494	2.44e-107	LIF
COL18A1	9.07e-126	0.256675	0.967	0.836	3.04e-121
FXYD3	1.68e-110	0.257305	0.642	0.396	5.64e-106
NDUFA11	1.32e-137	0.257791	0.959	0.778	4.42e-133
FDFT1	5.29e-108	0.258261	0.883	0.667	1.77e-103
PSMA3	1.81e-131	0.258262	0.901	0.692	6.07e-127
ATP5F1D	3.54e-192	0.25936	0.973	0.823	1.19e-187
MRPL28	2.85e-146	0.260062	0.801	0.567	9.56e-142
SH3BGRL	5.95e-143	0.260071	0.764	0.546	2e-138
TKT	3.17e-187	0.260474	0.988	0.869	1.06e-182
WFDC2	0	0.300377	0.998	0.961	0	WFDC2
C9orf16	1.5e-148	0.260734	0.971	0.804	5.03e-144
NINJ1	3.59e-121	0.261258	0.71	0.501	1.21e-116
STXBP6	5.03e-103	0.261539	0.632	0.412	1.69e-98
TXNRD1	4.78e-95	0.262138	0.941	0.803	1.6e-90
NUCB2	1.38e-130	0.262316	0.783	0.544	4.64e-126
PSMA5	8.95e-136	0.262462	0.909	0.675	3e-131
RPL26L1	1.06e-144	0.262913	0.823	0.606	3.57e-140
SLC25A5	1.55e-129	0.264812	0.961	0.791	5.21e-125
COL1A2	2.41e-126	0.264919	0.649	0.318	8.1e-122
SOD2	1.3e-161	0.26549	0.995	0.927	4.36e-157
GUCY1B1	7.44e-121	0.26586	0.568	0.312	2.49e-116
HLA-DMB	5.67e-108	0.266023	0.859	0.662	1.9e-103
LUM	3.42e-156	0.266111	0.365	0.055	1.15e-151
HMGN3	3.06e-135	0.266292	0.901	0.676	1.03e-130
ARL3	3.53e-134	0.266526	0.863	0.663	1.18e-129
NBDY	2.82e-150	0.267008	0.819	0.583	9.46e-146
UQCRQ	2.92e-170	0.267594	0.974	0.812	9.8e-166
INHBA	2.05e-144	0.268151	0.488	0.161	6.88e-140
TALDO1	4.48e-150	0.268547	0.958	0.774	1.5e-145
HSD17B4	9.31e-158	0.26881	0.735	0.474	3.12e-153
SCPEP1	6.25e-150	0.268858	0.524	0.217	2.09e-145
PAEP	2.3e-50	0.269478	0.869	0.727	7.71e-46
BDH2	7.59e-151	0.270817	0.723	0.491	2.55e-146
PARK7	1.2e-202	0.270834	0.98	0.829	4.01e-198
DYNLT3	8.39e-134	0.271251	0.849	0.649	2.81e-129
BLOC1S1	1.64e-146	0.271934	0.856	0.628	5.5e-142
C1QBP	4.51e-137	0.272405	0.906	0.677	1.51e-132
ATP5MC3	4.08e-207	0.274493	0.984	0.84	1.37e-202
CEMIP	7.13e-174	0.274563	0.443	0.097	2.39e-169
PSMB6	1.5e-144	0.275003	0.949	0.742	5.03e-140
DCDC2	3.8e-120	0.275133	0.81	0.62	1.27e-115
METTL9	1.92e-143	0.275609	0.897	0.716	6.46e-139
MECOM	1.39e-127	0.275906	0.716	0.483	4.66e-123
GSTK1	7.23e-159	0.275948	0.838	0.618	2.43e-154
SLC25A3	1.42e-191	0.276177	0.978	0.836	4.77e-187
AP2S1	8.77e-163	0.277201	0.957	0.774	2.94e-158
IER3	1.3e-193	0.277746	0.998	0.95	4.34e-189
NDUFB2	4.25e-151	0.278077	0.968	0.774	1.43e-146
FCGRT	2.6e-150	0.280051	0.835	0.599	8.72e-146
IQGAP2	2.95e-160	0.280673	0.385	0.071	9.89e-156
COPS9	1.01e-161	0.281493	0.911	0.678	3.4e-157
CSTB	1.19e-220	0.281866	0.986	0.86	3.99e-216
AP002884.1	3.79e-103	0.282612	0.488	0.259	1.27e-98
SDF2L1	2.81e-149	0.283284	0.72	0.456	9.43e-145
PEBP1	2.36e-156	0.283511	0.94	0.73	7.91e-152
PRDX3	4.81e-159	0.284691	0.938	0.723	1.61e-154
MMP1	5.11e-168	0.285369	0.701	0.348	1.71e-163
NCOA4	5.84e-157	0.286177	0.777	0.544	1.96e-152
TUFM	6.25e-178	0.288561	0.909	0.699	2.1e-173
STAT1	2.06e-139	0.289626	0.705	0.457	6.9e-135
NDUFA4	5.55e-298	0.289878	0.987	0.849	1.86e-293
HMGN2	2.47e-95	0.290131	0.906	0.698	8.29e-91
NFKB1	1.46e-130	0.290647	0.812	0.557	4.91e-126
CHCHD10	1.53e-166	0.291123	0.82	0.587	5.12e-162
NDUFB1	1.18e-161	0.292044	0.917	0.683	3.96e-157
SEC14L1	1.43e-138	0.292345	0.893	0.705	4.8e-134
ANAPC4	2.9e-155	0.29285	0.598	0.308	9.73e-151
CFLAR	8.51e-136	0.295479	0.887	0.663	2.85e-131
FDPS	6.07e-135	0.296449	0.965	0.79	2.04e-130
COL4A2	1.22e-158	0.296697	0.865	0.64	4.11e-154
LY6E	5.84e-157	0.299553	0.979	0.803	1.96e-152
PDLIM5	6.6e-153	0.299797	0.83	0.606	2.21e-148
CCT3	9.3e-177	0.299998	0.929	0.712	3.12e-172
KLK11	4.34e-140	0.300155	0.713	0.431	1.46e-135
AC007906.2	1.09e-165	0.300158	0.408	0.092	3.65e-161
TFPI2	1.84e-148	0.301845	0.993	0.895	6.18e-144
MX1	6.39e-116	0.302284	0.498	0.229	2.14e-111
TIMP1	1.53e-224	0.302633	0.993	0.88	5.13e-220
SPINK5	5.67e-92	0.303214	0.699	0.478	1.9e-87
IL11	1.53e-179	0.303813	0.615	0.248	5.14e-175
ALDH2	1.41e-170	0.304575	0.758	0.479	4.72e-166
HSD17B10	7.96e-195	0.305396	0.734	0.446	2.67e-190
PTGS2	2.46e-118	0.306128	0.988	0.901	8.24e-114
ATP5MPL	1.07e-263	0.306261	0.981	0.824	3.59e-259
TM4SF1	8.25e-88	0.308378	0.792	0.604	2.77e-83
TESC	1.91e-174	0.309559	0.583	0.267	6.42e-170
ATP5F1A	3.42e-217	0.310117	0.957	0.763	1.15e-212
NDUFS8	6.49e-186	0.310746	0.947	0.715	2.18e-181
TPM2	4.45e-159	0.31088	0.578	0.252	1.49e-154
MGST2	2.62e-188	0.311931	0.921	0.696	8.79e-184
SPRY1	2.05e-86	0.315034	0.644	0.48	6.89e-82
TNFRSF11B	1.22e-157	0.315413	0.482	0.16	4.1e-153
PLA2G4A	4.94e-140	0.316353	0.795	0.552	1.66e-135
NDUFB3	5.09e-197	0.316456	0.946	0.721	1.71e-192
ACSL3	1.37e-185	0.316483	0.844	0.575	4.58e-181
EPB41L2	2.76e-161	0.318092	0.796	0.552	9.26e-157
ZBTB38	1.49e-151	0.318867	0.857	0.622	5.01e-147
DECR1	3.87e-217	0.322925	0.738	0.437	1.3e-212
C11orf96	1.96e-128	0.325277	0.776	0.419	6.58e-124
CALD1	1.87e-172	0.327908	0.828	0.555	6.26e-168
ATP5MC1	1.96e-196	0.328005	0.899	0.655	6.59e-192
CXCL8	4.09e-151	0.329977	0.997	0.944	1.37e-146
DBI	8.93e-261	0.335527	0.98	0.829	3e-256
NDUFS6	1.21e-202	0.33788	0.939	0.693	4.06e-198
SLC9A3R1	1.62e-189	0.33848	0.693	0.395	5.43e-185
COL3A1	6.6e-218	0.338601	0.497	0.095	2.21e-213
LINC01320	1.09e-124	0.3388	0.601	0.322	3.67e-120
FIS1	4.66e-248	0.339208	0.951	0.723	1.56e-243
MT-ND4	8.88e-297	0.341074	1	0.98	2.98e-292
SPATA13	2.68e-182	0.341254	0.618	0.294	8.98e-178
TST	1.33e-222	0.351996	0.841	0.549	4.46e-218
CYR61	1.13e-153	0.352228	0.941	0.775	3.79e-149
STMN1	1.44e-155	0.353396	0.917	0.644	4.85e-151
KRT23	1.45e-109	0.354415	0.671	0.385	4.86e-105
ARID5B	3.38e-160	0.355249	0.904	0.685	1.13e-155
RGS10	1.58e-184	0.357094	0.923	0.7	5.3e-180
ACSL4	1.36e-204	0.357561	0.747	0.444	4.57e-200
BST2	2.32e-127	0.357761	0.504	0.23	7.77e-123
GSTM3	5.05e-196	0.35862	0.963	0.765	1.7e-191
MT-ND6	2.72e-181	0.359361	0.838	0.49	9.11e-177
RNF19A	1.54e-191	0.360943	0.919	0.717	5.18e-187
NEDD9	1.56e-187	0.361792	0.862	0.635	5.23e-183
HLA-DMA	9.66e-217	0.362718	0.883	0.635	3.24e-212
TMEM165	2.47e-216	0.3645	0.935	0.728	8.27e-212
HLA-DPB1	2.82e-231	0.365234	0.552	0.165	9.44e-227
CD69	2.68e-88	0.365979	0.681	0.463	8.97e-84
ISG20	1.58e-194	0.367858	0.93	0.706	5.29e-190
MGST1	2.32e-182	0.368274	0.751	0.451	7.77e-178
AC025580.1	5.17e-193	0.369266	0.559	0.202	1.73e-188
SLPI	0	0.370331	1	0.974	0
KYNU	1.23e-162	0.370367	0.601	0.265	4.11e-158
ATOX1	9.4e-254	0.372538	0.957	0.728	3.15e-249
MT-ND1	0	0.373214	0.998	0.944	0
RBBP8	1.49e-169	0.37674	0.83	0.593	4.99e-165
ITIH5	1.2e-185	0.37837	0.931	0.723	4.03e-181
RDH10	2.24e-177	0.379604	0.835	0.541	7.51e-173
TCIM	7.17e-173	0.381599	0.943	0.741	2.41e-168
RETREG1	1.26e-168	0.381627	0.68	0.383	4.23e-164
BEX3	1.28e-276	0.383099	0.954	0.738	4.28e-272
IGFBP7	1.55e-181	0.387793	0.746	0.393	5.19e-177
CEBPD	1e-210	0.392667	0.938	0.727	3.37e-206
CFTR	8.54e-177	0.396043	0.757	0.439	2.87e-172
CCNA1	8.76e-186	0.409119	0.709	0.368	2.94e-181
KLF6	1.99e-246	0.40923	0.983	0.834	6.68e-242
IFI27	0	0.409663	0.999	0.928	0
CSF3	3.41e-222	0.41357	0.578	0.167	1.14e-217
CTGF	2.18e-127	0.414144	0.714	0.462	7.31e-123
CFI	2.58e-247	0.41679	0.797	0.478	8.64e-243
AIFM1	0	0.424676	0.799	0.393	0
HLA-DPA1	1.34e-234	0.425642	0.647	0.288	4.49e-230
TMEM101	4.35e-183	0.431755	0.827	0.462	1.46e-178
CXCL1	1.3e-136	0.43458	0.831	0.52	4.36e-132
TNFAIP3	1.64e-183	0.444677	0.903	0.656	5.49e-179
CYP1B1	1.04e-190	0.447352	0.853	0.499	3.5e-186
PODXL	2.08e-235	0.447644	0.856	0.529	6.98e-231
MT-CO1	0	0.453018	1	0.995	0
LDHB	0	0.456759	0.983	0.836	0
SPP1	2.83e-138	0.458921	0.869	0.609	9.49e-134
NCOA7	8.7e-230	0.46246	0.948	0.702	2.92e-225
IFI6	2.17e-211	0.468893	0.861	0.529	7.28e-207
SCGB2A1	1.88e-175	0.473885	0.949	0.813	6.3e-171
MMP7	0	0.479536	0.998	0.956	0	MMP7
SRD5A3	0	0.485388	0.771	0.394	0
COL4A1	4.19e-292	0.486192	0.845	0.476	1.41e-287
SELENOP	2.56e-211	0.486658	0.756	0.405	8.6e-207
DCN	0	0.487285	0.667	0.145	0
EDN1	5.44e-188	0.497742	0.636	0.287	1.82e-183
CXCL3	1.12e-144	0.506467	0.695	0.381	3.74e-140
AGR3	1.1e-257	0.508132	0.799	0.426	3.68e-253
ISG15	3.77e-258	0.509441	0.92	0.625	1.26e-253
LINC01541	1.2e-232	0.515561	0.655	0.238	4.02e-228
MT-CYB	0	0.517247	1	0.958	0
HLA-DRB1	0	0.523322	0.905	0.625	0
CAPS	2.15e-190	0.52353	0.795	0.59	7.21e-186
PAPSS1	1.42e-278	0.52497	0.828	0.535	4.77e-274
CD74	0	0.529193	0.972	0.772	0
SERPINA1	0	0.530854	0.996	0.933	0
RIMKLB	1.4e-214	0.532397	0.91	0.592	4.68e-210
HIF1A	0	0.54332	0.985	0.8	0
MT-ATP6	0	0.543824	1	0.982	0
CCDC146	6.1e-284	0.544758	0.775	0.382	2.05e-279
RCAN1	4.35e-222	0.544889	0.674	0.286	1.46e-217
CXCL2	7.93e-186	0.550366	0.892	0.599	2.66e-181
MDK	0	0.550369	0.886	0.539	0
NNMT	6.73e-255	0.551758	0.919	0.622	2.26e-250
TNIP3	3.69e-292	0.555363	0.601	0.126	1.24e-287
MT-CO2	0	0.556364	1	0.988	0
CPM	3.47e-301	0.558666	0.877	0.533	1.16e-296
MMP3	0	0.571561	0.852	0.248	0
MT-ND3	0	0.580795	0.999	0.923	0
C2orf88	8.59e-300	0.58316	0.924	0.573	2.88e-295
MT-CO3	0	0.58933	1	0.985	0
GPX3	8.87e-266	0.590634	0.702	0.337	2.98e-261
CCL2	1.72e-239	0.596824	0.597	0.162	5.77e-235
HMGCR	0	0.600414	0.916	0.639	0
STX18	0	0.602214	0.883	0.56	0
ASRGL1	0	0.619841	0.981	0.74	0
DEFB1	1.29e-262	0.633726	0.855	0.52	4.33e-258
LINC01480	0	0.654572	0.621	0.136	0
HLA-DRA	0	0.742138	0.923	0.527	0
SCGB1D2	0	0.752524	0.782	0.332	0
SLC26A2	0	0.767699	0.715	0.233	0
SERPINA5	0	0.855799	0.779	0.27	0

## Sheet: Sec-phase
	p_val	avg_log2FC	pct.1	pct.2	p_val_adj	symbol
SLC2A1	0	-1.18103	0.489	0.82	0
EGLN3	0	-1.1803	0.465	0.82	0
NDRG1	0	-1.13801	0.662	0.887	0
APOL1	0	-0.969787	0.502	0.767	0
ERO1A	0	-0.964355	0.812	0.908	0
TXNIP	0	-0.920403	0.558	0.751	0
DDIT4	0	-0.872601	0.351	0.624	0
ANGPTL4	0	-0.837701	0.343	0.622	0
HILPDA	1.57e-284	-0.828066	0.342	0.603	5.28e-280
SLC5A3	0	-0.825119	0.846	0.877	0
LAMB3	0	-0.813939	0.773	0.829	0
LAMA3	0	-0.804532	0.573	0.724	0
BIRC3	0	-0.792976	0.707	0.798	0
ATP1B1	0	-0.750839	0.874	0.896	0
VEGFA	0	-0.743403	0.833	0.862	0
GPRC5A	0	-0.729332	0.699	0.766	0
CALB1	0	-0.722546	0.903	0.907	0
SYNE2	0	-0.710711	0.544	0.706	0
IGFBP3	0	-0.705952	0.927	0.918	0
QSOX1	0	-0.681914	0.775	0.786	0
PLOD2	1.89e-303	-0.671836	0.647	0.714	6.33e-299
ENO2	5.67e-302	-0.666228	0.238	0.547	1.9e-297
CA12	2.81e-216	-0.652758	0.541	0.642	9.42e-212
ZNF292	0	-0.651319	0.657	0.73	0
HLA-DQB1	5.96e-209	-0.648153	0.507	0.606	2e-204
MACC1	2.73e-205	-0.616722	0.574	0.666	9.16e-201
KCNQ1OT1	3.28e-175	-0.616101	0.676	0.696	1.1e-170
PGK1	0	-0.614214	0.902	0.874	0
SORL1	2.09e-223	-0.608299	0.388	0.583	7.01e-219
SEMA4B	5.92e-247	-0.605424	0.238	0.516	1.99e-242
ENO1	0	-0.598394	0.913	0.87	0
CXCR4	3.56e-188	-0.585654	0.292	0.511	1.19e-183
GOLGB1	1.94e-227	-0.583459	0.58	0.673	6.49e-223
SYTL3	0	-0.582944	0.089	0.458	0
DSG2	6.6e-197	-0.581232	0.421	0.58	2.21e-192
DSP	7.97e-198	-0.574499	0.537	0.642	2.67e-193
AKAP12	8.4e-150	-0.571477	0.566	0.626	2.82e-145
AHNAK	1.93e-234	-0.569968	0.642	0.692	6.49e-230
KMT2C	4.1e-191	-0.560784	0.487	0.618	1.37e-186
LAMC2	8.53e-195	-0.55281	0.657	0.674	2.86e-190
APP	0	-0.551931	0.819	0.787	0
GOLGA4	4.54e-199	-0.546788	0.587	0.656	1.52e-194
P4HA1	1.45e-292	-0.544833	0.792	0.735	4.86e-288
RNASET2	0	-0.536494	0.926	0.861	0
PLEKHA1	5.38e-176	-0.534372	0.341	0.533	1.81e-171
PAX8	4.55e-137	-0.534186	0.494	0.586	1.53e-132
PFKFB3	1.02e-150	-0.533586	0.388	0.544	3.42e-146
ITGA3	5.99e-145	-0.518417	0.525	0.597	2.01e-140
PFKP	1.23e-170	-0.516509	0.545	0.605	4.13e-166
MKNK2	8.24e-146	-0.513091	0.405	0.55	2.76e-141
RIOK3	8.62e-157	-0.507336	0.476	0.578	2.89e-152
ARHGAP5	2.34e-153	-0.50296	0.438	0.57	7.84e-149
CDCP1	1.52e-142	-0.502551	0.437	0.553	5.09e-138
APLP2	0	-0.501994	0.945	0.889	0
ALCAM	8.3e-174	-0.500087	0.672	0.668	2.78e-169
TMPRSS4	3.11e-156	-0.497685	0.579	0.623	1.04e-151
ECE1	1.94e-214	-0.496871	0.748	0.71	6.5e-210
MAL2	2.71e-141	-0.480561	0.647	0.625	9.1e-137
CD46	2.11e-227	-0.477961	0.765	0.702	7.08e-223
PAX2	7.96e-234	-0.474707	0.151	0.442	2.67e-229
LIMCH1	1.51e-204	-0.47451	0.184	0.449	5.05e-200
INSIG2	1.88e-126	-0.473193	0.353	0.504	6.29e-122
LINC01559	5.22e-243	-0.472425	0.079	0.364	1.75e-238
MPZL2	5.42e-118	-0.470146	0.552	0.583	1.82e-113
ANKRD37	1.98e-58	-0.469726	0.533	0.529	6.64e-54
SCEL	3.87e-167	-0.463151	0.194	0.43	1.3e-162
KTN1	5.31e-246	-0.46295	0.774	0.713	1.78e-241
NPEPPS	8.37e-113	-0.456235	0.495	0.571	2.81e-108
PHF3	5.73e-126	-0.448408	0.39	0.529	1.92e-121
PTPRF	4.33e-151	-0.447362	0.268	0.474	1.45e-146
SLC7A1	6.56e-89	-0.440661	0.5	0.547	2.2e-84
MTUS1	5.09e-115	-0.437255	0.329	0.485	1.71e-110
LDHA	0	-0.43325	0.978	0.928	0
SLFN5	3.98e-96	-0.430266	0.413	0.515	1.33e-91
ATRX	1.75e-113	-0.425056	0.608	0.615	5.86e-109
DNAH11	4.43e-269	-0.424555	0.061	0.361	1.49e-264
PXDN	1.47e-100	-0.423835	0.628	0.604	4.92e-96
JUN	8.41e-181	-0.423799	0.884	0.751	2.82e-176
WSB1	6.77e-192	-0.423237	0.83	0.743	2.27e-187
NKTR	2.62e-100	-0.420402	0.325	0.481	8.79e-96
IVNS1ABP	3e-78	-0.420368	0.445	0.522	1.01e-73
PDZK1IP1	0	-0.419437	0.944	0.839	0
SH3YL1	7.12e-114	-0.417949	0.682	0.61	2.39e-109
CD2AP	4.62e-103	-0.416843	0.498	0.558	1.55e-98
ADAM9	1.56e-110	-0.416559	0.628	0.61	5.23e-106
SPAG9	3.29e-87	-0.41519	0.442	0.528	1.1e-82
CPD	1.8e-96	-0.408686	0.635	0.606	6.03e-92
CXADR	4.86e-96	-0.407465	0.448	0.528	1.63e-91
KMT2A	3.86e-114	-0.404308	0.315	0.479	1.3e-109
SH3BP2	1.93e-125	-0.402907	0.24	0.44	6.46e-121
MUC4	9.1e-49	-0.402456	0.464	0.499	3.05e-44
GPI	7.23e-85	-0.400705	0.597	0.572	2.42e-80
PERP	1.98e-193	-0.398273	0.825	0.702	6.65e-189
FOS	9.79e-67	-0.396328	0.816	0.661	3.28e-62
ITGB8	0	-0.396219	0.97	0.917	0
TGFA	2.74e-124	-0.394343	0.225	0.422	9.19e-120
WDR45B	4.29e-87	-0.393381	0.538	0.551	1.44e-82
CP	0	-0.387953	0.996	0.967	0
STC2	5.97e-63	-0.383909	0.61	0.571	2e-58
AHNAK2	2.38e-219	-0.381957	0.082	0.355	8e-215
AKAP9	9.61e-75	-0.381427	0.538	0.561	3.22e-70
TPD52	1.22e-117	-0.38018	0.27	0.447	4.11e-113
APOL2	6e-99	-0.379521	0.256	0.425	2.01e-94
ARFGEF3	8.22e-206	-0.379481	0.121	0.394	2.76e-201
FAM3C	2.51e-171	-0.377798	0.795	0.693	8.43e-167
EHF	8.12e-104	-0.376004	0.299	0.462	2.72e-99
SVIL	2.47e-82	-0.375775	0.351	0.47	8.3e-78
PKM	0	-0.375696	0.937	0.846	0
GCC2	4.7e-79	-0.373563	0.558	0.571	1.57e-74
ZKSCAN1	1.51e-75	-0.37172	0.411	0.498	5.07e-71
PROM1	1.78e-51	-0.371516	0.571	0.545	5.98e-47
RASSF7	2.07e-102	-0.367505	0.269	0.437	6.93e-98
ATF3	4.82e-111	-0.367464	0.862	0.698	1.62e-106
SHH	5.53e-114	-0.365325	0.168	0.359	1.85e-109
IL4I1	9.51e-37	-0.362265	0.429	0.452	3.19e-32
ASPH	1.98e-108	-0.361501	0.739	0.646	6.63e-104
EFHD2	6.34e-177	-0.361342	0.834	0.714	2.13e-172
GALNT3	2.35e-76	-0.360486	0.376	0.472	7.87e-72
ST14	5.94e-49	-0.356936	0.526	0.524	1.99e-44
CTNNAL1	6.76e-66	-0.353614	0.424	0.489	2.27e-61
MACF1	1.03e-56	-0.353227	0.531	0.551	3.46e-52
SCD	3.85e-66	-0.352784	0.714	0.629	1.29e-61
CAST	7.73e-209	-0.352524	0.869	0.726	2.59e-204
FNDC3B	1.62e-93	-0.351216	0.68	0.618	5.45e-89
PKN2	3.31e-77	-0.345989	0.337	0.461	1.11e-72
GPBP1	1.36e-64	-0.344926	0.57	0.563	4.55e-60
PATJ	9.05e-118	-0.344907	0.224	0.425	3.04e-113
CDK18	9.53e-233	-0.34256	0.067	0.343	3.2e-228
RSRC2	3.54e-61	-0.342303	0.64	0.578	1.19e-56
WDR60	5.4e-123	-0.341669	0.176	0.383	1.81e-118
ANO6	2.36e-95	-0.341088	0.266	0.43	7.91e-91
BDP1	1.23e-79	-0.340242	0.304	0.446	4.14e-75
PARP14	1.5e-48	-0.339675	0.568	0.555	5.02e-44
NBEAL1	1.55e-78	-0.339359	0.362	0.476	5.19e-74
SH3GL1	6.26e-68	-0.338532	0.353	0.456	2.1e-63
DHRS3	1.03e-54	-0.338523	0.519	0.52	3.47e-50
TMEM123	1.35e-79	-0.338182	0.666	0.595	4.53e-75
RBPJ	7.67e-58	-0.337721	0.535	0.532	2.57e-53
PCM1	1.86e-67	-0.337165	0.369	0.467	6.23e-63
RNMT	2.01e-70	-0.336053	0.66	0.597	6.74e-66
FOXO3	8.26e-60	-0.334923	0.381	0.462	2.77e-55
SPECC1	9.62e-58	-0.333025	0.386	0.466	3.23e-53
SPINT1	1.17e-97	-0.332624	0.751	0.648	3.93e-93
BNIP3L	2.56e-155	-0.332476	0.85	0.701	8.57e-151
BPTF	1.44e-55	-0.332055	0.57	0.562	4.83e-51
HOOK2	2.02e-67	-0.331907	0.318	0.442	6.78e-63
TTC3	4.01e-105	-0.329882	0.753	0.651	1.34e-100
C19orf33	2.12e-47	-0.329707	0.61	0.536	7.1e-43
BICD1	3.45e-41	-0.328665	0.424	0.476	1.16e-36
TEAD1	1.13e-56	-0.327481	0.404	0.482	3.8e-52
FUT11	2.62e-124	-0.325818	0.156	0.361	8.79e-120
OGA	2.09e-55	-0.325545	0.366	0.459	7.02e-51
MYOF	9.4e-47	-0.325129	0.485	0.507	3.15e-42
PTBP3	1.34e-52	-0.324584	0.518	0.526	4.49e-48
PPL	1.69e-151	-0.324286	0.12	0.346	5.68e-147
LPP	3.03e-55	-0.323735	0.595	0.566	1.02e-50
TMF1	5.47e-52	-0.323549	0.491	0.515	1.83e-47
CA9	1.81e-73	-0.322328	0.184	0.326	6.06e-69
AGRN	1.66e-44	-0.320688	0.549	0.54	5.56e-40
UACA	4.85e-78	-0.32043	0.28	0.423	1.63e-73
CTSB	0	-0.31876	0.963	0.867	0
ARRDC4	6.77e-59	-0.318367	0.29	0.402	2.27e-54
TET2	3.32e-117	-0.317292	0.152	0.35	1.11e-112
LPIN2	3.7e-50	-0.315462	0.451	0.489	1.24e-45
AL133453.1	8.08e-44	-0.314837	0.727	0.575	2.71e-39
MRPS6	2.45e-192	-0.314208	0.911	0.757	8.23e-188
WASF2	1.19e-44	-0.313277	0.493	0.494	3.98e-40
MXI1	1.36e-60	-0.313032	0.327	0.43	4.56e-56
ITPR3	1.57e-70	-0.312458	0.29	0.424	5.25e-66
KMT2E	6.64e-49	-0.31123	0.413	0.477	2.23e-44
MET	3.78e-50	-0.311174	0.627	0.571	1.27e-45
SMG1	7.51e-58	-0.310726	0.323	0.439	2.52e-53
DSC2	1.01e-173	-0.30976	0.088	0.325	3.37e-169
AK4	1.31e-83	-0.309326	0.244	0.4	4.4e-79
COL4A3BP	3.33e-56	-0.30901	0.359	0.45	1.12e-51
SLC38A1	6.94e-47	-0.308936	0.435	0.476	2.33e-42
OPTN	5.41e-46	-0.308432	0.506	0.508	1.81e-41
NCALD	1.22e-62	-0.307792	0.222	0.354	4.08e-58
EIF4EBP1	1.74e-19	-0.307466	0.502	0.466	5.83e-15
MUC16	9.41e-50	-0.306816	0.813	0.66	3.16e-45
TFF1	6.93e-83	-0.305759	0.09	0.233	2.32e-78
GBE1	3.89e-48	-0.305057	0.348	0.435	1.3e-43
ARFGEF1	6.84e-63	-0.30467	0.319	0.437	2.29e-58
PRSS8	2.31e-40	-0.304102	0.495	0.497	7.74e-36
KISS1R	2.11e-296	-0.303921	0.005	0.274	7.08e-292
TMPRSS3	6.2e-45	-0.303203	0.327	0.406	2.08e-40
LNPK	3.6e-89	-0.302835	0.221	0.388	1.21e-84
TMOD3	6.2e-44	-0.302482	0.457	0.483	2.08e-39
NEAT1	0	-0.301374	0.999	0.995	0
RORA	1.52e-56	-0.30074	0.296	0.405	5.11e-52
ANKRD11	3.47e-38	-0.299188	0.555	0.542	1.16e-33
ITGA6	2.18e-41	-0.29903	0.333	0.409	7.31e-37
PADI1	8.27e-107	-0.29886	0.077	0.244	2.78e-102
RAI14	6.34e-43	-0.29838	0.434	0.479	2.13e-38
ZMYND8	5.64e-52	-0.297751	0.307	0.413	1.89e-47
DYNC1H1	6.08e-35	-0.297064	0.534	0.525	2.04e-30
HSPG2	3.43e-18	-0.296724	0.595	0.52	1.15e-13
ZNF638	4.41e-45	-0.295779	0.343	0.436	1.48e-40
KIAA1217	5.08e-43	-0.295609	0.394	0.459	1.7e-38
EIF4A2	9.44e-205	-0.294796	0.881	0.745	3.17e-200
CLINT1	1.3e-44	-0.294586	0.587	0.54	4.37e-40
LRRFIP1	2.75e-69	-0.29348	0.741	0.626	9.21e-65
ITCH	7.46e-65	-0.292458	0.279	0.408	2.5e-60
ASH1L	1.68e-45	-0.292258	0.374	0.456	5.64e-41
RRBP1	2.79e-51	-0.29218	0.669	0.597	9.36e-47
NET1	5.93e-66	-0.291566	0.25	0.388	1.99e-61
HNRNPU	2.91e-61	-0.290674	0.729	0.643	9.76e-57
EZR	2.02e-154	-0.290129	0.876	0.733	6.77e-150
SLC25A36	1.55e-34	-0.289012	0.482	0.491	5.21e-30
SLCO4A1	6.57e-30	-0.289004	0.547	0.51	2.2e-25
DCBLD2	7e-32	-0.288296	0.674	0.573	2.35e-27
AFDN	3.48e-39	-0.287814	0.55	0.532	1.17e-34
SLC25A37	4.51e-25	-0.286817	0.465	0.47	1.51e-20
TINAGL1	7.01e-20	-0.286593	0.493	0.468	2.35e-15
UBE2H	8.05e-56	-0.286209	0.698	0.603	2.7e-51
MALL	1.4e-24	-0.285124	0.242	0.306	4.7e-20
TES	1.03e-31	-0.282888	0.507	0.494	3.44e-27
TPR	4.62e-37	-0.28282	0.458	0.483	1.55e-32
TMEM45B	2.22e-82	-0.282542	0.187	0.347	7.46e-78
BNIP3	3.55e-160	-0.282025	0.887	0.714	1.19e-155
PACSIN2	1.25e-89	-0.281738	0.21	0.38	4.19e-85
KDM7A	4.98e-144	-0.279275	0.1	0.316	1.67e-139
PPFIBP1	3.36e-43	-0.278024	0.341	0.427	1.13e-38
PTTG1IP	9.17e-70	-0.277115	0.775	0.627	3.08e-65
IZUMO4	3.22e-148	-0.27614	0.074	0.284	1.08e-143
CCDC186	1.57e-40	-0.275391	0.354	0.429	5.27e-36
RSF1	1.26e-37	-0.275069	0.447	0.475	4.24e-33
ZNF148	2.54e-44	-0.274316	0.352	0.433	8.53e-40
CCNL1	1.8e-32	-0.273862	0.704	0.594	6.04e-28
FLNB	3.4e-30	-0.273028	0.42	0.458	1.14e-25
KDM3A	1.53e-90	-0.272375	0.168	0.341	5.13e-86
PJA2	5.17e-34	-0.272191	0.494	0.497	1.73e-29
CSNK2A1	2.53e-34	-0.271782	0.483	0.492	8.48e-30
BACH1	3.48e-22	-0.270485	0.609	0.535	1.17e-17
TNFAIP2	8.03e-71	-0.270386	0.843	0.691	2.69e-66
BTG2	2.02e-12	-0.270003	0.382	0.383	6.77e-08
SEL1L	2.22e-32	-0.26899	0.375	0.432	7.45e-28
CCNG2	7.19e-28	-0.268351	0.527	0.492	2.41e-23
ERRFI1	2.12e-19	-0.268054	0.606	0.533	7.12e-15
GPATCH2L	2.72e-28	-0.267915	0.409	0.447	9.13e-24
RAB11FIP1	6.29e-25	-0.266715	0.698	0.571	2.11e-20
F11R	1.33e-35	-0.266687	0.386	0.439	4.47e-31
MBP	3.59e-28	-0.26596	0.412	0.441	1.2e-23
BHLHE40	4.67e-19	-0.265686	0.515	0.477	1.57e-14
CD40	5.17e-43	-0.265299	0.293	0.387	1.73e-38
FNBP1L	8.1e-68	-0.264475	0.228	0.37	2.72e-63
MEF2A	2.22e-55	-0.264293	0.262	0.386	7.44e-51
CDA	1.48e-21	-0.263258	0.484	0.457	4.98e-17
GOLGA2	4.16e-36	-0.262941	0.431	0.465	1.39e-31
IFNAR1	2.25e-48	-0.262521	0.305	0.404	7.55e-44
ITSN2	2.45e-51	-0.2623	0.262	0.381	8.2e-47
NRIP1	6.51e-22	-0.26222	0.55	0.508	2.18e-17
GPRC5C	3.07e-28	-0.261429	0.528	0.501	1.03e-23
PLXNB2	5.83e-24	-0.260721	0.568	0.522	1.95e-19
XIST	7.01e-112	-0.259262	0.905	0.751	2.35e-107
MAN2B2	2.83e-73	-0.258684	0.214	0.363	9.5e-69
ANKLE2	2.47e-27	-0.258236	0.421	0.455	8.3e-23
MINDY2	2.12e-35	-0.257403	0.351	0.42	7.13e-31
TBC1D17	2.58e-41	-0.257092	0.301	0.384	8.64e-37
SLC6A6	1.6e-21	-0.256922	0.669	0.561	5.38e-17
BAZ2B	4.62e-36	-0.256721	0.331	0.411	1.55e-31
RNF213	3.37e-19	-0.256427	0.464	0.47	1.13e-14
TACSTD2	0	-0.255816	0.962	0.848	0
SPEN	1.68e-34	-0.255761	0.313	0.393	5.63e-30
CDC42BPB	1.35e-37	-0.255313	0.323	0.406	4.54e-33
GAPDH	0	-0.255208	0.998	0.989	0
ITGB6	3.46e-63	-0.25393	0.191	0.328	1.16e-58
TANC2	5.97e-68	-0.253386	0.182	0.329	2e-63
IL1A	1.08e-09	-0.253332	0.634	0.51	3.61e-05
ZNF395	3.06e-76	-0.253198	0.169	0.326	1.03e-71
MUC1	4.75e-225	-0.253113	0.956	0.832	1.59e-220
MAP3K2	1.85e-32	-0.252689	0.356	0.419	6.2e-28
ITGB4	4.3e-67	-0.251912	0.203	0.349	1.44e-62
TSHZ2	1.28e-87	-0.251336	0.135	0.301	4.28e-83
EPS8L2	1.42e-35	-0.251249	0.333	0.417	4.78e-31
BOD1L1	1.53e-24	-0.251069	0.512	0.498	5.11e-20
LMO7	1.08e-07	-0.2508	0.517	0.449	0.00363103
TCEA1	6.17e-27	-0.250158	0.591	0.518	2.07e-22
CAMLG	4.67e-154	0.250228	0.761	0.406	1.57e-149
HOMER3	1.93e-225	0.250334	0.458	0.127	6.47e-221
SUCLG1	2.76e-188	0.250355	0.571	0.259	9.24e-184
RPS5	2.01e-138	0.250624	0.995	0.841	6.74e-134
SDCBP	1.41e-124	0.250744	0.85	0.498	4.74e-120
RPL18	0	0.250787	0.998	0.905	0
SEC13	3.22e-193	0.250812	0.598	0.273	1.08e-188
CLTA	1.25e-80	0.251065	0.913	0.549	4.19e-76
TST	3.18e-204	0.251143	0.511	0.187	1.07e-199
KRR1	5.43e-197	0.251213	0.624	0.289	1.82e-192
CSRP1	3.51e-203	0.251252	0.547	0.219	1.18e-198
DNAJB6	9.65e-106	0.251367	0.9	0.543	3.24e-101
ORMDL2	3.19e-187	0.251503	0.602	0.274	1.07e-182
RAB1A	7.85e-131	0.251924	0.87	0.524	2.63e-126
PCBP1	4.14e-116	0.252286	0.883	0.529	1.39e-111
MYL12A	1.75e-55	0.252736	0.975	0.69	5.88e-51
MRPL23	3.4e-194	0.25305	0.583	0.263	1.14e-189
ADI1	3.82e-204	0.253931	0.575	0.23	1.28e-199
HNMT	3.46e-237	0.254946	0.455	0.116	1.16e-232
CHPT1	8.29e-272	0.255129	0.395	0.051	2.78e-267
FAP	3.34e-301	0.255334	0.387	0.024	1.12e-296
NDUFB9	6.97e-186	0.255359	0.657	0.324	2.34e-181
CD99	1.41e-123	0.255387	0.877	0.494	4.73e-119
ANAPC16	8.43e-123	0.255637	0.856	0.488	2.83e-118
TM2D1	5.23e-190	0.255761	0.696	0.353	1.75e-185
HSD17B10	3.1e-224	0.255929	0.481	0.15	1.04e-219
ADAMTS5	1.75e-291	0.256399	0.366	0.02	5.88e-287
PDLIM5	4.79e-181	0.256563	0.735	0.362	1.61e-176
VAMP5	2.1e-227	0.25701	0.423	0.103	7.05e-223
CALM3	5.02e-168	0.257089	0.777	0.419	1.68e-163
ALG5	1.17e-205	0.257447	0.567	0.236	3.91e-201
CCNA1	1.6e-251	0.257496	0.439	0.092	5.38e-247
ZNF706	2.38e-184	0.257757	0.716	0.367	7.99e-180
NDUFA5	2.95e-163	0.257941	0.762	0.414	9.88e-159
NUDC	6.77e-168	0.258001	0.778	0.41	2.27e-163
SRSF9	4.53e-106	0.258051	0.892	0.525	1.52e-101
ORMDL1	8e-198	0.258201	0.645	0.307	2.68e-193
S100A9	8.71e-220	0.258219	0.814	0.338	2.92e-215
FKBP3	3.65e-188	0.258375	0.654	0.316	1.22e-183
DNAJC8	3.44e-169	0.25843	0.749	0.395	1.15e-164
LSM6	3.09e-206	0.258528	0.539	0.213	1.03e-201
AKR1C3	6.49e-232	0.259158	0.433	0.108	2.18e-227
PSMG3	3.59e-217	0.259296	0.524	0.192	1.2e-212
TFPI	1.01e-222	0.259316	0.617	0.225	3.39e-218
ASNA1	5.65e-208	0.259388	0.527	0.207	1.9e-203
UCHL1	7.28e-301	0.259465	0.373	0.022	2.44e-296
TGIF1	1.89e-204	0.259499	0.643	0.295	6.35e-200
RSL24D1	4.42e-108	0.259601	0.866	0.489	1.48e-103
CSTB	6.25e-73	0.26019	0.964	0.633	2.1e-68
TRAPPC2B	3.56e-209	0.260303	0.517	0.195	1.19e-204
SRPRB	8.01e-259	0.260515	0.43	0.085	2.69e-254
ITGA1	8.06e-294	0.260517	0.485	0.081	2.7e-289
HLA-DMA	2.92e-204	0.260711	0.567	0.231	9.81e-200
ARPC1B	2.19e-190	0.261223	0.692	0.336	7.36e-186
COMMD4	3.56e-223	0.261259	0.493	0.161	1.19e-218
SRI	6.97e-140	0.261359	0.837	0.459	2.34e-135
TPP1	4.27e-211	0.261408	0.571	0.237	1.43e-206
CDKN1A	1.02e-158	0.261612	0.829	0.437	3.43e-154
TUBA1C	3.87e-191	0.26188	0.747	0.383	1.3e-186
CD74	3.46e-173	0.262114	0.788	0.408	1.16e-168
LPAR1	2.17e-279	0.262115	0.397	0.049	7.29e-275
ABHD17C	1.53e-225	0.262319	0.516	0.17	5.12e-221
NCOA7	1.43e-141	0.262695	0.849	0.42	4.81e-137
CIRBP	2.68e-126	0.262803	0.863	0.496	8.98e-122
AMFR	4.7e-234	0.262939	0.568	0.208	1.58e-229
BTG3	3.45e-183	0.262969	0.713	0.357	1.16e-178
ECH1	4.08e-190	0.263117	0.657	0.315	1.37e-185
ZYX	6.82e-204	0.263358	0.575	0.245	2.29e-199
IAH1	6.76e-192	0.263378	0.718	0.37	2.27e-187
NDUFAF2	4.42e-218	0.263541	0.561	0.213	1.48e-213
NTMT1	7.68e-209	0.263684	0.583	0.25	2.58e-204
CTSA	2.02e-212	0.263691	0.612	0.262	6.76e-208
PSMD4	6.28e-189	0.263821	0.683	0.339	2.11e-184
AC108752.1	0	0.263859	0.373	0.016	0
LGALS3BP	4.19e-110	0.263892	0.91	0.557	1.4e-105
NRG1	0	0.264076	0.369	0.009	0
DDR2	2.08e-285	0.26428	0.436	0.063	6.99e-281
POLR2I	4.84e-159	0.264307	0.774	0.415	1.62e-154
TRIB1	2.27e-225	0.264322	0.628	0.237	7.6e-221
ITGAE	4.01e-224	0.264334	0.518	0.182	1.35e-219
UBE2B	9.62e-107	0.264547	0.9	0.538	3.23e-102
NANS	1.12e-206	0.264606	0.615	0.275	3.77e-202
PUF60	1.98e-206	0.264669	0.565	0.238	6.64e-202
ANKRD10	2.93e-213	0.264783	0.673	0.313	9.81e-209
PRDX5	6.84e-55	0.264929	0.964	0.641	2.29e-50
SLC25A6	8.87e-101	0.26512	0.911	0.554	2.97e-96
ANAPC13	3.77e-226	0.265599	0.526	0.188	1.27e-221
SLC25A5	2.04e-157	0.265759	0.81	0.432	6.83e-153
NHP2	1.29e-196	0.265916	0.68	0.329	4.32e-192
ARF5	2.19e-199	0.266376	0.605	0.282	7.36e-195
AHSA1	4.74e-235	0.266494	0.614	0.242	1.59e-230
GEM	1.4e-221	0.267456	0.637	0.243	4.68e-217
CMC1	9.06e-206	0.269	0.588	0.259	3.04e-201
MXRA7	3.86e-215	0.269026	0.667	0.305	1.3e-210
EMILIN1	0	0.269105	0.385	0.015	0
MORN2	3.79e-224	0.269411	0.556	0.218	1.27e-219
TCF4	0	0.269421	0.386	0.021	0
TMEM230	4.37e-209	0.269827	0.66	0.313	1.46e-204
DNAJC19	7.82e-212	0.269914	0.587	0.252	2.62e-207
METTL5	3.17e-184	0.270044	0.741	0.383	1.06e-179
COL4A2	1.18e-144	0.270072	0.867	0.468	3.96e-140
MRPS7	2.48e-223	0.270248	0.6	0.252	8.3e-219
CYC1	2.26e-209	0.270263	0.646	0.293	7.58e-205
WLS	5.05e-265	0.270526	0.487	0.12	1.69e-260
MZT2A	2.41e-136	0.270587	0.852	0.491	8.08e-132
GPAA1	3.36e-237	0.270899	0.489	0.146	1.13e-232
FIBP	1.19e-218	0.270967	0.545	0.211	3.99e-214
TMEM119	0	0.27106	0.375	0.006	0
COL5A1	0	0.271279	0.39	0.017	0
FGFR1	5.43e-261	0.271345	0.568	0.174	1.82e-256
COL6A1	8.99e-115	0.271529	0.939	0.626	3.01e-110
ITGA11	0	0.27282	0.38	0.014	0
CCT5	5.59e-211	0.273624	0.646	0.291	1.88e-206
SYNC	1.29e-274	0.273811	0.473	0.103	4.31e-270
POLE4	1.49e-227	0.274619	0.585	0.23	5.01e-223
CCDC59	7.8e-203	0.27466	0.714	0.35	2.62e-198
AKR1A1	1.82e-214	0.274851	0.652	0.3	6.1e-210
SNHG8	6.6e-130	0.274893	0.858	0.477	2.21e-125
SH3KBP1	6.73e-240	0.275071	0.581	0.211	2.26e-235
RPL4	8.99e-79	0.275618	0.962	0.649	3.02e-74
MMADHC	6.09e-195	0.275744	0.705	0.358	2.04e-190
RGS4	0	0.275904	0.411	0.02	0
LMAN2	5.12e-144	0.276032	0.86	0.496	1.72e-139
ENG	1.27e-287	0.276059	0.433	0.068	4.27e-283
AC010642.2	1.24e-222	0.276118	0.56	0.219	4.17e-218
UPP1	5.78e-223	0.276276	0.631	0.26	1.94e-218
SDF4	8.96e-178	0.276289	0.793	0.432	3e-173
TAF9	6.89e-235	0.276966	0.574	0.219	2.31e-230
FAAP20	3.43e-195	0.277183	0.71	0.359	1.15e-190
CALM2	5.84e-82	0.277314	0.977	0.685	1.96e-77
CNIH1	9.43e-213	0.277553	0.68	0.326	3.16e-208
ANXA1	3.42e-69	0.278147	0.983	0.702	1.15e-64
ECHDC1	3.48e-251	0.278326	0.535	0.172	1.17e-246
ARG2	1.78e-235	0.278456	0.569	0.197	5.95e-231
TOMM22	4.41e-224	0.278823	0.612	0.265	1.48e-219
MFAP5	3.41e-273	0.279054	0.495	0.11	1.14e-268
EFEMP2	1.71e-278	0.279207	0.447	0.081	5.74e-274
MYC	1.76e-262	0.27921	0.53	0.148	5.9e-258
RCN2	9.65e-194	0.279256	0.736	0.362	3.24e-189
NIT2	2.44e-238	0.279994	0.493	0.153	8.18e-234
MME	0	0.2801	0.51	0.068	0
KPNA2	9.64e-278	0.280155	0.546	0.153	3.23e-273
RFXANK	9.49e-231	0.280219	0.555	0.212	3.18e-226
OSER1	8.12e-209	0.280603	0.706	0.335	2.72e-204
COPS6	3e-220	0.280824	0.694	0.336	1.01e-215
IER3IP1	6.62e-212	0.281126	0.72	0.359	2.22e-207
RNH1	5.81e-211	0.281197	0.692	0.339	1.95e-206
AREG	1.45e-82	0.281373	0.961	0.599	4.86e-78
UBA52	4.25e-251	0.281465	0.997	0.841	1.43e-246
TXNDC9	3.29e-255	0.281852	0.525	0.165	1.1e-250
CYTOR	1.07e-163	0.281913	0.839	0.45	3.59e-159
RPL6	3.14e-187	0.282137	0.998	0.825	1.05e-182
MRPL43	1.39e-220	0.282167	0.623	0.283	4.67e-216
CPM	3.62e-181	0.282306	0.779	0.37	1.21e-176
LY6K	0	0.282588	0.395	0.025	0
FOXP1	7.58e-234	0.282993	0.61	0.237	2.54e-229
GPNMB	0	0.283221	0.432	0.04	0
TCEAL7	0	0.283251	0.392	0.012	0
SRM	8.18e-277	0.283337	0.461	0.098	2.74e-272
TIMM17A	2.42e-230	0.283338	0.593	0.24	8.13e-226
EIF3I	3.92e-195	0.283366	0.74	0.383	1.31e-190
DCTN6	2.11e-226	0.284172	0.604	0.257	7.06e-222
MAP1LC3B	1.49e-91	0.284206	0.953	0.61	5.01e-87
METRN	3.57e-221	0.284285	0.679	0.293	1.2e-216
TPGS1	1.11e-264	0.284382	0.476	0.121	3.71e-260
PHB	1.14e-216	0.28442	0.693	0.338	3.83e-212
PPP1CB	4.57e-119	0.284741	0.969	0.691	1.53e-114
MED21	1.67e-260	0.284875	0.525	0.165	5.6e-256
CCT7	8.44e-221	0.285059	0.702	0.341	2.83e-216
SOX4	3.01e-83	0.285648	0.988	0.718	1.01e-78
METTL9	9.46e-212	0.28568	0.744	0.367	3.17e-207
TMEM120B	2.49e-218	0.285915	0.674	0.307	8.36e-214
AGTRAP	5.5e-219	0.286209	0.635	0.282	1.84e-214
MDFIC	0	0.286377	0.393	0.009	0
COA1	1.36e-241	0.286849	0.62	0.259	4.55e-237
RAB13	1.43e-142	0.287203	0.881	0.501	4.8e-138
HSPA8	8.07e-97	0.287582	0.969	0.66	2.71e-92
DYNLRB1	3.11e-76	0.287589	0.949	0.578	1.04e-71
S100A13	1.52e-72	0.287608	0.96	0.628	5.08e-68
STUB1	1.54e-208	0.287674	0.76	0.391	5.16e-204
RCAN1	1.07e-290	0.287882	0.45	0.073	3.59e-286
FAM173A	1.86e-251	0.288135	0.547	0.186	6.23e-247
ID4	4.3e-170	0.288332	0.854	0.419	1.44e-165
SERINC2	9.1e-214	0.289019	0.747	0.373	3.05e-209
WEE1	5.44e-258	0.289246	0.642	0.226	1.82e-253
ZEB2	0	0.289374	0.429	0.024	0
SLC22A17	0	0.290239	0.405	0.014	0
SUMF2	3.11e-246	0.290273	0.664	0.286	1.04e-241
BTG1	1.21e-86	0.290503	0.975	0.666	4.07e-82
TMED10	1.25e-110	0.290815	0.932	0.562	4.18e-106
GCSH	1.62e-234	0.290817	0.611	0.252	5.44e-230
TUBA1B	1.14e-197	0.290894	0.836	0.446	3.83e-193
DTWD1	1.82e-261	0.291253	0.535	0.164	6.1e-257
HMGA1	3.55e-137	0.291418	0.906	0.537	1.19e-132
SLC1A2	0	0.2915	0.396	0.009	0
TUSC3	4.35e-236	0.291956	0.669	0.29	1.46e-231
CAV1	9.14e-222	0.291968	0.721	0.334	3.06e-217
PSMG1	8.71e-304	0.292296	0.459	0.079	2.92e-299
B3GAT3	9.4e-249	0.292473	0.538	0.184	3.15e-244
ATP5PB	5.06e-209	0.292586	0.752	0.379	1.7e-204
ECHS1	4.65e-211	0.292785	0.744	0.368	1.56e-206
GLRX5	7.08e-238	0.292863	0.666	0.298	2.37e-233
PLPP5	2.75e-267	0.29364	0.531	0.157	9.23e-263
MRPS23	6e-248	0.294063	0.556	0.205	2.01e-243
YWHAB	2.09e-156	0.294115	0.887	0.511	6.99e-152
PTP4A1	1.08e-174	0.294153	0.842	0.437	3.63e-170
STAT1	2.7e-266	0.294357	0.601	0.209	9.04e-262
MRPL17	2.43e-218	0.294557	0.701	0.331	8.14e-214
MLF2	1.34e-218	0.294803	0.724	0.354	4.48e-214
SMOX	1.34e-244	0.294892	0.562	0.201	4.48e-240
AC025580.1	7.1e-298	0.295746	0.463	0.081	2.38e-293
SPCS3	9.86e-221	0.296104	0.752	0.363	3.31e-216
GPR183	0	0.296407	0.401	0.009	0
RPL24	0	0.296669	0.999	0.867	0
NDUFB5	1.06e-227	0.29676	0.692	0.325	3.54e-223
SMIM3	0	0.297616	0.467	0.074	0
LGALS1	0	0.297668	0.999	0.885	0
TMEM9	4.87e-223	0.298113	0.724	0.352	1.63e-218
SERPINA5	0	0.298241	0.475	0.068	0
CSNK2B	3.34e-210	0.298352	0.758	0.387	1.12e-205
HIGD2A	8.14e-183	0.298454	0.797	0.416	2.73e-178
IFT20	9.37e-228	0.298673	0.659	0.298	3.14e-223
ATP5PD	5.36e-137	0.298845	0.886	0.491	1.8e-132
GLRX2	2.54e-282	0.29904	0.502	0.126	8.52e-278
HLA-DRB1	1.56e-252	0.299612	0.603	0.214	5.22e-248
COMT	7.64e-225	0.300378	0.716	0.347	2.56e-220
NAA20	1.21e-242	0.300534	0.616	0.256	4.05e-238
TMEM50A	2.08e-150	0.300541	0.894	0.497	6.97e-146
SFRP1	0	0.300854	0.411	0.019	0
GSTK1	3.33e-250	0.300872	0.593	0.231	1.12e-245
S100A11	0	0.300958	0.996	0.853	0
RPS7	0	0.300966	0.998	0.867	0
DNAJA1	1.63e-104	0.301026	0.982	0.687	5.48e-100
COPRS	2.54e-267	0.301026	0.545	0.177	8.51e-263
EIF4E	5.37e-253	0.301126	0.666	0.281	1.8e-248
COX7C	1.93e-158	0.301126	0.992	0.763	6.48e-154
MRPL28	7.8e-267	0.30125	0.562	0.189	2.62e-262
LSM10	3.43e-255	0.301441	0.539	0.182	1.15e-250
ALKBH7	4.58e-227	0.301643	0.707	0.336	1.54e-222
MPC2	9.5e-212	0.302452	0.755	0.373	3.19e-207
COL4A1	2.41e-221	0.302524	0.784	0.356	8.08e-217
RWDD1	8.7e-202	0.302803	0.791	0.399	2.92e-197
ATP5F1A	2.47e-195	0.302959	0.811	0.432	8.3e-191
LLPH	2.13e-251	0.302973	0.619	0.254	7.14e-247
CRIPT	7.16e-265	0.303055	0.585	0.209	2.4e-260
ERGIC3	2.73e-218	0.303211	0.776	0.397	9.14e-214
GREM1	0	0.30376	0.429	0.021	0
DAB2	0	0.303856	0.424	0.022	0
PDPN	0	0.303954	0.423	0.013	0
RHOC	1.17e-204	0.304833	0.791	0.406	3.92e-200
EIF6	9.74e-228	0.305206	0.693	0.326	3.27e-223
PTHLH	0	0.305317	0.42	0.02	0
NDUFS4	2.41e-216	0.305495	0.761	0.384	8.07e-212
EMC3	9.93e-242	0.305645	0.682	0.311	3.33e-237
COL12A1	0	0.305848	0.537	0.122	0
RPL27	2.16e-218	0.306137	0.995	0.784	7.24e-214
VASN	7.32e-256	0.306416	0.669	0.28	2.46e-251
PIGP	1.55e-258	0.306572	0.583	0.22	5.19e-254
HDDC2	1.73e-263	0.306637	0.583	0.21	5.81e-259
NME4	2.04e-217	0.306683	0.761	0.373	6.85e-213
AC004130.1	6.02e-294	0.306947	0.507	0.119	2.02e-289
TMEM160	5.03e-260	0.30702	0.655	0.268	1.69e-255
COL6A2	8.99e-147	0.307039	0.917	0.567	3.01e-142
CTSF	0	0.307235	0.437	0.037	0
CUEDC2	9.88e-256	0.307239	0.576	0.218	3.31e-251
NFIL3	3.69e-238	0.30726	0.706	0.304	1.24e-233
MRPL50	6.52e-278	0.307748	0.523	0.152	2.19e-273
SSU72	7.21e-227	0.307963	0.77	0.39	2.42e-222
PNKD	5.96e-228	0.308039	0.746	0.363	2e-223
REEP5	2.03e-179	0.308064	0.849	0.463	6.81e-175
TOP1	1.67e-180	0.308066	0.854	0.467	5.61e-176
DCUN1D5	1.13e-271	0.308257	0.59	0.211	3.79e-267
MRPS12	1.06e-247	0.308336	0.631	0.271	3.56e-243
DNAJC15	6.38e-180	0.308407	0.832	0.439	2.14e-175
PLOD1	1.3e-198	0.308533	0.829	0.442	4.37e-194
HIGD1A	8.61e-228	0.30889	0.737	0.352	2.89e-223
LURAP1L	7.21e-277	0.309204	0.627	0.202	2.42e-272
SEC22B	1.32e-257	0.309398	0.719	0.318	4.43e-253
TWISTNB	6.05e-277	0.309875	0.637	0.223	2.03e-272
NDUFS2	3.22e-247	0.309933	0.657	0.288	1.08e-242
WIPI1	0	0.310439	0.523	0.118	0
NDUFC1	1.85e-157	0.310536	0.883	0.489	6.21e-153
SWI5	1.03e-262	0.310577	0.591	0.219	3.47e-258
COA6	2.74e-253	0.310598	0.609	0.243	9.18e-249
ATP5MC2	3.99e-73	0.310625	0.972	0.632	1.34e-68
SELENOF	6.02e-198	0.310748	0.843	0.459	2.02e-193
NAMPT	4.93e-142	0.311171	0.949	0.609	1.65e-137
FDX1	2.66e-289	0.311294	0.541	0.157	8.93e-285
ERCC1	2.78e-275	0.311431	0.575	0.197	9.32e-271
MRPS33	2.68e-256	0.311466	0.663	0.285	8.98e-252
GLA	2.84e-270	0.312277	0.645	0.234	9.52e-266
HMGB1	3.09e-125	0.312363	0.981	0.672	1.04e-120
MORF4L2	5.73e-180	0.312472	0.893	0.526	1.92e-175
RHEB	1.27e-242	0.312665	0.752	0.362	4.27e-238
PSENEN	7.16e-245	0.313576	0.647	0.286	2.4e-240
CAVIN3	1.28e-306	0.313596	0.478	0.092	4.3e-302
CALU	8.5e-145	0.313989	0.946	0.6	2.85e-140
NACA	1.61e-295	0.314279	0.996	0.809	5.41e-291
PAMR1	0	0.314709	0.432	0.014	0
OAT	1.07e-271	0.314824	0.652	0.264	3.6e-267
C4orf48	4.7e-151	0.315421	0.893	0.501	1.58e-146
PDE4B	0	0.315807	0.429	0.013	0
MRPL32	7.77e-270	0.315849	0.639	0.258	2.61e-265
CYSTM1	7.1e-160	0.31588	0.89	0.492	2.38e-155
CYB5B	8.11e-227	0.315929	0.784	0.39	2.72e-222
ILF2	2.15e-270	0.316035	0.625	0.241	7.22e-266
SYNGR1	6.22e-308	0.316724	0.503	0.113	2.08e-303
SDF2L1	7.91e-284	0.316764	0.63	0.207	2.65e-279
JOSD2	8.94e-307	0.3169	0.508	0.115	3e-302
GOLT1B	4.82e-262	0.316959	0.641	0.265	1.62e-257
TIMM10	6.12e-282	0.316969	0.554	0.177	2.05e-277
TMEM165	5.59e-227	0.317138	0.787	0.391	1.87e-222
COA3	1.92e-235	0.31734	0.72	0.335	6.45e-231
CCHCR1	2.48e-307	0.318551	0.538	0.13	8.32e-303
RNF181	2.64e-193	0.31861	0.834	0.433	8.85e-189
S1PR3	0	0.318771	0.445	0.021	0
FAM43A	8.22e-297	0.319133	0.576	0.162	2.76e-292
DGUOK	7e-229	0.319143	0.765	0.381	2.35e-224
SNRPD3	2.61e-200	0.319439	0.838	0.436	8.75e-196
ID2	3.11e-209	0.320362	0.842	0.417	1.04e-204
MAP3K8	1.23e-270	0.320713	0.683	0.265	4.11e-266
LSM2	1.4e-267	0.321029	0.615	0.241	4.7e-263
PHB2	2.27e-245	0.321109	0.75	0.361	7.62e-241
EEF1D	1.15e-136	0.321618	0.983	0.699	3.87e-132
STRAP	3.28e-250	0.322183	0.736	0.351	1.1e-245
UBE2E3	1.36e-272	0.322634	0.627	0.243	4.56e-268
UBXN1	8.84e-236	0.322773	0.772	0.383	2.96e-231
GTF3C6	1.21e-269	0.322868	0.643	0.261	4.06e-265
RNF7	2.58e-181	0.32317	0.867	0.474	8.66e-177
CTGF	9.75e-266	0.324091	0.759	0.282	3.27e-261
MRPL42	5.5e-274	0.324712	0.645	0.258	1.85e-269
CXCL2	1.38e-235	0.325182	0.863	0.334	4.64e-231
DPY30	5.72e-235	0.325238	0.785	0.389	1.92e-230
UBE2D1	4.38e-259	0.325256	0.741	0.309	1.47e-254
SSB	1.7e-241	0.325877	0.774	0.381	5.7e-237
PYCARD	6.71e-277	0.326227	0.591	0.206	2.25e-272
EIF3M	4.44e-239	0.326459	0.77	0.378	1.49e-234
TSPAN4	2e-295	0.326926	0.575	0.177	6.7e-291
CDH11	0	0.327457	0.443	0.013	0
SMIM37	0	0.327846	0.487	0.067	0
SNHG18	0	0.328132	0.468	0.05	0
ARL2	9.08e-269	0.328202	0.675	0.288	3.04e-264
TRAPPC2L	1.48e-272	0.328438	0.653	0.273	4.96e-268
MRPL55	3.1e-285	0.328688	0.585	0.205	1.04e-280
JTB	3.54e-231	0.329414	0.791	0.394	1.19e-226
MAT2A	8.11e-289	0.329432	0.712	0.284	2.72e-284
DYNLT3	4.71e-261	0.330034	0.743	0.341	1.58e-256
DCTN3	2.95e-261	0.330276	0.727	0.344	9.88e-257
HIST1H4C	1.16e-237	0.330678	0.82	0.4	3.91e-233
MAGED1	1.07e-301	0.330942	0.621	0.207	3.6e-297
MRPL34	2.63e-273	0.331153	0.622	0.24	8.82e-269
GNG5	3.33e-118	0.331188	0.951	0.569	1.12e-113
CAMTA1	3.75e-230	0.331231	0.785	0.393	1.26e-225
NAA10	7.56e-276	0.331641	0.648	0.259	2.53e-271
RAB34	1.59e-266	0.332392	0.742	0.347	5.34e-262
NDUFS3	2.64e-301	0.332602	0.604	0.205	8.86e-297
CLDN3	3.43e-135	0.332863	0.936	0.565	1.15e-130
HLA-F	0	0.333082	0.572	0.156	0
ATP5F1C	5.17e-177	0.333145	0.902	0.501	1.73e-172
ADRM1	6.81e-291	0.333242	0.618	0.227	2.29e-286
NENF	2.67e-226	0.333403	0.806	0.411	8.95e-222
XBP1	1.46e-193	0.334054	0.877	0.479	4.9e-189
ARL1	5.49e-254	0.334532	0.743	0.361	1.84e-249
ATP5F1B	8.3e-224	0.334577	0.848	0.451	2.78e-219
CRISPLD2	0	0.334617	0.485	0.046	0
EDF1	1.33e-141	0.334766	0.95	0.599	4.47e-137
TMEM141	3e-254	0.335601	0.722	0.34	1.01e-249
STOML2	2.62e-271	0.335604	0.71	0.315	8.79e-267
RGS10	9.96e-210	0.33624	0.832	0.412	3.34e-205
CD68	0	0.336646	0.546	0.13	0
CKLF	1.78e-276	0.336686	0.67	0.276	5.97e-272
MGMT	1.24e-270	0.336896	0.72	0.328	4.16e-266
KRT23	0	0.337024	0.619	0.148	0
TXNL4A	1.54e-252	0.337688	0.773	0.372	5.16e-248
RIMKLB	3.5e-127	0.337899	0.952	0.527	1.17e-122
FSTL1	2.38e-292	0.337981	0.706	0.262	7.97e-288
H2AFV	1.41e-267	0.338035	0.759	0.355	4.73e-263
DUT	1.18e-275	0.338228	0.73	0.328	3.95e-271
FAM213A	1.05e-139	0.33838	0.98	0.667	3.53e-135
H3F3A	1.1e-287	0.338758	0.997	0.786	3.69e-283
SPCS2	6.61e-157	0.338827	0.935	0.538	2.22e-152
TCEAL8	1.12e-285	0.338987	0.676	0.277	3.77e-281
PSMC4	0	0.339107	0.59	0.192	0
TM4SF1	1.32e-271	0.339325	0.779	0.281	4.43e-267
SNRPC	1.49e-282	0.339672	0.689	0.3	4.99e-278
UNC50	0	0.339829	0.569	0.159	0
MRPL54	1.67e-267	0.340091	0.724	0.34	5.59e-263
CRTAP	2e-258	0.340259	0.754	0.355	6.7e-254
PTTG1	0	0.340587	0.635	0.192	0
EIF4A3	1.82e-259	0.340639	0.783	0.369	6.12e-255
MAP2K2	2.83e-260	0.340686	0.773	0.375	9.48e-256
NR2F2	8.41e-268	0.335951	0.747	0.33	2.82e-263	NR2F2
LEPROTL1	0	0.34165	0.586	0.18	0
CAPZB	1.13e-244	0.341658	0.826	0.422	3.78e-240
ISOC2	2.51e-303	0.341902	0.598	0.2	8.41e-299
TRAPPC4	0	0.342629	0.613	0.21	0
SRD5A3	0	0.343401	0.53	0.125	0
ANTXR1	0	0.34351	0.481	0.044	0
RPL10A	1.51e-305	0.343804	0.995	0.786	5.05e-301
MMP7	4.72e-215	0.343837	0.999	0.785	1.58e-210
SNAI2	0	0.344404	0.485	0.043	0
IFITM1	8.92e-246	0.344429	0.801	0.364	2.99e-241
PFDN4	1.52e-274	0.345324	0.735	0.339	5.1e-270
PRDX3	2.62e-257	0.34568	0.795	0.388	8.79e-253
TBCA	3.07e-134	0.345831	0.958	0.59	1.03e-129
HIKESHI	0	0.346017	0.594	0.194	0
TXNL1	2.7e-272	0.346861	0.764	0.36	9.05e-268
COQ10B	1.79e-302	0.347382	0.679	0.256	6.01e-298
SAT2	7.96e-262	0.347666	0.77	0.374	2.67e-257
SNRPB	7.49e-233	0.347821	0.853	0.455	2.51e-228
MDK	0	0.349344	0.628	0.183	0
RPS19BP1	2.37e-256	0.349364	0.804	0.401	7.94e-252
MANF	1.44e-242	0.34999	0.839	0.423	4.82e-238
PCBP2	4.33e-185	0.350316	0.951	0.609	1.45e-180
VIM	3.47e-137	0.350347	0.98	0.671	1.16e-132	VIM
COX5A	9.31e-200	0.35055	0.885	0.476	3.12e-195
LSM4	8.51e-269	0.351214	0.776	0.367	2.85e-264
POLR2G	3.5e-305	0.351702	0.609	0.211	1.17e-300
ZNHIT1	2.37e-184	0.352472	0.903	0.495	7.94e-180
C1S	0	0.352789	0.495	0.043	0
RAB2A	1.92e-229	0.353067	0.858	0.443	6.42e-225
ADAMTS1	7.39e-252	0.353086	0.818	0.34	2.48e-247
CREM	0	0.353426	0.573	0.148	0
ACSL4	3.62e-298	0.353876	0.69	0.251	1.21e-293
RAB5IF	0	0.354026	0.625	0.215	0
FKBP7	0	0.35514	0.475	0.03	0
SERPINE1	0	0.355392	0.505	0.041	0
MFAP2	0	0.355699	0.521	0.075	0
MDH2	7.58e-276	0.357032	0.771	0.371	2.54e-271
TMEM59	9.66e-161	0.357377	0.976	0.636	3.24e-156
TXNDC17	9.23e-243	0.358685	0.845	0.426	3.09e-238
DDOST	2.03e-289	0.35893	0.731	0.331	6.81e-285
UXT	4.47e-229	0.358967	0.851	0.434	1.5e-224
ZBTB8OS	0	0.359063	0.621	0.21	0
BDKRB1	0	0.359077	0.478	0.018	0
EDNRB	0	0.359263	0.483	0.015	0
AK6	0	0.35943	0.634	0.222	0
OST4	1.75e-150	0.359495	0.972	0.625	5.86e-146
CDC26	8.32e-307	0.359695	0.668	0.268	2.79e-302
ATP5F1E	0	0.360369	0.993	0.763	0
MDH1	1.68e-291	0.360942	0.735	0.328	5.64e-287
HLA-A	0	0.361521	0.997	0.795	0
MRPS16	0	0.361854	0.67	0.253	0
ARMCX2	0	0.361984	0.616	0.185	0
DDT	3.17e-236	0.362929	0.851	0.437	1.06e-231
SEC62	1.07e-167	0.362936	0.959	0.579	3.57e-163
SELENOK	1.39e-220	0.363284	0.897	0.491	4.67e-216
MASP1	0	0.364581	0.474	0.023	0
TUBA1A	0	0.364841	0.577	0.113	0
EIF3G	6.11e-277	0.36497	0.792	0.388	2.05e-272
FDFT1	1.04e-297	0.365515	0.753	0.321	3.49e-293
SLC7A11	0	0.365873	0.649	0.178	0
MRPL27	5.31e-298	0.365901	0.74	0.336	1.78e-293
MRPL40	0	0.366414	0.613	0.204	0
BMP2	0	0.366976	0.705	0.231	0
LAPTM4A	1.88e-213	0.367483	0.933	0.551	6.31e-209
HMGCR	5.14e-290	0.367483	0.754	0.322	1.72e-285
DPP7	0	0.36764	0.68	0.261	0
TRIR	7.07e-246	0.367992	0.862	0.459	2.37e-241
CHID1	0	0.368556	0.677	0.256	0
UBALD2	0	0.368848	0.762	0.332	0
PSMC5	0	0.368963	0.667	0.257	0
GSTP1	0	0.369494	0.997	0.775	0
ETFB	6.39e-300	0.369714	0.765	0.354	2.14e-295
PCDH18	0	0.370943	0.496	0.014	0
IFI27L1	0	0.371452	0.634	0.223	0
OAF	0	0.372026	0.535	0.063	0
TMEM147	0	0.372258	0.717	0.302	0
GPX4	2.57e-239	0.372345	0.982	0.696	8.63e-235
HSPB11	0	0.372494	0.737	0.319	0
CARD19	0	0.372566	0.631	0.208	0
PTPRN	0	0.372632	0.5	0.017	0
HMGN2	0	0.374174	0.785	0.347	0
COX8A	2.71e-187	0.374285	0.946	0.545	9.1e-183
NDUFA2	8.26e-234	0.374465	0.89	0.482	2.77e-229
PDCD6	1.69e-287	0.374722	0.813	0.398	5.65e-283
PLIN2	2.39e-262	0.375096	0.861	0.403	8.02e-258
LMNA	3.32e-229	0.375196	0.911	0.524	1.11e-224
SMIM26	2.97e-244	0.375198	0.863	0.441	9.97e-240
EIF1B	1.1e-276	0.3752	0.824	0.403	3.69e-272
C9orf16	2.94e-186	0.375331	0.934	0.532	9.86e-182
SSC5D	0	0.375721	0.485	0.008	0
NDUFS7	2.69e-288	0.375976	0.788	0.38	9.02e-284
COX17	1.72e-193	0.376125	0.938	0.535	5.77e-189
PPIC	3.57e-274	0.376136	0.827	0.398	1.2e-269
ETS2	0	0.376378	0.763	0.326	0
ADH5	1.96e-303	0.377945	0.766	0.355	6.58e-299
PIN4	0	0.379261	0.68	0.263	0
EEF1B2	1.19e-171	0.379268	0.986	0.668	4e-167
HLA-C	1.78e-307	0.379337	0.994	0.733	5.97e-303
LTBP1	0	0.379386	0.575	0.115	0
MEG3	0	0.379601	0.592	0.063	0
RAB31	0	0.379885	0.541	0.074	0
MRPS15	3.33e-298	0.380434	0.793	0.376	1.12e-293
TMEM219	2.05e-278	0.380501	0.836	0.416	6.88e-274
ZNF593	0	0.380589	0.642	0.217	0
BDKRB2	0	0.381494	0.556	0.068	0
NDUFAF8	0	0.381664	0.718	0.293	0
MMP14	0	0.382768	0.642	0.155	0
NASP	8.62e-294	0.382825	0.818	0.383	2.89e-289
LAMTOR1	0	0.382947	0.762	0.341	0
MYL12B	3.93e-294	0.383675	0.991	0.717	1.32e-289
ZBTB38	3.94e-263	0.384153	0.862	0.441	1.32e-258
EIF3E	1.38e-177	0.384331	0.958	0.577	4.62e-173
ANKRD28	0	0.384867	0.686	0.233	0
CEBPD	6.22e-260	0.385371	0.873	0.436	2.08e-255
MAGOH	0	0.385801	0.683	0.257	0
CEBPB	3.69e-204	0.385837	0.948	0.568	1.24e-199
SAR1B	0	0.386505	0.703	0.259	0
EMC6	0	0.386936	0.784	0.361	0
PGLS	0	0.387302	0.788	0.373	0
SLPI	0	0.387314	1	0.867	0
UQCRFS1	0	0.387619	0.758	0.332	0
ARPC3	2.28e-196	0.387631	0.975	0.627	7.63e-192
HINT1	4.71e-251	0.387693	0.987	0.689	1.58e-246
VPS29	0	0.387813	0.808	0.38	0
AGR2	1.3e-176	0.388019	0.964	0.561	4.34e-172
SPHK1	0	0.388912	0.58	0.106	0
TAF10	7.98e-297	0.389196	0.815	0.391	2.68e-292
RPA3	0	0.389415	0.733	0.318	0
EEF1E1	0	0.389535	0.632	0.18	0
LSM5	0	0.389993	0.765	0.344	0
COMMD6	5.93e-195	0.390161	0.948	0.554	1.99e-190
TIMP3	0	0.390365	0.573	0.08	0
DYNLT1	1.8e-195	0.390553	0.962	0.571	6.03e-191
MCTS1	0	0.391491	0.73	0.311	0
LSM1	0	0.391497	0.663	0.219	0
BANF1	0	0.392286	0.741	0.312	0
CHCHD1	0	0.392781	0.756	0.332	0
MAP1LC3A	0	0.392804	0.578	0.112	0
TMED3	0	0.393266	0.766	0.339	0
TRAPPC1	0	0.393391	0.777	0.342	0
TUFM	0	0.393394	0.726	0.297	0
CISD1	0	0.393618	0.76	0.324	0
PRMT1	0	0.393777	0.781	0.362	0
FKBP1A	1.71e-301	0.393834	0.845	0.421	5.73e-297
GADD45A	1.42e-244	0.394091	0.905	0.439	4.76e-240
PSMD7	0	0.395136	0.777	0.352	0
SNF8	0	0.395592	0.698	0.276	0
AC058791.1	0	0.39645	0.684	0.18	0
CLEC2B	0	0.396616	0.634	0.14	0
PDGFRB	0	0.396664	0.538	0.028	0
LSM8	0	0.396707	0.803	0.375	0
RPL36AL	0	0.39707	0.991	0.733	0
POLR2J	0	0.397314	0.814	0.389	0
GTF2B	0	0.397531	0.729	0.276	0
S100A16	6.24e-276	0.398018	0.863	0.428	2.09e-271
SCAND1	0	0.398107	0.801	0.369	0
REX1BD	0	0.399247	0.7	0.268	0
RIN2	0	0.399591	0.725	0.26	0
MAGED2	0	0.399741	0.663	0.218	0
BDH2	0	0.399744	0.586	0.133	0
LAMTOR2	0	0.399977	0.831	0.402	0
SERP1	2.04e-233	0.400524	0.935	0.534	6.84e-229
FAM96B	2.06e-207	0.401612	0.944	0.537	6.91e-203
SELENOH	1.28e-307	0.402138	0.851	0.428	4.3e-303
TMA7	1.68e-245	0.403487	0.97	0.623	5.63e-241
MGST2	0	0.404089	0.737	0.309	0
FAU	0	0.405783	0.997	0.799	0
SUMO1	3.02e-293	0.406109	0.862	0.439	1.01e-288
TALDO1	2.3e-301	0.407225	0.849	0.416	7.7e-297
FKBP10	0	0.407459	0.526	0.016	0
ZFAND5	2.52e-257	0.407599	0.913	0.505	8.46e-253
MT-ND2	0	0.407716	0.999	0.936	0
MRPL18	0	0.40814	0.791	0.345	0
PHKG1	0	0.408172	0.582	0.08	0
DECR1	0	0.408754	0.585	0.109	0
APRT	6.72e-283	0.408983	0.869	0.44	2.25e-278
BUD31	0	0.409639	0.82	0.396	0
MT-CO1	0	0.409785	1	0.979	0
CSRP2	0	0.410174	0.73	0.251	0
CST3	2.01e-234	0.410341	0.974	0.619	6.75e-230
ATP5MG	1.94e-259	0.410442	0.977	0.65	6.49e-255
PLAU	2.23e-266	0.410695	0.898	0.411	7.47e-262
C8orf59	3.16e-298	0.411728	0.867	0.438	1.06e-293
ANAPC11	9.71e-249	0.412141	0.929	0.513	3.26e-244
IFT43	0	0.412367	0.701	0.256	0
SERF2	0	0.412503	0.997	0.807	0
HLA-DMB	0	0.412984	0.712	0.235	0
MUC12	0	0.4132	0.51	0.012	0
SKP1	1.05e-284	0.413709	0.983	0.654	3.52e-280
VPS28	0	0.416317	0.801	0.368	0
SNRPF	0	0.417041	0.825	0.393	0
EIF4A1	0	0.41706	0.881	0.46	0
PDLIM2	0	0.417346	0.642	0.162	0
YIF1A	0	0.418048	0.68	0.214	0
PDCD5	0	0.418367	0.861	0.423	0
CFL1	2.74e-262	0.418468	0.978	0.633	9.19e-258
MCL1	3.41e-296	0.418659	0.879	0.444	1.14e-291
CHMP2A	7.15e-290	0.418831	0.893	0.473	2.4e-285
PTS	0	0.418972	0.675	0.22	0
RAB32	0	0.419156	0.566	0.073	0
NUDT5	0	0.419209	0.661	0.199	0
TMEM179B	0	0.419261	0.742	0.293	0
B2M	0	0.41979	1	0.949	0
PDLIM4	0	0.4198	0.732	0.272	0
COPE	6.78e-303	0.420543	0.892	0.459	2.28e-298
SPON2	0	0.420741	0.549	0.021	0
TPRKB	0	0.42188	0.691	0.233	0
RER1	0	0.422167	0.807	0.373	0
NME1	0	0.422351	0.677	0.213	0
ATP5ME	2.2e-268	0.422365	0.957	0.585	7.37e-264
MPHOSPH6	0	0.422655	0.591	0.108	0
ISLR	0	0.422851	0.534	0.009	0
UBE2L3	0	0.423613	0.855	0.419	0
EIF5A	0	0.424057	0.881	0.452	0
SNRPD2	1.11e-251	0.424158	0.943	0.528	3.73e-247
MPLKIP	0	0.424819	0.734	0.276	0
PRELID1	0	0.425011	0.844	0.412	0
NDUFA1	2.58e-278	0.425852	0.935	0.527	8.64e-274
SELENOP	0	0.426043	0.626	0.12	0
MRPS21	0	0.427257	0.876	0.447	0
BST2	0	0.427424	0.598	0.085	0
CHCHD10	0	0.428371	0.746	0.285	0
CTNNB1	1.63e-268	0.428464	0.946	0.583	5.46e-264
SIVA1	0	0.428993	0.793	0.354	0
TMBIM4	0	0.429089	0.846	0.408	0
HSBP1	6.22e-269	0.429491	0.948	0.537	2.09e-264
TUBB4B	7.73e-281	0.429563	0.922	0.492	2.59e-276
CXCL3	0	0.429628	0.673	0.122	0
PSMB2	0	0.429811	0.792	0.346	0
SEM1	1.12e-275	0.430573	0.949	0.545	3.74e-271
TIMP2	0	0.431272	0.902	0.484	0
CHCHD5	0	0.431599	0.719	0.28	0
RAN	0	0.431873	0.896	0.461	0
TOMM7	6.62e-273	0.432885	0.972	0.604	2.22e-268
MFAP4	0	0.433585	0.536	0.006	0
ECM1	0	0.433836	0.553	0.019	0
TGFBI	0	0.433983	0.658	0.151	0
COL5A2	0	0.434995	0.583	0.041	0
TIMM13	0	0.435066	0.822	0.377	0
ATP5F1D	5.65e-289	0.435258	0.928	0.519	1.89e-284
NDUFB6	0	0.43587	0.771	0.317	0
SELENOS	0	0.436585	0.85	0.398	0
NDUFA6	0	0.43732	0.795	0.355	0
ATP2B1	0	0.437453	0.742	0.263	0
RANBP1	0	0.437517	0.77	0.313	0
MED31	0	0.437851	0.734	0.272	0
NDUFAF3	0	0.438184	0.802	0.349	0
RNASEH2C	0	0.438462	0.741	0.277	0
COX4I1	0	0.438544	0.99	0.69	0
KDELR2	1.25e-292	0.438595	0.931	0.514	4.19e-288
LAMTOR5	7.64e-286	0.438986	0.922	0.489	2.56e-281
FHL2	0	0.439123	0.737	0.26	0
SRSF3	2.98e-279	0.439461	0.934	0.531	9.98e-275
PSMB7	0	0.439595	0.804	0.367	0
MRPL57	0	0.439995	0.859	0.416	0
RASSF8-AS1	0	0.440306	0.579	0.05	0
SERPINH1	0	0.44051	0.739	0.246	0
PTMS	0	0.441067	0.903	0.464	0
RPS10	3.53e-253	0.441157	0.967	0.585	1.18e-248
ELOC	0	0.44199	0.913	0.482	0
CNIH4	0	0.442255	0.846	0.401	0
WFDC2	0	0.442353	0.999	0.795	0
ELOB	0	0.443025	0.986	0.661	0
MRPS18C	0	0.443378	0.763	0.314	0
RTRAF	0	0.443561	0.859	0.411	0
DKK1	0	0.444249	0.609	0.063	0
PSMA1	0	0.444285	0.816	0.36	0
SRA1	0	0.444942	0.684	0.208	0
ATP5PO	0	0.445025	0.885	0.441	0
ATP5IF1	0	0.445059	0.976	0.627	0
CNPY2	0	0.44534	0.78	0.332	0
MT-ND4	0	0.44612	1	0.961	0
WTAP	0	0.446443	0.89	0.442	0
NDUFB7	0	0.446559	0.909	0.49	0
UQCRB	0	0.447611	0.987	0.678	0
AURKAIP1	0	0.44781	0.882	0.451	0
GTF2H5	0	0.448497	0.818	0.362	0
TMEM205	0	0.449071	0.848	0.404	0
NR4A1	0	0.449655	0.844	0.331	0
FDPS	0	0.452084	0.837	0.373	0
TMEM256	0	0.452334	0.86	0.408	0
NPC2	1.01e-292	0.452508	0.961	0.564	3.4e-288
TIMM8B	0	0.452936	0.732	0.269	0
MYL9	0	0.453176	0.571	0.025	0
TPBG	0	0.453287	0.846	0.388	0
C19orf70	0	0.453613	0.753	0.296	0
PPIB	0	0.453773	0.992	0.658	0
HGF	0	0.453965	0.571	0.014	0
SNU13	1.32e-305	0.453973	0.935	0.507	4.42e-301
COX14	0	0.45455	0.862	0.402	0
A1BG	0	0.454843	0.585	0.05	0
TMEM167A	0	0.455408	0.85	0.391	0
PET100	0	0.455498	0.785	0.331	0
AGR3	0	0.456721	0.656	0.12	0
BAX	0	0.456842	0.85	0.372	0
CLMP	0	0.457095	0.589	0.029	0
HLA-DRA	0	0.458342	0.672	0.138	0
PFDN5	0	0.458782	0.989	0.693	0
COX6C	0	0.45922	0.985	0.648	0
BLOC1S1	0	0.460314	0.748	0.263	0
HLA-B	0	0.460315	0.997	0.756	0
BASP1	4.4e-305	0.461418	0.947	0.529	1.48e-300
MRPL22	0	0.461943	0.732	0.26	0
ATP6V1G1	0	0.462436	0.969	0.579	0
COX6A1	0	0.463554	0.979	0.61	0
NBDY	0	0.463714	0.753	0.278	0
IL1R1	0	0.46413	0.874	0.378	0
RETREG1	0	0.464695	0.782	0.25	0
PSME2	0	0.464807	0.857	0.397	0
PHPT1	0	0.465042	0.946	0.529	0
PSMB5	0	0.465212	0.881	0.42	0
ATP6V1F	0	0.465257	0.9	0.448	0
MYL6B	0	0.466869	0.774	0.313	0
MRPL33	0	0.466984	0.938	0.517	0
OSTC	0	0.467962	0.941	0.51	0
MRPS36	0	0.468208	0.765	0.296	0
SPOCK1	0	0.468709	0.561	0.011	0
RPL26L1	0	0.470161	0.738	0.261	0
PSMA5	0	0.470813	0.777	0.295	0
RND3	2.77e-288	0.471158	0.992	0.677	9.31e-284
MYDGF	0	0.47197	0.955	0.552	0
UQCR11	0	0.472129	0.943	0.522	0
NDUFA3	0	0.472154	0.853	0.385	0
RASSF8	0	0.472369	0.654	0.111	0
HMGN3	0	0.472786	0.826	0.344	0
MRPL13	0	0.472902	0.749	0.277	0
CHCHD2	0	0.473908	0.991	0.667	0
SERTAD1	0	0.473922	0.853	0.357	0
COX7A2L	0	0.474154	0.921	0.479	0
ARL3	0	0.474825	0.761	0.277	0
REXO2	0	0.475578	0.765	0.282	0
GLIPR1	0	0.477682	0.641	0.08	0
CXCL8	0	0.477688	1	0.862	0
KYNU	0	0.477731	0.671	0.112	0
RBM8A	0	0.478378	0.878	0.427	0
OAZ1	0	0.47846	0.993	0.723	0
GABARAPL2	0	0.479153	0.925	0.485	0
PRDX2	0	0.480059	0.955	0.552	0
CYP1B1	0	0.481581	0.838	0.258	0
H2AFJ	0	0.482666	0.834	0.364	0
KRTCAP2	0	0.483386	0.826	0.365	0
RCN3	0	0.483426	0.592	0.026	0
MRC2	0	0.483512	0.627	0.062	0
LAMTOR4	0	0.483899	0.878	0.427	0
ERP29	0	0.483936	0.916	0.48	0
PSMB4	0	0.484521	0.823	0.347	0
FXYD5	0	0.485978	0.719	0.235	0
UQCRH	8.74e-282	0.486789	0.967	0.563	2.93e-277
COX6B1	0	0.488159	0.968	0.574	0
NDUFS8	0	0.488694	0.843	0.372	0
PEBP1	0	0.489018	0.844	0.362	0
MRPL41	0	0.489213	0.843	0.369	0
NUCB2	0	0.489529	0.747	0.238	0
MRPL52	0	0.490569	0.827	0.373	0
NINJ1	0	0.490605	0.717	0.206	0
EMC7	0	0.490878	0.808	0.334	0
UQCRQ	0	0.49175	0.955	0.54	0
UBB	0	0.492283	0.993	0.704	0
ARF4	0	0.492808	0.944	0.512	0
WDR83OS	0	0.493005	0.932	0.489	0
HNRNPH1	0	0.494036	0.965	0.616	0
MPG	0	0.494078	0.83	0.37	0
COL8A1	0	0.494644	0.627	0.032	0
SERPINA1	0	0.494662	0.998	0.721	0
SRP14	0	0.49483	0.99	0.651	0
NDUFB11	0	0.494937	0.947	0.516	0
PSMA2	0	0.495176	0.76	0.272	0
RGCC	0	0.495373	0.882	0.384	0
ANXA5	0	0.496043	0.95	0.513	0
LINC01320	0	0.49762	0.747	0.198	0
COX5B	0	0.497664	0.962	0.548	0
PTGS2	0	0.498773	0.997	0.715	0
NUPR1	0	0.498858	0.647	0.05	0
NDUFB4	0	0.499333	0.969	0.563	0
SLC25A3	0	0.499426	0.949	0.528	0
NME3	0	0.499808	0.838	0.36	0
PSMD8	0	0.500248	0.904	0.459	0
HSD11B1	0	0.500524	0.596	0.011	0
POLR2F	0	0.500797	0.818	0.334	0
SGK1	0	0.500976	0.906	0.41	0
SEC61G	0	0.502254	0.99	0.678	0
MRPL47	0	0.503367	0.712	0.183	0
ISG20	0	0.503377	0.898	0.434	0
MZT2B	0	0.505284	0.953	0.542	0
SNRPE	0	0.50545	0.889	0.424	0
ABCA1	0	0.505901	0.71	0.15	0
SOD1	0	0.505936	0.973	0.58	0
CYCS	0	0.506651	0.933	0.463	0
MRPL36	0	0.506865	0.757	0.264	0
SEC11A	0	0.506907	0.941	0.504	0
CREB5	0	0.508358	0.697	0.127	0
ATP5MD	0	0.508735	0.969	0.581	0
C1QBP	0	0.511384	0.774	0.27	0
EIF3K	0	0.512262	0.892	0.423	0
CDC42SE1	0	0.512629	0.745	0.201	0
SPRY2	0	0.513259	0.726	0.173	0
FKBP2	0	0.513557	0.948	0.528	0
PSMB6	0	0.514405	0.854	0.369	0
LSM3	0	0.514503	0.871	0.396	0
C1orf122	0	0.514856	0.777	0.269	0
COX7B	0	0.515258	0.962	0.555	0
LSM7	0	0.515537	0.879	0.414	0
NOP10	0	0.516971	0.935	0.479	0
TFAP2C	0	0.517465	0.685	0.102	0
SF3B5	0	0.522488	0.9	0.431	0
CD81	0	0.524748	0.976	0.61	0
SF3B6	0	0.524911	0.934	0.477	0
BSG	0	0.525151	0.965	0.565	0
UBL5	0	0.525803	0.982	0.609	0
LDHB	0	0.526606	0.942	0.481	0
NDUFA12	0	0.528265	0.865	0.387	0
ISCU	0	0.528524	0.812	0.309	0
ENY2	0	0.531817	0.924	0.47	0
NDUFB2	0	0.532186	0.947	0.503	0
PRDX1	0	0.53261	0.995	0.703	0
SLC26A2	0	0.532812	0.684	0.101	0
IFITM3	0	0.53306	0.998	0.726	0
PFDN2	0	0.533322	0.937	0.48	0
TXN	0	0.534898	0.993	0.679	0
SSR2	0	0.535466	0.919	0.452	0
IFI27L2	0	0.535731	0.896	0.411	0
UQCR10	0	0.535832	0.971	0.566	0
PRDX4	0	0.537313	0.89	0.403	0
TCEAL9	0	0.540023	0.85	0.345	0
UQCC2	0	0.540181	0.776	0.243	0
IGFBP1	0	0.540451	0.695	0.073	0
SNRPB2	0	0.540569	0.859	0.37	0
PSMA7	0	0.540714	0.975	0.557	0
MSRB2	0	0.541011	0.782	0.27	0
PKIG	0	0.541482	0.735	0.175	0
NDUFS5	0	0.542814	0.983	0.607	0
C1R	0	0.543374	0.675	0.064	0
STMN1	0	0.543733	0.796	0.224	0
C2orf88	0	0.54407	0.777	0.177	0
NDUFV2	0	0.545737	0.926	0.46	0
PLAT	0	0.545967	0.893	0.315	0
PSMA3	0	0.546825	0.818	0.308	0
DBI	0	0.54746	0.959	0.533	0
TMEM208	0	0.547524	0.814	0.315	0
NID1	0	0.548435	0.657	0.027	0
LGALS3	0	0.549571	0.989	0.649	0
CUTA	0	0.551843	0.89	0.412	0
MRPL51	0	0.554346	0.907	0.432	0
RBX1	0	0.554928	0.94	0.484	0
TRMT112	0	0.555459	0.932	0.483	0
SNRPD1	0	0.556359	0.853	0.356	0
NDUFB8	0	0.556876	0.881	0.391	0
PAEP	8.99e-249	0.395974	0.998	0.855	3.02e-244	PAEP
MUC5B	2.11e-304	0.55774	0.971	0.432	7.07e-300
FIS1	0	0.559993	0.855	0.359	0
NDUFB10	0	0.560762	0.902	0.411	0
GJA1	0	0.561341	0.726	0.091	0
PRDX6	0	0.563191	0.932	0.461	0
PSMA4	0	0.565192	0.864	0.345	0
TMEM258	0	0.565646	0.968	0.545	0
APOE	0	0.565705	0.683	0.072	0
NDUFA13	0	0.566106	0.879	0.393	0
LMO4	0	0.566573	0.876	0.353	0
POLR2L	0	0.567871	0.964	0.55	0
ADRA2C	0	0.569002	0.663	0.017	0
NEDD8	0	0.569021	0.959	0.522	0
EID1	0	0.569656	0.943	0.476	0
DPT	0	0.570571	0.669	0.025	0
LINC01480	0	0.574063	0.689	0.053	0
NDUFAB1	0	0.57458	0.905	0.412	0
PHLDA2	0	0.575626	0.942	0.466	0
SPCS1	0	0.575673	0.927	0.452	0
DAD1	0	0.575748	0.948	0.49	0
COX7A2	0	0.579141	0.99	0.648	0
ATP5MF	0	0.579456	0.948	0.492	0
IER3	0	0.580156	0.998	0.769	0
LRRC75A	0	0.580415	0.9	0.325	0
MINOS1	0	0.581426	0.88	0.38	0
MRPL20	0	0.581439	0.882	0.369	0
SSR3	0	0.581459	0.91	0.41	0
MT-ND1	0	0.582765	0.997	0.866	0
EMP3	0	0.583361	0.887	0.388	0
NAA38	0	0.583818	0.924	0.45	0
DRAP1	0	0.584527	0.897	0.406	0
AC092069.1	0	0.585074	0.818	0.185	0
RBP1	0	0.589293	0.871	0.32	0
GTF2A2	0	0.589594	0.837	0.305	0
ATP1B3	0	0.591615	0.906	0.41	0
SRP19	0	0.591832	0.836	0.296	0
PSMB1	0	0.59235	0.956	0.504	0
COPS9	0	0.593226	0.877	0.361	0
MT-CO3	0	0.594304	1	0.955	0
MT-CYB	0	0.595406	0.999	0.908	0
ATP6V0E1	0	0.59567	0.985	0.597	0
IFI27	0	0.597473	0.999	0.722	0
SLC3A2	0	0.598457	0.875	0.344	0
SCGB1D2	0	0.957242	0.892	0.095	0	SCGB1D2
IFITM2	0	0.599099	0.974	0.501	0
CALD1	0	0.599533	0.863	0.294	0
SAP18	0	0.601824	0.975	0.556	0
ATP5MC3	0	0.602468	0.972	0.531	0
TNFRSF12A	0	0.602862	0.944	0.454	0
C19orf53	0	0.604918	0.95	0.488	0
ATOX1	0	0.605827	0.924	0.439	0
MT-CO2	0	0.607918	1	0.962	0
ATP5PF	0	0.608651	0.972	0.542	0
MT1E	0	0.612465	0.799	0.152	0
ATP6V0B	0	0.613333	0.935	0.463	0
ATRAID	0	0.614244	0.881	0.362	0
H2AFZ	0	0.616289	0.996	0.682	0
CXCL1	0	0.622449	0.967	0.442	0
SSBP1	0	0.622838	0.907	0.411	0
NDUFB1	0	0.623724	0.878	0.345	0
THBS1	0	0.62426	0.76	0.108	0
LINC01541	0	0.626011	0.746	0.075	0
DYNLL1	0	0.627229	0.983	0.616	0
SLIRP	0	0.630055	0.9	0.39	0
PARK7	0	0.631328	0.969	0.512	0
TMEM101	0	0.631821	0.856	0.215	0
POLR2K	0	0.632892	0.851	0.291	0
FCGRT	0	0.633565	0.78	0.182	0
NBL1	0	0.634757	0.864	0.309	0
ERH	0	0.636573	0.921	0.415	0
STC1	0	0.636879	0.998	0.784	0
PAPSS1	0	0.637704	0.805	0.212	0
NDUFA4	0	0.639168	0.985	0.592	0
BGN	0	0.639723	0.707	0.012	0
SUB1	0	0.642353	0.973	0.541	0
CHI3L1	0	0.643314	0.713	0.037	0
IGFBP6	0	0.643623	0.838	0.216	0
FKBP11	0	0.643955	0.733	0.078	0
CTSL	0	0.648839	0.826	0.224	0
RPS27L	0	0.652001	0.983	0.615	0
ASRGL1	0	0.653166	0.92	0.338	0
SEC61B	0	0.653706	0.983	0.559	0
NDUFA11	0	0.654112	0.935	0.452	0
PSMB3	0	0.654583	0.901	0.37	0
ATP5MPL	0	0.654912	0.974	0.545	0
NDUFS6	0	0.655026	0.901	0.362	0
PDGFRA	0	0.655388	0.735	0.035	0
BEX3	0	0.659918	0.929	0.4	0
TWIST2	0	0.661969	0.711	0.01	0
MGST3	0	0.662284	0.953	0.465	0
TNFAIP6	0	0.669108	0.787	0.1	0
MMP26	0	0.670275	0.73	0.039	0	MMP26
C1orf56	0	0.671815	0.781	0.096	0
HIF1A	0	0.673477	0.978	0.525	0
COL1A1	0	0.673784	0.764	0.086	0
GSTM3	0	0.675852	0.968	0.5	0
CITED2	0	0.677026	0.959	0.452	0
COX7A1	0	0.67703	0.762	0.099	0
CD63	0	0.678589	0.998	0.764	0
GLRX	0	0.680551	0.953	0.445	0
MT-ATP6	0	0.68372	1	0.943	0
TBX3	0	0.684674	0.781	0.07	0
LRPAP1	0	0.690844	0.96	0.486	0
ATP5MC1	0	0.69149	0.879	0.312	0
CCDC85B	0	0.693505	0.866	0.277	0
FBLN1	0	0.694415	0.95	0.373	0
PRRX1	0	0.696203	0.776	0.042	0
ARID5B	0	0.696836	0.975	0.465	0
COL7A1	0	0.701189	0.769	0.053	0
AP2S1	0	0.708845	0.944	0.446	0
SNRPG	0	0.714641	0.947	0.425	0
FTL	0	0.71712	1	0.869	0
SSR4	0	0.719686	0.992	0.615	0
COL6A3	0	0.719882	0.791	0.058	0
HSPE1	0	0.720829	0.984	0.577	0
NDUFB3	0	0.724489	0.918	0.378	0
CLEC11A	0	0.724983	0.783	0.091	0
MT-ND3	0	0.726853	0.998	0.854	0
FGF2	0	0.727729	0.774	0.038	0
THBS2	0	0.728269	0.802	0.062	0
C12orf57	0	0.730362	0.927	0.384	0
EVA1B	0	0.73463	0.834	0.189	0
IGFBP4	0	0.741118	0.998	0.643	0
NDUFC2	0	0.745753	0.941	0.397	0
POMP	0	0.749547	0.978	0.536	0
EREG	0	0.761196	0.808	0.07	0
KRT10	0	0.765006	0.96	0.454	0
FGF7	0	0.765752	0.802	0.039	0
ISG15	0	0.769965	0.93	0.334	0
GDF15	0	0.770559	0.953	0.329	0
SPP1	0	0.772826	0.998	0.555	0	SPP1
MT2A	0	0.773494	0.999	0.835	0
PHLDA1	0	0.775867	0.944	0.373	0
GSTO1	0	0.787778	0.925	0.348	0
SERPINE2	0	0.788155	0.828	0.086	0
AKR1B1	0	0.790609	0.972	0.419	0
CTSC	0	0.804765	0.912	0.281	0
CD248	0	0.805197	0.786	0.012	0
RABAC1	0	0.812993	0.955	0.428	0
IL13RA2	0	0.813041	0.793	0.017	0
TFPI2	0	0.819392	1	0.737	0
NQO1	0	0.836595	0.825	0.043	0
GYPC	0	0.838891	0.813	0.022	0
SRGN	0	0.843357	0.809	0.021	0
MGST1	0	0.845486	0.858	0.112	0
RAMP1	0	0.862434	0.874	0.196	0
CCDC71L	0	0.867031	0.869	0.126	0
CTSK	0	0.871617	0.829	0.03	0
SPARC	0	0.884181	0.843	0.043	0
INHBA	0	0.903827	0.904	0.12	0
DSEL	0	0.929307	0.88	0.063	0
MMP2	0	0.936351	0.884	0.073	0
UBE2S	0	0.937344	0.957	0.36	0
CARD16	0	0.944913	0.858	0.046	0
SERPINB2	0	0.950335	0.903	0.073	0
WNT5A	0	0.961538	0.95	0.25	0
CCL2	0	0.963376	0.86	0.023	0
CEMIP	0	0.96674	0.878	0.035	0
SCGB2A1	0	0.990735	0.986	0.367	0	SCGB2A1
COL1A2	0	0.997042	0.94	0.158	0
PCOLCE	0	1.00774	0.884	0.061	0
TWIST1	0	1.01332	0.893	0.032	0
IGFBP5	0	1.03846	0.938	0.14	0
GPX3	0	1.04477	0.919	0.122	0
CKS2	0	1.05133	0.98	0.383	0
TIMP1	0	1.05427	0.998	0.567	0
IGFBP7	0	1.06989	0.973	0.258	0
NNMT	0	1.07261	0.951	0.195	0
LY6E	0	1.07302	0.986	0.447	0
TMEM158	0	1.08449	0.949	0.161	0
GNG11	0	1.08503	0.968	0.254	0
TPM2	0	1.11042	0.94	0.13	0
DEFB1	0	1.11165	0.974	0.293	0
MMP1	0	1.11993	0.949	0.128	0
RARRES2	0	1.12179	0.983	0.413	0
IL24	0	1.13104	0.909	0.028	0
SELENOM	0	1.13167	0.947	0.197	0
COL3A1	0	1.13449	0.938	0.072	0
C11orf96	0	1.15341	0.988	0.294	0
TNFRSF11B	0	1.17891	0.948	0.085	0
IFI6	0	1.23016	0.99	0.344	0
CSF3	0	1.24291	0.972	0.136	0
SST	0	1.26013	0.909	0.003	0
LUM	0	1.30783	0.958	0.055	0
MMP3	0	1.39132	0.977	0.09	0
DCN	0	1.43872	0.98	0.073	0
IL11	0	1.46541	0.978	0.073	0
