# Supplementary material for: Generation of Human Endometrial Assembloids with a Luminal Epithelium using Air–Liquid Interface Culture Methods
Source: Adv Sci (Weinh). 2023 Aug 27;10(30):2301868. doi: 10.1002/advs.202301868 (PMC10602567; doi:10.1002/advs.202301868)
Supplement: Supplementary file 11 — Supplemental Table 10 [file ADVS-10-2301868-s007.xlsx]

## Sheet: stromal-up
	ONTOLOGY	ID	Description	GeneRatio	BgRatio	pvalue	p.adjust	qvalue	geneID	Count
GO:0006119	BP	GO:0006119	oxidative phosphorylation	43/622	149/18866	9.70119e-29	4.67306e-25	3.81308e-25	ATP5F1E/ATP5F1D/PARK7/ATP5MC1/NDUFS8/NDUFS6/NDUFC2/ATP5MG/UQCC2/NDUFB3/UQCRQ/NDUFV2/ATP5MC3/NDUFB1/ATP5MF/ATP5F1A/UQCRFS1/ATP5F1B/COX6A1/CHCHD10/NDUFS7/NDUFB10/UQCR10/COX6B1/UQCR11/NDUFS5/NDUFA3/ATP5F1C/NDUFS2/NDUFB2/COX6C/COX5A/NDUFB11/COX7B/NDUFAB1/NDUFA6/NDUFA13/BID/NDUFA4/CYC1/SURF1/UQCRC1/SDHC	43
GO:0045333	BP	GO:0045333	cellular respiration	42/622	187/18866	2.18564e-23	5.26411e-20	4.29536e-20	HIF1A/ATP5F1D/PARK7/NDUFS8/NR4A3/NDUFS6/NDUFC2/NDUFB3/UQCRQ/NDUFV2/NDUFB1/PNPT1/UQCRFS1/COX6A1/NDUFS7/NDUFB10/PRELID1/UQCR10/COX6B1/UQCR11/NDUFS5/NDUFA3/MDH2/NDUFS2/NDUFB2/COX6C/COX5A/NDUFB11/COX7B/NDUFAB1/NDUFA6/NDUFA13/BID/NDUFA4/CYC1/SURF1/ETFB/PDHB/UQCRC1/MDH1/CISD1/SDHC	42
GO:0002479	BP	GO:0002479	antigen processing and presentation of exogenous peptide antigen via MHC class I, TAP-dependent	28/622	75/18866	1.30144e-22	1.86042e-19	1.51805e-19	HLA-A/HLA-C/HLA-B/B2M/PDIA3/PSME2/HLA-F/PSMB3/PSMB8/CYBA/PSMB6/PSMA5/PSMA7/PSMB9/CALR/PSMD8/PSMB5/PSMA3/PSMB1/PSMA4/PSME1/PSMB2/PSMD1/PSMD7/PSMC5/TAP1/PSMA1/PSMC4	28
GO:0042775	BP	GO:0042775	mitochondrial ATP synthesis coupled electron transport	31/622	97/18866	1.54488e-22	1.86042e-19	1.51805e-19	PARK7/NDUFS8/NDUFS6/NDUFC2/NDUFB3/UQCRQ/NDUFV2/NDUFB1/UQCRFS1/COX6A1/NDUFS7/NDUFB10/UQCR10/COX6B1/UQCR11/NDUFS5/NDUFA3/NDUFS2/NDUFB2/COX6C/COX5A/NDUFB11/COX7B/NDUFAB1/NDUFA6/NDUFA13/BID/NDUFA4/CYC1/UQCRC1/SDHC	31
GO:0042773	BP	GO:0042773	ATP synthesis coupled electron transport	31/622	98/18866	2.19091e-22	2.11072e-19	1.72228e-19	PARK7/NDUFS8/NDUFS6/NDUFC2/NDUFB3/UQCRQ/NDUFV2/NDUFB1/UQCRFS1/COX6A1/NDUFS7/NDUFB10/UQCR10/COX6B1/UQCR11/NDUFS5/NDUFA3/NDUFS2/NDUFB2/COX6C/COX5A/NDUFB11/COX7B/NDUFAB1/NDUFA6/NDUFA13/BID/NDUFA4/CYC1/UQCRC1/SDHC	31
GO:0042590	BP	GO:0042590	antigen processing and presentation of exogenous peptide antigen via MHC class I	28/622	80/18866	1.03129e-21	8.27956e-19	6.75587e-19	HLA-A/HLA-C/HLA-B/B2M/PDIA3/PSME2/HLA-F/PSMB3/PSMB8/CYBA/PSMB6/PSMA5/PSMA7/PSMB9/CALR/PSMD8/PSMB5/PSMA3/PSMB1/PSMA4/PSME1/PSMB2/PSMD1/PSMD7/PSMC5/TAP1/PSMA1/PSMC4	28
GO:0022904	BP	GO:0022904	respiratory electron transport chain	32/622	116/18866	5.0388e-21	3.46741e-18	2.8293e-18	PARK7/NDUFS8/NDUFS6/NDUFC2/NDUFB3/UQCRQ/NDUFV2/NDUFB1/UQCRFS1/COX6A1/NDUFS7/NDUFB10/UQCR10/COX6B1/UQCR11/NDUFS5/NDUFA3/NDUFS2/NDUFB2/COX6C/COX5A/NDUFB11/COX7B/NDUFAB1/NDUFA6/NDUFA13/BID/NDUFA4/CYC1/ETFB/UQCRC1/SDHC	32
GO:0060337	BP	GO:0060337	type I interferon signaling pathway	29/622	95/18866	1.55628e-20	8.32957e-18	6.79668e-18	ISG15/IFI6/HLA-A/HLA-C/HLA-B/IFITM3/IFI27/MX1/IFIT1/IFITM2/STAT1/IFIT3/HLA-F/MX2/OAS1/BST2/IFI35/PSMB8/XAF1/IFITM1/OAS3/ADAR/OAS2/WNT5A/SAMHD1/IRF7/STAT2/SP100/IRF1	29
GO:0071357	BP	GO:0071357	cellular response to type I interferon	29/622	95/18866	1.55628e-20	8.32957e-18	6.79668e-18	ISG15/IFI6/HLA-A/HLA-C/HLA-B/IFITM3/IFI27/MX1/IFIT1/IFITM2/STAT1/IFIT3/HLA-F/MX2/OAS1/BST2/IFI35/PSMB8/XAF1/IFITM1/OAS3/ADAR/OAS2/WNT5A/SAMHD1/IRF7/STAT2/SP100/IRF1	29
GO:0034340	BP	GO:0034340	response to type I interferon	29/622	99/18866	5.6458e-20	2.71958e-17	2.2191e-17	ISG15/IFI6/HLA-A/HLA-C/HLA-B/IFITM3/IFI27/MX1/IFIT1/IFITM2/STAT1/IFIT3/HLA-F/MX2/OAS1/BST2/IFI35/PSMB8/XAF1/IFITM1/OAS3/ADAR/OAS2/WNT5A/SAMHD1/IRF7/STAT2/SP100/IRF1	29
GO:0022900	BP	GO:0022900	electron transport chain	38/622	184/18866	6.49689e-20	2.84505e-17	2.32147e-17	AKR1B1/PARK7/NDUFS8/CYBA/NDUFS6/NDUFC2/NDUFB3/UQCRQ/NDUFV2/NDUFB1/UQCRFS1/ADH5/COX6A1/NDUFS7/NDUFB10/UQCR10/COX6B1/UQCR11/NDUFS5/NDUFA3/NDUFS2/NDUFB2/COX6C/COX5A/NDUFB11/COX7B/ALDH2/NDUFAB1/ME1/NDUFA6/NDUFA13/BID/NDUFA4/CYC1/SURF1/ETFB/UQCRC1/SDHC	38
GO:0006521	BP	GO:0006521	regulation of cellular amino acid metabolic process	24/622	63/18866	8.25475e-20	3.31359e-17	2.70379e-17	OAZ1/PSME2/NQO1/PARK7/PSMB3/PSMB8/PSMB6/PSMA5/PSMA7/PSMB9/PSMD8/PSMB5/PSMA3/PSMB1/PSMA4/PSME1/PSMB2/COMT/PSMD1/PSMD7/PSMC5/PSMA1/SLC7A11/PSMC4	24
GO:0046034	BP	GO:0046034	ATP metabolic process	48/622	311/18866	3.16928e-19	1.17434e-16	9.58225e-17	HIF1A/ATP5F1E/ATP5F1D/PARK7/ATP5MC1/NDUFS8/TMSB4X/NDUFS6/NDUFC2/ATP5MG/UQCC2/NDUFB3/UQCRQ/NDUFV2/ATP5MC3/NDUFB1/ATP5MF/ATP5F1A/UQCRFS1/ATP5F1B/COX6A1/CHCHD10/NDUFS7/NDUFB10/UQCR10/COX6B1/UQCR11/NDUFS5/NDUFA3/ATP5F1C/NUDT5/ATP5IF1/NDUFS2/NDUFB2/COX6C/TSPO/COX5A/NDUFB11/COX7B/NDUFAB1/NDUFA6/NDUFA13/BID/NDUFA4/CYC1/SURF1/UQCRC1/SDHC	48
GO:0033238	BP	GO:0033238	regulation of cellular amine metabolic process	26/622	81/18866	3.65676e-19	1.25819e-16	1.02664e-16	OAZ1/PSME2/NQO1/PARK7/PSMB3/PSMB8/PSMB6/PSMA5/PSMA7/PSMB9/PSMD8/PSMB5/PSMA3/PSMB1/PSMA4/PSME1/PSMB2/COMT/PSMD1/NR4A2/PSMD7/PSMC5/PNKD/PSMA1/SLC7A11/PSMC4	26
GO:0002474	BP	GO:0002474	antigen processing and presentation of peptide antigen via MHC class I	28/622	99/18866	7.08505e-19	2.27525e-16	1.85653e-16	HLA-A/HLA-C/HLA-B/B2M/PDIA3/PSME2/HLA-F/PSMB3/PSMB8/CYBA/PSMB6/PSMA5/PSMA7/PSMB9/CALR/PSMD8/PSMB5/PSMA3/PSMB1/PSMA4/PSME1/PSMB2/PSMD1/PSMD7/PSMC5/TAP1/PSMA1/PSMC4	28
GO:0015980	BP	GO:0015980	energy derivation by oxidation of organic compounds	44/622	278/18866	3.82809e-18	1.15249e-15	9.404e-16	HIF1A/ATP5F1D/PARK7/NDUFS8/NR4A3/NDUFS6/NDUFC2/NDUFB3/UQCRQ/NDUFV2/NDUFB1/PNPT1/UQCRFS1/COX6A1/NDUFS7/NDUFB10/PRELID1/UQCR10/COX6B1/UQCR11/NDUFS5/NDUFA3/ACADVL/MDH2/NDUFS2/NDUFB2/COX6C/CAVIN3/COX5A/NDUFB11/COX7B/NDUFAB1/NDUFA6/NDUFA13/BID/NDUFA4/CYC1/SURF1/ETFB/PDHB/UQCRC1/MDH1/CISD1/SDHC	44
GO:0002831	BP	GO:0002831	regulation of response to biotic stimulus	52/622	409/18866	5.48904e-17	1.55533e-14	1.26911e-14	HLA-A/HLA-B/IFIT1/STAT1/PLSCR1/CARD16/PSME2/HLA-F/PSMB3/NFKB1/DDX58/PSMB8/CYBA/GRN/PARP9/HTRA1/PARP14/EREG/C1QBP/PSMB6/PSMA5/PSMA7/PSMB9/PSMD8/PRDX2/PSMB5/PSMA3/PSMB1/ADAR/PSMA4/PSME1/WNT5A/HERC5/PSMB2/PSMD1/SAMHD1/IRF7/PSMD7/HMGB1/NECTIN2/PSMC5/LAMP1/PYCARD/TNFAIP3/SUMO1/IFI16/DTX3L/PRKDC/PSMA1/PSMC4/IRF1/IL1B	52
GO:0044106	BP	GO:0044106	cellular amine metabolic process	29/622	131/18866	2.37243e-16	6.3489e-14	5.18051e-14	OAZ1/PSME2/NQO1/PARK7/PSMB3/PSMB8/PSMB6/PSMA5/PSMA7/PSMB9/PSMD8/KYNU/PSMB5/PSMA3/PSMB1/PSMA4/PSME1/PSMB2/COMT/PSMD1/SMOX/NR4A2/SRM/PSMD7/PSMC5/PNKD/PSMA1/SLC7A11/PSMC4	29
GO:0061418	BP	GO:0061418	regulation of transcription from RNA polymerase II promoter in response to hypoxia	23/622	77/18866	2.5364e-16	6.43043e-14	5.24704e-14	HIF1A/PSME2/PSMB3/PSMB8/NFE2L2/ELOB/PSMB6/PSMA5/PSMA7/PSMB9/PSMD8/PSMB5/PSMA3/PSMB1/PSMA4/PSME1/PSMB2/PSMD1/PSMD7/PSMC5/RBX1/PSMA1/PSMC4	23
GO:1902036	BP	GO:1902036	regulation of hematopoietic stem cell differentiation	22/622	73/18866	9.21763e-16	2.22007e-13	1.81151e-13	PSME2/PSMB3/EIF2AK2/PSMB8/NFE2L2/PSMB6/PSMA5/PSMA7/PSMB9/PSMD8/PSMB5/PSMA3/PSMB1/PSMA4/PSME1/PSMB2/PSMD1/PSMD7/PSMC5/PRKDC/PSMA1/PSMC4	22
GO:0071347	BP	GO:0071347	cellular response to interleukin-1	33/622	183/18866	1.29049e-15	2.96013e-13	2.41538e-13	HIF1A/CCL2/IL1R1/PSME2/SFRP1/PSMB3/NFKB1/GBP1/PSMB8/CHI3L1/PSMB6/PSMA5/PSMA7/PSMB9/PSMD8/MAP3K8/PSMB5/CCL7/PSMA3/PSMB1/PSMA4/PSME1/PSMB2/PSMD1/PSMD7/NFKBIA/PSMC5/HYAL2/PYCARD/RBX1/PSMA1/PSMC4/IL1B	33
GO:0009308	BP	GO:0009308	amine metabolic process	29/622	140/18866	1.55623e-15	3.40743e-13	2.78036e-13	OAZ1/PSME2/NQO1/PARK7/PSMB3/PSMB8/PSMB6/PSMA5/PSMA7/PSMB9/PSMD8/KYNU/PSMB5/PSMA3/PSMB1/PSMA4/PSME1/PSMB2/COMT/PSMD1/SMOX/NR4A2/SRM/PSMD7/PSMC5/PNKD/PSMA1/SLC7A11/PSMC4	29
GO:0070498	BP	GO:0070498	interleukin-1-mediated signaling pathway	25/622	103/18866	2.82038e-15	5.90685e-13	4.81981e-13	IL1R1/PSME2/PSMB3/NFKB1/PSMB8/PSMB6/PSMA5/PSMA7/PSMB9/PSMD8/MAP3K8/PSMB5/PSMA3/PSMB1/PSMA4/PSME1/PSMB2/PSMD1/PSMD7/NFKBIA/PSMC5/RBX1/PSMA1/PSMC4/IL1B	25
GO:0002478	BP	GO:0002478	antigen processing and presentation of exogenous peptide antigen	32/622	177/18866	3.24947e-15	6.52196e-13	5.32172e-13	HLA-A/HLA-C/HLA-B/B2M/PDIA3/PSME2/HLA-F/PSMB3/PSMB8/CYBA/PSMB6/PSMA5/PSMA7/PSMB9/CALR/PSMD8/PSMB5/PSMA3/PSMB1/AP2S1/PSMA4/PSME1/PSMB2/PSMD1/CAPZB/PSMD7/PSMC5/CTSF/TAP1/PSMA1/PSMC4/CD74	32
GO:0045088	BP	GO:0045088	regulation of innate immune response	42/622	307/18866	4.66082e-15	8.98047e-13	7.3278e-13	HLA-A/HLA-B/STAT1/PLSCR1/PSME2/HLA-F/PSMB3/NFKB1/PSMB8/GRN/PARP9/PARP14/EREG/PSMB6/PSMA5/PSMA7/PSMB9/PSMD8/PSMB5/PSMA3/PSMB1/ADAR/PSMA4/PSME1/WNT5A/PSMB2/PSMD1/SAMHD1/IRF7/PSMD7/HMGB1/NECTIN2/PSMC5/LAMP1/PYCARD/TNFAIP3/SUMO1/IFI16/PRKDC/PSMA1/PSMC4/IRF1	42
GO:0060218	BP	GO:0060218	hematopoietic stem cell differentiation	23/622	87/18866	4.91727e-15	9.11019e-13	7.43364e-13	PSME2/SFRP1/PSMB3/EIF2AK2/PSMB8/NFE2L2/PSMB6/PSMA5/PSMA7/PSMB9/PSMD8/PSMB5/PSMA3/PSMB1/PSMA4/PSME1/PSMB2/PSMD1/PSMD7/PSMC5/PRKDC/PSMA1/PSMC4	23
GO:0048002	BP	GO:0048002	antigen processing and presentation of peptide antigen	33/622	194/18866	7.58667e-15	1.35352e-12	1.10443e-12	HLA-A/HLA-C/HLA-B/B2M/PDIA3/PSME2/HLA-F/PSMB3/PSMB8/CYBA/PSMB6/PSMA5/PSMA7/PSMB9/CALR/PSMD8/PSMB5/PSMA3/PSMB1/AP2S1/PSMA4/PSME1/PSMB2/PSMD1/CAPZB/PSMD7/PSMC5/PYCARD/CTSF/TAP1/PSMA1/PSMC4/CD74	33
GO:0071456	BP	GO:0071456	cellular response to hypoxia	34/622	208/18866	1.00377e-14	1.72684e-12	1.40905e-12	HIF1A/CARD16/PSME2/SFRP1/PSMB3/PSMB8/NFE2L2/ELOB/RGCC/LMNA/PSMB6/PSMA5/PSMA7/PSMB9/PSMD8/PSMB5/PSMA3/PSMB1/TMBIM6/PSMA4/PSME1/PSMB2/PSMD1/P4HB/PTN/PSMD7/PSMC5/TWIST1/STUB1/CFLAR/RBX1/PSMA1/PHB2/PSMC4	34
GO:0019884	BP	GO:0019884	antigen processing and presentation of exogenous antigen	32/622	185/18866	1.19773e-14	1.98947e-12	1.62334e-12	HLA-A/HLA-C/HLA-B/B2M/PDIA3/PSME2/HLA-F/PSMB3/PSMB8/CYBA/PSMB6/PSMA5/PSMA7/PSMB9/CALR/PSMD8/PSMB5/PSMA3/PSMB1/AP2S1/PSMA4/PSME1/PSMB2/PSMD1/CAPZB/PSMD7/PSMC5/CTSF/TAP1/PSMA1/PSMC4/CD74	32
GO:0070555	BP	GO:0070555	response to interleukin-1	34/622	211/18866	1.55408e-14	2.49534e-12	2.03612e-12	HIF1A/CCL2/IL1R1/PSME2/SFRP1/PSMB3/NFKB1/GBP1/PSMB8/CYBA/CHI3L1/PSMB6/PSMA5/PSMA7/PSMB9/PSMD8/MAP3K8/PSMB5/CCL7/PSMA3/PSMB1/PSMA4/PSME1/PSMB2/PSMD1/PSMD7/NFKBIA/PSMC5/HYAL2/PYCARD/RBX1/PSMA1/PSMC4/IL1B	34
GO:0010499	BP	GO:0010499	proteasomal ubiquitin-independent protein catabolic process	13/622	22/18866	1.82031e-14	2.82852e-12	2.30799e-12	PSMB3/PSMB8/NFE2L2/PSMB6/PSMA5/PSMA7/PSMB9/PSMB5/PSMA3/PSMB1/PSMA4/PSMB2/PSMA1	13
GO:0043312	BP	GO:0043312	neutrophil degranulation	53/622	487/18866	2.01404e-14	3.03175e-12	2.47382e-12	HLA-C/HLA-B/B2M/CD63/SLPI/CST3/CXCL1/CTSC/MGST1/PRDX4/BST2/NFKB1/DDOST/SERPINA1/GSTP1/APRT/CYBA/GRN/NDUFC2/CHI3L1/ATP6AP2/PLAU/LAMTOR2/TIMP2/PRDX6/QPCT/PSMA5/DPP7/TMEM179B/S100A11/ASAH1/PSMB1/ERP44/CTSA/PSMD1/HEXB/LGALS3/DYNLT1/PSMD7/HMGB1/TNFAIP6/CD68/CRISPLD2/CTSZ/CD59/RAB31/CKAP4/LAMTOR1/LAMP1/PYCARD/NPC2/TRAPPC1/RAB5C	53
GO:0002283	BP	GO:0002283	neutrophil activation involved in immune response	53/622	490/18866	2.59181e-14	3.78325e-12	3.08702e-12	HLA-C/HLA-B/B2M/CD63/SLPI/CST3/CXCL1/CTSC/MGST1/PRDX4/BST2/NFKB1/DDOST/SERPINA1/GSTP1/APRT/CYBA/GRN/NDUFC2/CHI3L1/ATP6AP2/PLAU/LAMTOR2/TIMP2/PRDX6/QPCT/PSMA5/DPP7/TMEM179B/S100A11/ASAH1/PSMB1/ERP44/CTSA/PSMD1/HEXB/LGALS3/DYNLT1/PSMD7/HMGB1/TNFAIP6/CD68/CRISPLD2/CTSZ/CD59/RAB31/CKAP4/LAMTOR1/LAMP1/PYCARD/NPC2/TRAPPC1/RAB5C	53
GO:1901532	BP	GO:1901532	regulation of hematopoietic progenitor cell differentiation	22/622	86/18866	4.08642e-14	5.74851e-12	4.69061e-12	PSME2/PSMB3/EIF2AK2/PSMB8/NFE2L2/PSMB6/PSMA5/PSMA7/PSMB9/PSMD8/PSMB5/PSMA3/PSMB1/PSMA4/PSME1/PSMB2/PSMD1/PSMD7/PSMC5/PRKDC/PSMA1/PSMC4	22
GO:0036294	BP	GO:0036294	cellular response to decreased oxygen levels	34/622	218/18866	4.17683e-14	5.74851e-12	4.69061e-12	HIF1A/CARD16/PSME2/SFRP1/PSMB3/PSMB8/NFE2L2/ELOB/RGCC/LMNA/PSMB6/PSMA5/PSMA7/PSMB9/PSMD8/PSMB5/PSMA3/PSMB1/TMBIM6/PSMA4/PSME1/PSMB2/PSMD1/P4HB/PTN/PSMD7/PSMC5/TWIST1/STUB1/CFLAR/RBX1/PSMA1/PHB2/PSMC4	34
GO:0051607	BP	GO:0051607	defense response to virus	37/622	258/18866	4.64414e-14	6.21412e-12	5.07053e-12	ISG15/IFI6/IFITM3/IFI27/MX1/IFIT1/IFITM2/STAT1/IFIT3/PLSCR1/MX2/OAS1/EIF2AK2/BST2/DDX58/GBP1/IFITM1/OAS3/PARP9/HTRA1/IFI44L/C1QBP/IFIH1/ADAR/OAS2/HERC5/SAMHD1/IRF7/HYAL2/PYCARD/TNFAIP3/IFI16/DTX3L/PHB2/STAT2/IRF1/IL1B	37
GO:0006120	BP	GO:0006120	mitochondrial electron transport, NADH to ubiquinone	18/622	55/18866	7.67777e-14	9.99562e-12	8.15613e-12	PARK7/NDUFS8/NDUFS6/NDUFC2/NDUFB3/NDUFV2/NDUFB1/NDUFS7/NDUFB10/NDUFS5/NDUFA3/NDUFS2/NDUFB2/NDUFB11/NDUFAB1/NDUFA6/NDUFA13/NDUFA4	18
GO:2000736	BP	GO:2000736	regulation of stem cell differentiation	25/622	118/18866	8.21142e-14	1.04091e-11	8.49348e-12	PSME2/PSMB3/PDGFRA/EIF2AK2/PSMB8/NFE2L2/PSMB6/PSMA5/PSMA7/PSMB9/PSMD8/PSMB5/PSMA3/PSMB1/PSMA4/PSME1/PSMB2/PSMD1/OCIAD1/PTN/PSMD7/PSMC5/PRKDC/PSMA1/PSMC4	25
GO:0043618	BP	GO:0043618	regulation of transcription from RNA polymerase II promoter in response to stress	24/622	109/18866	1.04898e-13	1.29563e-11	1.05719e-11	HIF1A/PSME2/PSMB3/PSMB8/NFE2L2/ELOB/PSMB6/PSMA5/PSMA7/PSMB9/PSMD8/PSMB5/PSMA3/PSMB1/TMBIM6/PSMA4/PSME1/PSMB2/PSMD1/PSMD7/PSMC5/RBX1/PSMA1/PSMC4	24
GO:0071356	BP	GO:0071356	cellular response to tumor necrosis factor	39/622	297/18866	1.7418e-13	2.09756e-11	1.71155e-11	TNFRSF11B/CCL2/STAT1/CARD16/PSME2/SFRP1/PSMB3/NFKB1/GBP1/PSMB8/TMSB4X/GSTP1/NFE2L2/CYBA/CHI3L1/PSMB6/PSMA5/PSMA7/PSMB9/PSMD8/PSMB5/CCL7/PSMA3/ASAH1/PSMB1/PSMA4/PSME1/PSMB2/PSMD1/PSMD7/NFKBIA/PSMC5/HYAL2/PYCARD/TNFAIP3/PSMA1/COL1A1/PSMC4/ASS1	39
GO:0019882	BP	GO:0019882	antigen processing and presentation	34/622	232/18866	2.67226e-13	3.13958e-11	2.5618e-11	HLA-A/HLA-C/HLA-B/B2M/PDIA3/PSME2/HLA-F/PSMB3/PSMB8/CYBA/PSMB6/PSMA5/PSMA7/PSMB9/CALR/PSMD8/PSMB5/PSMA3/PSMB1/AP2S1/PSMA4/PSME1/PSMB2/PSMD1/CAPZB/PSMD7/CD68/PSMC5/PYCARD/CTSF/TAP1/PSMA1/PSMC4/CD74	34
GO:0043620	BP	GO:0043620	regulation of DNA-templated transcription in response to stress	24/622	115/18866	3.67806e-13	4.21839e-11	3.44208e-11	HIF1A/PSME2/PSMB3/PSMB8/NFE2L2/ELOB/PSMB6/PSMA5/PSMA7/PSMB9/PSMD8/PSMB5/PSMA3/PSMB1/TMBIM6/PSMA4/PSME1/PSMB2/PSMD1/PSMD7/PSMC5/RBX1/PSMA1/PSMC4	24
GO:0071453	BP	GO:0071453	cellular response to oxygen levels	34/622	235/18866	3.90069e-13	4.36968e-11	3.56553e-11	HIF1A/CARD16/PSME2/SFRP1/PSMB3/PSMB8/NFE2L2/ELOB/RGCC/LMNA/PSMB6/PSMA5/PSMA7/PSMB9/PSMD8/PSMB5/PSMA3/PSMB1/TMBIM6/PSMA4/PSME1/PSMB2/PSMD1/P4HB/PTN/PSMD7/PSMC5/TWIST1/STUB1/CFLAR/RBX1/PSMA1/PHB2/PSMC4	34
GO:0009615	BP	GO:0009615	response to virus	42/622	349/18866	4.02955e-13	4.41145e-11	3.59961e-11	ISG15/IFI6/IFITM3/IFI27/MX1/IFIT1/IFITM2/STAT1/IFIT3/PLSCR1/MX2/OAS1/EIF2AK2/CFL1/BST2/DDX58/GBP1/IFITM1/OAS3/PARP9/HTRA1/IFI44L/C1QBP/IFI44/IFIH1/ADAR/OAS2/HERC5/SAMHD1/IRF7/CCT5/HYAL2/PYCARD/NPC2/TNFAIP3/IFI16/DTX3L/PHB2/STAT2/BANF1/IRF1/IL1B	42
GO:0045089	BP	GO:0045089	positive regulation of innate immune response	32/622	213/18866	6.79681e-13	7.27561e-11	5.93668e-11	PLSCR1/PSME2/HLA-F/PSMB3/NFKB1/PSMB8/PARP9/EREG/PSMB6/PSMA5/PSMA7/PSMB9/PSMD8/PSMB5/PSMA3/PSMB1/PSMA4/PSME1/WNT5A/PSMB2/PSMD1/IRF7/PSMD7/HMGB1/NECTIN2/PSMC5/LAMP1/PYCARD/IFI16/PRKDC/PSMA1/PSMC4	32
GO:0001666	BP	GO:0001666	response to hypoxia	42/622	359/18866	1.04466e-12	1.09394e-10	8.92619e-11	HIF1A/CST3/CARD16/PSME2/SFRP1/PSMB3/PSMB8/NFE2L2/CYBA/ELOB/PLAU/RGCC/LMNA/PSMB6/PSMA5/PSMA7/PSMB9/PSMD8/PSMB5/PSMA3/PSMB1/TMBIM6/PSMA4/PSME1/PSMB2/PLAT/FIS1/PSMD1/P4HB/PTN/NR4A2/PSMD7/AGTRAP/PSMC5/EDNRA/TWIST1/STUB1/CFLAR/RBX1/PSMA1/PHB2/PSMC4	42
GO:0033108	BP	GO:0033108	mitochondrial respiratory chain complex assembly	22/622	102/18866	1.75374e-12	1.7974e-10	1.46662e-10	NDUFS8/NDUFS6/NDUFC2/NDUFAF3/UQCC2/NDUFB3/NDUFV2/COX14/NDUFB1/NDUFS7/NDUFB10/UQCR10/NDUFS5/NDUFA3/NDUFS2/NDUFB2/NDUFB11/NDUFAB1/NDUFA6/NDUFA13/SURF1/PET100	22
GO:0034612	BP	GO:0034612	response to tumor necrosis factor	39/622	320/18866	1.90931e-12	1.91607e-10	1.56345e-10	TNFRSF11B/CCL2/STAT1/CARD16/PSME2/SFRP1/PSMB3/NFKB1/GBP1/PSMB8/TMSB4X/GSTP1/NFE2L2/CYBA/CHI3L1/PSMB6/PSMA5/PSMA7/PSMB9/PSMD8/PSMB5/CCL7/PSMA3/ASAH1/PSMB1/PSMA4/PSME1/PSMB2/PSMD1/PSMD7/NFKBIA/PSMC5/HYAL2/PYCARD/TNFAIP3/PSMA1/COL1A1/PSMC4/ASS1	39
GO:0031145	BP	GO:0031145	anaphase-promoting complex-dependent catabolic process	20/622	83/18866	1.9982e-12	1.96435e-10	1.60285e-10	PSME2/PSMB3/PSMB8/PSMB6/PSMA5/PSMA7/PSMB9/PSMD8/PSMB5/PSMA3/PSMB1/PSMA4/PSME1/PSMB2/PSMD1/PSMD7/PSMC5/ANAPC11/PSMA1/PSMC4	20
GO:0038061	BP	GO:0038061	NIK/NF-kappaB signaling	29/622	184/18866	2.42954e-12	2.34062e-10	1.90988e-10	PSME2/PSMB3/EIF2AK2/PSMB8/TMSB4X/CHI3L1/PSMB6/PSMA5/PSMA7/PSMB9/CALR/PSMD8/PSMB5/PSMA3/PSMB1/PSMA4/PSME1/PSMB2/PSMD1/PSMD7/HMGB1/NFKBIA/PSMC5/PRDX1/PSMA1/PHB2/REL/PSMC4/IL1B	29
GO:0002244	BP	GO:0002244	hematopoietic progenitor cell differentiation	28/622	172/18866	2.59321e-12	2.44592e-10	1.9958e-10	CEBPD/PSME2/SFRP1/PSMB3/PDGFRA/EIF2AK2/PSMB8/NFE2L2/PSMB6/PSMA5/PSMA7/PSMB9/PSMD8/PSMB5/PSMA3/PSMB1/ADAR/PSMA4/PSME1/PSMB2/PSMD1/PSMD7/PSMC5/HYAL2/PRKDC/PSMA1/PSMC4/EML1	28
GO:0002833	BP	GO:0002833	positive regulation of response to biotic stimulus	34/622	251/18866	2.6404e-12	2.44592e-10	1.9958e-10	PLSCR1/PSME2/HLA-F/PSMB3/NFKB1/PSMB8/CYBA/GRN/PARP9/EREG/PSMB6/PSMA5/PSMA7/PSMB9/PSMD8/PSMB5/PSMA3/PSMB1/PSMA4/PSME1/WNT5A/PSMB2/PSMD1/IRF7/PSMD7/HMGB1/NECTIN2/PSMC5/LAMP1/PYCARD/IFI16/PRKDC/PSMA1/PSMC4	34
GO:0036293	BP	GO:0036293	response to decreased oxygen levels	42/622	371/18866	3.12153e-12	2.83706e-10	2.31495e-10	HIF1A/CST3/CARD16/PSME2/SFRP1/PSMB3/PSMB8/NFE2L2/CYBA/ELOB/PLAU/RGCC/LMNA/PSMB6/PSMA5/PSMA7/PSMB9/PSMD8/PSMB5/PSMA3/PSMB1/TMBIM6/PSMA4/PSME1/PSMB2/PLAT/FIS1/PSMD1/P4HB/PTN/NR4A2/PSMD7/AGTRAP/PSMC5/EDNRA/TWIST1/STUB1/CFLAR/RBX1/PSMA1/PHB2/PSMC4	42
GO:0010565	BP	GO:0010565	regulation of cellular ketone metabolic process	29/622	189/18866	4.83348e-12	4.31164e-10	3.51817e-10	OAZ1/PSME2/NQO1/PARK7/PSMB3/PSMB8/NR4A3/PSMB6/PSMA5/PSMA7/PSMB9/PSMD8/PSMB5/PSMA3/PSMB1/PSMA4/PSME1/PSMB2/COMT/PSMD1/ACADVL/PSMD7/PSMC5/TWIST1/PSMA1/SLC7A11/PSMC4/CD74/IL1B	29
GO:0060071	BP	GO:0060071	Wnt signaling pathway, planar cell polarity pathway	22/622	108/18866	5.93029e-12	5.19386e-10	4.23803e-10	PSME2/SFRP1/PSMB3/PSMB8/PSMB6/PSMA5/PSMA7/PSMB9/PSMD8/PSMB5/PSMA3/PSMB1/AP2S1/PSMA4/PSME1/WNT5A/PSMB2/PSMD1/PSMD7/PSMC5/PSMA1/PSMC4	22
GO:0050792	BP	GO:0050792	regulation of viral process	31/622	217/18866	6.05665e-12	5.2098e-10	4.25104e-10	ISG15/IFITM3/IFI27/PPIB/MX1/IFIT1/IFITM2/STAT1/SLPI/PLSCR1/OAS1/EIF2AK2/CFL1/BST2/IFITM1/OAS3/POLR2L/DDX5/ADAR/HACD3/OAS2/CHMP2A/P4HB/DYNLT1/NECTIN2/MDFIC/POLR2K/IFI16/POLR2E/CD74/BANF1	31
GO:0070482	BP	GO:0070482	response to oxygen levels	43/622	396/18866	6.90987e-12	5.83945e-10	4.76481e-10	HIF1A/CST3/CARD16/PSME2/SFRP1/PSMB3/PSMB8/NFE2L2/CYBA/ELOB/PLAU/RGCC/LMNA/PSMB6/PSMA5/PSMA7/PSMB9/PSMD8/PSMB5/PSMA3/PSMB1/TMBIM6/PSMA4/PSME1/PSMB2/PLAT/FIS1/PSMD1/P4HB/PTN/NR4A2/PSMD7/AGTRAP/PSMC5/EDNRA/TWIST1/STUB1/CFLAR/RBX1/PSMA1/PHB2/COL1A1/PSMC4	43
GO:0090175	BP	GO:0090175	regulation of establishment of planar polarity	22/622	110/18866	8.73105e-12	7.25129e-10	5.91683e-10	PSME2/SFRP1/PSMB3/PSMB8/PSMB6/PSMA5/PSMA7/PSMB9/PSMD8/PSMB5/PSMA3/PSMB1/AP2S1/PSMA4/PSME1/WNT5A/PSMB2/PSMD1/PSMD7/PSMC5/PSMA1/PSMC4	22
GO:2000027	BP	GO:2000027	regulation of animal organ morphogenesis	33/622	254/18866	1.76257e-11	1.41702e-09	1.15624e-09	TNFRSF11B/STAT1/PSME2/SFRP1/PSMB3/FGF7/PSMB8/ENG/PSMB6/PSMA5/PSMA7/PSMB9/PSMD8/PSMB5/PSMA3/PSMB1/AP2S1/PSMA4/PSME1/WNT5A/PSMB2/PSMD1/MDK/PTN/HGF/PSMD7/PSMC5/TWIST1/TNFAIP3/CFLAR/PSMA1/PHB2/PSMC4	33
GO:0033209	BP	GO:0033209	tumor necrosis factor-mediated signaling pathway	27/622	173/18866	1.76502e-11	1.41702e-09	1.15624e-09	TNFRSF11B/STAT1/CARD16/PSME2/PSMB3/PSMB8/TMSB4X/GSTP1/PSMB6/PSMA5/PSMA7/PSMB9/PSMD8/PSMB5/PSMA3/PSMB1/PSMA4/PSME1/PSMB2/PSMD1/PSMD7/NFKBIA/PSMC5/PYCARD/TNFAIP3/PSMA1/PSMC4	27
GO:0031146	BP	GO:0031146	SCF-dependent proteasomal ubiquitin-dependent protein catabolic process	20/622	93/18866	1.90891e-11	1.50741e-09	1.23e-09	PSME2/PSMB3/PSMB8/PSMB6/PSMA5/PSMA7/PSMB9/PSMD8/PSMB5/PSMA3/PSMB1/PSMA4/PSME1/PSMB2/PSMD1/PSMD7/PSMC5/RBX1/PSMA1/PSMC4	20
GO:0010257	BP	GO:0010257	NADH dehydrogenase complex assembly	17/622	65/18866	2.21635e-11	1.69463e-09	1.38276e-09	NDUFS8/NDUFS6/NDUFC2/NDUFAF3/NDUFB3/NDUFV2/NDUFB1/NDUFS7/NDUFB10/NDUFS5/NDUFA3/NDUFS2/NDUFB2/NDUFB11/NDUFAB1/NDUFA6/NDUFA13	17
GO:0032981	BP	GO:0032981	mitochondrial respiratory chain complex I assembly	17/622	65/18866	2.21635e-11	1.69463e-09	1.38276e-09	NDUFS8/NDUFS6/NDUFC2/NDUFAF3/NDUFB3/NDUFV2/NDUFB1/NDUFS7/NDUFB10/NDUFS5/NDUFA3/NDUFS2/NDUFB2/NDUFB11/NDUFAB1/NDUFA6/NDUFA13	17
GO:0043903	BP	GO:0043903	regulation of symbiotic process	31/622	231/18866	3.14681e-11	2.36846e-09	1.93259e-09	ISG15/IFITM3/IFI27/PPIB/MX1/IFIT1/IFITM2/STAT1/SLPI/PLSCR1/OAS1/EIF2AK2/CFL1/BST2/IFITM1/OAS3/POLR2L/DDX5/ADAR/HACD3/OAS2/CHMP2A/P4HB/DYNLT1/NECTIN2/MDFIC/POLR2K/IFI16/POLR2E/CD74/BANF1	31
GO:0042180	BP	GO:0042180	cellular ketone metabolic process	33/622	260/18866	3.33338e-11	2.47029e-09	2.01569e-09	AKR1B1/OAZ1/PSME2/NQO1/PARK7/PSMB3/PSMB8/NR4A3/PSMB6/PSMA5/PSMA7/PSMB9/PSMD8/KYNU/PSMB5/PSMA3/PSMB1/PSMA4/PSME1/PSMB2/COMT/PSMD1/ACADVL/PSMD7/PSMC5/TWIST1/PNKD/PSMA1/SLC7A11/PSMC4/CD74/HMGCR/IL1B	33
GO:0010972	BP	GO:0010972	negative regulation of G2/M transition of mitotic cell cycle	20/622	96/18866	3.53701e-11	2.58148e-09	2.10641e-09	PSME2/PSMB3/PSMB8/PSMB6/PSMA5/PSMA7/PSMB9/PSMD8/PSMB5/PSMA3/PSMB1/PSMA4/PSME1/PSMB2/PSMD1/PSMD7/PSMC5/RBX1/PSMA1/PSMC4	20
GO:0031349	BP	GO:0031349	positive regulation of defense response	41/622	385/18866	3.99497e-11	2.8722e-09	2.34363e-09	CD81/PLSCR1/PSME2/CTSC/HLA-F/PARK7/PSMB3/NFKB1/PSMB8/CYBA/GRN/PARP9/EREG/PSMB6/PSMA5/PSMA7/PSMB9/PSMD8/PSMB5/PSMA3/PSMB1/PSMA4/PSME1/WNT5A/PSMB2/PSMD1/MDK/IRF7/PSMD7/HMGB1/NECTIN2/NFKBIA/PSMC5/HYAL2/LAMP1/PYCARD/IFI16/PRKDC/PSMA1/PSMC4/IL1B	41
GO:1905330	BP	GO:1905330	regulation of morphogenesis of an epithelium	27/622	181/18866	5.15993e-11	3.65521e-09	2.98254e-09	STAT1/PSME2/SFRP1/PSMB3/FGF7/PSMB8/PSMB6/PSMA5/PSMA7/PSMB9/PSMD8/PSMB5/PSMA3/PSMB1/AP2S1/PSMA4/PSME1/WNT5A/PSMB2/PSMD1/MDK/HGF/PSMD7/PSMC5/PSMA1/PHB2/PSMC4	27
GO:0002218	BP	GO:0002218	activation of innate immune response	24/622	144/18866	5.7538e-11	4.01682e-09	3.2776e-09	PSME2/PSMB3/NFKB1/PSMB8/PSMB6/PSMA5/PSMA7/PSMB9/PSMD8/PSMB5/PSMA3/PSMB1/PSMA4/PSME1/PSMB2/PSMD1/PSMD7/HMGB1/PSMC5/PYCARD/IFI16/PRKDC/PSMA1/PSMC4	24
GO:0045069	BP	GO:0045069	regulation of viral genome replication	20/622	100/18866	7.75214e-11	5.33458e-09	4.35285e-09	ISG15/IFITM3/IFI27/PPIB/MX1/IFIT1/IFITM2/SLPI/PLSCR1/OAS1/EIF2AK2/BST2/IFITM1/OAS3/DDX5/ADAR/HACD3/OAS2/IFI16/BANF1	20
GO:1902600	BP	GO:1902600	proton transmembrane transport	25/622	159/18866	8.43451e-11	5.7224e-09	4.66931e-09	ATP5F1E/ATP5F1D/PARK7/ATP5MC1/TMSB4X/SLC25A3/ATP6V0B/ATP5MG/ATP5MC3/ATP5MF/ATP5F1A/ATP5F1B/COX6A1/NDUFS7/COX6B1/ATP5F1C/COX6C/COX5A/TWIST1/COX7B/PHB2/NDUFA4/CYC1/SURF1/ATP2A2	25
GO:0043687	BP	GO:0043687	post-translational protein modification	39/622	363/18866	9.29336e-11	6.21752e-09	5.07331e-09	IGFBP7/IGFBP4/HIF1A/TIMP1/CST3/PSME2/PDIA6/PSMB3/PSMB8/TNC/SERPINA1/ELOB/PSMB6/PSMA5/PSMA7/PSMB9/PSMD8/SHISA5/PSMB5/PSMA3/PSMB1/NUCB1/PSMA4/PSME1/PSMB2/PSMD1/P4HB/NEDD8/PSMD7/RCN1/PSMC5/LTBP1/CKAP4/CRTAP/RBX1/PSMA1/PSMC4/LAMB1/KLHL5	39
GO:0001736	BP	GO:0001736	establishment of planar polarity	22/622	124/18866	1.03667e-10	6.74819e-09	5.50632e-09	PSME2/SFRP1/PSMB3/PSMB8/PSMB6/PSMA5/PSMA7/PSMB9/PSMD8/PSMB5/PSMA3/PSMB1/AP2S1/PSMA4/PSME1/WNT5A/PSMB2/PSMD1/PSMD7/PSMC5/PSMA1/PSMC4	22
GO:0007164	BP	GO:0007164	establishment of tissue polarity	22/622	124/18866	1.03667e-10	6.74819e-09	5.50632e-09	PSME2/SFRP1/PSMB3/PSMB8/PSMB6/PSMA5/PSMA7/PSMB9/PSMD8/PSMB5/PSMA3/PSMB1/AP2S1/PSMA4/PSME1/WNT5A/PSMB2/PSMD1/PSMD7/PSMC5/PSMA1/PSMC4	22
GO:0048863	BP	GO:0048863	stem cell differentiation	32/622	264/18866	2.21152e-10	1.42039e-08	1.15899e-08	HIF1A/PSME2/SFRP1/PSMB3/PDGFRA/EIF2AK2/CFL1/PSMB8/NFE2L2/PSMB6/PSMA5/PSMA7/PSMB9/PSMD8/PSMB5/PSMA3/PSMB1/PSMA4/PSME1/PSMB2/PSMD1/OCIAD1/PTN/PSMD7/PSMC5/EDNRA/TWIST1/PDCD6/PRKDC/PSMA1/PSMC4/NRG1	32
GO:1902750	BP	GO:1902750	negative regulation of cell cycle G2/M phase transition	20/622	108/18866	3.31799e-10	2.103e-08	1.71598e-08	PSME2/PSMB3/PSMB8/PSMB6/PSMA5/PSMA7/PSMB9/PSMD8/PSMB5/PSMA3/PSMB1/PSMA4/PSME1/PSMB2/PSMD1/PSMD7/PSMC5/RBX1/PSMA1/PSMC4	20
GO:1903900	BP	GO:1903900	regulation of viral life cycle	24/622	157/18866	3.65946e-10	2.2893e-08	1.868e-08	ISG15/IFITM3/IFI27/PPIB/MX1/IFIT1/IFITM2/SLPI/PLSCR1/OAS1/EIF2AK2/BST2/IFITM1/OAS3/DDX5/ADAR/HACD3/OAS2/CHMP2A/P4HB/NECTIN2/IFI16/CD74/BANF1	24
GO:0070125	BP	GO:0070125	mitochondrial translational elongation	18/622	88/18866	4.67092e-10	2.88459e-08	2.35374e-08	MRPL41/TUFM/AURKAIP1/MRPS21/MRPL20/MRPS34/MRPL36/MRPS15/MRPL34/MRPL57/MRPS16/MRPS36/MRPL40/MRPL47/MRPS10/MRPL3/MRPL13/MRPS7	18
GO:0002223	BP	GO:0002223	stimulatory C-type lectin receptor signaling pathway	20/622	113/18866	7.68195e-10	4.68404e-08	3.82204e-08	PSME2/PSMB3/NFKB1/PSMB8/PSMB6/PSMA5/PSMA7/PSMB9/PSMD8/PSMB5/PSMA3/PSMB1/PSMA4/PSME1/PSMB2/PSMD1/PSMD7/PSMC5/PSMA1/PSMC4	20
GO:0045071	BP	GO:0045071	negative regulation of viral genome replication	15/622	61/18866	8.65692e-10	5.21255e-08	4.25328e-08	ISG15/IFITM3/MX1/IFIT1/IFITM2/SLPI/PLSCR1/OAS1/EIF2AK2/BST2/IFITM1/OAS3/OAS2/IFI16/BANF1	15
GO:0035567	BP	GO:0035567	non-canonical Wnt signaling pathway	23/622	151/18866	9.16343e-10	5.44941e-08	4.44656e-08	PSME2/SFRP1/PSMB3/PSMB8/PSMB6/PSMA5/PSMA7/PSMB9/PSMD8/PSMB5/PSMA3/PSMB1/AP2S1/PSMA4/PSME1/WNT5A/PSMB2/PSMD1/PSMD7/PSMC5/PSMA1/PSMC4/RNF213	23
GO:0050852	BP	GO:0050852	T cell receptor signaling pathway	27/622	206/18866	1.015e-09	5.9625e-08	4.86522e-08	HLA-A/CD81/PSME2/PSMB3/NFKB1/GBP1/PSMB8/PSMB6/PSMA5/PSMA7/PSMB9/PSMD8/PSMB5/PSMA3/PSMB1/PSMA4/PSME1/PSMB2/PSMD1/LGALS3/THY1/PSMD7/NECTIN2/PSMC5/PSMA1/PSMC4/PDE4B	27
GO:0019079	BP	GO:0019079	viral genome replication	21/622	127/18866	1.06322e-09	6.1705e-08	5.03494e-08	ISG15/IFITM3/IFI27/PPIB/MX1/IFIT1/CCL2/IFITM2/SLPI/PLSCR1/OAS1/EIF2AK2/BST2/IFITM1/OAS3/DDX5/ADAR/HACD3/OAS2/IFI16/BANF1	21
GO:0030198	BP	GO:0030198	extracellular matrix organization	39/622	395/18866	1.11273e-09	6.38099e-08	5.20669e-08	TNFRSF11B/DCN/CTSK/FBLN1/TIMP1/MMP3/CST3/BSG/MMP7/COL3A1/MFAP4/LUM/FGF2/PDGFRA/PRDX4/TNC/TGFBI/HTRA1/RGCC/TIMP2/COL14A1/ENG/CYP1B1/SPARC/COL1A2/BGN/COL8A1/CRISPLD2/COL6A3/CRTAP/CFLAR/P3H4/COL1A1/ADAMTS5/EMILIN1/EFEMP2/LAMB1/MFAP2/FLRT2	39
GO:0043062	BP	GO:0043062	extracellular structure organization	39/622	396/18866	1.19669e-09	6.78172e-08	5.53368e-08	TNFRSF11B/DCN/CTSK/FBLN1/TIMP1/MMP3/CST3/BSG/MMP7/COL3A1/MFAP4/LUM/FGF2/PDGFRA/PRDX4/TNC/TGFBI/HTRA1/RGCC/TIMP2/COL14A1/ENG/CYP1B1/SPARC/COL1A2/BGN/COL8A1/CRISPLD2/COL6A3/CRTAP/CFLAR/P3H4/COL1A1/ADAMTS5/EMILIN1/EFEMP2/LAMB1/MFAP2/FLRT2	39
GO:0002220	BP	GO:0002220	innate immune response activating cell surface receptor signaling pathway	20/622	116/18866	1.24245e-09	6.95915e-08	5.67845e-08	PSME2/PSMB3/NFKB1/PSMB8/PSMB6/PSMA5/PSMA7/PSMB9/PSMD8/PSMB5/PSMA3/PSMB1/PSMA4/PSME1/PSMB2/PSMD1/PSMD7/PSMC5/PSMA1/PSMC4	20
GO:0052547	BP	GO:0052547	regulation of peptidase activity	43/622	466/18866	1.25801e-09	6.96533e-08	5.6835e-08	IFI6/SERPINE2/PCOLCE/FBLN1/SLPI/TIMP1/CST3/CARD16/PSME2/PARK7/RCN3/WFDC2/SERPINF1/BST2/PSMB8/SERPINA1/GRN/TIMP2/PSMB9/PSMA3/PEBP1/PSME1/FIS1/PRELID1/UBXN1/PRDX3/TFPI2/TNFAIP8/SPOCK1/HGF/HMGB1/COL6A3/BIN1/PYCARD/BEX3/IFT57/CFLAR/IFI16/PDCD6/NDUFA13/BID/ECM1/RARRES1	43
GO:0006415	BP	GO:0006415	translational termination	19/622	105/18866	1.38338e-09	7.57245e-08	6.17889e-08	MRPL41/AURKAIP1/MRPS21/MRPL20/MRPS34/TRMT112/MRPL36/MRPS15/MRPL34/ETF1/MRPL57/MRPS16/MRPS36/MRPL40/MRPL47/MRPS10/MRPL3/MRPL13/MRPS7	19
GO:0002758	BP	GO:0002758	innate immune response-activating signal transduction	20/622	117/18866	1.45317e-09	7.86507e-08	6.41766e-08	PSME2/PSMB3/NFKB1/PSMB8/PSMB6/PSMA5/PSMA7/PSMB9/PSMD8/PSMB5/PSMA3/PSMB1/PSMA4/PSME1/PSMB2/PSMD1/PSMD7/PSMC5/PSMA1/PSMC4	20
GO:0030177	BP	GO:0030177	positive regulation of Wnt signaling pathway	25/622	183/18866	1.77492e-09	9.49979e-08	7.75154e-08	PSME2/SFRP1/PSMB3/NFKB1/PSMB8/ATP6AP2/PSMB6/PSMA5/PSMA7/PSMB9/PSMD8/PSMB5/PSMA3/PSMB1/PSMA4/PSME1/WNT5A/PSMB2/PSMD1/PSMD7/PSMC5/TNFAIP3/PSMA1/COL1A1/PSMC4	25
GO:0042776	BP	GO:0042776	mitochondrial ATP synthesis coupled proton transport	10/622	24/18866	1.82493e-09	9.66011e-08	7.88236e-08	ATP5F1E/ATP5F1D/ATP5MC1/ATP5MG/ATP5MC3/ATP5MF/ATP5F1A/ATP5F1B/ATP5F1C/CYC1	10
GO:0090090	BP	GO:0090090	negative regulation of canonical Wnt signaling pathway	25/622	184/18866	1.99148e-09	1.04271e-07	8.50821e-08	IGFBP4/PSME2/SFRP1/PSMB3/PSMB8/PSMB6/PSMA5/PSMA7/PSMB9/PSMD8/PSMB5/PSMA3/PSMB1/PSMA4/PSME1/WNT5A/PSMB2/PSMD1/MDK/PSMD7/PSMC5/RBX1/PSMA1/PSMC4/IGFBP2	25
GO:0001738	BP	GO:0001738	morphogenesis of a polarized epithelium	22/622	145/18866	2.29328e-09	1.18782e-07	9.69225e-08	PSME2/SFRP1/PSMB3/PSMB8/PSMB6/PSMA5/PSMA7/PSMB9/PSMD8/PSMB5/PSMA3/PSMB1/AP2S1/PSMA4/PSME1/WNT5A/PSMB2/PSMD1/PSMD7/PSMC5/PSMA1/PSMC4	22
GO:0006979	BP	GO:0006979	response to oxidative stress	42/622	458/18866	2.37242e-09	1.21574e-07	9.92004e-08	HIF1A/STAT1/MMP3/CST3/NQO1/PARK7/PDGFRA/MGST1/PRDX4/NDUFS8/NR4A3/ATOX1/GSTP1/NFE2L2/CYBA/GPX4/TXN/PRDX6/MSRB2/PNPT1/CYP1B1/PRDX2/PSMB5/PRDX3/P4HB/RWDD1/NR4A2/HGF/NDUFS2/GPX8/HYAL2/TNFAIP3/CFLAR/PRDX1/NCOA7/NDUFA6/COL1A1/SLC7A11/ATP2A2/GPX7/APOD/AREG	42
GO:0009060	BP	GO:0009060	aerobic respiration	17/622	87/18866	2.98883e-09	1.49971e-07	1.22371e-07	HIF1A/ATP5F1D/NDUFS8/COX6A1/NDUFS7/UQCR10/COX6B1/MDH2/COX6C/COX5A/COX7B/NDUFA4/SURF1/PDHB/UQCRC1/MDH1/SDHC	17
GO:0009144	BP	GO:0009144	purine nucleoside triphosphate metabolic process	17/622	87/18866	2.98883e-09	1.49971e-07	1.22371e-07	ATP5F1E/ATP5F1D/ATP5MC1/TMSB4X/NME3/ATP5MG/ATP5MC3/ATP5MF/ATP5F1A/RHOQ/ATP5F1B/NME4/SAMHD1/ATP5F1C/RAN/NME1/CYC1	17
GO:0034341	BP	GO:0034341	response to interferon-gamma	26/622	202/18866	3.06663e-09	1.51677e-07	1.23764e-07	HLA-A/HLA-C/HLA-B/IFITM3/B2M/CCL2/IFITM2/STAT1/MT2A/HLA-F/OAS1/BST2/GBP1/IFITM1/OAS3/PARP9/PARP14/KYNU/CCL7/OAS2/WNT5A/IRF7/SUMO1/SP100/ASS1/IRF1	26
GO:1903706	BP	GO:1903706	regulation of hemopoiesis	44/622	498/18866	3.0858e-09	1.51677e-07	1.23764e-07	ISG15/HLA-B/B2M/HIF1A/STAT1/PSME2/SFRP1/PSMB3/EIF2AK2/PSMB8/NR4A3/NFE2L2/MYL9/PSMB6/PSMA5/PSMA7/PSMB9/PSMD8/PRMT1/PRDX2/PSMB5/PSMA3/PSMB1/PSMA4/PSME1/PSMB2/PSMD1/PRELID1/MDK/LGALS3/IRF7/PTN/P4HTM/PSMD7/HMGB1/NME1/NFKBIA/PSMC5/PRKDC/PSMA1/PSMC4/CD74/IRF1/IL1B	44
GO:0035456	BP	GO:0035456	response to interferon-beta	11/622	32/18866	3.1477e-09	1.53157e-07	1.24971e-07	IFITM3/IFITM2/STAT1/PLSCR1/BST2/XAF1/IFITM1/PNPT1/IFI16/NDUFA13/IRF1	11
GO:0050678	BP	GO:0050678	regulation of epithelial cell proliferation	38/622	395/18866	3.76826e-09	1.81517e-07	1.48112e-07	B2M/HIF1A/CCL2/STAT1/FGF2/SFRP1/FGF7/SERPINF1/KLF9/NR4A3/CYBA/GRN/HTRA1/RGCC/EREG/NR4A1/MYDGF/ATP5F1A/EGFL7/SPARC/WNT5A/MDK/PTN/NR2F2/HMGB1/NME1/ATP5IF1/STRAP/TWIST1/TNFAIP3/IFT57/CFLAR/PDCD6/PRKDC/PHB2/ECM1/LAMB1/AREG	38
GO:0070126	BP	GO:0070126	mitochondrial translational termination	17/622	89/18866	4.30682e-09	2.05405e-07	1.67605e-07	MRPL41/AURKAIP1/MRPS21/MRPL20/MRPS34/MRPL36/MRPS15/MRPL34/MRPL57/MRPS16/MRPS36/MRPL40/MRPL47/MRPS10/MRPL3/MRPL13/MRPS7	17
GO:0090263	BP	GO:0090263	positive regulation of canonical Wnt signaling pathway	22/622	150/18866	4.39499e-09	2.07555e-07	1.69359e-07	PSME2/SFRP1/PSMB3/NFKB1/PSMB8/PSMB6/PSMA5/PSMA7/PSMB9/PSMD8/PSMB5/PSMA3/PSMB1/PSMA4/PSME1/PSMB2/PSMD1/PSMD7/PSMC5/PSMA1/COL1A1/PSMC4	22
GO:0009205	BP	GO:0009205	purine ribonucleoside triphosphate metabolic process	16/622	79/18866	5.04578e-09	2.35976e-07	1.92549e-07	ATP5F1E/ATP5F1D/ATP5MC1/TMSB4X/NME3/ATP5MG/ATP5MC3/ATP5MF/ATP5F1A/RHOQ/ATP5F1B/NME4/ATP5F1C/RAN/NME1/CYC1	16
GO:0045454	BP	GO:0045454	cell redox homeostasis	14/622	59/18866	5.24109e-09	2.42753e-07	1.98079e-07	PDIA3/NQO1/PDIA6/PRDX4/NFE2L2/CYBA/TXN/PRDX6/PRDX2/ERP44/PRDX3/P4HB/PRDX1/TXNDC12	14
GO:0050673	BP	GO:0050673	epithelial cell proliferation	41/622	453/18866	5.41034e-09	2.48206e-07	2.02528e-07	B2M/IGFBP4/HIF1A/CCL2/STAT1/FGF2/SFRP1/FGF7/SERPINF1/KLF9/NR4A3/CYBA/GRN/HTRA1/RGCC/EREG/NR4A1/MYDGF/ATP5F1A/EGFL7/SPARC/WNT5A/MDK/COL8A1/PTN/NR2F2/HGF/HMGB1/NME1/ATP5IF1/STRAP/TWIST1/TNFAIP3/IFT57/CFLAR/PDCD6/PRKDC/PHB2/ECM1/LAMB1/AREG	41
GO:0060333	BP	GO:0060333	interferon-gamma-mediated signaling pathway	17/622	91/18866	6.14135e-09	2.79084e-07	2.27724e-07	HLA-A/HLA-C/HLA-B/B2M/STAT1/MT2A/HLA-F/OAS1/GBP1/OAS3/PARP9/PARP14/OAS2/IRF7/SUMO1/SP100/IRF1	17
GO:0015985	BP	GO:0015985	energy coupled proton transport, down electrochemical gradient	10/622	27/18866	7.17743e-09	3.20127e-07	2.61214e-07	ATP5F1E/ATP5F1D/ATP5MC1/ATP5MG/ATP5MC3/ATP5MF/ATP5F1A/ATP5F1B/ATP5F1C/CYC1	10
GO:0015986	BP	GO:0015986	ATP synthesis coupled proton transport	10/622	27/18866	7.17743e-09	3.20127e-07	2.61214e-07	ATP5F1E/ATP5F1D/ATP5MC1/ATP5MG/ATP5MC3/ATP5MF/ATP5F1A/ATP5F1B/ATP5F1C/CYC1	10
GO:0019058	BP	GO:0019058	viral life cycle	34/622	341/18866	1.03402e-08	4.5696e-07	3.72865e-07	ISG15/IFITM3/IFI27/PPIB/MX1/IFIT1/CCL2/IFITM2/SLPI/CD81/PLSCR1/OAS1/EIF2AK2/BST2/SPCS1/IFITM1/OAS3/DDX5/VPS28/ADAR/HACD3/OAS2/CHMP2A/P4HB/DYNLT1/SCARB2/RAN/NECTIN2/HYAL2/LAMP1/SLC52A2/IFI16/CD74/BANF1	34
GO:0009199	BP	GO:0009199	ribonucleoside triphosphate metabolic process	16/622	85/18866	1.53229e-08	6.71003e-07	5.47518e-07	ATP5F1E/ATP5F1D/ATP5MC1/TMSB4X/NME3/ATP5MG/ATP5MC3/ATP5MF/ATP5F1A/RHOQ/ATP5F1B/NME4/ATP5F1C/RAN/NME1/CYC1	16
GO:0030178	BP	GO:0030178	negative regulation of Wnt signaling pathway	26/622	219/18866	1.69773e-08	7.36752e-07	6.01168e-07	IGFBP4/PSME2/SFRP1/PSMB3/PSMB8/PSMB6/PSMA5/PSMA7/PSMB9/PSMD8/PSMB5/PSMA3/PSMB1/PSMA4/PSME1/WNT5A/PSMB2/PSMD1/MDK/PSMD7/PSMC5/RBX1/PSMA1/PSMC4/RNF213/IGFBP2	26
GO:0032543	BP	GO:0032543	mitochondrial translation	20/622	135/18866	1.86081e-08	8.00313e-07	6.53031e-07	MRPL41/UQCC2/TUFM/C1QBP/AURKAIP1/MRPS21/MRPL20/MRPS34/MRPL36/MRPS15/MRPL34/MRPL57/MRPS16/MRPS36/MRPL40/MRPL47/MRPS10/MRPL3/MRPL13/MRPS7	20
GO:0009206	BP	GO:0009206	purine ribonucleoside triphosphate biosynthetic process	14/622	65/18866	2.00283e-08	8.53771e-07	6.96652e-07	ATP5F1E/ATP5F1D/ATP5MC1/TMSB4X/NME3/ATP5MG/ATP5MC3/ATP5MF/ATP5F1A/ATP5F1B/NME4/ATP5F1C/NME1/CYC1	14
GO:0009145	BP	GO:0009145	purine nucleoside triphosphate biosynthetic process	14/622	66/18866	2.46593e-08	1.04196e-06	8.50211e-07	ATP5F1E/ATP5F1D/ATP5MC1/TMSB4X/NME3/ATP5MG/ATP5MC3/ATP5MF/ATP5F1A/ATP5F1B/NME4/ATP5F1C/NME1/CYC1	14
GO:0140053	BP	GO:0140053	mitochondrial gene expression	22/622	165/18866	2.62831e-08	1.10092e-06	8.98317e-07	MRPL41/UQCC2/TUFM/C1QBP/PNPT1/AURKAIP1/MRPS21/CHCHD10/MRPL20/MRPS34/MRPL36/MRPS15/MRPL34/MRPL57/MRPS16/MRPS36/MRPL40/MRPL47/MRPS10/MRPL3/MRPL13/MRPS7	22
GO:0009201	BP	GO:0009201	ribonucleoside triphosphate biosynthetic process	14/622	71/18866	6.58694e-08	2.73528e-06	2.23191e-06	ATP5F1E/ATP5F1D/ATP5MC1/TMSB4X/NME3/ATP5MG/ATP5MC3/ATP5MF/ATP5F1A/ATP5F1B/NME4/ATP5F1C/NME1/CYC1	14
GO:0016579	BP	GO:0016579	protein deubiquitination	29/622	283/18866	6.97972e-08	2.87362e-06	2.34479e-06	HIF1A/PSME2/PARK7/PSMB3/DDX58/TAF10/PSMB8/PSMB6/PSMA5/PSMA7/IFIH1/PSMB9/PSMD8/PSMB5/PSMA3/PSMB1/PSMA4/PSME1/PSMB2/PSMD1/UBXN1/NEDD8/PSMD7/NFKBIA/PSMC5/TNFAIP3/PSMA1/PSMC4/UCHL1	29
GO:0007007	BP	GO:0007007	inner mitochondrial membrane organization	12/622	52/18866	9.16069e-08	3.73958e-06	3.05138e-06	ATP5F1E/ATP5F1D/ATP5MC1/ATP5MG/ATP5MC3/ATP5MF/TIMM13/ATP5F1A/ATP5F1B/CHCHD10/ATP5F1C/NDUFA13	12
GO:0097237	BP	GO:0097237	cellular response to toxic substance	18/622	122/18866	1.01859e-07	4.12316e-06	3.36437e-06	NQO1/PARK7/MGST1/PRDX4/GSTP1/NFE2L2/GPX4/GSTK1/TXN/PRDX6/PRDX2/ADH5/FIS1/PRDX3/GPX8/PRDX1/MGST3/GPX7	18
GO:0001819	BP	GO:0001819	positive regulation of cytokine production	38/622	447/18866	1.03205e-07	4.14281e-06	3.38041e-06	HLA-A/B2M/HIF1A/STAT1/CD81/LUM/IL1R1/HLA-F/PARK7/EIF2AK2/NFKB1/DDX58/NR4A3/CYBA/ATP6AP2/RGCC/POLR2L/EREG/C1QBP/IFIH1/CYP1B1/WNT5A/MDK/IRF7/HGF/HMGB1/HYAL2/TWIST1/PYCARD/POLR2K/IFI16/PRKDC/PHB2/POLR2E/CD74/PDE4B/IRF1/IL1B	38
GO:0009141	BP	GO:0009141	nucleoside triphosphate metabolic process	17/622	110/18866	1.15292e-07	4.58978e-06	3.74512e-06	ATP5F1E/ATP5F1D/ATP5MC1/TMSB4X/NME3/ATP5MG/ATP5MC3/ATP5MF/ATP5F1A/RHOQ/ATP5F1B/NME4/SAMHD1/ATP5F1C/RAN/NME1/CYC1	17
GO:0042407	BP	GO:0042407	cristae formation	10/622	35/18866	1.23042e-07	4.85814e-06	3.9641e-06	ATP5F1E/ATP5F1D/ATP5MC1/ATP5MG/ATP5MC3/ATP5MF/ATP5F1A/ATP5F1B/CHCHD10/ATP5F1C	10
GO:1903901	BP	GO:1903901	negative regulation of viral life cycle	15/622	86/18866	1.24721e-07	4.88441e-06	3.98553e-06	ISG15/IFITM3/MX1/IFIT1/IFITM2/SLPI/PLSCR1/OAS1/EIF2AK2/BST2/IFITM1/OAS3/OAS2/IFI16/BANF1	15
GO:0098754	BP	GO:0098754	detoxification	19/622	138/18866	1.39493e-07	5.41884e-06	4.42161e-06	NQO1/MT2A/PARK7/MGST1/PRDX4/GSTP1/NFE2L2/GPX4/GSTK1/TXN/PRDX6/PRDX2/ADH5/PRDX3/GPX8/MT1E/PRDX1/MGST3/GPX7	19
GO:0052548	BP	GO:0052548	regulation of endopeptidase activity	37/622	434/18866	1.41747e-07	5.46237e-06	4.45713e-06	IFI6/SERPINE2/SLPI/TIMP1/CST3/CARD16/PSME2/PARK7/WFDC2/SERPINF1/BST2/PSMB8/SERPINA1/TIMP2/PSMB9/PSMA3/PEBP1/PSME1/FIS1/PRELID1/PRDX3/TFPI2/TNFAIP8/SPOCK1/HGF/HMGB1/COL6A3/BIN1/PYCARD/BEX3/IFT57/CFLAR/IFI16/PDCD6/NDUFA13/BID/RARRES1	37
GO:0038095	BP	GO:0038095	Fc-epsilon receptor signaling pathway	21/622	169/18866	1.85253e-07	7.04598e-06	5.74931e-06	PSME2/PSMB3/NFKB1/PSMB8/NR4A3/PSMB6/PSMA5/PSMA7/PSMB9/PSMD8/PSMB5/PSMA3/PSMB1/PSMA4/PSME1/PSMB2/PSMD1/PSMD7/PSMC5/PSMA1/PSMC4	21
GO:0035455	BP	GO:0035455	response to interferon-alpha	8/622	21/18866	1.85767e-07	7.04598e-06	5.74931e-06	IFITM3/IFITM2/IFIT3/MX2/EIF2AK2/BST2/IFITM1/ADAR	8
GO:1990748	BP	GO:1990748	cellular detoxification	17/622	114/18866	1.96462e-07	7.39342e-06	6.03281e-06	NQO1/PARK7/MGST1/PRDX4/GSTP1/NFE2L2/GPX4/GSTK1/TXN/PRDX6/PRDX2/ADH5/PRDX3/GPX8/PRDX1/MGST3/GPX7	17
GO:0070646	BP	GO:0070646	protein modification by small protein removal	29/622	300/18866	2.44308e-07	9.12273e-06	7.44387e-06	HIF1A/PSME2/PARK7/PSMB3/DDX58/TAF10/PSMB8/PSMB6/PSMA5/PSMA7/IFIH1/PSMB9/PSMD8/PSMB5/PSMA3/PSMB1/PSMA4/PSME1/PSMB2/PSMD1/UBXN1/NEDD8/PSMD7/NFKBIA/PSMC5/TNFAIP3/PSMA1/PSMC4/UCHL1	29
GO:0098869	BP	GO:0098869	cellular oxidant detoxification	16/622	103/18866	2.52346e-07	9.3504e-06	7.62965e-06	NQO1/PARK7/MGST1/PRDX4/GSTP1/NFE2L2/GPX4/GSTK1/TXN/PRDX6/PRDX2/PRDX3/GPX8/PRDX1/MGST3/GPX7	16
GO:0048525	BP	GO:0048525	negative regulation of viral process	16/622	104/18866	2.89264e-07	1.06365e-05	8.67907e-06	ISG15/IFITM3/MX1/IFIT1/IFITM2/STAT1/SLPI/PLSCR1/OAS1/EIF2AK2/BST2/IFITM1/OAS3/OAS2/IFI16/BANF1	16
GO:0062197	BP	GO:0062197	cellular response to chemical stress	32/622	360/18866	3.96468e-07	1.44681e-05	1.18055e-05	HIF1A/MMP3/CST3/AKR1B1/NQO1/PARK7/PDGFRA/MGST1/NR4A3/GSTP1/NFE2L2/CYBA/TXN/PRDX6/PNPT1/CYP1B1/PRDX2/BDKRB2/PRDX3/P4HB/RWDD1/NR4A2/HGF/GPX8/TSPO/TNFAIP3/CFLAR/PRDX1/NCOA7/SLC7A11/ATP2A2/GPX7	32
GO:0009142	BP	GO:0009142	nucleoside triphosphate biosynthetic process	14/622	82/18866	4.3082e-07	1.56035e-05	1.2732e-05	ATP5F1E/ATP5F1D/ATP5MC1/TMSB4X/NME3/ATP5MG/ATP5MC3/ATP5MF/ATP5F1A/ATP5F1B/NME4/ATP5F1C/NME1/CYC1	14
GO:0062012	BP	GO:0062012	regulation of small molecule metabolic process	37/622	456/18866	4.83327e-07	1.72206e-05	1.40515e-05	IGFBP4/HIF1A/OAZ1/PSME2/NQO1/PARK7/PSMB3/NFKB1/PSMB8/TMSB4X/NR4A3/PSMB6/PSMA5/PSMA7/PSMB9/PSMD8/PSMB5/PSMA3/PSMB1/PSMA4/PSME1/PSMB2/COMT/PSMD1/ACADVL/PGP/PSMD7/RAN/PSMC5/TWIST1/PSMA1/SLC7A11/PSMC4/CD320/CD74/HMGCR/IL1B	37
GO:0006414	BP	GO:0006414	translational elongation	18/622	135/18866	4.83374e-07	1.72206e-05	1.40515e-05	MRPL41/TUFM/AURKAIP1/MRPS21/MRPL20/MRPS34/MRPL36/MRPS15/MRPL34/MRPL57/MRPS16/MRPS36/MRPL40/MRPL47/MRPS10/MRPL3/MRPL13/MRPS7	18
GO:0034599	BP	GO:0034599	cellular response to oxidative stress	29/622	310/18866	4.86196e-07	1.72206e-05	1.40515e-05	HIF1A/MMP3/CST3/NQO1/PARK7/PDGFRA/MGST1/NR4A3/GSTP1/NFE2L2/CYBA/TXN/PRDX6/PNPT1/CYP1B1/PRDX2/PRDX3/P4HB/RWDD1/NR4A2/HGF/GPX8/TNFAIP3/CFLAR/PRDX1/NCOA7/SLC7A11/ATP2A2/GPX7	29
GO:0050679	BP	GO:0050679	positive regulation of epithelial cell proliferation	23/622	211/18866	5.32792e-07	1.87333e-05	1.52858e-05	HIF1A/FGF2/SFRP1/FGF7/NR4A3/CYBA/GRN/HTRA1/NR4A1/MYDGF/EGFL7/WNT5A/MDK/PTN/HMGB1/NME1/TWIST1/TNFAIP3/CFLAR/PDCD6/ECM1/LAMB1/AREG	23
GO:0071346	BP	GO:0071346	cellular response to interferon-gamma	21/622	182/18866	6.48314e-07	2.26299e-05	1.84653e-05	HLA-A/HLA-C/HLA-B/B2M/CCL2/STAT1/MT2A/HLA-F/OAS1/GBP1/OAS3/PARP9/PARP14/CCL7/OAS2/WNT5A/IRF7/SUMO1/SP100/ASS1/IRF1	21
GO:0032479	BP	GO:0032479	regulation of type I interferon production	17/622	125/18866	7.54366e-07	2.61423e-05	2.13313e-05	ISG15/STAT1/NFKB1/DDX58/POLR2L/IFIH1/UBE2L6/HERC5/IRF7/PYCARD/POLR2K/TNFAIP3/IFI16/PRKDC/POLR2E/REL/IRF1	17
GO:0048199	BP	GO:0048199	vesicle targeting, to, from or within Golgi	13/622	74/18866	7.91355e-07	2.72283e-05	2.22174e-05	CTSC/WIPI1/SERPINA1/TMED10/TMED9/CTSZ/CD59/TRAPPC1/PDCD6/NAPA/ANKRD28/TRAPPC4/AREG	13
GO:0007568	BP	GO:0007568	aging	29/622	319/18866	8.77933e-07	2.98583e-05	2.43635e-05	DCN/B2M/TIMP1/MMP7/RPN2/CTSC/NQO1/SERPINF1/NFE2L2/NDUFS6/GPX4/TIMP2/ENG/LMNA/CALR/PNPT1/KYNU/SLC1A2/ATP2B1/RWDD1/CD68/HYAL2/TSPO/TWIST1/PRKDC/ASS1/HMGCR/APOD/IGFBP2	29
GO:0009636	BP	GO:0009636	response to toxic substance	25/622	250/18866	8.80192e-07	2.98583e-05	2.43635e-05	CST3/NQO1/MT2A/PARK7/MGST1/PRDX4/GSTP1/NFE2L2/GPX4/GSTK1/TXN/PRDX6/CYP1B1/PRDX2/ADH5/FIS1/PRDX3/EPHX1/GPX8/MT1E/PRDX1/SLC7A11/ASS1/MGST3/GPX7	25
GO:0043488	BP	GO:0043488	regulation of mRNA stability	21/622	186/18866	9.29579e-07	3.13132e-05	2.55506e-05	PSME2/PSMB3/PSMB8/YWHAB/PSMB6/PSMA5/PSMA7/PSMB9/PSMD8/PSMB5/PSMA3/PSMB1/PSMA4/PSME1/PSMB2/PSMD1/TENT5A/PSMD7/PSMC5/PSMA1/PSMC4	21
GO:0032606	BP	GO:0032606	type I interferon production	17/622	127/18866	9.47095e-07	3.16817e-05	2.58513e-05	ISG15/STAT1/NFKB1/DDX58/POLR2L/IFIH1/UBE2L6/HERC5/IRF7/PYCARD/POLR2K/TNFAIP3/IFI16/PRKDC/POLR2E/REL/IRF1	17
GO:2001233	BP	GO:2001233	regulation of apoptotic signaling pathway	34/622	413/18866	1.01752e-06	3.38027e-05	2.7582e-05	IFI6/HIF1A/ERP29/PDIA3/CTSC/SFRP1/PARK7/GSTP1/NFE2L2/YWHAB/SLC25A5/LMNA/ITM2C/PRDX2/TMBIM6/BDKRB2/CHCHD10/FIS1/PRELID1/LGALS3/P4HB/NR4A2/HGF/ATP5IF1/HYAL2/PYCARD/TNFAIP3/CFLAR/NDUFA13/BID/TXNDC12/CD74/SP100/IL1B	34
GO:0006402	BP	GO:0006402	mRNA catabolic process	32/622	376/18866	1.0339e-06	3.41117e-05	2.78341e-05	PSME2/PSMB3/PSMB8/YWHAB/DDX5/PSMB6/PSMA5/PSMA7/PSMB9/PSMD8/PNPT1/PSMB5/PSMA3/PSMB1/PSMA4/PSME1/PSMB2/LSM4/PSMD1/RPL28/TENT5A/RNH1/PSMD7/SSB/PSMC5/ETF1/NBDY/PSMA1/PSMC4/LSM7/XRN2/HELZ2	32
GO:0000209	BP	GO:0000209	protein polyubiquitination	30/622	340/18866	1.06636e-06	3.49432e-05	2.85126e-05	IFI27/PSME2/PSMB3/PSMB8/PSMB6/PSMA5/PSMA7/PSMB9/PSMD8/PSMB5/PSMA3/UBE2L6/PSMB1/PSMA4/PSME1/HERC5/PSMB2/PSMD1/PSMD7/PSMC5/STUB1/ANAPC11/TNFAIP3/RBX1/DTX3L/PSMA1/UBE2L3/PSMC4/ANAPC13/RNF213	30
GO:0006401	BP	GO:0006401	RNA catabolic process	34/622	415/18866	1.13499e-06	3.69407e-05	3.01425e-05	PSME2/PSMB3/PSMB8/YWHAB/DDX5/PSMB6/PSMA5/PSMA7/PSMB9/PSMD8/PNPT1/PSMB5/PSMA3/PSMB1/OAS2/PSMA4/PSME1/PSMB2/LSM4/PSMD1/RPL28/TENT5A/RNH1/PSMD7/SSB/PSMC5/ETF1/NBDY/SLIRP/PSMA1/PSMC4/LSM7/XRN2/HELZ2	34
GO:0006754	BP	GO:0006754	ATP biosynthetic process	11/622	54/18866	1.2075e-06	3.90369e-05	3.1853e-05	ATP5F1E/ATP5F1D/ATP5MC1/TMSB4X/ATP5MG/ATP5MC3/ATP5MF/ATP5F1A/ATP5F1B/ATP5F1C/CYC1	11
GO:0010466	BP	GO:0010466	negative regulation of peptidase activity	26/622	272/18866	1.2621e-06	4.05303e-05	3.30715e-05	IFI6/SERPINE2/SLPI/TIMP1/CST3/CARD16/PARK7/WFDC2/SERPINF1/BST2/SERPINA1/TIMP2/PEBP1/UBXN1/PRDX3/TFPI2/TNFAIP8/SPOCK1/HGF/COL6A3/BIN1/BEX3/CFLAR/IFI16/ECM1/RARRES1	26
GO:0043624	BP	GO:0043624	cellular protein complex disassembly	23/622	224/18866	1.52156e-06	4.85388e-05	3.96062e-05	CFL1/MRPL41/AURKAIP1/MRPS21/MRPL20/LIMA1/MRPS34/TRMT112/MRPL36/CAPZB/MRPS15/MRPL34/ETF1/MRPL57/NAPA/MRPS16/MRPS36/MRPL40/MRPL47/MRPS10/MRPL3/MRPL13/MRPS7	23
GO:0061013	BP	GO:0061013	regulation of mRNA catabolic process	22/622	208/18866	1.56174e-06	4.94928e-05	4.03846e-05	PSME2/PSMB3/PSMB8/YWHAB/PSMB6/PSMA5/PSMA7/PSMB9/PSMD8/PNPT1/PSMB5/PSMA3/PSMB1/PSMA4/PSME1/PSMB2/PSMD1/TENT5A/PSMD7/PSMC5/PSMA1/PSMC4	22
GO:0060828	BP	GO:0060828	regulation of canonical Wnt signaling pathway	27/622	295/18866	1.83331e-06	5.77194e-05	4.70973e-05	IGFBP4/PSME2/SFRP1/PSMB3/NFKB1/PSMB8/PSMB6/PSMA5/PSMA7/PSMB9/PSMD8/PSMB5/PSMA3/PSMB1/PSMA4/PSME1/WNT5A/PSMB2/PSMD1/MDK/PSMD7/PSMC5/RBX1/PSMA1/COL1A1/PSMC4/IGFBP2	27
GO:0002683	BP	GO:0002683	negative regulation of immune system process	36/622	463/18866	1.87606e-06	5.86817e-05	4.78825e-05	HLA-A/HLA-B/CCL2/COL3A1/SFRP1/HLA-F/BST2/GBP1/NFE2L2/GRN/HTRA1/PARP14/C1QBP/IL13RA2/PRMT1/PRDX2/ADAR/TMBIM6/SAMHD1/MDK/LGALS3/THY1/HMGB1/NME1/CD68/CD59/NFKBIA/TNFAIP3/IFI16/PRKDC/PSMA1/EMILIN1/CD74/CUEDC2/APOD/IRF1	36
GO:0045861	BP	GO:0045861	negative regulation of proteolysis	31/622	369/18866	2.00034e-06	6.21062e-05	5.06767e-05	IFI6/SERPINE2/SLPI/TIMP1/CST3/CARD16/TMEM59/PARK7/WFDC2/SERPINF1/BST2/SERPINA1/TIMP2/PEBP1/PLAT/UBXN1/PRDX3/TFPI2/TNFAIP8/SPOCK1/HGF/CTSZ/COL6A3/BIN1/BEX3/CFLAR/IFI16/ERLEC1/ECM1/TMEM98/RARRES1	31
GO:0043487	BP	GO:0043487	regulation of RNA stability	21/622	195/18866	2.01133e-06	6.21062e-05	5.06767e-05	PSME2/PSMB3/PSMB8/YWHAB/PSMB6/PSMA5/PSMA7/PSMB9/PSMD8/PSMB5/PSMA3/PSMB1/PSMA4/PSME1/PSMB2/PSMD1/TENT5A/PSMD7/PSMC5/PSMA1/PSMC4	21
GO:0045185	BP	GO:0045185	maintenance of protein location	14/622	93/18866	2.08214e-06	6.38834e-05	5.21269e-05	PARK7/SRGN/TMSB4X/YWHAB/TXN/CHCHD10/ARL2/GPAA1/NFKBIA/LTBP1/RER1/TSPO/KDELR1/SP100	14
GO:0002237	BP	GO:0002237	response to molecule of bacterial origin	30/622	356/18866	2.74538e-06	8.32346e-05	6.79169e-05	DCN/B2M/CCL2/SLPI/CXCL1/CARD16/MGST1/CXCL2/NFKB1/GSTP1/SSC5D/CXCL3/PRDX2/SPARC/ADH5/WNT5A/COMT/PRDX3/HMGB1/CD68/NFKBIA/TSPO/PYCARD/TNFAIP3/IL24/ATP2A2/ASS1/BDKRB1/PDE4B/IL1B	30
GO:0006901	BP	GO:0006901	vesicle coating	12/622	70/18866	2.74742e-06	8.32346e-05	6.79169e-05	CTSC/SERPINA1/TMED10/TMED9/CTSZ/CD59/TRAPPC1/PDCD6/NAPA/ANKRD28/TRAPPC4/AREG	12
GO:0030111	BP	GO:0030111	regulation of Wnt signaling pathway	31/622	375/18866	2.7984e-06	8.42494e-05	6.8745e-05	IGFBP4/PSME2/SFRP1/PSMB3/NFKB1/PSMB8/ATP6AP2/PSMB6/PSMA5/PSMA7/PSMB9/PSMD8/PSMB5/PSMA3/PSMB1/PSMA4/PSME1/WNT5A/PSMB2/PSMD1/MDK/PSMD7/PSMC5/MDFIC/TNFAIP3/RBX1/PSMA1/COL1A1/PSMC4/RNF213/IGFBP2	31
GO:0032102	BP	GO:0032102	negative regulation of response to external stimulus	34/622	433/18866	2.92213e-06	8.74278e-05	7.13385e-05	HLA-A/HLA-B/SERPINE2/CCL2/CARD16/FGF2/NUCB2/HLA-F/PDGFRA/SERPINF1/NFKB1/CHID1/GSTP1/GRN/PLAU/HTRA1/PARP14/C1QBP/PRDX2/ADAR/WNT5A/PLAT/SAMHD1/MDK/HGF/TNFAIP6/PYCARD/TNFAIP3/IFI16/PSMA1/METRNL/HMGCR/CUEDC2/APOD	34
GO:0006520	BP	GO:0006520	cellular amino acid metabolic process	29/622	340/18866	3.16735e-06	9.41798e-05	7.68479e-05	OAZ1/PSME2/NQO1/PARK7/PSMB3/PSMB8/PSMB6/PSMA5/PSMA7/PSMB9/ASRGL1/PSMD8/KYNU/PSMB5/PSMA3/PSMB1/PSMA4/PSME1/PSMB2/COMT/PSMD1/PSMD7/PSMC5/GCSH/PSMA1/SLC7A11/PSMC4/ASS1/PTS	29
GO:1901991	BP	GO:1901991	negative regulation of mitotic cell cycle phase transition	24/622	251/18866	3.202e-06	9.4626e-05	7.7212e-05	CCL2/PSME2/PSMB3/PSMB8/RGCC/PSMB6/PSMA5/PSMA7/PSMB9/PSMD8/PRMT1/PSMB5/PSMA3/PSMB1/PSMA4/PSME1/PSMB2/PSMD1/PSMD7/PSMC5/RBX1/PRKDC/PSMA1/PSMC4	24
GO:0006900	BP	GO:0006900	vesicle budding from membrane	15/622	110/18866	3.24406e-06	9.52843e-05	7.77491e-05	MX1/CTSC/MX2/SERPINA1/TMED10/TMED9/CTSZ/CD59/TRAPPC1/PDCD6/NAPA/ANKRD28/DNM1/TRAPPC4/AREG	15
GO:0018208	BP	GO:0018208	peptidyl-proline modification	11/622	60/18866	3.61315e-06	0.000105482	8.60702e-05	PPIB/FKBP11/PPIC/PRDX4/FKBP10/FKBP2/FKBP7/P4HB/FKBP1A/P4HTM/CRTAP	11
GO:0006839	BP	GO:0006839	mitochondrial transport	25/622	271/18866	3.82008e-06	0.000110851	9.04513e-05	ATP5F1E/ATP5F1D/ATP5MC1/ATP5MG/YWHAB/SLC25A5/ATP5MC3/ATP5MF/TIMM13/PNPT1/ATP5F1A/SLC25A6/ATP5F1B/CHCHD10/FIS1/LEPROT/DYNLT1/ATP5F1C/ATP5IF1/TSPO/NDUFA13/TMEM14C/UBE2L3/BID/CYC1	25
GO:0007006	BP	GO:0007006	mitochondrial membrane organization	17/622	142/18866	4.52151e-06	0.00013042	0.000106419	ATP5F1E/ATP5F1D/ATP5MC1/ATP5MG/YWHAB/SLC25A5/ATP5MC3/ATP5MF/TIMM13/ATP5F1A/ATP5F1B/CHCHD10/DYNLT1/ATP5F1C/ATP5IF1/NDUFA13/BID	17
GO:0009152	BP	GO:0009152	purine ribonucleotide biosynthetic process	19/622	173/18866	4.5929e-06	0.00013169	0.000107455	ATP5F1E/ATP5F1D/ATP5MC1/TMSB4X/NME3/APRT/ATP5MG/ATP5MC3/ATP5MF/ATP5F1A/ACSL4/ATP5F1B/NME4/ATP5F1C/NME1/TECR/CYC1/PDHB/PAPSS1	19
GO:0006122	BP	GO:0006122	mitochondrial electron transport, ubiquinol to cytochrome c	6/622	15/18866	4.86603e-06	0.000138696	0.000113172	UQCRQ/UQCRFS1/UQCR10/UQCR11/CYC1/UQCRC1	6
GO:0051098	BP	GO:0051098	regulation of binding	30/622	367/18866	5.0605e-06	0.000143391	0.000117002	RAMP1/LRPAP1/B2M/IFIT1/SLPI/CARD16/PARK7/TAF10/TMSB4X/PARP9/TXN/TMBIM6/WNT5A/FKBP1A/CCPG1/HMGB1/RAN/NME1/CTSZ/NFKBIA/TWIST1/STUB1/SUMO1/IFI16/DTX3L/ZNF593/ATP2A2/SP100/GREM2/LARP6	30
GO:0010951	BP	GO:0010951	negative regulation of endopeptidase activity	24/622	258/18866	5.15548e-06	0.000145228	0.000118501	IFI6/SERPINE2/SLPI/TIMP1/CST3/CARD16/PARK7/WFDC2/SERPINF1/BST2/SERPINA1/TIMP2/PEBP1/PRDX3/TFPI2/TNFAIP8/SPOCK1/HGF/COL6A3/BIN1/BEX3/CFLAR/IFI16/RARRES1	24
GO:0034976	BP	GO:0034976	response to endoplasmic reticulum stress	26/622	294/18866	5.31833e-06	0.000148944	0.000121534	ERP29/CCL2/PDIA3/PDIA6/WIPI1/PARK7/RCN3/EIF2AK2/NFE2L2/SDF2L1/LMNA/MYDGF/CALR/TMBIM6/ERP44/YIF1A/UBXN1/P4HB/ACADVL/AGR2/STUB1/MANF/ERLEC1/TXNDC12/ATP2A2/UGGT2	26
GO:0032496	BP	GO:0032496	response to lipopolysaccharide	28/622	334/18866	6.48732e-06	0.000180633	0.000147391	DCN/CCL2/SLPI/CXCL1/CARD16/MGST1/CXCL2/NFKB1/GSTP1/CXCL3/PRDX2/SPARC/ADH5/WNT5A/COMT/PRDX3/HMGB1/CD68/NFKBIA/TSPO/PYCARD/TNFAIP3/IL24/ATP2A2/ASS1/BDKRB1/PDE4B/IL1B	28
GO:0046390	BP	GO:0046390	ribose phosphate biosynthetic process	20/622	194/18866	6.83165e-06	0.000189127	0.000154322	ATP5F1E/ATP5F1D/ATP5MC1/TMSB4X/NME3/APRT/ATP5MG/TKT/ATP5MC3/ATP5MF/ATP5F1A/ACSL4/ATP5F1B/NME4/ATP5F1C/NME1/TECR/CYC1/PDHB/PAPSS1	20
GO:0032507	BP	GO:0032507	maintenance of protein location in cell	11/622	64/18866	6.95718e-06	0.000191501	0.000156259	PARK7/SRGN/TMSB4X/TXN/CHCHD10/ARL2/GPAA1/RER1/TSPO/KDELR1/SP100	11
GO:0072595	BP	GO:0072595	maintenance of protein localization in organelle	9/622	42/18866	7.31342e-06	0.000200163	0.000163327	PARK7/TXN/CHCHD10/ARL2/GPAA1/RER1/TSPO/KDELR1/SP100	9
GO:0006457	BP	GO:0006457	protein folding	22/622	230/18866	8.12425e-06	0.000221099	0.00018041	B2M/PPIB/ERP29/PDIA3/PPIC/PDIA6/PRDX4/GRN/CALR/SIL1/ERP44/CCT6A/UBXN1/P4HB/FKBP1A/CCT5/PFDN2/MESD/CRTAP/CCT3/CCT7/CD74	22
GO:0060070	BP	GO:0060070	canonical Wnt signaling pathway	28/622	339/18866	8.57751e-06	0.000232123	0.000189405	IGFBP4/PSME2/SFRP1/PSMB3/NFKB1/PSMB8/PSMB6/PSMA5/PSMA7/PSMB9/PSMD8/PSMB5/PSMA3/PSMB1/PSMA4/PSME1/WNT5A/PSMB2/PSMD1/MDK/NR4A2/PSMD7/PSMC5/RBX1/PSMA1/COL1A1/PSMC4/IGFBP2	28
GO:0009165	BP	GO:0009165	nucleotide biosynthetic process	24/622	266/18866	8.67777e-06	0.000232419	0.000189647	NNMT/ATP5F1E/ATP5F1D/ATP5MC1/TMSB4X/NME3/APRT/ATP5MG/PARP9/ATP5MC3/ATP5MF/ATP5F1A/KYNU/ACSL4/ATP5F1B/NME4/ATP5F1C/NME1/ME1/TECR/CYC1/QPRT/PDHB/PAPSS1	24
GO:0019883	BP	GO:0019883	antigen processing and presentation of endogenous antigen	7/622	24/18866	8.68495e-06	0.000232419	0.000189647	HLA-A/HLA-C/HLA-B/B2M/HLA-F/TAP1/CD74	7
GO:0048207	BP	GO:0048207	vesicle targeting, rough ER to cis-Golgi	11/622	66/18866	9.46703e-06	0.000250564	0.000204453	CTSC/SERPINA1/TMED10/CTSZ/CD59/TRAPPC1/PDCD6/NAPA/ANKRD28/TRAPPC4/AREG	11
GO:0048208	BP	GO:0048208	COPII vesicle coating	11/622	66/18866	9.46703e-06	0.000250564	0.000204453	CTSC/SERPINA1/TMED10/CTSZ/CD59/TRAPPC1/PDCD6/NAPA/ANKRD28/TRAPPC4/AREG	11
GO:0045930	BP	GO:0045930	negative regulation of mitotic cell cycle	28/622	341/18866	9.57354e-06	0.000251999	0.000205623	CCL2/PSME2/PSMB3/PSMB8/RGCC/TIMP2/PSMB6/PSMA5/PSMA7/PSMB9/PSMD8/PNPT1/AURKAIP1/PRMT1/PSMB5/PSMA3/PSMB1/NAA10/PSMA4/PSME1/PSMB2/PSMD1/PSMD7/PSMC5/RBX1/PRKDC/PSMA1/PSMC4	28
GO:0051271	BP	GO:0051271	negative regulation of cellular component movement	31/622	400/18866	1.03643e-05	0.00027133	0.000221397	DCN/CCL2/FBLN1/TIMP1/COL3A1/FGF2/SFRP1/SERPINF1/BST2/IFITM1/GSTP1/NFE2L2/RGCC/ENG/CALR/CYP1B1/WNT5A/PTN/NR2F2/THY1/HMGB1/STRAP/HYAL2/BIN1/IL24/EMILIN1/CD74/SP100/APOD/NRG1/STARD13	31
GO:1901293	BP	GO:1901293	nucleoside phosphate biosynthetic process	24/622	269/18866	1.04839e-05	0.000272978	0.000222742	NNMT/ATP5F1E/ATP5F1D/ATP5MC1/TMSB4X/NME3/APRT/ATP5MG/PARP9/ATP5MC3/ATP5MF/ATP5F1A/KYNU/ACSL4/ATP5F1B/NME4/ATP5F1C/NME1/ME1/TECR/CYC1/QPRT/PDHB/PAPSS1	24
GO:0010389	BP	GO:0010389	regulation of G2/M transition of mitotic cell cycle	20/622	200/18866	1.07865e-05	0.000278729	0.000227435	PSME2/PSMB3/PSMB8/PSMB6/PSMA5/PSMA7/PSMB9/PSMD8/PSMB5/PSMA3/PSMB1/PSMA4/PSME1/PSMB2/PSMD1/PSMD7/PSMC5/RBX1/PSMA1/PSMC4	20
GO:0002720	BP	GO:0002720	positive regulation of cytokine production involved in immune response	10/622	55/18866	1.08205e-05	0.000278729	0.000227435	HLA-A/B2M/CD81/IL1R1/HLA-F/DDX58/NR4A3/WNT5A/CD74/IL1B	10
GO:0050851	BP	GO:0050851	antigen receptor-mediated signaling pathway	27/622	325/18866	1.11493e-05	0.000284377	0.000232043	HLA-A/CD81/PSME2/PSMB3/NFKB1/GBP1/PSMB8/PSMB6/PSMA5/PSMA7/PSMB9/PSMD8/PSMB5/PSMA3/PSMB1/PSMA4/PSME1/PSMB2/PSMD1/LGALS3/THY1/PSMD7/NECTIN2/PSMC5/PSMA1/PSMC4/PDE4B	27
GO:1901988	BP	GO:1901988	negative regulation of cell cycle phase transition	24/622	270/18866	1.11578e-05	0.000284377	0.000232043	CCL2/PSME2/PSMB3/PSMB8/RGCC/PSMB6/PSMA5/PSMA7/PSMB9/PSMD8/PRMT1/PSMB5/PSMA3/PSMB1/PSMA4/PSME1/PSMB2/PSMD1/PSMD7/PSMC5/RBX1/PRKDC/PSMA1/PSMC4	24
GO:0002483	BP	GO:0002483	antigen processing and presentation of endogenous peptide antigen	6/622	17/18866	1.13716e-05	0.000286791	0.000234013	HLA-A/HLA-C/HLA-B/B2M/HLA-F/TAP1	6
GO:0019885	BP	GO:0019885	antigen processing and presentation of endogenous peptide antigen via MHC class I	6/622	17/18866	1.13716e-05	0.000286791	0.000234013	HLA-A/HLA-C/HLA-B/B2M/HLA-F/TAP1	6
GO:2000146	BP	GO:2000146	negative regulation of cell motility	29/622	365/18866	1.24839e-05	0.000313203	0.000255564	DCN/CCL2/FBLN1/TIMP1/COL3A1/FGF2/SFRP1/SERPINF1/BST2/IFITM1/GSTP1/NFE2L2/RGCC/ENG/CALR/CYP1B1/PTN/NR2F2/THY1/HMGB1/STRAP/HYAL2/IL24/EMILIN1/CD74/SP100/APOD/NRG1/STARD13	29
GO:0048194	BP	GO:0048194	Golgi vesicle budding	12/622	81/18866	1.31288e-05	0.00032685	0.0002667	CTSC/SERPINA1/TMED10/TMED9/CTSZ/CD59/TRAPPC1/PDCD6/NAPA/ANKRD28/TRAPPC4/AREG	12
GO:0009260	BP	GO:0009260	ribonucleotide biosynthetic process	19/622	186/18866	1.31636e-05	0.00032685	0.0002667	ATP5F1E/ATP5F1D/ATP5MC1/TMSB4X/NME3/APRT/ATP5MG/ATP5MC3/ATP5MF/ATP5F1A/ACSL4/ATP5F1B/NME4/ATP5F1C/NME1/TECR/CYC1/PDHB/PAPSS1	19
GO:0006903	BP	GO:0006903	vesicle targeting	13/622	95/18866	1.4006e-05	0.000345984	0.000282313	CTSC/WIPI1/SERPINA1/TMED10/TMED9/CTSZ/CD59/TRAPPC1/PDCD6/NAPA/ANKRD28/TRAPPC4/AREG	13
GO:0030336	BP	GO:0030336	negative regulation of cell migration	28/622	350/18866	1.5497e-05	0.000380864	0.000310773	DCN/CCL2/TIMP1/COL3A1/FGF2/SFRP1/SERPINF1/BST2/IFITM1/GSTP1/NFE2L2/RGCC/ENG/CALR/CYP1B1/PTN/NR2F2/THY1/HMGB1/STRAP/HYAL2/IL24/EMILIN1/CD74/SP100/APOD/NRG1/STARD13	28
GO:0002718	BP	GO:0002718	regulation of cytokine production involved in immune response	12/622	83/18866	1.69328e-05	0.000413696	0.000337564	HLA-A/B2M/CD81/IL1R1/HLA-F/BST2/DDX58/NR4A3/WNT5A/CD74/CUEDC2/IL1B	12
GO:0038093	BP	GO:0038093	Fc receptor signaling pathway	22/622	241/18866	1.70047e-05	0.000413696	0.000337564	PSME2/PSMB3/NFKB1/PSMB8/NR4A3/PSMB6/PSMA5/PSMA7/PSMB9/PSMD8/PSMB5/PSMA3/PSMB1/PSMA4/PSME1/PSMB2/PSMD1/PSMD7/PSMC5/ARPC3/PSMA1/PSMC4	22
GO:0002832	BP	GO:0002832	negative regulation of response to biotic stimulus	13/622	98/18866	1.97055e-05	0.000476993	0.000389212	HLA-A/HLA-B/CARD16/HLA-F/GRN/HTRA1/PARP14/C1QBP/PRDX2/ADAR/SAMHD1/TNFAIP3/IFI16	13
GO:0032963	BP	GO:0032963	collagen metabolic process	14/622	113/18866	2.10228e-05	0.000506334	0.000413153	CTSK/HIF1A/MMP3/CST3/MMP7/MFAP4/RCN3/RGCC/ENG/COL1A2/P3H4/COL1A1/EMILIN1/LARP6	14
GO:0040013	BP	GO:0040013	negative regulation of locomotion	30/622	397/18866	2.32414e-05	0.000549067	0.000448022	DCN/CCL2/FBLN1/TIMP1/COL3A1/FGF2/SFRP1/SERPINF1/BST2/IFITM1/GSTP1/NFE2L2/RGCC/ENG/CALR/CYP1B1/WNT5A/PTN/NR2F2/THY1/HMGB1/STRAP/HYAL2/IL24/EMILIN1/CD74/SP100/APOD/NRG1/STARD13	30
GO:0042176	BP	GO:0042176	regulation of protein catabolic process	30/622	397/18866	2.32414e-05	0.000549067	0.000448022	SERPINE2/CD81/TIMP1/CST3/OAZ1/PSME2/CTSC/ATRAID/PARK7/NFE2L2/UQCC2/TIMP2/VPS28/PSME1/WNT5A/CTSA/PSMD1/UBXN1/ATP5IF1/STUB1/TNFAIP3/RBX1/SUMO1/TIPARP/ERLEC1/NDUFA13/PSMC4/HMGCR/NRG1/IL1B	30
GO:0042493	BP	GO:0042493	response to drug	30/622	397/18866	2.32414e-05	0.000549067	0.000448022	TNFRSF11B/B2M/STAT1/NNMT/CST3/SST/RPN2/SFRP1/MT2A/MGST1/NFE2L2/CYBA/TIMP2/ENG/CALR/SLC1A2/COMT/MDK/PTN/NME1/TOP1/TSPO/COL1A1/TP53I13/UCHL1/ASS1/APOD/IGFBP2/PDE4B/IL1B	30
GO:0043200	BP	GO:0043200	response to amino acid	14/622	114/18866	2.3253e-05	0.000549067	0.000448022	SST/COL3A1/PDGFRA/CFL1/GSTP1/CYBA/LAMTOR2/TMBIM6/COL1A2/SLC1A2/PTN/LAMTOR1/COL1A1/ASS1	14
GO:0010948	BP	GO:0010948	negative regulation of cell cycle process	28/622	359/18866	2.45891e-05	0.000577783	0.000471454	CCL2/PSME2/PSMB3/PSMB8/RGCC/PSMB6/PSMA5/PSMA7/PSMB9/CALR/PSMD8/AURKAIP1/PRMT1/PSMB5/PSMA3/PSMB1/NAA10/PSMA4/PSME1/PSMB2/PSMD1/CHMP2A/PSMD7/PSMC5/RBX1/PRKDC/PSMA1/PSMC4	28
GO:0002685	BP	GO:0002685	regulation of leukocyte migration	20/622	212/18866	2.53677e-05	0.000592409	0.000483388	CCL2/CD81/IL1R1/RARRES2/CD99/C1QBP/CALR/CCL7/WNT5A/MDK/LGALS3/PTN/THY1/HMGB1/PYCARD/EMILIN1/ECM1/CD74/APOD/BDKRB1	20
GO:0090114	BP	GO:0090114	COPII-coated vesicle budding	11/622	73/18866	2.54575e-05	0.000592409	0.000483388	CTSC/SERPINA1/TMED10/CTSZ/CD59/TRAPPC1/PDCD6/NAPA/ANKRD28/TRAPPC4/AREG	11
GO:2001236	BP	GO:2001236	regulation of extrinsic apoptotic signaling pathway	17/622	162/18866	2.62296e-05	0.000607443	0.000495655	IFI6/PDIA3/SFRP1/PARK7/GSTP1/LMNA/ITM2C/PRDX2/LGALS3/HGF/HYAL2/PYCARD/TNFAIP3/CFLAR/BID/SP100/IL1B	17
GO:0032481	BP	GO:0032481	positive regulation of type I interferon production	11/622	74/18866	2.9025e-05	0.000668963	0.000545854	STAT1/NFKB1/DDX58/POLR2L/IFIH1/IRF7/POLR2K/IFI16/PRKDC/POLR2E/IRF1	11
GO:0006164	BP	GO:0006164	purine nucleotide biosynthetic process	19/622	197/18866	2.95966e-05	0.000678889	0.000553953	ATP5F1E/ATP5F1D/ATP5MC1/TMSB4X/NME3/APRT/ATP5MG/ATP5MC3/ATP5MF/ATP5F1A/ACSL4/ATP5F1B/NME4/ATP5F1C/NME1/TECR/CYC1/PDHB/PAPSS1	19
GO:0001101	BP	GO:0001101	response to acid chemical	15/622	132/18866	3.04959e-05	0.000696204	0.000568081	AKR1B1/SST/COL3A1/PDGFRA/CFL1/GSTP1/CYBA/LAMTOR2/TMBIM6/COL1A2/SLC1A2/PTN/LAMTOR1/COL1A1/ASS1	15
GO:0031348	BP	GO:0031348	negative regulation of defense response	23/622	269/18866	3.14068e-05	0.000713615	0.000582289	HLA-A/HLA-B/HLA-F/SERPINF1/NFKB1/CHID1/GSTP1/GRN/HTRA1/PARP14/C1QBP/ADAR/SAMHD1/MDK/HGF/TNFAIP6/PYCARD/TNFAIP3/IFI16/PSMA1/METRNL/CUEDC2/APOD	23
GO:2001234	BP	GO:2001234	negative regulation of apoptotic signaling pathway	21/622	233/18866	3.17842e-05	0.0007188	0.000586519	IFI6/HIF1A/PARK7/GSTP1/NFE2L2/SLC25A5/LMNA/PRDX2/TMBIM6/BDKRB2/PRELID1/LGALS3/NR4A2/HGF/TNFAIP3/CFLAR/NDUFA13/BID/TXNDC12/CD74/IL1B	21
GO:0048545	BP	GO:0048545	response to steroid hormone	27/622	346/18866	3.38979e-05	0.00076302	0.000622601	IGFBP7/SST/SFRP1/PARK7/SERPINF1/KLF9/NR4A3/GSTP1/CYBA/SCGB2A1/ENG/DDX5/CALR/SPARC/ATP2B1/MDK/PTN/RWDD1/TSPO/CFLAR/UBE2L3/PHB2/COL1A1/PLPP1/ASS1/IGFBP2/AREG	27
GO:1902749	BP	GO:1902749	regulation of cell cycle G2/M phase transition	20/622	217/18866	3.54676e-05	0.000794639	0.000648401	PSME2/PSMB3/PSMB8/PSMB6/PSMA5/PSMA7/PSMB9/PSMD8/PSMB5/PSMA3/PSMB1/PSMA4/PSME1/PSMB2/PSMD1/PSMD7/PSMC5/RBX1/PSMA1/PSMC4	20
GO:0000302	BP	GO:0000302	response to reactive oxygen species	21/622	235/18866	3.60641e-05	0.000804262	0.000656254	STAT1/MMP3/CST3/NQO1/PARK7/PDGFRA/NR4A3/GSTP1/NFE2L2/TXN/CYP1B1/PRDX2/PRDX3/HGF/HYAL2/TNFAIP3/CFLAR/PRDX1/COL1A1/APOD/AREG	21
GO:0002367	BP	GO:0002367	cytokine production involved in immune response	13/622	104/18866	3.74512e-05	0.000831348	0.000678355	HLA-A/B2M/CD81/IL1R1/HLA-F/BST2/DDX58/NR4A3/WNT5A/KDELR1/CD74/CUEDC2/IL1B	13
GO:0001936	BP	GO:0001936	regulation of endothelial cell proliferation	18/622	184/18866	3.94765e-05	0.000872286	0.000711759	HIF1A/CCL2/STAT1/FGF2/CYBA/RGCC/NR4A1/MYDGF/ATP5F1A/EGFL7/SPARC/WNT5A/MDK/NR2F2/HMGB1/ATP5IF1/PDCD6/ECM1	18
GO:0002697	BP	GO:0002697	regulation of immune effector process	33/622	470/18866	4.04276e-05	0.000889222	0.000725578	HLA-A/HLA-B/B2M/IFIT1/STAT1/CD81/IL1R1/HLA-F/BST2/DDX58/C1S/NR4A3/GRN/C1R/PARP9/HTRA1/C1QBP/IL13RA2/TMBIM6/WNT5A/HERC5/LGALS3/HMGB1/CD59/NECTIN2/LAMP1/PYCARD/TNFAIP3/DTX3L/PRKDC/CD74/CUEDC2/IL1B	33
GO:0006123	BP	GO:0006123	mitochondrial electron transport, cytochrome c to oxygen	6/622	21/18866	4.45436e-05	0.000970889	0.000792216	COX6A1/COX6B1/COX6C/COX5A/COX7B/NDUFA4	6
GO:0019646	BP	GO:0019646	aerobic electron transport chain	6/622	21/18866	4.45436e-05	0.000970889	0.000792216	COX6A1/COX6B1/COX6C/COX5A/COX7B/NDUFA4	6
GO:0051346	BP	GO:0051346	negative regulation of hydrolase activity	33/622	473/18866	4.57951e-05	0.000993672	0.000810806	IFI6/SERPINE2/IFIT1/SLPI/TIMP1/CST3/CARD16/PARK7/WFDC2/SERPINF1/BST2/SERPINA1/TIMP2/TMBIM6/PEBP1/UBXN1/LGALS3/PRDX3/TFPI2/FKBP1A/TNFAIP8/PTN/ARL2/SPOCK1/HGF/ATP5IF1/COL6A3/BIN1/BEX3/CFLAR/IFI16/ECM1/RARRES1	33
GO:0050688	BP	GO:0050688	regulation of defense response to virus	11/622	78/18866	4.79526e-05	0.00103582	0.000845196	IFIT1/STAT1/DDX58/PARP9/HTRA1/C1QBP/HERC5/PYCARD/TNFAIP3/DTX3L/IL1B	11
GO:1990266	BP	GO:1990266	neutrophil migration	14/622	122/18866	4.99601e-05	0.00107437	0.00087665	PPIB/CCL2/CXCL1/IL1R1/CXCL2/CD99/C1QBP/CXCL3/CCL7/MDK/LGALS3/CD74/PDE4B/IL1B	14
GO:0007584	BP	GO:0007584	response to nutrient	17/622	171/18866	5.24293e-05	0.00112245	0.000915888	TNFRSF11B/STAT1/SST/NQO1/SFRP1/TNC/GSTP1/KYNU/ACSL4/SPARC/ATP2B1/PTN/TSPO/COL1A1/ASS1/HMGCR/IGFBP2	17
GO:0006888	BP	GO:0006888	endoplasmic reticulum to Golgi vesicle-mediated transport	19/622	206/18866	5.47007e-05	0.0011659	0.000951339	CTSC/SERPINA1/LMAN2/TMED3/COPE/TMED10/YIF1A/TMED9/ERGIC3/CAPZB/CTSZ/CD59/TRAPPC1/PDCD6/KDELR1/NAPA/ANKRD28/TRAPPC4/AREG	19
GO:0071222	BP	GO:0071222	cellular response to lipopolysaccharide	19/622	208/18866	6.23566e-05	0.00131742	0.00107497	CCL2/CXCL1/CARD16/CXCL2/NFKB1/GSTP1/CXCL3/PRDX2/WNT5A/HMGB1/CD68/NFKBIA/TSPO/PYCARD/TNFAIP3/IL24/ASS1/PDE4B/IL1B	19
GO:0072522	BP	GO:0072522	purine-containing compound biosynthetic process	19/622	208/18866	6.23566e-05	0.00131742	0.00107497	ATP5F1E/ATP5F1D/ATP5MC1/TMSB4X/NME3/APRT/ATP5MG/ATP5MC3/ATP5MF/ATP5F1A/ACSL4/ATP5F1B/NME4/ATP5F1C/NME1/TECR/CYC1/PDHB/PAPSS1	19
GO:0044706	BP	GO:0044706	multi-multicellular organism process	20/622	226/18866	6.29951e-05	0.0013251	0.00108124	IGFBP7/SERPINE2/FBLN1/TIMP1/CST3/BSG/AKR1B1/MMP7/ADRA2C/C1QBP/CALR/ACSL4/COMT/HEXB/PRDX3/PTN/NR2F2/MAGED2/IGFBP2/IL1B	20
GO:0001818	BP	GO:0001818	negative regulation of cytokine production	27/622	360/18866	6.69721e-05	0.00140263	0.0011445	ISG15/CARD16/HLA-F/SRGN/BST2/NFKB1/DDX58/GBP1/TMSB4X/CHID1/GSTP1/RGCC/SSC5D/C1QBP/IFIH1/UBE2L6/HERC5/ATP2B1/HGF/HMGB1/TSPO/TWIST1/PYCARD/TNFAIP3/REL/CUEDC2/APOD	27
GO:0050680	BP	GO:0050680	negative regulation of epithelial cell proliferation	17/622	175/18866	7.01282e-05	0.00146237	0.00119325	B2M/CCL2/STAT1/SFRP1/SERPINF1/KLF9/RGCC/EREG/ATP5F1A/SPARC/WNT5A/PTN/NR2F2/ATP5IF1/STRAP/IFT57/PHB2	17
GO:0030199	BP	GO:0030199	collagen fibril organization	9/622	55/18866	7.12017e-05	0.00147836	0.00120629	COL3A1/LUM/COL14A1/CYP1B1/COL1A2/CRTAP/P3H4/COL1A1/EMILIN1	9
GO:0002687	BP	GO:0002687	positive regulation of leukocyte migration	15/622	142/18866	7.15689e-05	0.0014796	0.00120731	IL1R1/RARRES2/CD99/C1QBP/CALR/CCL7/WNT5A/MDK/LGALS3/PTN/THY1/HMGB1/PYCARD/CD74/BDKRB1	15
GO:0050777	BP	GO:0050777	negative regulation of immune response	16/622	159/18866	7.47176e-05	0.0015381	0.00125504	HLA-A/HLA-B/COL3A1/HLA-F/BST2/GRN/PARP14/IL13RA2/ADAR/SAMHD1/LGALS3/CD59/TNFAIP3/IFI16/PSMA1/CUEDC2	16
GO:0051235	BP	GO:0051235	maintenance of location	25/622	324/18866	7.866e-05	0.00161236	0.00131564	CEMIP/FGF2/PARK7/SRGN/NFKB1/TMSB4X/CYBA/YWHAB/TXN/CALR/CHCHD10/HEXB/FKBP1A/ARL2/ARHGAP21/GPAA1/THY1/NFKBIA/LTBP1/RER1/TSPO/KDELR1/SP100/BDKRB1/IL1B	25
GO:1903311	BP	GO:1903311	regulation of mRNA metabolic process	26/622	344/18866	8.0115e-05	0.00163432	0.00133355	PSME2/PSMB3/PSMB8/YWHAB/C1QBP/PRDX6/DDX5/PSMB6/PSMA5/PSMA7/PSMB9/PSMD8/PNPT1/PSMB5/PSMA3/PSMB1/PSMA4/PSME1/PSMB2/PSMD1/TENT5A/PSMD7/PSMC5/PUF60/PSMA1/PSMC4	26
GO:0097191	BP	GO:0097191	extrinsic apoptotic signaling pathway	20/622	230/18866	8.04097e-05	0.00163432	0.00133355	IFI6/IFI27/PDIA3/SFRP1/PARK7/GSTP1/LMNA/ITM2C/PRDX2/LGALS3/HGF/HYAL2/PYCARD/BEX3/TNFAIP3/CFLAR/NDUFA13/BID/SP100/IL1B	20
GO:0002700	BP	GO:0002700	regulation of production of molecular mediator of immune response	15/622	144/18866	8.40156e-05	0.00170043	0.0013875	HLA-A/B2M/CD81/IL1R1/HLA-F/BST2/DDX58/NR4A3/IL13RA2/TMBIM6/WNT5A/PRKDC/CD74/CUEDC2/IL1B	15
GO:0007565	BP	GO:0007565	female pregnancy	18/622	196/18866	9.01491e-05	0.00180937	0.00147639	IGFBP7/FBLN1/TIMP1/CST3/BSG/AKR1B1/MMP7/ADRA2C/C1QBP/CALR/ACSL4/COMT/PRDX3/PTN/NR2F2/MAGED2/IGFBP2/IL1B	18
GO:0060759	BP	GO:0060759	regulation of response to cytokine stimulus	18/622	196/18866	9.01491e-05	0.00180937	0.00147639	HIF1A/STAT1/IL1R1/CARD16/DDX58/GSTP1/PARP9/PARP14/IFIH1/ADAR/WNT5A/SAMHD1/IRF7/PYCARD/TNFAIP3/SUMO1/ECM1/CD74	18
GO:0002576	BP	GO:0002576	platelet degranulation	14/622	129/18866	9.229e-05	0.00184465	0.00150518	CD63/TIMP1/LGALS3BP/SRGN/TMSB4X/CHID1/SERPINA1/RARRES2/ISLR/SPARC/HGF/MANF/ECM1/MAGED2	14
GO:0060760	BP	GO:0060760	positive regulation of response to cytokine stimulus	9/622	57/18866	9.50118e-05	0.00189121	0.00154317	HIF1A/IL1R1/DDX58/PARP9/PARP14/IFIH1/WNT5A/IRF7/CD74	9
GO:0051651	BP	GO:0051651	maintenance of location in cell	19/622	216/18866	0.000103348	0.00204867	0.00167165	CEMIP/FGF2/PARK7/SRGN/TMSB4X/CYBA/TXN/CALR/CHCHD10/FKBP1A/ARL2/ARHGAP21/GPAA1/THY1/RER1/TSPO/KDELR1/SP100/BDKRB1	19
GO:0060326	BP	GO:0060326	cell chemotaxis	24/622	311/18866	0.000108477	0.00214152	0.00174742	PPIB/CCL2/CXCL1/FGF2/PDGFRA/CXCL2/TMSB4X/RARRES2/GSTP1/C1QBP/NR4A1/CXCL3/CALR/CCL7/WNT5A/MDK/LGALS3/PTN/HGF/HMGB1/GPR183/CD74/PDE4B/IL1B	24
GO:0001935	BP	GO:0001935	endothelial cell proliferation	18/622	199/18866	0.000109513	0.00215315	0.00175691	HIF1A/CCL2/STAT1/FGF2/CYBA/RGCC/NR4A1/MYDGF/ATP5F1A/EGFL7/SPARC/WNT5A/MDK/NR2F2/HMGB1/ATP5IF1/PDCD6/ECM1	18
GO:0010594	BP	GO:0010594	regulation of endothelial cell migration	20/622	238/18866	0.000128491	0.00251603	0.002053	DCN/HIF1A/FGF2/SERPINF1/TMSB4X/NFE2L2/GRN/RGCC/CALR/ATP5F1A/SPARC/ATP5F1B/WNT5A/SRPX2/PTN/NR2F2/HMGB1/PDCD6/SP100/STARD13	20
GO:0097530	BP	GO:0097530	granulocyte migration	15/622	150/18866	0.000133388	0.00260134	0.00212261	PPIB/CCL2/CXCL1/IL1R1/CXCL2/RARRES2/CD99/C1QBP/CXCL3/CCL7/MDK/LGALS3/CD74/PDE4B/IL1B	15
GO:0032480	BP	GO:0032480	negative regulation of type I interferon production	8/622	47/18866	0.000134704	0.00261641	0.00213491	ISG15/DDX58/IFIH1/UBE2L6/HERC5/PYCARD/TNFAIP3/REL	8
GO:0034504	BP	GO:0034504	protein localization to nucleus	22/622	277/18866	0.000137532	0.00266061	0.00217097	PARK7/PARP9/LMNA/TXN/CALR/CCT6A/CHCHD10/ARL2/CCT5/RAN/NFKBIA/MDFIC/HYAL2/CCT3/SUMO1/DTX3L/PHB2/CCT7/COL1A1/SP100/APOD/TMEM98	22
GO:0032755	BP	GO:0032755	positive regulation of interleukin-6 production	11/622	88/18866	0.000146585	0.00282114	0.00230197	DDX58/CYBA/EREG/IFIH1/WNT5A/HMGB1/HYAL2/TWIST1/PYCARD/CD74/IL1B	11
GO:0030593	BP	GO:0030593	neutrophil chemotaxis	12/622	103/18866	0.000147002	0.00282114	0.00230197	PPIB/CCL2/CXCL1/CXCL2/C1QBP/CXCL3/CCL7/MDK/LGALS3/CD74/PDE4B/IL1B	12
GO:0071219	BP	GO:0071219	cellular response to molecule of bacterial origin	19/622	222/18866	0.000148169	0.00283226	0.00231104	CCL2/CXCL1/CARD16/CXCL2/NFKB1/GSTP1/CXCL3/PRDX2/WNT5A/HMGB1/CD68/NFKBIA/TSPO/PYCARD/TNFAIP3/IL24/ASS1/PDE4B/IL1B	19
GO:1903829	BP	GO:1903829	positive regulation of cellular protein localization	25/622	338/18866	0.000153321	0.00291271	0.00237669	CEMIP/CD81/OAZ1/PARK7/PARP9/YWHAB/VPS28/CCT6A/FIS1/LGALS3/LEPROT/PTN/CCT5/AGR2/RAN/MESD/RER1/HYAL2/B3GAT3/CCT3/DTX3L/UBE2L3/BID/CCT7/IL1B	25
GO:0051100	BP	GO:0051100	negative regulation of binding	16/622	169/18866	0.000153587	0.00291271	0.00237669	LRPAP1/B2M/IFIT1/SLPI/CARD16/PARK7/TMSB4X/TMBIM6/CTSZ/NFKBIA/STUB1/SUMO1/IFI16/ZNF593/ATP2A2/SP100	16
GO:0010498	BP	GO:0010498	proteasomal protein catabolic process	32/622	483/18866	0.000155366	0.00292344	0.00238543	IFI27/PSME2/PARK7/PSMB3/RCN3/PSMB8/NFE2L2/SDF2L1/PSMB6/PSMA5/PSMA7/PSMB9/PSMD8/PSMB5/PSMA3/PSMB1/PSMA4/PSME1/PSMB2/PSMD1/UBXN1/PSMD7/PSMC5/STUB1/ANAPC11/RBX1/SUMO1/ERLEC1/PSMA1/PSMC4/UCHL1/UGGT2	32
GO:0051051	BP	GO:0051051	negative regulation of transport	32/622	483/18866	0.000155366	0.00292344	0.00238543	LRPAP1/SERPINE2/ERP29/OAZ1/SFRP1/HLA-F/PARK7/ADRA2C/SRGN/IL11/BST2/NFKB1/RGCC/SLC25A5/TXN/IL13RA2/TMBIM6/COMT/LGALS3/HMGB1/MDFIC/BIN1/TWIST1/PNKD/SUMO1/ERLEC1/CD74/SP100/HMGCR/APOD/NRG1/IL1B	32
GO:0016050	BP	GO:0016050	vesicle organization	25/622	340/18866	0.000168012	0.00314909	0.00256956	SERPINE2/MX1/CTSC/MX2/SRGN/SERPINA1/VPS28/CALR/TMED10/TMED9/CHMP2A/SCARB2/CTSZ/CD59/NECTIN2/LAMTOR1/SAMD9/TRAPPC1/PDCD6/TAP1/NAPA/ANKRD28/DNM1/TRAPPC4/AREG	25
GO:0030212	BP	GO:0030212	hyaluronan metabolic process	7/622	37/18866	0.000178022	0.00332377	0.0027121	CEMIP/FGF2/NFKB1/HEXB/HGF/HYAL2/IL1B	7
GO:0045765	BP	GO:0045765	regulation of angiogenesis	28/622	403/18866	0.000181902	0.0033831	0.00276051	DCN/HIF1A/STAT1/FGF2/SFRP1/SERPINF1/NFE2L2/GRN/CHI3L1/RGCC/ENG/MYDGF/CYP1B1/SPARC/WNT5A/SRPX2/RNH1/MDK/PTN/HGF/TWIST1/TNFAIP3/PDCD6/EMILIN1/ECM1/SP100/STARD13/IL1B	28
GO:0045824	BP	GO:0045824	negative regulation of innate immune response	9/622	62/18866	0.000185097	0.00342928	0.00279819	HLA-A/HLA-B/HLA-F/GRN/PARP14/ADAR/SAMHD1/TNFAIP3/IFI16	9
GO:0033157	BP	GO:0033157	regulation of intracellular protein transport	21/622	264/18866	0.000189601	0.00349927	0.0028553	IFI27/CEMIP/CD81/OAZ1/PARK7/YWHAB/TXN/NUCB1/FIS1/LEPROT/RAN/ATP5IF1/MDFIC/HYAL2/B3GAT3/ERLEC1/UBE2L3/BID/SP100/APOD/IL1B	21
GO:0043434	BP	GO:0043434	response to peptide hormone	30/622	447/18866	0.000198253	0.00364498	0.0029742	STAT1/TIMP1/BSG/NFKB1/NR4A3/ATP6V0B/RARRES2/GSTP1/NFE2L2/APRT/CYBA/EREG/NR4A1/PNPT1/RHOQ/SPARC/ATP2B1/LEPROT/NR4A2/AGTRAP/RAB31/CFLAR/PRKDC/COL1A1/CYC1/STAT2/GDF15/ASS1/AREG/IL1B	30
GO:0030522	BP	GO:0030522	intracellular receptor signaling pathway	21/622	265/18866	0.000199718	0.00365795	0.00298478	SFRP1/PARK7/DDX58/NR4A3/SCGB2A1/C1QBP/NR4A1/DDX5/IFIH1/CALR/CREM/IRF7/NR2F2/RWDD1/NR4A2/NFKBIA/CRABP2/TWIST1/TNFAIP3/PHB2/PLPP1	21
GO:0009612	BP	GO:0009612	response to mechanical stimulus	18/622	209/18866	0.000203018	0.00370431	0.0030226	DCN/SERPINE2/STAT1/MMP7/COL3A1/NFKB1/TNC/CYBA/CHI3L1/ENG/MDK/PTN/NFKBIA/COL1A1/BDKRB1/IGFBP2/IRF1/IL1B	18
GO:0010821	BP	GO:0010821	regulation of mitochondrion organization	17/622	191/18866	0.000204573	0.00371859	0.00303426	DCN/HIF1A/PARK7/YWHAB/SLC25A5/LMNA/CHCHD10/FIS1/PRELID1/LEPROT/HGF/ATP5IF1/TSPO/PYCARD/UBE2L3/BID/STAT2	17
GO:1904851	BP	GO:1904851	positive regulation of establishment of protein localization to telomere	4/622	10/18866	0.000209692	0.00379376	0.00309559	CCT6A/CCT5/CCT3/CCT7	4
GO:0002711	BP	GO:0002711	positive regulation of T cell mediated immunity	8/622	50/18866	0.000210861	0.00379376	0.00309559	HLA-A/HLA-B/B2M/CD81/IL1R1/HLA-F/NECTIN2/IL1B	8
GO:0048524	BP	GO:0048524	positive regulation of viral process	12/622	107/18866	0.000211494	0.00379376	0.00309559	PPIB/IFIT1/CFL1/POLR2L/ADAR/HACD3/CHMP2A/P4HB/MDFIC/POLR2K/POLR2E/CD74	12
GO:1903201	BP	GO:1903201	regulation of oxidative stress-induced cell death	10/622	77/18866	0.000211858	0.00379376	0.00309559	HIF1A/MMP3/PARK7/NR4A3/NFE2L2/TXN/P4HB/HGF/NCOA7/SLC7A11	10
GO:0043542	BP	GO:0043542	endothelial cell migration	22/622	286/18866	0.000216868	0.00386908	0.00315705	DCN/HIF1A/FGF2/SERPINF1/TMSB4X/NFE2L2/GRN/RGCC/NR4A1/CALR/CYP1B1/ATP5F1A/SPARC/ATP5F1B/WNT5A/SRPX2/PTN/NR2F2/HMGB1/PDCD6/SP100/STARD13	22
GO:0002698	BP	GO:0002698	negative regulation of immune effector process	13/622	124/18866	0.000230492	0.00409697	0.00334301	HLA-A/HLA-B/HLA-F/BST2/GRN/HTRA1/C1QBP/IL13RA2/TMBIM6/LGALS3/CD59/PRKDC/CUEDC2	13
GO:0007599	BP	GO:0007599	hemostasis	25/622	348/18866	0.000240071	0.00425156	0.00346914	SERPINE2/FBLN1/COL3A1/PLSCR1/PDGFRA/ADRA2C/SERPINA1/NFE2L2/PLAU/C1QBP/MYL9/CSRP1/PRDX2/COL1A2/PLAT/PROCR/TFPI2/CAPZB/ANXA7/CD59/C1GALT1C1/FIBP/COL1A1/SLC7A11/IRF1	25
GO:0030278	BP	GO:0030278	regulation of ossification	18/622	212/18866	0.000242155	0.00427274	0.00348643	ISG15/HIF1A/CEBPD/TWIST2/SFRP1/ATRAID/SRGN/IFITM1/DDX5/WNT5A/ATP2B1/MDK/PTN/HGF/TWIST1/TMEM119/ECM1/AREG	18
GO:0045862	BP	GO:0045862	positive regulation of proteolysis	26/622	370/18866	0.000256623	0.00451151	0.00368125	PCOLCE/FBLN1/PSME2/CTSC/RCN3/NFE2L2/GRN/AURKAIP1/PSME1/FIS1/PRELID1/HMGB1/ATP5IF1/STUB1/PYCARD/BEX3/IFT57/CFLAR/RBX1/SUMO1/IFI16/PDCD6/NDUFA13/BID/PSMC4/IL1B	26
GO:0001503	BP	GO:0001503	ossification	28/622	412/18866	0.000261421	0.00456331	0.00372352	ISG15/CTSK/HIF1A/CEBPD/TWIST2/SFRP1/ATRAID/SRGN/TNC/IFITM1/CLEC11A/DDX5/ADAR/SPARC/COL1A2/ATP5F1B/WNT5A/ATP2B1/MDK/CDH11/PTN/HGF/MESD/TWIST1/TMEM119/COL1A1/ECM1/AREG	28
GO:0030324	BP	GO:0030324	lung development	16/622	177/18866	0.000261464	0.00456331	0.00372352	FGF2/RCN3/PDGFRA/FGF7/TNC/CHI3L1/SPARC/WNT5A/HSD11B1/PTN/AGR2/CRISPLD2/CTSZ/LIPA/SLC7A11/MAN2A1	16
GO:0032984	BP	GO:0032984	protein-containing complex disassembly	24/622	330/18866	0.000265101	0.00461007	0.00376168	CFL1/MRPL41/AURKAIP1/MRPS21/MRPL20/LIMA1/MRPS34/CHMP2A/TRMT112/MRPL36/CAPZB/MRPS15/MRPL34/ETF1/MRPL57/NAPA/MRPS16/MRPS36/MRPL40/MRPL47/MRPS10/MRPL3/MRPL13/MRPS7	24
GO:0071621	BP	GO:0071621	granulocyte chemotaxis	13/622	127/18866	0.000292102	0.00504321	0.00411511	PPIB/CCL2/CXCL1/CXCL2/RARRES2/C1QBP/CXCL3/CCL7/MDK/LGALS3/CD74/PDE4B/IL1B	13
GO:1900180	BP	GO:1900180	regulation of protein localization to nucleus	13/622	127/18866	0.000292102	0.00504321	0.00411511	PARK7/PARP9/LMNA/CCT6A/CCT5/RAN/MDFIC/HYAL2/CCT3/DTX3L/CCT7/APOD/TMEM98	13
GO:0050691	BP	GO:0050691	regulation of defense response to virus by host	7/622	40/18866	0.000295926	0.00509098	0.00415408	STAT1/DDX58/PARP9/PYCARD/TNFAIP3/DTX3L/IL1B	7
GO:0051604	BP	GO:0051604	protein maturation	22/622	293/18866	0.000304084	0.00521272	0.00425342	SERPINE2/CARD16/TMEM59/SRGN/PRDX4/SPCS1/C1R/ATP6AP2/PLAU/SPCS3/CALR/NAA10/PLAT/FKBP1A/SEC11A/CTSZ/STUB1/PYCARD/GCSH/NDUFAB1/IFI16/TMEM98	22
GO:0000086	BP	GO:0000086	G2/M transition of mitotic cell cycle	20/622	254/18866	0.000305445	0.00521748	0.0042573	PSME2/PSMB3/PSMB8/PSMB6/PSMA5/PSMA7/PSMB9/PSMD8/PSMB5/PSMA3/PSMB1/PSMA4/PSME1/PSMB2/PSMD1/PSMD7/PSMC5/RBX1/PSMA1/PSMC4	20
GO:0001667	BP	GO:0001667	ameboidal-type cell migration	31/622	481/18866	0.000316767	0.00539176	0.00439951	DCN/HIF1A/TIMP1/FGF2/FGF7/CFL1/SERPINF1/TMSB4X/ARID5B/NFE2L2/GRN/RGCC/LAMTOR2/C1QBP/NR4A1/CALR/CYP1B1/ATP5F1A/SPARC/ATP5F1B/WNT5A/SRPX2/PTN/NR2F2/HMGB1/STRAP/HYAL2/TWIST1/PDCD6/SP100/STARD13	31
GO:0070203	BP	GO:0070203	regulation of establishment of protein localization to telomere	4/622	11/18866	0.000320935	0.0054054	0.00441064	CCT6A/CCT5/CCT3/CCT7	4
GO:1904869	BP	GO:1904869	regulation of protein localization to Cajal body	4/622	11/18866	0.000320935	0.0054054	0.00441064	CCT6A/CCT5/CCT3/CCT7	4
GO:1904871	BP	GO:1904871	positive regulation of protein localization to Cajal body	4/622	11/18866	0.000320935	0.0054054	0.00441064	CCT6A/CCT5/CCT3/CCT7	4
GO:0010810	BP	GO:0010810	regulation of cell-substrate adhesion	18/622	217/18866	0.000322079	0.00540577	0.00441094	FBLN1/SFRP1/GBP1/PLAU/NINJ1/C1QBP/CALR/MDK/P4HB/COL8A1/PTN/ARL2/SPOCK1/AGR2/THY1/COL1A1/EMILIN1/APOD	18
GO:0030323	BP	GO:0030323	respiratory tube development	16/622	181/18866	0.000336568	0.00561929	0.00458517	FGF2/RCN3/PDGFRA/FGF7/TNC/CHI3L1/SPARC/WNT5A/HSD11B1/PTN/AGR2/CRISPLD2/CTSZ/LIPA/SLC7A11/MAN2A1	16
GO:0006026	BP	GO:0006026	aminoglycan catabolic process	9/622	67/18866	0.000337134	0.00561929	0.00458517	DCN/CEMIP/LUM/FGF2/CHI3L1/NAGLU/HEXB/BGN/HYAL2	9
GO:0036473	BP	GO:0036473	cell death in response to oxidative stress	11/622	97/18866	0.000348884	0.00579418	0.00472788	HIF1A/MMP3/PARK7/NR4A3/NFE2L2/TXN/CYP1B1/P4HB/HGF/NCOA7/SLC7A11	11
GO:0031647	BP	GO:0031647	regulation of protein stability	22/622	296/18866	0.000350033	0.00579418	0.00472788	PPIB/CD81/ATP1B3/PARK7/DDOST/GRN/SERF2/LMNA/ISOC2/CALR/CCT6A/CTSA/CCT5/CRTAP/LAMP1/STUB1/PYCARD/CCT3/SUMO1/PRKDC/PHB2/CCT7	22
GO:0031960	BP	GO:0031960	response to corticosteroid	15/622	164/18866	0.000355332	0.00586177	0.00478303	IGFBP7/SERPINF1/KLF9/GSTP1/CYBA/ENG/SPARC/ATP2B1/MDK/CFLAR/UBE2L3/COL1A1/ASS1/IGFBP2/AREG	15
GO:0010952	BP	GO:0010952	positive regulation of peptidase activity	17/622	201/18866	0.000373442	0.00613948	0.00500963	PCOLCE/FBLN1/PSME2/RCN3/GRN/PSME1/FIS1/PRELID1/HMGB1/PYCARD/BEX3/IFT57/CFLAR/IFI16/PDCD6/NDUFA13/BID	17
GO:0048732	BP	GO:0048732	gland development	29/622	443/18866	0.000379983	0.00621542	0.00507159	SERPINE2/HIF1A/CST3/SFRP1/PDGFRA/FGF7/SERPINF1/TAF10/TNC/ARID5B/APRT/PNPT1/PRDX2/OAS2/WNT5A/MDK/PTN/HGF/NME1/TSPO/TNFAIP3/CFLAR/LMO4/PRKDC/PHB2/ASS1/MAN2A1/NRG1/AREG	29
GO:0001959	BP	GO:0001959	regulation of cytokine-mediated signaling pathway	16/622	183/18866	0.000380641	0.00621542	0.00507159	HIF1A/STAT1/IL1R1/CARD16/GSTP1/PARP9/PARP14/ADAR/WNT5A/SAMHD1/IRF7/PYCARD/TNFAIP3/SUMO1/ECM1/CD74	16
GO:0002726	BP	GO:0002726	positive regulation of T cell cytokine production	5/622	20/18866	0.0003937	0.00639353	0.00521693	HLA-A/B2M/CD81/IL1R1/IL1B	5
GO:1901342	BP	GO:1901342	regulation of vasculature development	29/622	444/18866	0.000394204	0.00639353	0.00521693	DCN/HIF1A/STAT1/FGF2/SFRP1/SERPINF1/NFE2L2/GRN/CHI3L1/RGCC/ENG/MYDGF/CYP1B1/SPARC/WNT5A/SRPX2/RNH1/MDK/PTN/HGF/TWIST1/TNFAIP3/CFLAR/PDCD6/EMILIN1/ECM1/SP100/STARD13/IL1B	29
GO:0035967	BP	GO:0035967	cellular response to topologically incorrect protein	15/622	166/18866	0.000404563	0.00653954	0.00533606	CCL2/PDIA6/WIPI1/EIF2AK2/NFE2L2/SDF2L1/LMNA/MYDGF/CALR/TMBIM6/YIF1A/ACADVL/AGR2/STUB1/UGGT2	15
GO:0043161	BP	GO:0043161	proteasome-mediated ubiquitin-dependent protein catabolic process	28/622	424/18866	0.00041477	0.00668209	0.00545239	IFI27/PSME2/PARK7/PSMB3/PSMB8/NFE2L2/PSMB6/PSMA5/PSMA7/PSMB9/PSMD8/PSMB5/PSMA3/PSMB1/PSMA4/PSME1/PSMB2/PSMD1/UBXN1/PSMD7/PSMC5/STUB1/ANAPC11/RBX1/SUMO1/PSMA1/PSMC4/UCHL1	28
GO:0097529	BP	GO:0097529	myeloid leukocyte migration	18/622	222/18866	0.000424002	0.00680805	0.00555516	PPIB/CCL2/CD81/CXCL1/IL1R1/CXCL2/RARRES2/CD99/C1QBP/CXCL3/CCL7/MDK/LGALS3/HMGB1/EMILIN1/CD74/PDE4B/IL1B	18
GO:0010595	BP	GO:0010595	positive regulation of endothelial cell migration	13/622	132/18866	0.000425989	0.00681724	0.00556267	HIF1A/FGF2/TMSB4X/NFE2L2/GRN/CALR/ATP5F1A/SPARC/ATP5F1B/WNT5A/SRPX2/HMGB1/PDCD6	13
GO:0010632	BP	GO:0010632	regulation of epithelial cell migration	22/622	301/18866	0.000440201	0.00702135	0.00572921	DCN/HIF1A/FGF2/FGF7/SERPINF1/TMSB4X/NFE2L2/GRN/RGCC/CALR/ATP5F1A/SPARC/ATP5F1B/WNT5A/SRPX2/PTN/NR2F2/HMGB1/STRAP/PDCD6/SP100/STARD13	22
GO:0060541	BP	GO:0060541	respiratory system development	17/622	204/18866	0.000443301	0.00704747	0.00575052	FGF2/RCN3/PDGFRA/FGF7/TNC/CHI3L1/SPARC/WNT5A/HSD11B1/PTN/AGR2/CRISPLD2/CTSZ/LIPA/SLC7A11/ASS1/MAN2A1	17
GO:1903828	BP	GO:1903828	negative regulation of cellular protein localization	12/622	116/18866	0.000448866	0.00711245	0.00580355	TMEM59/PARK7/GBP1/TXN/RHOQ/LEPROT/MDFIC/LEPROTL1/ERLEC1/SP100/APOD/TMEM98	12
GO:0019693	BP	GO:0019693	ribose phosphate metabolic process	28/622	427/18866	0.000463756	0.00720387	0.00587814	HIF1A/ATP5F1E/ATP5F1D/ATP5MC1/TMSB4X/NME3/APRT/ATP5MG/TKT/ATP5MC3/ATP5MF/ATP5F1A/KYNU/RHOQ/ACSL4/ATP5F1B/NME4/ATP5F1C/NUDT5/RAN/NME1/TECR/HINT1/CYC1/PDHB/HMGCR/PAPSS1/PDE4B	28
GO:0007596	BP	GO:0007596	blood coagulation	24/622	343/18866	0.000464966	0.00720387	0.00587814	SERPINE2/FBLN1/COL3A1/PLSCR1/PDGFRA/ADRA2C/SERPINA1/NFE2L2/PLAU/C1QBP/MYL9/CSRP1/PRDX2/COL1A2/PLAT/PROCR/TFPI2/CAPZB/CD59/C1GALT1C1/FIBP/COL1A1/SLC7A11/IRF1	24
GO:0070202	BP	GO:0070202	regulation of establishment of protein localization to chromosome	4/622	12/18866	0.000468881	0.00720387	0.00587814	CCT6A/CCT5/CCT3/CCT7	4
GO:1903405	BP	GO:1903405	protein localization to nuclear body	4/622	12/18866	0.000468881	0.00720387	0.00587814	CCT6A/CCT5/CCT3/CCT7	4
GO:1903909	BP	GO:1903909	regulation of receptor clustering	4/622	12/18866	0.000468881	0.00720387	0.00587814	CD81/PTN/MESD/SLC7A11	4
GO:1904816	BP	GO:1904816	positive regulation of protein localization to chromosome, telomeric region	4/622	12/18866	0.000468881	0.00720387	0.00587814	CCT6A/CCT5/CCT3/CCT7	4
GO:1904867	BP	GO:1904867	protein localization to Cajal body	4/622	12/18866	0.000468881	0.00720387	0.00587814	CCT6A/CCT5/CCT3/CCT7	4
GO:0035966	BP	GO:0035966	response to topologically incorrect protein	17/622	205/18866	0.000468965	0.00720387	0.00587814	CCL2/PDIA6/WIPI1/EIF2AK2/NFE2L2/SDF2L1/LMNA/MYDGF/CALR/TMBIM6/ERP44/YIF1A/ACADVL/AGR2/STUB1/MANF/UGGT2	17
GO:0000413	BP	GO:0000413	protein peptidyl-prolyl isomerization	7/622	43/18866	0.00046959	0.00720387	0.00587814	PPIB/FKBP11/PPIC/FKBP10/FKBP2/FKBP7/FKBP1A	7
GO:0002369	BP	GO:0002369	T cell cytokine production	7/622	43/18866	0.00046959	0.00720387	0.00587814	HLA-A/B2M/CD81/IL1R1/HLA-F/KDELR1/IL1B	7
GO:1990542	BP	GO:1990542	mitochondrial transmembrane transport	11/622	101/18866	0.000495251	0.00757341	0.00617967	ATP5F1E/ATP5F1D/ATP5MC1/ATP5MG/ATP5MC3/ATP5MF/PNPT1/ATP5F1A/ATP5F1B/ATP5F1C/CYC1	11
GO:0046823	BP	GO:0046823	negative regulation of nucleocytoplasmic transport	5/622	21/18866	0.000502811	0.00764051	0.00623442	PARK7/TXN/MDFIC/SP100/APOD	5
GO:1903204	BP	GO:1903204	negative regulation of oxidative stress-induced neuron death	5/622	21/18866	0.000502811	0.00764051	0.00623442	HIF1A/PARK7/NR4A3/NCOA7/SLC7A11	5
GO:0034614	BP	GO:0034614	cellular response to reactive oxygen species	15/622	170/18866	0.000520766	0.00788846	0.00643674	MMP3/CST3/NQO1/PARK7/PDGFRA/NR4A3/NFE2L2/TXN/CYP1B1/PRDX2/PRDX3/HGF/TNFAIP3/CFLAR/PRDX1	15
GO:0042743	BP	GO:0042743	hydrogen peroxide metabolic process	8/622	57/18866	0.000530225	0.00800656	0.00653311	MMP3/PARK7/PRDX4/CYBA/PRDX6/PRDX2/PRDX3/PRDX1	8
GO:0071216	BP	GO:0071216	cellular response to biotic stimulus	19/622	246/18866	0.000543089	0.00817518	0.0066707	CCL2/CXCL1/CARD16/CXCL2/NFKB1/GSTP1/CXCL3/PRDX2/WNT5A/HMGB1/CD68/NFKBIA/TSPO/PYCARD/TNFAIP3/IL24/ASS1/PDE4B/IL1B	19
GO:0002724	BP	GO:0002724	regulation of T cell cytokine production	6/622	32/18866	0.000546336	0.00819844	0.00668968	HLA-A/B2M/CD81/IL1R1/HLA-F/IL1B	6
GO:0071774	BP	GO:0071774	response to fibroblast growth factor	14/622	153/18866	0.000550335	0.00823281	0.00671772	CCL2/FGF2/SFRP1/FGF7/TNC/POLR2L/NR4A1/WNT5A/HYAL2/POLR2K/FIBP/POLR2E/COL1A1/FLRT2	14
GO:0002262	BP	GO:0002262	myeloid cell homeostasis	14/622	154/18866	0.000587482	0.0087613	0.00714895	ISG15/B2M/HIF1A/STAT1/PRMT1/ADAR/P4HTM/HMGB1/ATP5IF1/PRDX1/PRKDC/TMEM14C/SLC7A11/PDE4B	14
GO:0050817	BP	GO:0050817	coagulation	24/622	349/18866	0.000595119	0.00880297	0.00718296	SERPINE2/FBLN1/COL3A1/PLSCR1/PDGFRA/ADRA2C/SERPINA1/NFE2L2/PLAU/C1QBP/MYL9/CSRP1/PRDX2/COL1A2/PLAT/PROCR/TFPI2/CAPZB/CD59/C1GALT1C1/FIBP/COL1A1/SLC7A11/IRF1	24
GO:0007566	BP	GO:0007566	embryo implantation	8/622	58/18866	0.000597586	0.00880297	0.00718296	IGFBP7/FBLN1/TIMP1/CST3/BSG/C1QBP/CALR/IL1B	8
GO:1900408	BP	GO:1900408	negative regulation of cellular response to oxidative stress	8/622	58/18866	0.000597586	0.00880297	0.00718296	HIF1A/PARK7/NR4A3/NFE2L2/TXN/HGF/NCOA7/SLC7A11	8
GO:1903202	BP	GO:1903202	negative regulation of oxidative stress-induced cell death	8/622	58/18866	0.000597586	0.00880297	0.00718296	HIF1A/PARK7/NR4A3/NFE2L2/TXN/HGF/NCOA7/SLC7A11	8
GO:0032069	BP	GO:0032069	regulation of nuclease activity	5/622	22/18866	0.000633183	0.00927064	0.00756456	OAS1/OAS3/TMBIM6/OAS2/HMGB1	5
GO:0034104	BP	GO:0034104	negative regulation of tissue remodeling	5/622	22/18866	0.000633183	0.00927064	0.00756456	TNFRSF11B/CST3/SFRP1/TMEM119/TNFAIP3	5
GO:0002456	BP	GO:0002456	T cell mediated immunity	11/622	104/18866	0.000636015	0.00928389	0.00757537	HLA-A/HLA-B/B2M/CD81/IL1R1/CTSC/HLA-F/HMGB1/NECTIN2/KDELR1/IL1B	11
GO:0002709	BP	GO:0002709	regulation of T cell mediated immunity	9/622	73/18866	0.000642681	0.00935285	0.00763164	HLA-A/HLA-B/B2M/CD81/IL1R1/HLA-F/HMGB1/NECTIN2/IL1B	9
GO:0043393	BP	GO:0043393	regulation of protein binding	17/622	211/18866	0.000651464	0.00945212	0.00771264	RAMP1/LRPAP1/B2M/IFIT1/SLPI/CARD16/PARK7/TMBIM6/WNT5A/FKBP1A/CCPG1/RAN/CTSZ/STUB1/DTX3L/ATP2A2/GREM2	17
GO:0032147	BP	GO:0032147	activation of protein kinase activity	23/622	331/18866	0.000666184	0.00963667	0.00786323	ERP29/CD81/FGF2/PARK7/ADRA2C/EIF2AK2/CHI3L1/RGCC/LAMTOR2/TXN/MAP2K2/MAP3K8/PRDX2/HACD3/WNT5A/HGF/MDFIC/MAP3K4/PHB2/CD74/GDF15/NRG1/IL1B	23
GO:0031102	BP	GO:0031102	neuron projection regeneration	8/622	59/18866	0.000671692	0.00965636	0.0078793	TNC/GRN/PTN/HGF/THY1/TSPO/PRRX1/APOD	8
GO:0002429	BP	GO:0002429	immune response-activating cell surface receptor signaling pathway	30/622	481/18866	0.00067356	0.00965636	0.0078793	HLA-A/CD81/PLSCR1/PSME2/PSMB3/NFKB1/GBP1/PSMB8/NR4A3/PSMB6/PSMA5/PSMA7/PSMB9/PSMD8/PSMB5/PSMA3/PSMB1/PSMA4/PSME1/PSMB2/PSMD1/LGALS3/THY1/PSMD7/NECTIN2/PSMC5/ARPC3/PSMA1/PSMC4/PDE4B	30
GO:0002757	BP	GO:0002757	immune response-activating signal transduction	30/622	481/18866	0.00067356	0.00965636	0.0078793	HLA-A/CD81/PLSCR1/PSME2/PSMB3/NFKB1/GBP1/PSMB8/NR4A3/PSMB6/PSMA5/PSMA7/PSMB9/PSMD8/PSMB5/PSMA3/PSMB1/PSMA4/PSME1/PSMB2/PSMD1/LGALS3/THY1/PSMD7/NECTIN2/PSMC5/ARPC3/PSMA1/PSMC4/PDE4B	30
GO:0051650	BP	GO:0051650	establishment of vesicle localization	17/622	212/18866	0.000687148	0.00982193	0.0080144	MX1/CTSC/MX2/WIPI1/SERPINA1/TMED10/TMED9/CTSZ/CD59/TMEM230/TRAPPC1/PDCD6/NAPA/ANKRD28/DNM1/TRAPPC4/AREG	17
GO:0010811	BP	GO:0010811	positive regulation of cell-substrate adhesion	12/622	122/18866	0.000708711	0.0101002	0.00824145	SFRP1/NINJ1/C1QBP/CALR/MDK/P4HB/COL8A1/PTN/ARL2/AGR2/THY1/EMILIN1	12
GO:0030595	BP	GO:0030595	leukocyte chemotaxis	18/622	232/18866	0.00071385	0.0101434	0.00827671	PPIB/CCL2/CXCL1/CXCL2/RARRES2/C1QBP/CXCL3/CALR/CCL7/WNT5A/MDK/LGALS3/PTN/HMGB1/GPR183/CD74/PDE4B/IL1B	18
GO:1902883	BP	GO:1902883	negative regulation of response to oxidative stress	8/622	60/18866	0.000753028	0.0106686	0.00870529	HIF1A/PARK7/NR4A3/NFE2L2/TXN/HGF/NCOA7/SLC7A11	8
GO:0044839	BP	GO:0044839	cell cycle G2/M phase transition	20/622	273/18866	0.000765287	0.0108105	0.00882105	PSME2/PSMB3/PSMB8/PSMB6/PSMA5/PSMA7/PSMB9/PSMD8/PSMB5/PSMA3/PSMB1/PSMA4/PSME1/PSMB2/PSMD1/PSMD7/PSMC5/RBX1/PSMA1/PSMC4	20
GO:0035458	BP	GO:0035458	cellular response to interferon-beta	5/622	23/18866	0.000787308	0.0109927	0.00896967	STAT1/PNPT1/IFI16/NDUFA13/IRF1	5
GO:0051457	BP	GO:0051457	maintenance of protein location in nucleus	5/622	23/18866	0.000787308	0.0109927	0.00896967	PARK7/TXN/CHCHD10/ARL2/SP100	5
GO:1901032	BP	GO:1901032	negative regulation of response to reactive oxygen species	5/622	23/18866	0.000787308	0.0109927	0.00896967	PARK7/NR4A3/NFE2L2/TXN/HGF	5
GO:1903206	BP	GO:1903206	negative regulation of hydrogen peroxide-induced cell death	5/622	23/18866	0.000787308	0.0109927	0.00896967	PARK7/NR4A3/NFE2L2/TXN/HGF	5
GO:0032355	BP	GO:0032355	response to estradiol	13/622	141/18866	0.000798914	0.0111225	0.00907559	CST3/NQO1/SFRP1/GSTP1/GPX4/CALR/PTN/NR2F2/CFLAR/COL1A1/ASS1/IGFBP2/AREG	13
GO:0032675	BP	GO:0032675	regulation of interleukin-6 production	14/622	159/18866	0.000806751	0.0111992	0.0091382	HLA-B/DDX58/CYBA/EREG/IFIH1/WNT5A/HGF/HMGB1/HYAL2/TWIST1/PYCARD/TNFAIP3/CD74/IL1B	14
GO:0051101	BP	GO:0051101	regulation of DNA binding	12/622	124/18866	0.000819329	0.0113411	0.00925401	PARK7/TAF10/TMSB4X/TXN/HMGB1/NME1/NFKBIA/TWIST1/SUMO1/IFI16/ZNF593/SP100	12
GO:0006027	BP	GO:0006027	glycosaminoglycan catabolic process	8/622	61/18866	0.000842101	0.0116229	0.00948395	DCN/CEMIP/LUM/FGF2/NAGLU/HEXB/BGN/HYAL2	8
GO:0032386	BP	GO:0032386	regulation of intracellular transport	24/622	358/18866	0.00084976	0.0116951	0.00954287	IFI27/CEMIP/CD81/OAZ1/MX2/PARK7/YWHAB/TXN/MAP2K2/NUCB1/FIS1/LEPROT/RAN/ATP5IF1/MDFIC/HYAL2/B3GAT3/LAMP1/ERLEC1/UBE2L3/BID/SP100/APOD/IL1B	24
GO:0009150	BP	GO:0009150	purine ribonucleotide metabolic process	26/622	401/18866	0.000861197	0.0118188	0.00964376	HIF1A/ATP5F1E/ATP5F1D/ATP5MC1/TMSB4X/NME3/APRT/ATP5MG/ATP5MC3/ATP5MF/ATP5F1A/KYNU/RHOQ/ACSL4/ATP5F1B/NME4/ATP5F1C/RAN/NME1/TECR/HINT1/CYC1/PDHB/HMGCR/PAPSS1/PDE4B	26
GO:0048872	BP	GO:0048872	homeostasis of number of cells	19/622	256/18866	0.000879157	0.012006	0.00979653	ISG15/B2M/HIF1A/STAT1/PRMT1/PRDX2/ADAR/P4HTM/HMGB1/ATP5IF1/LIPA/TNFAIP3/PRDX1/GPR183/PRKDC/TMEM14C/SLC7A11/CD74/PDE4B	19
GO:0030968	BP	GO:0030968	endoplasmic reticulum unfolded protein response	12/622	125/18866	0.000879825	0.012006	0.00979653	CCL2/PDIA6/WIPI1/EIF2AK2/NFE2L2/LMNA/MYDGF/CALR/YIF1A/ACADVL/AGR2/STUB1	12
GO:1900407	BP	GO:1900407	regulation of cellular response to oxidative stress	10/622	92/18866	0.000896191	0.0121721	0.0099321	HIF1A/MMP3/PARK7/NR4A3/NFE2L2/TXN/P4HB/HGF/NCOA7/SLC7A11	10
GO:1904814	BP	GO:1904814	regulation of protein localization to chromosome, telomeric region	4/622	14/18866	0.000899581	0.0121721	0.0099321	CCT6A/CCT5/CCT3/CCT7	4
GO:1990173	BP	GO:1990173	protein localization to nucleoplasm	4/622	14/18866	0.000899581	0.0121721	0.0099321	CCT6A/CCT5/CCT3/CCT7	4
GO:0030500	BP	GO:0030500	regulation of bone mineralization	9/622	77/18866	0.00095066	0.0128273	0.0104667	ISG15/HIF1A/ATRAID/SRGN/ATP2B1/PTN/TWIST1/TMEM119/ECM1	9
GO:0043491	BP	GO:0043491	protein kinase B signaling	20/622	278/18866	0.000957372	0.0128817	0.0105111	CCL2/FGF2/PARK7/RCN3/PDGFRA/FGF7/CHI3L1/ENG/EREG/C1QBP/TXN/MYDGF/HGF/HYAL2/CAVIN3/PDCD6/GDF15/NRG1/AREG/IL1B	20
GO:1901990	BP	GO:1901990	regulation of mitotic cell cycle phase transition	28/622	448/18866	0.000973655	0.0130643	0.0106601	CCL2/PSME2/PSMB3/PSMB8/RGCC/PSMB6/PSMA5/PSMA7/PSMB9/PSMD8/PRMT1/PSMB5/PSMA3/PSMB1/PSMA4/PSME1/PSMB2/PSMD1/LSM10/PSMD7/PSMC5/ANAPC11/RBX1/PRKDC/PSMA1/BID/PHB2/PSMC4	28
GO:1901654	BP	GO:1901654	response to ketone	16/622	200/18866	0.00100124	0.0133971	0.0109316	IGFBP7/AKR1B1/SFRP1/PARK7/SERPINF1/TNC/KLF9/CYBA/CALR/ATP2B1/PTN/RWDD1/NME1/TSPO/CFLAR/ASS1	16
GO:0043405	BP	GO:0043405	regulation of MAP kinase activity	23/622	342/18866	0.00103569	0.0138197	0.0112764	ERP29/CD81/FGF2/SFRP1/EIF2AK2/GSTP1/LAMTOR2/MAP2K2/MAP3K8/PRDX2/HACD3/WNT5A/DUSP14/HGF/MDFIC/HYAL2/MAP3K4/UCHL1/CD74/GDF15/HMGCR/NRG1/IL1B	23
GO:0002701	BP	GO:0002701	negative regulation of production of molecular mediator of immune response	6/622	36/18866	0.00105022	0.0139304	0.0113668	HLA-F/BST2/IL13RA2/TMBIM6/PRKDC/CUEDC2	6
GO:0060323	BP	GO:0060323	head morphogenesis	6/622	36/18866	0.00105022	0.0139304	0.0113668	PDGFRA/ARID5B/ATP6AP2/CRISPLD2/TIPARP/COL1A1	6
GO:0031099	BP	GO:0031099	regeneration	16/622	201/18866	0.00105553	0.0139304	0.0113668	NNMT/CD81/TNC/NR4A3/GSTP1/GRN/NINJ1/PNPT1/MDK/PTN/HGF/THY1/TSPO/PRRX1/CFLAR/APOD	16
GO:0010171	BP	GO:0010171	body morphogenesis	7/622	49/18866	0.00105555	0.0139304	0.0113668	PDGFRA/ARID5B/ATP6AP2/CRISPLD2/TIPARP/COL1A1/GREM2	7
GO:0031667	BP	GO:0031667	response to nutrient levels	29/622	473/18866	0.0010723	0.0141128	0.0115156	TNFRSF11B/STAT1/CST3/MMP7/SST/NUCB2/NQO1/SFRP1/WIPI1/EIF2AK2/TNC/GSTP1/NFE2L2/CYBA/KYNU/ACSL4/SPARC/FIS1/COMT/ATP2B1/PTN/CD68/TSPO/IFI16/COL1A1/GDF15/ASS1/HMGCR/IGFBP2	29
GO:0034620	BP	GO:0034620	cellular response to unfolded protein	13/622	146/18866	0.00110464	0.0144202	0.0117665	CCL2/PDIA6/WIPI1/EIF2AK2/NFE2L2/LMNA/MYDGF/CALR/TMBIM6/YIF1A/ACADVL/AGR2/STUB1	13
GO:0042542	BP	GO:0042542	response to hydrogen peroxide	13/622	146/18866	0.00110464	0.0144202	0.0117665	STAT1/CST3/NQO1/PARK7/NR4A3/NFE2L2/TXN/CYP1B1/PRDX3/HGF/TNFAIP3/COL1A1/AREG	13
GO:0044344	BP	GO:0044344	cellular response to fibroblast growth factor stimulus	13/622	146/18866	0.00110464	0.0144202	0.0117665	CCL2/FGF2/SFRP1/FGF7/POLR2L/NR4A1/WNT5A/HYAL2/POLR2K/FIBP/POLR2E/COL1A1/FLRT2	13
GO:0010631	BP	GO:0010631	epithelial cell migration	24/622	365/18866	0.00110862	0.0144331	0.011777	DCN/HIF1A/FGF2/FGF7/SERPINF1/TMSB4X/NFE2L2/GRN/RGCC/NR4A1/CALR/CYP1B1/ATP5F1A/SPARC/ATP5F1B/WNT5A/SRPX2/PTN/NR2F2/HMGB1/STRAP/PDCD6/SP100/STARD13	24
GO:0006986	BP	GO:0006986	response to unfolded protein	15/622	183/18866	0.00111446	0.0144699	0.011807	CCL2/PDIA6/WIPI1/EIF2AK2/NFE2L2/LMNA/MYDGF/CALR/TMBIM6/ERP44/YIF1A/ACADVL/AGR2/STUB1/MANF	15
GO:0045324	BP	GO:0045324	late endosome to vacuole transport	5/622	25/18866	0.00117724	0.0151869	0.0123921	TMEM50A/VPS28/CHMP2A/LEPROT/LEPROTL1	5
GO:0046039	BP	GO:0046039	GTP metabolic process	5/622	25/18866	0.00117724	0.0151869	0.0123921	NME3/RHOQ/NME4/RAN/NME1	5
GO:0051656	BP	GO:0051656	establishment of organelle localization	27/622	432/18866	0.00119063	0.0151869	0.0123921	MX1/HIF1A/CTSC/MX2/WIPI1/NR4A3/SERPINA1/IL13RA2/TMED10/TMED9/CHMP2A/DYNLT1/ARHGAP21/RAN/CTSZ/CD59/NECTIN2/LAMP1/TMEM230/TRAPPC1/PDCD6/NAPA/UCHL1/ANKRD28/DNM1/TRAPPC4/AREG	27
GO:0001961	BP	GO:0001961	positive regulation of cytokine-mediated signaling pathway	7/622	50/18866	0.00119306	0.0151869	0.0123921	HIF1A/IL1R1/PARP9/PARP14/WNT5A/IRF7/CD74	7
GO:0045646	BP	GO:0045646	regulation of erythrocyte differentiation	7/622	50/18866	0.00119306	0.0151869	0.0123921	ISG15/B2M/HIF1A/STAT1/PRMT1/P4HTM/PRKDC	7
GO:0090594	BP	GO:0090594	inflammatory response to wounding	4/622	15/18866	0.0011949	0.0151869	0.0123921	HIF1A/TIMP1/GRN/MDK	4
GO:1904874	BP	GO:1904874	positive regulation of telomerase RNA localization to Cajal body	4/622	15/18866	0.0011949	0.0151869	0.0123921	CCT6A/CCT5/CCT3/CCT7	4
GO:2000345	BP	GO:2000345	regulation of hepatocyte proliferation	4/622	15/18866	0.0011949	0.0151869	0.0123921	MDK/PTN/TNFAIP3/CFLAR	4
GO:0017004	BP	GO:0017004	cytochrome complex assembly	6/622	37/18866	0.00121903	0.0154528	0.012609	CYBA/UQCC2/COX14/UQCR10/SURF1/PET100	6
GO:0090132	BP	GO:0090132	epithelium migration	24/622	368/18866	0.00123889	0.0156634	0.0127808	DCN/HIF1A/FGF2/FGF7/SERPINF1/TMSB4X/NFE2L2/GRN/RGCC/NR4A1/CALR/CYP1B1/ATP5F1A/SPARC/ATP5F1B/WNT5A/SRPX2/PTN/NR2F2/HMGB1/STRAP/PDCD6/SP100/STARD13	24
GO:1900182	BP	GO:1900182	positive regulation of protein localization to nucleus	9/622	80/18866	0.00125253	0.0157943	0.0128877	PARK7/PARP9/CCT6A/CCT5/RAN/HYAL2/CCT3/DTX3L/CCT7	9
GO:0001938	BP	GO:0001938	positive regulation of endothelial cell proliferation	11/622	113/18866	0.0012711	0.015945	0.0130106	HIF1A/FGF2/CYBA/NR4A1/MYDGF/EGFL7/WNT5A/MDK/HMGB1/PDCD6/ECM1	11
GO:1903510	BP	GO:1903510	mucopolysaccharide metabolic process	11/622	113/18866	0.0012711	0.015945	0.0130106	DCN/CEMIP/LUM/FGF2/NFKB1/HEXB/BGN/HGF/HYAL2/CHST2/IL1B	11
GO:1901655	BP	GO:1901655	cellular response to ketone	10/622	97/18866	0.00135016	0.0168928	0.013784	AKR1B1/SFRP1/PARK7/SERPINF1/TNC/KLF9/ATP2B1/RWDD1/CFLAR/ASS1	10
GO:0071383	BP	GO:0071383	cellular response to steroid hormone stimulus	16/622	206/18866	0.00136593	0.0170458	0.0139089	SFRP1/PARK7/SERPINF1/KLF9/NR4A3/GSTP1/SCGB2A1/DDX5/CALR/ATP2B1/RWDD1/CFLAR/UBE2L3/PHB2/PLPP1/ASS1	16
GO:0046596	BP	GO:0046596	regulation of viral entry into host cell	6/622	38/18866	0.00140784	0.0175234	0.0142985	IFITM3/IFITM2/IFITM1/P4HB/NECTIN2/CD74	6
GO:0019430	BP	GO:0019430	removal of superoxide radicals	5/622	26/18866	0.00141844	0.0176098	0.0143691	NQO1/PARK7/NFE2L2/PRDX2/PRDX1	5
GO:0009259	BP	GO:0009259	ribonucleotide metabolic process	26/622	416/18866	0.00145618	0.0180319	0.0147135	HIF1A/ATP5F1E/ATP5F1D/ATP5MC1/TMSB4X/NME3/APRT/ATP5MG/ATP5MC3/ATP5MF/ATP5F1A/KYNU/RHOQ/ACSL4/ATP5F1B/NME4/ATP5F1C/RAN/NME1/TECR/HINT1/CYC1/PDHB/HMGCR/PAPSS1/PDE4B	26
GO:0072593	BP	GO:0072593	reactive oxygen species metabolic process	20/622	288/18866	0.00146813	0.0181333	0.0147963	IFI6/HIF1A/MMP3/NQO1/PARK7/PRDX4/GSTP1/NFE2L2/CYBA/PRDX6/CYP1B1/PRDX2/PRDX3/ATP5IF1/TSPO/CFLAR/PRDX1/NDUFA13/ASS1/IL1B	20
GO:0022617	BP	GO:0022617	extracellular matrix disassembly	9/622	82/18866	0.00149357	0.0184004	0.0150141	CTSK/TIMP1/MMP3/CST3/BSG/MMP7/HTRA1/TIMP2/ADAMTS5	9
GO:0051224	BP	GO:0051224	negative regulation of protein transport	13/622	151/18866	0.00150243	0.0184623	0.0150647	ERP29/SFRP1/PARK7/SRGN/RGCC/TXN/TMBIM6/MDFIC/ERLEC1/SP100/HMGCR/APOD/IL1B	13
GO:0045766	BP	GO:0045766	positive regulation of angiogenesis	16/622	208/18866	0.00151	0.018508	0.015102	HIF1A/FGF2/NFE2L2/GRN/CHI3L1/ENG/MYDGF/CYP1B1/WNT5A/SRPX2/MDK/HGF/TWIST1/PDCD6/ECM1/IL1B	16
GO:0048193	BP	GO:0048193	Golgi vesicle transport	24/622	374/18866	0.00153942	0.0186894	0.01525	CTSC/WIPI1/SERPINA1/LMAN2/TMED3/COPE/TMED10/YIF1A/TMED9/ERGIC3/CAPZB/CTSZ/CD59/RAB31/RER1/LAMP1/TRAPPC1/PDCD6/VAMP5/KDELR1/NAPA/ANKRD28/TRAPPC4/AREG	24
GO:0090130	BP	GO:0090130	tissue migration	24/622	374/18866	0.00153942	0.0186894	0.01525	DCN/HIF1A/FGF2/FGF7/SERPINF1/TMSB4X/NFE2L2/GRN/RGCC/NR4A1/CALR/CYP1B1/ATP5F1A/SPARC/ATP5F1B/WNT5A/SRPX2/PTN/NR2F2/HMGB1/STRAP/PDCD6/SP100/STARD13	24
GO:0032635	BP	GO:0032635	interleukin-6 production	14/622	170/18866	0.00153999	0.0186894	0.01525	HLA-B/DDX58/CYBA/EREG/IFIH1/WNT5A/HGF/HMGB1/HYAL2/TWIST1/PYCARD/TNFAIP3/CD74/IL1B	14
GO:0001732	BP	GO:0001732	formation of cytoplasmic translation initiation complex	4/622	16/18866	0.00155196	0.0186894	0.01525	EIF3K/EIF3G/EIF2S2/EIF3I	4
GO:0019511	BP	GO:0019511	peptidyl-proline hydroxylation	4/622	16/18866	0.00155196	0.0186894	0.01525	PRDX4/P4HB/P4HTM/CRTAP	4
GO:0030214	BP	GO:0030214	hyaluronan catabolic process	4/622	16/18866	0.00155196	0.0186894	0.01525	CEMIP/FGF2/HEXB/HYAL2	4
GO:0045116	BP	GO:0045116	protein neddylation	4/622	16/18866	0.00155196	0.0186894	0.01525	COPS9/NEDD8/RBX1/DCUN1D5	4
GO:0097193	BP	GO:0097193	intrinsic apoptotic signaling pathway	20/622	290/18866	0.00159422	0.0191094	0.0155927	IFI6/HIF1A/ERP29/PARK7/NFE2L2/DDX5/CYP1B1/SHISA5/TMBIM6/BDKRB2/FIS1/P4HB/PYCARD/IFI16/HINT1/PRKDC/NDUFA13/BID/TXNDC12/CD74	20
GO:0001837	BP	GO:0001837	epithelial to mesenchymal transition	13/622	152/18866	0.00159476	0.0191094	0.0155927	HIF1A/SFRP1/RGCC/ENG/DDX5/WNT5A/MDK/HGF/STRAP/TWIST1/PDCD6/COL1A1/IL1B	13
GO:0048762	BP	GO:0048762	mesenchymal cell differentiation	17/622	229/18866	0.00160401	0.0191251	0.0156055	HIF1A/STAT1/SFRP1/CFL1/RGCC/ENG/DDX5/WNT5A/MDK/HGF/STRAP/EDNRA/TWIST1/PDCD6/COL1A1/NRG1/IL1B	17
GO:0051648	BP	GO:0051648	vesicle localization	17/622	229/18866	0.00160401	0.0191251	0.0156055	MX1/CTSC/MX2/WIPI1/SERPINA1/TMED10/TMED9/CTSZ/CD59/TMEM230/TRAPPC1/PDCD6/NAPA/ANKRD28/DNM1/TRAPPC4/AREG	17
GO:0046718	BP	GO:0046718	viral entry into host cell	12/622	134/18866	0.00161146	0.0191665	0.0156392	IFITM3/IFITM2/CD81/IFITM1/P4HB/DYNLT1/SCARB2/NECTIN2/HYAL2/LAMP1/SLC52A2/CD74	12
GO:0051048	BP	GO:0051048	negative regulation of secretion	15/622	190/18866	0.00162193	0.0192435	0.0157021	ERP29/SFRP1/HLA-F/ADRA2C/SRGN/IL11/RGCC/IL13RA2/TMBIM6/COMT/PNKD/CD74/HMGCR/NRG1/IL1B	15
GO:0006163	BP	GO:0006163	purine nucleotide metabolic process	27/622	442/18866	0.00165639	0.019604	0.0159963	HIF1A/ATP5F1E/ATP5F1D/ATP5MC1/TMSB4X/NME3/APRT/ATP5MG/ATP5MC3/ATP5MF/ATP5F1A/KYNU/RHOQ/ACSL4/ATP5F1B/NME4/SAMHD1/ATP5F1C/RAN/NME1/TECR/HINT1/CYC1/PDHB/HMGCR/PAPSS1/PDE4B	27
GO:0032964	BP	GO:0032964	collagen biosynthetic process	7/622	53/18866	0.00169111	0.0199042	0.0162412	RCN3/RGCC/ENG/P3H4/COL1A1/EMILIN1/LARP6	7
GO:0018126	BP	GO:0018126	protein hydroxylation	5/622	27/18866	0.00169415	0.0199042	0.0162412	PRDX4/P4HB/P4HTM/CRTAP/P3H4	5
GO:1903203	BP	GO:1903203	regulation of oxidative stress-induced neuron death	5/622	27/18866	0.00169415	0.0199042	0.0162412	HIF1A/PARK7/NR4A3/NCOA7/SLC7A11	5
GO:0002702	BP	GO:0002702	positive regulation of production of molecular mediator of immune response	10/622	100/18866	0.00170225	0.0199507	0.0162791	HLA-A/B2M/CD81/IL1R1/HLA-F/DDX58/NR4A3/WNT5A/CD74/IL1B	10
GO:0006022	BP	GO:0006022	aminoglycan metabolic process	14/622	172/18866	0.00171999	0.0201096	0.0164089	DCN/CEMIP/LUM/FGF2/NFKB1/CHI3L1/NAGLU/HEXB/BGN/HGF/HYAL2/B3GAT3/CHST2/IL1B	14
GO:0032642	BP	GO:0032642	regulation of chemokine production	8/622	68/18866	0.0017287	0.0201626	0.016452	HIF1A/EIF2AK2/GSTP1/HMGB1/TWIST1/CD74/APOD/IL1B	8
GO:0032637	BP	GO:0032637	interleukin-8 production	10/622	101/18866	0.00183488	0.0212677	0.0173538	PARK7/DDX58/TMSB4X/CHI3L1/SSC5D/HMGB1/HYAL2/PYCARD/CD74/IL1B	10
GO:1902882	BP	GO:1902882	regulation of response to oxidative stress	10/622	101/18866	0.00183488	0.0212677	0.0173538	HIF1A/MMP3/PARK7/NR4A3/NFE2L2/TXN/P4HB/HGF/NCOA7/SLC7A11	10
GO:0051701	BP	GO:0051701	interaction with host	16/622	212/18866	0.00183669	0.0212677	0.0173538	IFITM3/IFIT1/IFITM2/CD81/EIF2AK2/IFITM1/CHMP2A/P4HB/DYNLT1/SCARB2/NECTIN2/HYAL2/LAMP1/SLC52A2/PHB2/CD74	16
GO:0032757	BP	GO:0032757	positive regulation of interleukin-8 production	7/622	54/18866	0.00188876	0.0217908	0.0177806	PARK7/DDX58/HMGB1/HYAL2/PYCARD/CD74/IL1B	7
GO:0071230	BP	GO:0071230	cellular response to amino acid stimulus	8/622	69/18866	0.00190013	0.0217908	0.0177806	COL3A1/PDGFRA/CYBA/LAMTOR2/COL1A2/LAMTOR1/COL1A1/ASS1	8
GO:2000573	BP	GO:2000573	positive regulation of DNA biosynthetic process	8/622	69/18866	0.00190013	0.0217908	0.0177806	FGF2/RGCC/CCT6A/CCT5/HGF/CCT3/MAP3K4/CCT7	8
GO:1904950	BP	GO:1904950	negative regulation of establishment of protein localization	13/622	155/18866	0.00190038	0.0217908	0.0177806	ERP29/SFRP1/PARK7/SRGN/RGCC/TXN/TMBIM6/MDFIC/ERLEC1/SP100/HMGCR/APOD/IL1B	13
GO:0051896	BP	GO:0051896	regulation of protein kinase B signaling	18/622	253/18866	0.00190449	0.0217908	0.0177806	FGF2/PARK7/RCN3/PDGFRA/FGF7/CHI3L1/ENG/EREG/C1QBP/TXN/MYDGF/HGF/HYAL2/CAVIN3/PDCD6/GDF15/NRG1/AREG	18
GO:0010822	BP	GO:0010822	positive regulation of mitochondrion organization	11/622	119/18866	0.00193174	0.0220502	0.0179923	DCN/HIF1A/PARK7/YWHAB/CHCHD10/FIS1/LEPROT/ATP5IF1/PYCARD/UBE2L3/BID	11
GO:0032511	BP	GO:0032511	late endosome to vacuole transport via multivesicular body sorting pathway	4/622	17/18866	0.001977	0.0224075	0.0182838	TMEM50A/VPS28/LEPROT/LEPROTL1	4
GO:0046851	BP	GO:0046851	negative regulation of bone remodeling	4/622	17/18866	0.001977	0.0224075	0.0182838	TNFRSF11B/SFRP1/TMEM119/TNFAIP3	4
GO:0070206	BP	GO:0070206	protein trimerization	4/622	17/18866	0.001977	0.0224075	0.0182838	PNPT1/COL1A2/SLC1A2/CD74	4
GO:0001916	BP	GO:0001916	positive regulation of T cell mediated cytotoxicity	5/622	28/18866	0.00200722	0.0225906	0.0184332	HLA-A/HLA-B/B2M/HLA-F/NECTIN2	5
GO:0071450	BP	GO:0071450	cellular response to oxygen radical	5/622	28/18866	0.00200722	0.0225906	0.0184332	NQO1/PARK7/NFE2L2/PRDX2/PRDX1	5
GO:0071451	BP	GO:0071451	cellular response to superoxide	5/622	28/18866	0.00200722	0.0225906	0.0184332	NQO1/PARK7/NFE2L2/PRDX2/PRDX1	5
GO:0000187	BP	GO:0000187	activation of MAPK activity	13/622	156/18866	0.0020124	0.0225961	0.0184377	ERP29/CD81/FGF2/MAP2K2/PRDX2/HACD3/WNT5A/HGF/MDFIC/CD74/GDF15/NRG1/IL1B	13
GO:1904018	BP	GO:1904018	positive regulation of vasculature development	17/622	235/18866	0.00211089	0.0236469	0.0192952	HIF1A/FGF2/NFE2L2/GRN/CHI3L1/ENG/MYDGF/CYP1B1/WNT5A/SRPX2/MDK/HGF/TWIST1/CFLAR/PDCD6/ECM1/IL1B	17
GO:0010634	BP	GO:0010634	positive regulation of epithelial cell migration	14/622	176/18866	0.00213269	0.0238356	0.0194491	HIF1A/FGF2/FGF7/TMSB4X/NFE2L2/GRN/CALR/ATP5F1A/SPARC/ATP5F1B/WNT5A/SRPX2/HMGB1/PDCD6	14
GO:0030203	BP	GO:0030203	glycosaminoglycan metabolic process	13/622	158/18866	0.00225278	0.0251195	0.0204968	DCN/CEMIP/LUM/FGF2/NFKB1/NAGLU/HEXB/BGN/HGF/HYAL2/B3GAT3/CHST2/IL1B	13
GO:0006890	BP	GO:0006890	retrograde vesicle-mediated transport, Golgi to endoplasmic reticulum	9/622	87/18866	0.00226154	0.025159	0.020529	LMAN2/TMED3/COPE/TMED10/TMED9/ERGIC3/RER1/KDELR1/NAPA	9
GO:0002230	BP	GO:0002230	positive regulation of defense response to virus by host	5/622	29/18866	0.0023605	0.0261994	0.0213779	STAT1/DDX58/PARP9/PYCARD/DTX3L	5
GO:0051897	BP	GO:0051897	positive regulation of protein kinase B signaling	14/622	178/18866	0.0023679	0.026221	0.0213956	FGF2/PARK7/PDGFRA/FGF7/CHI3L1/ENG/EREG/C1QBP/TXN/MYDGF/HGF/GDF15/NRG1/AREG	14
GO:0000266	BP	GO:0000266	mitochondrial fission	6/622	42/18866	0.00239355	0.0264443	0.0215778	DCN/MX1/MX2/FIS1/STAT2/DNM1	6
GO:0070200	BP	GO:0070200	establishment of protein localization to telomere	4/622	18/18866	0.00247619	0.0271087	0.0221199	CCT6A/CCT5/CCT3/CCT7	4
GO:0071605	BP	GO:0071605	monocyte chemotactic protein-1 production	4/622	18/18866	0.00247619	0.0271087	0.0221199	GSTP1/TWIST1/APOD/IL1B	4
GO:0071637	BP	GO:0071637	regulation of monocyte chemotactic protein-1 production	4/622	18/18866	0.00247619	0.0271087	0.0221199	GSTP1/TWIST1/APOD/IL1B	4
GO:1904872	BP	GO:1904872	regulation of telomerase RNA localization to Cajal body	4/622	18/18866	0.00247619	0.0271087	0.0221199	CCT6A/CCT5/CCT3/CCT7	4
GO:2000116	BP	GO:2000116	regulation of cysteine-type endopeptidase activity	17/622	239/18866	0.00251841	0.0275084	0.022446	IFI6/CARD16/PARK7/PSMB9/FIS1/PRDX3/TNFAIP8/HGF/HMGB1/PYCARD/BEX3/IFT57/CFLAR/IFI16/PDCD6/NDUFA13/BID	17
GO:0032091	BP	GO:0032091	negative regulation of protein binding	10/622	106/18866	0.00262892	0.0286505	0.0233779	LRPAP1/B2M/IFIT1/SLPI/CARD16/PARK7/TMBIM6/CTSZ/STUB1/ATP2A2	10
GO:0008625	BP	GO:0008625	extrinsic apoptotic signaling pathway via death domain receptors	9/622	89/18866	0.002645	0.0287607	0.0234678	SFRP1/PARK7/LGALS3/HGF/BEX3/TNFAIP3/CFLAR/BID/SP100	9
GO:0022612	BP	GO:0022612	gland morphogenesis	11/622	124/18866	0.00267501	0.0290214	0.0236806	SFRP1/FGF7/TNC/WNT5A/MDK/PTN/HGF/TNFAIP3/CFLAR/PHB2/AREG	11
GO:0030521	BP	GO:0030521	androgen receptor signaling pathway	6/622	43/18866	0.00270554	0.0292211	0.0238435	SFRP1/PARK7/SCGB2A1/DDX5/RWDD1/PLPP1	6
GO:0090317	BP	GO:0090317	negative regulation of intracellular protein transport	6/622	43/18866	0.00270554	0.0292211	0.0238435	PARK7/TXN/MDFIC/ERLEC1/SP100/APOD	6
GO:0000303	BP	GO:0000303	response to superoxide	5/622	30/18866	0.00275688	0.0294455	0.0240266	NQO1/PARK7/NFE2L2/PRDX2/PRDX1	5
GO:0036475	BP	GO:0036475	neuron death in response to oxidative stress	5/622	30/18866	0.00275688	0.0294455	0.0240266	HIF1A/PARK7/NR4A3/NCOA7/SLC7A11	5
GO:0043457	BP	GO:0043457	regulation of cellular respiration	5/622	30/18866	0.00275688	0.0294455	0.0240266	HIF1A/PARK7/PNPT1/PRELID1/CISD1	5
GO:0061082	BP	GO:0061082	myeloid leukocyte cytokine production	5/622	30/18866	0.00275688	0.0294455	0.0240266	DDX58/NR4A3/WNT5A/CD74/CUEDC2	5
GO:1903205	BP	GO:1903205	regulation of hydrogen peroxide-induced cell death	5/622	30/18866	0.00275688	0.0294455	0.0240266	PARK7/NR4A3/NFE2L2/TXN/HGF	5
GO:2001237	BP	GO:2001237	negative regulation of extrinsic apoptotic signaling pathway	10/622	107/18866	0.00281658	0.0300166	0.0244926	IFI6/PARK7/GSTP1/LMNA/PRDX2/LGALS3/HGF/TNFAIP3/CFLAR/IL1B	10
GO:0008637	BP	GO:0008637	apoptotic mitochondrial changes	11/622	125/18866	0.00284823	0.0302868	0.0247131	IFI6/YWHAB/SLC25A5/LMNA/CHCHD10/FIS1/PRELID1/HGF/ATP5IF1/PYCARD/BID	11
GO:0031638	BP	GO:0031638	zymogen activation	7/622	58/18866	0.0028639	0.0303863	0.0247943	SERPINE2/C1R/PLAU/PLAT/CTSZ/PYCARD/IFI16	7
GO:0051881	BP	GO:0051881	regulation of mitochondrial membrane potential	8/622	74/18866	0.00296805	0.0314221	0.0256395	IFI6/DCN/PARK7/PRELID1/PRDX3/ATP5IF1/TSPO/BID	8
GO:0001913	BP	GO:0001913	T cell mediated cytotoxicity	6/622	44/18866	0.00304704	0.0316533	0.0258281	HLA-A/HLA-B/B2M/CTSC/HLA-F/NECTIN2	6
GO:0010463	BP	GO:0010463	mesenchymal cell proliferation	6/622	44/18866	0.00304704	0.0316533	0.0258281	STAT1/FGF7/LMNA/WNT5A/PTN/PRRX1	6
GO:0085029	BP	GO:0085029	extracellular matrix assembly	6/622	44/18866	0.00304704	0.0316533	0.0258281	MFAP4/RGCC/COL1A2/EMILIN1/EFEMP2/LAMB1	6
GO:0042053	BP	GO:0042053	regulation of dopamine metabolic process	4/622	19/18866	0.00305559	0.0316533	0.0258281	PARK7/COMT/NR4A2/PNKD	4
GO:0042069	BP	GO:0042069	regulation of catecholamine metabolic process	4/622	19/18866	0.00305559	0.0316533	0.0258281	PARK7/COMT/NR4A2/PNKD	4
GO:0061081	BP	GO:0061081	positive regulation of myeloid leukocyte cytokine production involved in immune response	4/622	19/18866	0.00305559	0.0316533	0.0258281	DDX58/NR4A3/WNT5A/CD74	4
GO:0090670	BP	GO:0090670	RNA localization to Cajal body	4/622	19/18866	0.00305559	0.0316533	0.0258281	CCT6A/CCT5/CCT3/CCT7	4
GO:0090671	BP	GO:0090671	telomerase RNA localization to Cajal body	4/622	19/18866	0.00305559	0.0316533	0.0258281	CCT6A/CCT5/CCT3/CCT7	4
GO:0090672	BP	GO:0090672	telomerase RNA localization	4/622	19/18866	0.00305559	0.0316533	0.0258281	CCT6A/CCT5/CCT3/CCT7	4
GO:0090685	BP	GO:0090685	RNA localization to nucleus	4/622	19/18866	0.00305559	0.0316533	0.0258281	CCT6A/CCT5/CCT3/CCT7	4
GO:0033273	BP	GO:0033273	response to vitamin	9/622	91/18866	0.00307821	0.0318192	0.0259635	SFRP1/TNC/GSTP1/KYNU/SPARC/ATP2B1/PTN/TSPO/COL1A1	9
GO:0007249	BP	GO:0007249	I-kappaB kinase/NF-kappaB signaling	19/622	286/18866	0.0031286	0.0322708	0.026332	STAT1/CARD16/PRDX4/BST2/GSTP1/SHISA5/HACD3/WNT5A/FKBP1A/NFKBIA/PYCARD/LURAP1L/TNFAIP3/CFLAR/SECTM1/REL/ECM1/CD74/IL1B	19
GO:0071385	BP	GO:0071385	cellular response to glucocorticoid stimulus	7/622	59/18866	0.003159	0.0325148	0.0265311	SERPINF1/KLF9/GSTP1/ATP2B1/CFLAR/UBE2L3/ASS1	7
GO:1901987	BP	GO:1901987	regulation of cell cycle phase transition	28/622	486/18866	0.003174	0.0325811	0.0265852	CCL2/PSME2/PSMB3/PSMB8/RGCC/PSMB6/PSMA5/PSMA7/PSMB9/PSMD8/PRMT1/PSMB5/PSMA3/PSMB1/PSMA4/PSME1/PSMB2/PSMD1/LSM10/PSMD7/PSMC5/ANAPC11/RBX1/PRKDC/PSMA1/BID/PHB2/PSMC4	28
GO:0000305	BP	GO:0000305	response to oxygen radical	5/622	31/18866	0.00319927	0.0325811	0.0265852	NQO1/PARK7/NFE2L2/PRDX2/PRDX1	5
GO:0039528	BP	GO:0039528	cytoplasmic pattern recognition receptor signaling pathway in response to virus	5/622	31/18866	0.00319927	0.0325811	0.0265852	DDX58/C1QBP/IFIH1/IRF7/PHB2	5
GO:0060325	BP	GO:0060325	face morphogenesis	5/622	31/18866	0.00319927	0.0325811	0.0265852	PDGFRA/ARID5B/CRISPLD2/TIPARP/COL1A1	5
GO:1902624	BP	GO:1902624	positive regulation of neutrophil migration	5/622	31/18866	0.00319927	0.0325811	0.0265852	IL1R1/CD99/C1QBP/MDK/CD74	5
GO:0032602	BP	GO:0032602	chemokine production	8/622	75/18866	0.00322877	0.0328123	0.0267738	HIF1A/EIF2AK2/GSTP1/HMGB1/TWIST1/CD74/APOD/IL1B	8
GO:0071375	BP	GO:0071375	cellular response to peptide hormone stimulus	21/622	330/18866	0.00324849	0.0329431	0.0268806	STAT1/NFKB1/NR4A3/ATP6V0B/RARRES2/GSTP1/NFE2L2/APRT/CYBA/NR4A1/RHOQ/ATP2B1/LEPROT/NR4A2/AGTRAP/RAB31/CFLAR/PRKDC/GDF15/ASS1/IL1B	21
GO:1905897	BP	GO:1905897	regulation of response to endoplasmic reticulum stress	9/622	92/18866	0.00331481	0.0335451	0.0273718	ERP29/PARK7/NFE2L2/TMBIM6/UBXN1/AGR2/MANF/ERLEC1/TXNDC12	9
GO:0045732	BP	GO:0045732	positive regulation of protein catabolic process	16/622	225/18866	0.00333321	0.0336605	0.027466	CD81/OAZ1/CTSC/NFE2L2/UQCC2/VPS28/WNT5A/ATP5IF1/STUB1/TNFAIP3/RBX1/SUMO1/TIPARP/NDUFA13/PSMC4/IL1B	16
GO:0032722	BP	GO:0032722	positive regulation of chemokine production	6/622	45/18866	0.0034197	0.0343898	0.028061	HIF1A/EIF2AK2/HMGB1/TWIST1/CD74/IL1B	6
GO:0052372	BP	GO:0052372	modulation by symbiont of entry into host	6/622	45/18866	0.0034197	0.0343898	0.028061	IFITM3/IFITM2/IFITM1/P4HB/NECTIN2/CD74	6
GO:2001242	BP	GO:2001242	regulation of intrinsic apoptotic signaling pathway	13/622	166/18866	0.00346195	0.0347421	0.0283485	HIF1A/ERP29/PARK7/NFE2L2/TMBIM6/BDKRB2/FIS1/P4HB/PYCARD/NDUFA13/BID/TXNDC12/CD74	13
GO:0001836	BP	GO:0001836	release of cytochrome c from mitochondria	7/622	60/18866	0.00347677	0.0348103	0.0284042	IFI6/LMNA/FIS1/PRELID1/HGF/PYCARD/BID	7
GO:0044409	BP	GO:0044409	entry into host	12/622	147/18866	0.00349043	0.0348103	0.0284042	IFITM3/IFITM2/CD81/IFITM1/P4HB/DYNLT1/SCARB2/NECTIN2/HYAL2/LAMP1/SLC52A2/CD74	12
GO:0051384	BP	GO:0051384	response to glucocorticoid	12/622	147/18866	0.00349043	0.0348103	0.0284042	IGFBP7/SERPINF1/KLF9/GSTP1/SPARC/ATP2B1/MDK/CFLAR/UBE2L3/ASS1/IGFBP2/AREG	12
GO:0071229	BP	GO:0071229	cellular response to acid chemical	8/622	76/18866	0.00350695	0.0349028	0.0284796	COL3A1/PDGFRA/CYBA/LAMTOR2/COL1A2/LAMTOR1/COL1A1/ASS1	8
GO:0001933	BP	GO:0001933	negative regulation of protein phosphorylation	26/622	444/18866	0.0035372	0.0351313	0.0286661	FBLN1/SFRP1/PARK7/GBP1/GSTP1/PARP14/ENG/ADAR/BDKRB2/PEBP1/RTRAF/DUSP14/NR2F2/HGF/THY1/STRAP/HYAL2/TWIST1/PYCARD/TNFAIP3/PRKDC/EMILIN1/UCHL1/HMGCR/BDKRB1/IL1B	26
GO:0032677	BP	GO:0032677	regulation of interleukin-8 production	9/622	93/18866	0.00356549	0.0352669	0.0287767	PARK7/DDX58/TMSB4X/SSC5D/HMGB1/HYAL2/PYCARD/CD74/IL1B	9
GO:2000117	BP	GO:2000117	negative regulation of cysteine-type endopeptidase activity	9/622	93/18866	0.00356549	0.0352669	0.0287767	IFI6/CARD16/PARK7/PRDX3/TNFAIP8/HGF/BEX3/CFLAR/IFI16	9
GO:0006228	BP	GO:0006228	UTP biosynthetic process	3/622	10/18866	0.00359839	0.0353024	0.0288057	NME3/NME4/NME1	3
GO:0039530	BP	GO:0039530	MDA-5 signaling pathway	3/622	10/18866	0.00359839	0.0353024	0.0288057	C1QBP/IFIH1/IRF7	3
GO:0048251	BP	GO:0048251	elastic fiber assembly	3/622	10/18866	0.00359839	0.0353024	0.0288057	MFAP4/EMILIN1/EFEMP2	3
GO:0110096	BP	GO:0110096	cellular response to aldehyde	3/622	10/18866	0.00359839	0.0353024	0.0288057	AKR1B1/PARK7/ADH5	3
GO:0034101	BP	GO:0034101	erythrocyte homeostasis	11/622	129/18866	0.00363365	0.0355758	0.0290287	ISG15/B2M/HIF1A/STAT1/PRMT1/ADAR/P4HTM/ATP5IF1/PRDX1/PRKDC/TMEM14C	11
GO:0042744	BP	GO:0042744	hydrogen peroxide catabolic process	5/622	32/18866	0.00369055	0.0359139	0.0293047	PRDX4/PRDX6/PRDX2/PRDX3/PRDX1	5
GO:0070570	BP	GO:0070570	regulation of neuron projection regeneration	5/622	32/18866	0.00369055	0.0359139	0.0293047	GRN/PTN/HGF/THY1/PRRX1	5
GO:0071295	BP	GO:0071295	cellular response to vitamin	5/622	32/18866	0.00369055	0.0359139	0.0293047	SFRP1/TNC/ATP2B1/PTN/COL1A1	5
GO:0032727	BP	GO:0032727	positive regulation of interferon-alpha production	4/622	20/18866	0.00372106	0.0361378	0.0294874	STAT1/DDX58/IFIH1/IRF7	4
GO:1902041	BP	GO:1902041	regulation of extrinsic apoptotic signaling pathway via death domain receptors	7/622	61/18866	0.0038183	0.0369333	0.0301364	SFRP1/PARK7/LGALS3/HGF/TNFAIP3/CFLAR/SP100	7
GO:1903902	BP	GO:1903902	positive regulation of viral life cycle	7/622	61/18866	0.0038183	0.0369333	0.0301364	PPIB/IFIT1/ADAR/HACD3/CHMP2A/P4HB/CD74	7
GO:0045778	BP	GO:0045778	positive regulation of ossification	9/622	94/18866	0.0038308	0.036944	0.0301452	ISG15/CEBPD/ATRAID/IFITM1/WNT5A/ATP2B1/PTN/HGF/TMEM119	9
GO:0002819	BP	GO:0002819	regulation of adaptive immune response	13/622	168/18866	0.00383475	0.036944	0.0301452	HLA-A/HLA-B/B2M/CD81/IL1R1/HLA-F/IRF7/HMGB1/NECTIN2/PYCARD/TNFAIP3/IRF1/IL1B	13
GO:0046822	BP	GO:0046822	regulation of nucleocytoplasmic transport	10/622	112/18866	0.00392154	0.0377047	0.0307659	IFI27/MX2/PARK7/TXN/RAN/MDFIC/HYAL2/SP100/APOD/IL1B	10
GO:0050727	BP	GO:0050727	regulation of inflammatory response	25/622	425/18866	0.0039533	0.0379344	0.0309533	CD81/MMP3/IL1R1/CTSC/PARK7/SERPINF1/NFKB1/TMSB4X/CHID1/GSTP1/GRN/GPX4/WNT5A/MDK/HGF/TNFAIP6/NFKBIA/HYAL2/PYCARD/TNFAIP3/PSMA1/METRNL/CUEDC2/APOD/IL1B	25
GO:0052126	BP	GO:0052126	movement in host environment	13/622	169/18866	0.00403297	0.0386219	0.0315143	IFITM3/IFITM2/CD81/IFITM1/CHMP2A/P4HB/DYNLT1/SCARB2/NECTIN2/HYAL2/LAMP1/SLC52A2/CD74	13
GO:0072521	BP	GO:0072521	purine-containing compound metabolic process	27/622	472/18866	0.00409966	0.0391389	0.0319361	HIF1A/ATP5F1E/ATP5F1D/ATP5MC1/TMSB4X/NME3/APRT/ATP5MG/ATP5MC3/ATP5MF/ATP5F1A/KYNU/RHOQ/ACSL4/ATP5F1B/NME4/SAMHD1/ATP5F1C/RAN/NME1/TECR/HINT1/CYC1/PDHB/HMGCR/PAPSS1/PDE4B	27
GO:0070167	BP	GO:0070167	regulation of biomineral tissue development	9/622	95/18866	0.00411133	0.0391389	0.0319361	ISG15/HIF1A/ATRAID/SRGN/ATP2B1/PTN/TWIST1/TMEM119/ECM1	9
GO:0110149	BP	GO:0110149	regulation of biomineralization	9/622	95/18866	0.00411133	0.0391389	0.0319361	ISG15/HIF1A/ATRAID/SRGN/ATP2B1/PTN/TWIST1/TMEM119/ECM1	9
GO:0071384	BP	GO:0071384	cellular response to corticosteroid stimulus	7/622	62/18866	0.0041847	0.0397588	0.032442	SERPINF1/KLF9/GSTP1/ATP2B1/CFLAR/UBE2L3/ASS1	7
GO:0010464	BP	GO:0010464	regulation of mesenchymal cell proliferation	5/622	33/18866	0.00423363	0.039987	0.0326282	STAT1/LMNA/WNT5A/PTN/PRRX1	5
GO:0010955	BP	GO:0010955	negative regulation of protein processing	5/622	33/18866	0.00423363	0.039987	0.0326282	SERPINE2/CARD16/TMEM59/CTSZ/TMEM98	5
GO:1903318	BP	GO:1903318	negative regulation of protein maturation	5/622	33/18866	0.00423363	0.039987	0.0326282	SERPINE2/CARD16/TMEM59/CTSZ/TMEM98	5
GO:0002690	BP	GO:0002690	positive regulation of leukocyte chemotaxis	9/622	96/18866	0.00440765	0.0415492	0.0339029	RARRES2/C1QBP/CALR/CCL7/WNT5A/MDK/PTN/HMGB1/CD74	9
GO:0000422	BP	GO:0000422	autophagy of mitochondrion	8/622	79/18866	0.00445383	0.0417253	0.0340466	CTSK/HIF1A/WIPI1/PARK7/FIS1/ATP5IF1/TSPO/PHB2	8
GO:0043536	BP	GO:0043536	positive regulation of blood vessel endothelial cell migration	8/622	79/18866	0.00445383	0.0417253	0.0340466	HIF1A/FGF2/TMSB4X/NFE2L2/ATP5F1A/ATP5F1B/SRPX2/HMGB1	8
GO:0061726	BP	GO:0061726	mitochondrion disassembly	8/622	79/18866	0.00445383	0.0417253	0.0340466	CTSK/HIF1A/WIPI1/PARK7/FIS1/ATP5IF1/TSPO/PHB2	8
GO:0002693	BP	GO:0002693	positive regulation of cellular extravasation	4/622	21/18866	0.0044783	0.0417253	0.0340466	IL1R1/CD99/MDK/THY1	4
GO:0072574	BP	GO:0072574	hepatocyte proliferation	4/622	21/18866	0.0044783	0.0417253	0.0340466	MDK/PTN/TNFAIP3/CFLAR	4
GO:0072575	BP	GO:0072575	epithelial cell proliferation involved in liver morphogenesis	4/622	21/18866	0.0044783	0.0417253	0.0340466	MDK/PTN/TNFAIP3/CFLAR	4
GO:0006081	BP	GO:0006081	cellular aldehyde metabolic process	7/622	63/18866	0.00457709	0.0425405	0.0347117	PARK7/TKT/CYP1B1/ADH5/TALDO1/PNKD/GRHPR	7
GO:0042177	BP	GO:0042177	negative regulation of protein catabolic process	11/622	133/18866	0.00458346	0.0425405	0.0347117	SERPINE2/TIMP1/CST3/ATRAID/PARK7/TIMP2/CTSA/UBXN1/ERLEC1/HMGCR/NRG1	11
GO:0044272	BP	GO:0044272	sulfur compound biosynthetic process	14/622	192/18866	0.00468344	0.0433849	0.0354008	DCN/LUM/MGST1/GSTP1/NFE2L2/GSTK1/ACSL4/BGN/TECR/CHST2/SLC7A11/PDHB/MGST3/PAPSS1	14
GO:0043648	BP	GO:0043648	dicarboxylic acid metabolic process	9/622	97/18866	0.00472034	0.0436428	0.0356112	KYNU/MDH2/ME1/GRHPR/MRPS36/SLC7A11/QPRT/MDH1/ASS1	9
GO:0032648	BP	GO:0032648	regulation of interferon-beta production	6/622	48/18866	0.00474167	0.0436723	0.0356353	DDX58/IFIH1/IRF7/PYCARD/REL/IRF1	6
GO:0060324	BP	GO:0060324	face development	6/622	48/18866	0.00474167	0.0436723	0.0356353	PDGFRA/ARID5B/WNT5A/CRISPLD2/TIPARP/COL1A1	6
GO:0006183	BP	GO:0006183	GTP biosynthetic process	3/622	11/18866	0.00482744	0.0437456	0.0356951	NME3/NME4/NME1	3
GO:0007614	BP	GO:0007614	short-term memory	3/622	11/18866	0.00482744	0.0437456	0.0356951	SERPINF1/COMT/MDK	3
GO:0018401	BP	GO:0018401	peptidyl-proline hydroxylation to 4-hydroxy-L-proline	3/622	11/18866	0.00482744	0.0437456	0.0356951	PRDX4/P4HB/P4HTM	3
GO:0046051	BP	GO:0046051	UTP metabolic process	3/622	11/18866	0.00482744	0.0437456	0.0356951	NME3/NME4/NME1	3
GO:0070142	BP	GO:0070142	synaptic vesicle budding	3/622	11/18866	0.00482744	0.0437456	0.0356951	MX1/MX2/DNM1	3
GO:0032148	BP	GO:0032148	activation of protein kinase B activity	5/622	34/18866	0.00483136	0.0437456	0.0356951	PARK7/ADRA2C/TXN/WNT5A/NRG1	5
GO:0032212	BP	GO:0032212	positive regulation of telomere maintenance via telomerase	5/622	34/18866	0.00483136	0.0437456	0.0356951	CCT6A/CCT5/CCT3/MAP3K4/CCT7	5
GO:0036474	BP	GO:0036474	cell death in response to hydrogen peroxide	5/622	34/18866	0.00483136	0.0437456	0.0356951	PARK7/NR4A3/NFE2L2/TXN/HGF	5
GO:0045648	BP	GO:0045648	positive regulation of erythrocyte differentiation	5/622	34/18866	0.00483136	0.0437456	0.0356951	ISG15/HIF1A/STAT1/PRMT1/PRKDC	5
GO:2001243	BP	GO:2001243	negative regulation of intrinsic apoptotic signaling pathway	9/622	98/18866	0.00505002	0.0456396	0.0372406	HIF1A/PARK7/NFE2L2/TMBIM6/BDKRB2/NDUFA13/BID/TXNDC12/CD74	9
GO:0051099	BP	GO:0051099	positive regulation of binding	13/622	174/18866	0.00515201	0.0464742	0.0379215	RAMP1/B2M/PARK7/PARP9/TXN/WNT5A/FKBP1A/HMGB1/RAN/NME1/TWIST1/DTX3L/LARP6	13
GO:0043281	BP	GO:0043281	regulation of cysteine-type endopeptidase activity involved in apoptotic process	15/622	215/18866	0.00524495	0.0472241	0.0385335	IFI6/CARD16/PARK7/FIS1/PRDX3/TNFAIP8/HGF/HMGB1/PYCARD/BEX3/IFT57/CFLAR/PDCD6/NDUFA13/BID	15
GO:0010712	BP	GO:0010712	regulation of collagen metabolic process	6/622	49/18866	0.00525601	0.0472355	0.0385427	CST3/MFAP4/RGCC/ENG/EMILIN1/LARP6	6
GO:0044342	BP	GO:0044342	type B pancreatic cell proliferation	4/622	22/18866	0.00533277	0.0473948	0.0386727	IGFBP4/SFRP1/NR4A3/NR4A1	4
GO:0071359	BP	GO:0071359	cellular response to dsRNA	4/622	22/18866	0.00533277	0.0473948	0.0386727	IFIT1/NFKB1/DDX58/IFIH1	4
GO:0072576	BP	GO:0072576	liver morphogenesis	4/622	22/18866	0.00533277	0.0473948	0.0386727	MDK/PTN/TNFAIP3/CFLAR	4
GO:1901685	BP	GO:1901685	glutathione derivative metabolic process	4/622	22/18866	0.00533277	0.0473948	0.0386727	MGST1/GSTP1/GSTK1/MGST3	4
GO:1901687	BP	GO:1901687	glutathione derivative biosynthetic process	4/622	22/18866	0.00533277	0.0473948	0.0386727	MGST1/GSTP1/GSTK1/MGST3	4
GO:1903019	BP	GO:1903019	negative regulation of glycoprotein metabolic process	4/622	22/18866	0.00533277	0.0473948	0.0386727	CST3/ITM2B/TMEM59/ITM2C	4
GO:0030282	BP	GO:0030282	bone mineralization	10/622	117/18866	0.00534418	0.0474015	0.0386782	ISG15/HIF1A/ATRAID/SRGN/COL1A2/ATP2B1/PTN/TWIST1/TMEM119/ECM1	10
GO:1901136	BP	GO:1901136	carbohydrate derivative catabolic process	14/622	195/18866	0.00536305	0.0474015	0.0386782	DCN/CEMIP/CST3/LUM/FGF2/CHI3L1/NAGLU/HEXB/SAMHD1/BGN/HYAL2/TYMP/HINT1/PDE4B	14
GO:1905475	BP	GO:1905475	regulation of protein localization to membrane	14/622	195/18866	0.00536305	0.0474015	0.0386782	CEMIP/CD81/TMEM59/GBP1/YWHAB/RHOQ/FIS1/LGALS3/PTN/AGR2/MESD/RER1/BID/SLC7A11	14
GO:0006626	BP	GO:0006626	protein targeting to mitochondrion	9/622	99/18866	0.00539727	0.0476166	0.0388537	TIMM13/SLC25A6/FIS1/LEPROT/ATP5IF1/TSPO/NDUFA13/UBE2L3/BID	9
GO:0007162	BP	GO:0007162	negative regulation of cell adhesion	19/622	301/18866	0.00541732	0.0477061	0.0389267	SERPINE2/FBLN1/GBP1/TNC/TGFBI/RGCC/FXYD5/CYP1B1/PRDX2/ATP5F1B/MDK/LGALS3/SPOCK1/HMGB1/COL1A1/CD74/ASS1/APOD/IRF1	19
GO:0098586	BP	GO:0098586	cellular response to virus	7/622	65/18866	0.00544437	0.0478568	0.0390497	IFI6/DDX58/C1QBP/IFIH1/ADAR/IRF7/PHB2	7
GO:0001914	BP	GO:0001914	regulation of T cell mediated cytotoxicity	5/622	35/18866	0.0054866	0.0479654	0.0391383	HLA-A/HLA-B/B2M/HLA-F/NECTIN2	5
GO:0002183	BP	GO:0002183	cytoplasmic translational initiation	5/622	35/18866	0.0054866	0.0479654	0.0391383	EIF3K/EIF3G/EIF2S2/DHX29/EIF3I	5
GO:0032509	BP	GO:0032509	endosome transport via multivesicular body sorting pathway	5/622	35/18866	0.0054866	0.0479654	0.0391383	TMEM50A/VPS28/CHMP2A/LEPROT/LEPROTL1	5
GO:0050728	BP	GO:0050728	negative regulation of inflammatory response	14/622	196/18866	0.00560645	0.0489244	0.0399208	SERPINF1/NFKB1/CHID1/GSTP1/GRN/MDK/HGF/TNFAIP6/PYCARD/TNFAIP3/PSMA1/METRNL/CUEDC2/APOD	14
GO:0042326	BP	GO:0042326	negative regulation of phosphorylation	27/622	484/18866	0.0057019	0.0496674	0.0405271	FBLN1/SFRP1/PARK7/GBP1/GSTP1/PARP14/ENG/ADAR/BDKRB2/PEBP1/RTRAF/DUSP14/PRDX3/NR2F2/HGF/THY1/STRAP/HYAL2/TWIST1/PYCARD/TNFAIP3/PRKDC/EMILIN1/UCHL1/HMGCR/BDKRB1/IL1B	27
GO:0098798	CC	GO:0098798	mitochondrial protein complex	57/629	265/19559	7.15815e-31	3.78666e-28	2.77284e-28	ATP5F1E/ATP5F1D/ATP5MC1/NDUFS8/MRPL41/NDUFS6/NDUFC2/ATP5MG/NDUFB3/UQCRQ/NDUFV2/ATP5MC3/NDUFB1/ATP5MF/TIMM13/PNPT1/ATP5F1A/MRPS21/SLC25A6/UQCRFS1/ATP5MPL/ATP5F1B/COX6A1/CHCHD10/NDUFS7/NDUFB10/MRPL20/MRPS34/UQCR10/NDUFS5/MRPL36/NDUFA3/ATP5F1C/NDUFS2/NDUFB2/MRPS15/MRPL34/COX5A/NDUFB11/NDUFAB1/MRPL57/NDUFA6/NDUFA13/PHB2/MRPS16/MRPS36/MRPL40/NDUFA4/MRPL47/MRPS10/CYC1/PDHB/UQCRC1/MRPL3/MRPL13/SDHC/MRPS7	57
GO:0005743	CC	GO:0005743	mitochondrial inner membrane	72/629	489/19559	9.38943e-28	2.4835e-25	1.81858e-25	IFI6/ATP5F1E/ATP5F1D/ATP5MC1/NDUFS8/MRPL41/SLC25A3/NDUFS6/NDUFC2/NDUFAF3/ATP5MG/UQCC2/NDUFB3/SLC25A5/UQCRQ/NDUFV2/ATP5MC3/NDUFB1/ATP5MF/TIMM13/ATP5F1A/AURKAIP1/MRPS21/SLC25A6/UQCRFS1/ATP5MPL/ATP5F1B/COX6A1/CHCHD10/NDUFS7/NDUFB10/MRPL20/MRPS34/UQCR10/NME4/LGALS3/COX6B1/UQCR11/NDUFS5/MRPL36/NDUFA3/ATP5F1C/ACADVL/GHITM/NDUFS2/NDUFB2/COX6C/MRPS15/MRPL34/COX5A/NDUFB11/COX7B/NDUFAB1/MRPL57/NDUFA6/NDUFA…	72
GO:0098800	CC	GO:0098800	inner mitochondrial membrane protein complex	38/629	138/19559	4.43612e-25	7.82236e-23	5.72804e-23	ATP5F1E/ATP5F1D/ATP5MC1/NDUFS8/NDUFS6/NDUFC2/ATP5MG/NDUFB3/UQCRQ/NDUFV2/ATP5MC3/NDUFB1/ATP5MF/ATP5F1A/SLC25A6/UQCRFS1/ATP5MPL/ATP5F1B/COX6A1/CHCHD10/NDUFS7/NDUFB10/UQCR10/NDUFS5/NDUFA3/ATP5F1C/NDUFS2/NDUFB2/COX5A/NDUFB11/NDUFAB1/NDUFA6/NDUFA13/PHB2/NDUFA4/CYC1/UQCRC1/SDHC	38
GO:0070469	CC	GO:0070469	respirasome	29/629	101/19559	5.41755e-20	5.82294e-18	4.26394e-18	NDUFS8/NDUFS6/NDUFC2/NDUFB3/UQCRQ/NDUFV2/NDUFB1/UQCRFS1/COX6A1/NDUFS7/NDUFB10/UQCR10/COX6B1/UQCR11/NDUFS5/NDUFA3/NDUFS2/NDUFB2/COX5A/NDUFB11/COX7B/NDUFAB1/NDUFA6/NDUFA13/NDUFA4/CYC1/SURF1/UQCRC1/SDHC	29
GO:0098803	CC	GO:0098803	respiratory chain complex	27/629	85/19559	5.50373e-20	5.82294e-18	4.26394e-18	NDUFS8/NDUFS6/NDUFC2/NDUFB3/UQCRQ/NDUFV2/NDUFB1/UQCRFS1/COX6A1/NDUFS7/NDUFB10/UQCR10/COX6B1/NDUFS5/NDUFA3/NDUFS2/NDUFB2/COX5A/NDUFB11/COX7B/NDUFAB1/NDUFA6/NDUFA13/NDUFA4/CYC1/UQCRC1/SDHC	27
GO:0005788	CC	GO:0005788	endoplasmic reticulum lumen	48/629	308/19559	7.85128e-20	6.92221e-18	5.0689e-18	LRPAP1/IGFBP7/B2M/PPIB/IGFBP4/ERP29/TIMP1/CST3/PDIA3/COL3A1/CTSC/PDIA6/RCN3/TNC/SERPINA1/FKBP10/SDF2L1/COL14A1/MYDGF/CALR/RCN2/SIL1/SHISA5/NUCB1/ERP44/COL1A2/WNT5A/ARSG/FKBP7/P4HB/COL8A1/RCN1/CTSZ/SELENOM/COL6A3/LTBP1/GPX8/CKAP4/CRTAP/MANF/CERCAM/ERLEC1/COL1A1/ADAMTS5/TXNDC12/GPX7/UGGT2/LAMB1	48
GO:0005746	CC	GO:0005746	mitochondrial respirasome	27/629	89/19559	2.13494e-19	1.6134e-17	1.18144e-17	NDUFS8/NDUFS6/NDUFC2/NDUFB3/UQCRQ/NDUFV2/NDUFB1/UQCRFS1/COX6A1/NDUFS7/NDUFB10/UQCR10/NDUFS5/NDUFA3/NDUFS2/NDUFB2/COX5A/NDUFB11/COX7B/NDUFAB1/NDUFA6/NDUFA13/NDUFA4/CYC1/SURF1/UQCRC1/SDHC	27
GO:1990204	CC	GO:1990204	oxidoreductase complex	28/629	110/19559	8.18859e-18	5.4147e-16	3.965e-16	NDUFS8/CYBA/NDUFS6/NDUFC2/NDUFB3/UQCRQ/NDUFV2/NDUFB1/UQCRFS1/NDUFS7/NDUFB10/UQCR10/P4HB/NDUFS5/NDUFA3/NDUFS2/NDUFB2/NDUFB11/GCSH/NDUFAB1/NDUFA6/NDUFA13/MRPS36/NDUFA4/CYC1/PDHB/UQCRC1/SDHC	28
GO:0062023	CC	GO:0062023	collagen-containing extracellular matrix	52/629	427/19559	1.27601e-16	7.50008e-15	5.49205e-15	IGFBP7/DCN/SERPINE2/PCOLCE/FBLN1/SLPI/TIMP1/CST3/COL3A1/PLSCR1/MFAP4/LUM/CTSC/LGALS3BP/SFRP1/SERPINF1/TNC/SERPINA1/RARRES2/CD151/TGFBI/HTRA1/TIMP2/COL14A1/SSC5D/CALR/EGFL7/SPARC/COL1A2/WNT5A/SRPX2/S100A6/MDK/LGALS3/BGN/COL8A1/PTN/ANXA7/CTSZ/COL6A3/LTBP1/CTSF/LTBP2/COL1A1/ADAMTS5/EMILIN1/ECM1/GDF15/CRELD1/EFEMP2/LAMB1/MFAP2	52
GO:1905368	CC	GO:1905368	peptidase complex	24/629	92/19559	1.01108e-15	5.34859e-14	3.91659e-14	PSME2/PSMB3/SPCS1/PSMB8/SPCS3/PSMB6/PSMA5/PSMA7/PSMB9/PSMD8/PSMB5/PSMA3/PSMB1/PSMA4/PSME1/PSMB2/PSMD1/GPAA1/PSMD7/SEC11A/PSMC5/PIGT/PSMA1/PSMC4	24
GO:1905369	CC	GO:1905369	endopeptidase complex	21/629	69/19559	2.06139e-15	9.91341e-14	7.25924e-14	PSME2/PSMB3/PSMB8/PSMB6/PSMA5/PSMA7/PSMB9/PSMD8/PSMB5/PSMA3/PSMB1/PSMA4/PSME1/PSMB2/PSMD1/GPAA1/PSMD7/PSMC5/PIGT/PSMA1/PSMC4	21
GO:0000502	CC	GO:0000502	proteasome complex	19/629	63/19559	5.44472e-14	2.40021e-12	1.75759e-12	PSME2/PSMB3/PSMB8/PSMB6/PSMA5/PSMA7/PSMB9/PSMD8/PSMB5/PSMA3/PSMB1/PSMA4/PSME1/PSMB2/PSMD1/PSMD7/PSMC5/PSMA1/PSMC4	19
GO:0005839	CC	GO:0005839	proteasome core complex	12/629	20/19559	1.09861e-13	4.12255e-12	3.0188e-12	PSMB3/PSMB8/PSMB6/PSMA5/PSMA7/PSMB9/PSMB5/PSMA3/PSMB1/PSMA4/PSMB2/PSMA1	12
GO:0005747	CC	GO:0005747	mitochondrial respiratory chain complex I	17/629	50/19559	1.24689e-13	4.12255e-12	3.0188e-12	NDUFS8/NDUFS6/NDUFC2/NDUFB3/NDUFV2/NDUFB1/NDUFS7/NDUFB10/NDUFS5/NDUFA3/NDUFS2/NDUFB2/NDUFB11/NDUFAB1/NDUFA6/NDUFA13/NDUFA4	17
GO:0030964	CC	GO:0030964	NADH dehydrogenase complex	17/629	50/19559	1.24689e-13	4.12255e-12	3.0188e-12	NDUFS8/NDUFS6/NDUFC2/NDUFB3/NDUFV2/NDUFB1/NDUFS7/NDUFB10/NDUFS5/NDUFA3/NDUFS2/NDUFB2/NDUFB11/NDUFAB1/NDUFA6/NDUFA13/NDUFA4	17
GO:0045271	CC	GO:0045271	respiratory chain complex I	17/629	50/19559	1.24689e-13	4.12255e-12	3.0188e-12	NDUFS8/NDUFS6/NDUFC2/NDUFB3/NDUFV2/NDUFB1/NDUFS7/NDUFB10/NDUFS5/NDUFA3/NDUFS2/NDUFB2/NDUFB11/NDUFAB1/NDUFA6/NDUFA13/NDUFA4	17
GO:0034774	CC	GO:0034774	secretory granule lumen	40/629	322/19559	2.45003e-13	7.62392e-12	5.58273e-12	B2M/SLPI/TIMP1/CXCL1/CTSC/LGALS3BP/SRGN/PRDX4/NFKB1/TMSB4X/SERPINA1/RARRES2/GSTP1/APRT/GRN/CHI3L1/TIMP2/ISLR/PRDX6/QPCT/PSMA5/DPP7/S100A11/PSMB1/ERP44/SPARC/CTSA/PSMD1/HEXB/DYNLT1/HGF/PSMD7/HMGB1/CRISPLD2/CTSZ/PYCARD/NPC2/TRAPPC1/ECM1/MAGED2	40
GO:0060205	CC	GO:0060205	cytoplasmic vesicle lumen	40/629	326/19559	3.67609e-13	1.08036e-11	7.91112e-12	B2M/SLPI/TIMP1/CXCL1/CTSC/LGALS3BP/SRGN/PRDX4/NFKB1/TMSB4X/SERPINA1/RARRES2/GSTP1/APRT/GRN/CHI3L1/TIMP2/ISLR/PRDX6/QPCT/PSMA5/DPP7/S100A11/PSMB1/ERP44/SPARC/CTSA/PSMD1/HEXB/DYNLT1/HGF/PSMD7/HMGB1/CRISPLD2/CTSZ/PYCARD/NPC2/TRAPPC1/ECM1/MAGED2	40
GO:0031983	CC	GO:0031983	vesicle lumen	40/629	328/19559	4.49131e-13	1.25047e-11	9.15679e-12	B2M/SLPI/TIMP1/CXCL1/CTSC/LGALS3BP/SRGN/PRDX4/NFKB1/TMSB4X/SERPINA1/RARRES2/GSTP1/APRT/GRN/CHI3L1/TIMP2/ISLR/PRDX6/QPCT/PSMA5/DPP7/S100A11/PSMB1/ERP44/SPARC/CTSA/PSMD1/HEXB/DYNLT1/HGF/PSMD7/HMGB1/CRISPLD2/CTSZ/PYCARD/NPC2/TRAPPC1/ECM1/MAGED2	40
GO:0005793	CC	GO:0005793	endoplasmic reticulum-Golgi intermediate compartment	25/629	130/19559	4.88784e-13	1.29283e-11	9.46697e-12	LRPAP1/NUCB2/CTSC/PDIA6/SERPINA1/LMAN2/TMED3/MYDGF/CALR/NUCB1/ERP44/TMED10/YIF1A/TMED9/ERGIC3/P4HB/HMGB1/CTSZ/CD59/RER1/KDELR1/TAP1/UGGT2/MAN1A1/AREG	25
GO:0005759	CC	GO:0005759	mitochondrial matrix	44/629	473/19559	2.92162e-10	7.3597e-09	5.38926e-09	ATP5F1E/ATP5F1D/PARK7/NDUFS8/MRPL41/MPG/UQCC2/TUFM/SLC25A5/C1QBP/GSTK1/PNPT1/ATP5F1A/MRPS21/ATP5F1B/NDUFS7/MRPL20/MRPS34/NME4/PRDX3/REXO2/MRPL36/ARL2/ATP5F1C/ACADVL/MDH2/DECR1/NDUFS2/MRPS15/MRPL34/GCSH/ALDH2/NDUFAB1/MRPL57/MRPS16/MRPS36/MRPL40/MRPL47/MRPS10/ETFB/PDHB/MRPL3/MRPL13/MRPS7	44
GO:0005753	CC	GO:0005753	mitochondrial proton-transporting ATP synthase complex	10/629	22/19559	5.02844e-10	1.20911e-08	8.8539e-09	ATP5F1E/ATP5F1D/ATP5MC1/ATP5MG/ATP5MC3/ATP5MF/ATP5F1A/ATP5MPL/ATP5F1B/ATP5F1C	10
GO:0045259	CC	GO:0045259	proton-transporting ATP synthase complex	10/629	23/19559	8.64101e-10	1.98743e-08	1.45533e-08	ATP5F1E/ATP5F1D/ATP5MC1/ATP5MG/ATP5MC3/ATP5MF/ATP5F1A/ATP5MPL/ATP5F1B/ATP5F1C	10
GO:0030134	CC	GO:0030134	COPII-coated ER to Golgi transport vesicle	18/629	95/19559	1.17545e-09	2.59089e-08	1.89722e-08	HLA-A/HLA-C/HLA-B/B2M/CTSC/HLA-F/SERPINA1/LMAN2/TMED3/TMED10/YIF1A/TMED9/ERGIC3/CTSZ/CD59/PDCD6/CD74/AREG	18
GO:0000313	CC	GO:0000313	organellar ribosome	17/629	87/19559	2.06902e-09	4.20965e-08	3.08258e-08	MRPL41/MRPS21/MRPL20/MRPS34/MRPL36/MRPS15/MRPL34/NDUFAB1/MRPL57/MRPS16/MRPS36/MRPL40/MRPL47/MRPS10/MRPL3/MRPL13/MRPS7	17
GO:0005761	CC	GO:0005761	mitochondrial ribosome	17/629	87/19559	2.06902e-09	4.20965e-08	3.08258e-08	MRPL41/MRPS21/MRPL20/MRPS34/MRPL36/MRPS15/MRPL34/NDUFAB1/MRPL57/MRPS16/MRPS36/MRPL40/MRPL47/MRPS10/MRPL3/MRPL13/MRPS7	17
GO:0005798	CC	GO:0005798	Golgi-associated vesicle	24/629	181/19559	4.2684e-09	8.3629e-08	6.12386e-08	HLA-A/HLA-C/HLA-B/B2M/ITM2B/CTSC/HLA-F/SERPINA1/LMAN2/TMED3/COPE/RHOQ/NUCB1/TMED10/YIF1A/TMED9/ERGIC3/CTSZ/CD59/PDCD6/KDELR1/CD74/CLTB/AREG	24
GO:0019774	CC	GO:0019774	proteasome core complex, beta-subunit complex	7/629	11/19559	1.01519e-08	1.91798e-07	1.40447e-07	PSMB3/PSMB8/PSMB6/PSMB9/PSMB5/PSMB1/PSMB2	7
GO:0005766	CC	GO:0005766	primary lysosome	21/629	155/19559	2.70222e-08	4.76492e-07	3.48918e-07	CD63/CTSC/MGST1/BST2/DDOST/GRN/NDUFC2/PRDX6/DPP7/TMEM179B/CTSA/PSMD1/HEXB/CD68/CKAP4/LAMTOR1/LAMP1/PYCARD/NPC2/TRAPPC1/RAB5C	21
GO:0042582	CC	GO:0042582	azurophil granule	21/629	155/19559	2.70222e-08	4.76492e-07	3.48918e-07	CD63/CTSC/MGST1/BST2/DDOST/GRN/NDUFC2/PRDX6/DPP7/TMEM179B/CTSA/PSMD1/HEXB/CD68/CKAP4/LAMTOR1/LAMP1/PYCARD/NPC2/TRAPPC1/RAB5C	21
GO:0016469	CC	GO:0016469	proton-transporting two-sector ATPase complex	12/629	52/19559	7.00936e-08	1.18882e-06	8.70534e-07	ATP5F1E/ATP5F1D/ATP5MC1/ATP6V0B/ATP6AP2/ATP5MG/ATP5MC3/ATP5MF/ATP5F1A/ATP5MPL/ATP5F1B/ATP5F1C	12
GO:0070069	CC	GO:0070069	cytochrome complex	10/629	34/19559	7.19136e-08	1.18882e-06	8.70534e-07	UQCRQ/UQCRFS1/COX6A1/UQCR10/COX6B1/COX5A/COX7B/NDUFA4/CYC1/UQCRC1	10
GO:0033116	CC	GO:0033116	endoplasmic reticulum-Golgi intermediate compartment membrane	14/629	75/19559	1.00544e-07	1.61175e-06	1.18023e-06	CTSC/SERPINA1/LMAN2/TMED3/CALR/TMED10/YIF1A/TMED9/ERGIC3/CTSZ/CD59/KDELR1/TAP1/AREG	14
GO:0030176	CC	GO:0030176	integral component of endoplasmic reticulum membrane	20/629	158/19559	1.80898e-07	2.78763e-06	2.04128e-06	HLA-A/HLA-C/HLA-B/B2M/PDIA3/HLA-F/SPCS1/EMC7/CALR/HACD3/HSD11B1/ERGIC3/GPAA1/PIGT/TECR/TAP1/HACD4/RTN2/CD74/EMC3	20
GO:0005775	CC	GO:0005775	vacuolar lumen	21/629	173/19559	1.84436e-07	2.78763e-06	2.04128e-06	DCN/CTSK/LUM/CTSC/CHID1/GRN/NAGLU/PRDX6/DPP7/ASAH1/CTSA/PSMD1/HEXB/BGN/SCARB2/PYCARD/NPC2/LIPA/CTSF/TRAPPC1/CD74	21
GO:0042470	CC	GO:0042470	melanosome	16/629	105/19559	2.38194e-07	3.40553e-06	2.49375e-06	PPIB/CD63/ERP29/BSG/PDIA3/PDIA6/ATP1B3/SERPINF1/SLC3A2/YWHAB/TMED10/P4HB/RAN/LAMP1/PRDX1/RAB5C	16
GO:0048770	CC	GO:0048770	pigment granule	16/629	105/19559	2.38194e-07	3.40553e-06	2.49375e-06	PPIB/CD63/ERP29/BSG/PDIA3/PDIA6/ATP1B3/SERPINF1/SLC3A2/YWHAB/TMED10/P4HB/RAN/LAMP1/PRDX1/RAB5C	16
GO:0031227	CC	GO:0031227	intrinsic component of endoplasmic reticulum membrane	20/629	166/19559	4.07102e-07	5.66729e-06	4.14996e-06	HLA-A/HLA-C/HLA-B/B2M/PDIA3/HLA-F/SPCS1/EMC7/CALR/HACD3/HSD11B1/ERGIC3/GPAA1/PIGT/TECR/TAP1/HACD4/RTN2/CD74/EMC3	20
GO:0030660	CC	GO:0030660	Golgi-associated vesicle membrane	16/629	112/19559	5.8785e-07	7.97365e-06	5.83883e-06	HLA-A/HLA-C/HLA-B/B2M/ITM2B/HLA-F/TMED3/COPE/RHOQ/TMED10/CD59/PDCD6/KDELR1/CD74/CLTB/AREG	16
GO:0031301	CC	GO:0031301	integral component of organelle membrane	31/629	367/19559	1.07327e-06	1.4194e-05	1.03938e-05	HLA-A/HLA-C/HLA-B/B2M/ITM2B/PDIA3/HLA-F/SPCS1/SLC25A3/EMC7/CALR/HACD3/CHCHD10/FIS1/YIF1A/HSD11B1/ERGIC3/GPAA1/RER1/LAMP1/PIGT/UNC50/TECR/VAMP5/TAP1/BID/HACD4/RTN2/CD74/PET100/EMC3	31
GO:0005774	CC	GO:0005774	vacuolar membrane	34/629	427/19559	1.25314e-06	1.61686e-05	1.18397e-05	IFITM3/CD63/RPN2/ATRAID/HLA-F/TMEM59/WIPI1/MGST1/BST2/DDOST/ATP6V0B/SLC3A2/GRN/NDUFC2/ATP6AP2/LAPTM4A/YWHAB/LAMTOR2/TMEM179B/ITM2C/AP2S1/CTSA/SCARB2/CD68/RHEB/CKAP4/LAMTOR1/DRAM1/LAMP1/DTX3L/NAPA/CD74/TMEM9/RAB5C	34
GO:0030135	CC	GO:0030135	coated vesicle	27/629	298/19559	1.40361e-06	1.76788e-05	1.29456e-05	HLA-A/HLA-C/HLA-B/B2M/CEMIP/CTSC/HLA-F/WIPI1/SERPINA1/LMAN2/EREG/TMED3/COPE/AP2S1/WNT5A/TMED10/YIF1A/TMED9/ERGIC3/SCARB2/CTSZ/CD59/PDCD6/KDELR1/CD74/CLTB/AREG	27
GO:0035577	CC	GO:0035577	azurophil granule membrane	11/629	58/19559	2.00866e-06	2.47112e-05	1.80951e-05	CD63/MGST1/BST2/DDOST/NDUFC2/TMEM179B/CD68/CKAP4/LAMTOR1/LAMP1/RAB5C	11
GO:0031300	CC	GO:0031300	intrinsic component of organelle membrane	32/629	398/19559	2.09357e-06	2.51704e-05	1.84314e-05	HLA-A/HLA-C/HLA-B/B2M/ITM2B/PDIA3/HLA-F/SPCS1/SLC25A3/EMC7/CALR/HACD3/CHCHD10/FIS1/YIF1A/HSD11B1/ERGIC3/GPAA1/RER1/LAMP1/PIGT/UNC50/TECR/VAMP5/CHST2/TAP1/BID/HACD4/RTN2/CD74/PET100/EMC3	32
GO:0043202	CC	GO:0043202	lysosomal lumen	14/629	96/19559	2.30576e-06	2.71055e-05	1.98484e-05	DCN/CTSK/LUM/CHID1/NAGLU/ASAH1/CTSA/HEXB/BGN/SCARB2/NPC2/LIPA/CTSF/CD74	14
GO:0044391	CC	GO:0044391	ribosomal subunit	20/629	187/19559	2.70125e-06	3.10644e-05	2.27474e-05	ISG15/MRPL41/MRPS21/MRPL20/RPL28/MRPS34/MRPL36/MRPS15/MRPL34/NDUFAB1/MRPL57/DHX29/MRPS16/MRPS36/MRPL40/MRPL47/MRPS10/MRPL3/MRPL13/MRPS7	20
GO:0030662	CC	GO:0030662	coated vesicle membrane	19/629	183/19559	7.37453e-06	8.02497e-05	5.87641e-05	HLA-A/HLA-C/HLA-B/B2M/CEMIP/HLA-F/EREG/TMED3/COPE/AP2S1/WNT5A/TMED10/SCARB2/CD59/PDCD6/KDELR1/CD74/CLTB/AREG	19
GO:0022624	CC	GO:0022624	proteasome accessory complex	7/629	24/19559	7.38814e-06	8.02497e-05	5.87641e-05	PSME2/PSMD8/PSME1/PSMD1/PSMD7/PSMC5/PSMC4	7
GO:0005840	CC	GO:0005840	ribosome	24/629	270/19559	7.43334e-06	8.02497e-05	5.87641e-05	ISG15/EIF2AK2/MRPL41/PNPT1/AURKAIP1/MRPS21/MRPL20/RPL28/MRPS34/MRPL36/MRPS15/MRPL34/NDUFAB1/MRPL57/DHX29/MRPS16/MRPS36/MRPL40/MRPL47/MRPS10/MRPL3/MRPL13/APOD/MRPS7	24
GO:0101002	CC	GO:0101002	ficolin-1-rich granule	15/629	124/19559	1.07707e-05	0.00011172	8.18088e-05	CST3/PRDX4/SERPINA1/GSTP1/TIMP2/QPCT/PSMA5/ASAH1/PSMB1/DYNLT1/PSMD7/HMGB1/TNFAIP6/CRISPLD2/CTSZ	15
GO:1904813	CC	GO:1904813	ficolin-1-rich granule lumen	15/629	124/19559	1.07707e-05	0.00011172	8.18088e-05	CST3/PRDX4/SERPINA1/GSTP1/TIMP2/QPCT/PSMA5/ASAH1/PSMB1/DYNLT1/PSMD7/HMGB1/TNFAIP6/CRISPLD2/CTSZ	15
GO:0000315	CC	GO:0000315	organellar large ribosomal subunit	10/629	57/19559	1.21607e-05	0.000121378	8.88808e-05	MRPL41/MRPL20/MRPL36/MRPL34/NDUFAB1/MRPL57/MRPL40/MRPL47/MRPL3/MRPL13	10
GO:0005762	CC	GO:0005762	mitochondrial large ribosomal subunit	10/629	57/19559	1.21607e-05	0.000121378	8.88808e-05	MRPL41/MRPL20/MRPL36/MRPL34/NDUFAB1/MRPL57/MRPL40/MRPL47/MRPL3/MRPL13	10
GO:0005765	CC	GO:0005765	lysosomal membrane	29/629	375/19559	1.31739e-05	0.000125627	9.19925e-05	IFITM3/CD63/ATRAID/HLA-F/TMEM59/MGST1/BST2/DDOST/SLC3A2/GRN/NDUFC2/ATP6AP2/LAPTM4A/LAMTOR2/TMEM179B/ITM2C/AP2S1/CTSA/SCARB2/CD68/RHEB/CKAP4/LAMTOR1/DRAM1/LAMP1/DTX3L/CD74/TMEM9/RAB5C	29
GO:0098852	CC	GO:0098852	lytic vacuole membrane	29/629	375/19559	1.31739e-05	0.000125627	9.19925e-05	IFITM3/CD63/ATRAID/HLA-F/TMEM59/MGST1/BST2/DDOST/SLC3A2/GRN/NDUFC2/ATP6AP2/LAPTM4A/LAMTOR2/TMEM179B/ITM2C/AP2S1/CTSA/SCARB2/CD68/RHEB/CKAP4/LAMTOR1/DRAM1/LAMP1/DTX3L/CD74/TMEM9/RAB5C	29
GO:0005925	CC	GO:0005925	focal adhesion	31/629	415/19559	1.32989e-05	0.000125627	9.19925e-05	B2M/PPIB/CD81/BSG/PDIA3/CFL1/TNC/CYBA/CD99/PLAU/CD151/YWHAB/ENG/CSRP1/MAP2K2/CALR/LAP3/HACD3/LIMA1/PROCR/REXO2/P4HB/ARL2/SH3KBP1/SCARB2/THY1/CD59/NECTIN2/ARPC3/TSPAN4/FLRT2	31
GO:0098576	CC	GO:0098576	lumenal side of membrane	8/629	36/19559	1.49223e-05	0.000138489	0.000101411	HLA-A/HLA-C/HLA-B/HLA-F/CALR/NUCB1/CTSA/CD74	8
GO:0030055	CC	GO:0030055	cell-substrate junction	31/629	423/19559	1.93102e-05	0.000176123	0.000128969	B2M/PPIB/CD81/BSG/PDIA3/CFL1/TNC/CYBA/CD99/PLAU/CD151/YWHAB/ENG/CSRP1/MAP2K2/CALR/LAP3/HACD3/LIMA1/PROCR/REXO2/P4HB/ARL2/SH3KBP1/SCARB2/THY1/CD59/NECTIN2/ARPC3/TSPAN4/FLRT2	31
GO:0000314	CC	GO:0000314	organellar small ribosomal subunit	7/629	28/19559	2.25969e-05	0.000199229	0.000145889	MRPS21/MRPS34/MRPS15/MRPS16/MRPS36/MRPS10/MRPS7	7
GO:0005763	CC	GO:0005763	mitochondrial small ribosomal subunit	7/629	28/19559	2.25969e-05	0.000199229	0.000145889	MRPS21/MRPS34/MRPS15/MRPS16/MRPS36/MRPS10/MRPS7	7
GO:0012507	CC	GO:0012507	ER to Golgi transport vesicle membrane	10/629	62/19559	2.62076e-05	0.000227276	0.000166426	HLA-A/HLA-C/HLA-B/B2M/HLA-F/TMED10/CD59/PDCD6/CD74/AREG	10
GO:0045277	CC	GO:0045277	respiratory chain complex IV	6/629	20/19559	2.84713e-05	0.000242925	0.000177885	UQCRFS1/COX6A1/COX6B1/COX5A/COX7B/NDUFA4	6
GO:0030670	CC	GO:0030670	phagocytic vesicle membrane	11/629	77/19559	3.39132e-05	0.000284763	0.000208522	HLA-A/HLA-C/HLA-B/B2M/HLA-F/ATP6V0B/CYBA/CALR/RAB31/LAMP1/TAP1	11
GO:0005750	CC	GO:0005750	mitochondrial respiratory chain complex III	5/629	14/19559	5.3242e-05	0.000433308	0.000317296	UQCRQ/UQCRFS1/UQCR10/CYC1/UQCRC1	5
GO:0045275	CC	GO:0045275	respiratory chain complex III	5/629	14/19559	5.3242e-05	0.000433308	0.000317296	UQCRQ/UQCRFS1/UQCR10/CYC1/UQCRC1	5
GO:0030667	CC	GO:0030667	secretory granule membrane	24/629	306/19559	5.77831e-05	0.00046314	0.000339142	HLA-C/HLA-B/CD63/BSG/MGST1/BST2/DDOST/CYBA/NDUFC2/ATP6AP2/PLAU/LAMTOR2/TMEM179B/SPARC/TMED10/LGALS3/CD68/ANXA7/CD59/RAB31/CKAP4/LAMTOR1/LAMP1/RAB5C	24
GO:0070820	CC	GO:0070820	tertiary granule	16/629	164/19559	8.11959e-05	0.000641084	0.000469443	B2M/CST3/CXCL1/CYBA/ATP6AP2/PLAU/LAMTOR2/TIMP2/QPCT/TMEM179B/ASAH1/LGALS3/TNFAIP6/CD59/LAMTOR1/LAMP1	16
GO:0042611	CC	GO:0042611	MHC protein complex	6/629	25/19559	0.000113413	0.000869503	0.000636707	HLA-A/HLA-C/HLA-B/B2M/HLA-F/CD74	6
GO:0101031	CC	GO:0101031	chaperone complex	6/629	25/19559	0.000113413	0.000869503	0.000636707	CCT6A/CCT5/PSMG1/STUB1/CCT3/CCT7	6
GO:0005604	CC	GO:0005604	basement membrane	12/629	103/19559	0.000116768	0.000882435	0.000646177	FBLN1/TIMP1/CST3/SERPINF1/TNC/CD151/TGFBI/SPARC/COL8A1/PTN/EFEMP2/LAMB1	12
GO:0035580	CC	GO:0035580	specific granule lumen	9/629	62/19559	0.000153844	0.00114625	0.000839357	B2M/SLPI/CXCL1/NFKB1/CHI3L1/TIMP2/QPCT/ERP44/CTSZ	9
GO:0034663	CC	GO:0034663	endoplasmic reticulum chaperone complex	4/629	10/19559	0.000190593	0.00138114	0.00101136	PPIB/PDIA6/SDF2L1/P4HB	4
GO:0098843	CC	GO:0098843	postsynaptic endocytic zone	4/629	10/19559	0.000190593	0.00138114	0.00101136	MX1/MX2/CLTB/DNM1	4
GO:0033178	CC	GO:0033178	proton-transporting two-sector ATPase complex, catalytic domain	5/629	18/19559	0.000204751	0.00146369	0.00107181	ATP5F1E/ATP5F1D/ATP5F1A/ATP5F1B/ATP5F1C	5
GO:0042581	CC	GO:0042581	specific granule	15/629	160/19559	0.000209113	0.00147495	0.00108005	B2M/SLPI/CXCL1/NFKB1/CYBA/CHI3L1/PLAU/LAMTOR2/TIMP2/QPCT/ERP44/CTSZ/CD59/CKAP4/LAMTOR1	15
GO:0005758	CC	GO:0005758	mitochondrial intermembrane space	10/629	80/19559	0.000239045	0.00166388	0.0012184	PARK7/UQCC2/TIMM13/PNPT1/CHCHD10/PRELID1/NME4/REXO2/NDUFS5/ARL2	10
GO:0071556	CC	GO:0071556	integral component of lumenal side of endoplasmic reticulum membrane	6/629	29/19559	0.000272664	0.0018224	0.00133448	HLA-A/HLA-C/HLA-B/HLA-F/CALR/CD74	6
GO:0098553	CC	GO:0098553	lumenal side of endoplasmic reticulum membrane	6/629	29/19559	0.000272664	0.0018224	0.00133448	HLA-A/HLA-C/HLA-B/HLA-F/CALR/CD74	6
GO:0030666	CC	GO:0030666	endocytic vesicle membrane	15/629	164/19559	0.000273862	0.0018224	0.00133448	HLA-A/HLA-C/HLA-B/B2M/HLA-F/ATP6V0B/CYBA/CALR/AP2S1/WNT5A/SCARB2/RAB31/LAMP1/TAP1/CD74	15
GO:0005770	CC	GO:0005770	late endosome	21/629	278/19559	0.000275599	0.0018224	0.00133448	IFITM3/CD63/CST3/TMEM59/BST2/CHID1/GRN/LAPTM4A/LAMTOR2/VPS28/MAP2K2/SDF4/CHMP2A/SCARB2/CD68/LAMTOR1/LAMP1/TMEM230/VAMP5/CD74/TMEM9	21
GO:0005832	CC	GO:0005832	chaperonin-containing T-complex	4/629	11/19559	0.000291894	0.00190632	0.00139593	CCT6A/CCT5/CCT3/CCT7	4
GO:0000276	CC	GO:0000276	mitochondrial proton-transporting ATP synthase complex, coupling factor F(o)	4/629	12/19559	0.000426729	0.00262488	0.00192211	ATP5MC1/ATP5MG/ATP5MC3/ATP5MF	4
GO:0005583	CC	GO:0005583	fibrillar collagen trimer	4/629	12/19559	0.000426729	0.00262488	0.00192211	COL3A1/LUM/COL1A2/COL1A1	4
GO:0005751	CC	GO:0005751	mitochondrial respiratory chain complex IV	4/629	12/19559	0.000426729	0.00262488	0.00192211	UQCRFS1/COX6A1/COX5A/NDUFA4	4
GO:0034709	CC	GO:0034709	methylosome	4/629	12/19559	0.000426729	0.00262488	0.00192211	PRMT1/SNRPG/ERH/SNRPD1	4
GO:0098643	CC	GO:0098643	banded collagen fibril	4/629	12/19559	0.000426729	0.00262488	0.00192211	COL3A1/LUM/COL1A2/COL1A1	4
GO:0005838	CC	GO:0005838	proteasome regulatory particle	5/629	21/19559	0.000448905	0.00269853	0.00197604	PSMD8/PSMD1/PSMD7/PSMC5/PSMC4	5
GO:0098644	CC	GO:0098644	complex of collagen trimers	5/629	21/19559	0.000448905	0.00269853	0.00197604	COL3A1/LUM/COL1A2/COL8A1/COL1A1	5
GO:0030139	CC	GO:0030139	endocytic vesicle	22/629	313/19559	0.000537551	0.00319511	0.00233967	HLA-A/HLA-C/HLA-B/B2M/CEMIP/PDIA3/HLA-F/ATP6V0B/CYBA/CALR/AP2S1/SPARC/WNT5A/SH3KBP1/SCARB2/RAB31/HYAL2/LAMP1/TAP1/CD74/CLTB/RAB5C	22
GO:0015935	CC	GO:0015935	small ribosomal subunit	9/629	74/19559	0.000595727	0.00349234	0.00255732	ISG15/MRPS21/MRPS34/MRPS15/DHX29/MRPS16/MRPS36/MRPS10/MRPS7	9
GO:0008250	CC	GO:0008250	oligosaccharyltransferase complex	4/629	13/19559	0.000600762	0.00349234	0.00255732	RPN2/DDOST/TUSC3/KRTCAP2	4
GO:0031970	CC	GO:0031970	organelle envelope lumen	10/629	90/19559	0.000623541	0.00358536	0.00262543	PARK7/UQCC2/TIMM13/PNPT1/CHCHD10/PRELID1/NME4/REXO2/NDUFS5/ARL2	10
GO:0035578	CC	GO:0035578	azurophil granule lumen	10/629	91/19559	0.000680757	0.00387227	0.00283553	CTSC/GRN/PRDX6/DPP7/CTSA/PSMD1/HEXB/PYCARD/NPC2/TRAPPC1	10
GO:0045263	CC	GO:0045263	proton-transporting ATP synthase complex, coupling factor F(o)	4/629	14/19559	0.00081977	0.00461338	0.00337822	ATP5MC1/ATP5MG/ATP5MC3/ATP5MF	4
GO:0033177	CC	GO:0033177	proton-transporting two-sector ATPase complex, proton-transporting domain	5/629	24/19559	0.000865749	0.00482086	0.00353015	ATP5MC1/ATP6V0B/ATP5MG/ATP5MC3/ATP5MF	5
GO:0015934	CC	GO:0015934	large ribosomal subunit	11/629	116/19559	0.00129302	0.00712506	0.00521743	MRPL41/MRPL20/RPL28/MRPL36/MRPL34/NDUFAB1/MRPL57/MRPL40/MRPL47/MRPL3/MRPL13	11
GO:0031093	CC	GO:0031093	platelet alpha granule lumen	8/629	67/19559	0.00134221	0.00731988	0.00536009	TIMP1/SRGN/TMSB4X/SERPINA1/ISLR/SPARC/HGF/MAGED2	8
GO:0030133	CC	GO:0030133	transport vesicle	25/629	410/19559	0.00178743	0.0096453	0.00706292	HLA-A/HLA-C/HLA-B/B2M/ERP29/RABAC1/HLA-F/TMED3/COPE/TMED10/TMED9/BGN/CRISPLD2/CD59/LAMP1/BIN1/TMEM230/PDCD6/KDELR1/CD74/CLTB/DNM1/TRAPPC4/PDE4B/AREG	25
GO:0016282	CC	GO:0016282	eukaryotic 43S preinitiation complex	4/629	17/19559	0.00180508	0.0096453	0.00706292	EIF3K/EIF3G/DHX29/EIF3I	4
GO:1904724	CC	GO:1904724	tertiary granule lumen	7/629	55/19559	0.00182875	0.00967407	0.00708399	B2M/CST3/CXCL1/TIMP2/QPCT/ASAH1/TNFAIP6	7
GO:0031902	CC	GO:0031902	late endosome membrane	12/629	140/19559	0.00190383	0.00982541	0.00719481	IFITM3/CD63/TMEM59/LAPTM4A/LAMTOR2/VPS28/CHMP2A/SCARB2/CD68/LAMTOR1/LAMP1/TMEM9	12
GO:0045335	CC	GO:0045335	phagocytic vesicle	12/629	140/19559	0.00190383	0.00982541	0.00719481	HLA-A/HLA-C/HLA-B/B2M/PDIA3/HLA-F/ATP6V0B/CYBA/CALR/RAB31/LAMP1/TAP1	12
GO:0005581	CC	GO:0005581	collagen trimer	9/629	87/19559	0.00191308	0.00982541	0.00719481	DCN/COL3A1/LUM/COL14A1/COL1A2/COL8A1/COL6A3/COL1A1/EMILIN1	9
GO:0070993	CC	GO:0070993	translation preinitiation complex	4/629	18/19559	0.00226231	0.0115073	0.00842642	EIF3K/EIF3G/DHX29/EIF3I	4
GO:0009295	CC	GO:0009295	nucleoid	6/629	43/19559	0.00239109	0.0119329	0.00873805	MPG/UQCC2/TUFM/SLC25A5/ATP5F1B/ACADVL	6
GO:0042645	CC	GO:0042645	mitochondrial nucleoid	6/629	43/19559	0.00239109	0.0119329	0.00873805	MPG/UQCC2/TUFM/SLC25A5/ATP5F1B/ACADVL	6
GO:0031091	CC	GO:0031091	platelet alpha granule	9/629	91/19559	0.00261115	0.0129094	0.00945307	SERPINE2/TIMP1/SRGN/TMSB4X/SERPINA1/ISLR/SPARC/HGF/MAGED2	9
GO:0001527	CC	GO:0001527	microfibril	3/629	10/19559	0.00335407	0.016278	0.0119198	MFAP4/LTBP1/MFAP2	3
GO:0005797	CC	GO:0005797	Golgi medial cisterna	3/629	10/19559	0.00335407	0.016278	0.0119198	HLA-A/TMEM59/MAN2A1	3
GO:0042827	CC	GO:0042827	platelet dense granule	4/629	21/19559	0.00409931	0.0197139	0.0144358	CD63/LGALS3BP/RARRES2/ECM1	4
GO:0008540	CC	GO:0008540	proteasome regulatory particle, base subcomplex	3/629	12/19559	0.00586093	0.0276824	0.0202709	PSMD1/PSMC5/PSMC4	3
GO:0044327	CC	GO:0044327	dendritic spine head	3/629	12/19559	0.00586093	0.0276824	0.0202709	MX1/MX2/DNM1	3
GO:0005736	CC	GO:0005736	RNA polymerase I complex	3/629	13/19559	0.00743899	0.034825	0.0255011	POLR2L/POLR2K/POLR2E	3
GO:0031089	CC	GO:0031089	platelet dense granule lumen	3/629	14/19559	0.00924423	0.0428965	0.0314116	LGALS3BP/RARRES2/ECM1	3
GO:0045121	CC	GO:0045121	membrane raft	19/629	329/19559	0.0104531	0.0480841	0.0352104	BSG/PLSCR1/ATP1B3/LDHB/PARK7/BST2/LAMTOR2/SLC25A5/RHOQ/SLC1A2/ATP2B1/THY1/LAMTOR1/HYAL2/CAVIN3/CFLAR/LY6K/SYNJ2/PLPP1	19
GO:0098857	CC	GO:0098857	membrane microdomain	19/629	330/19559	0.010771	0.0491193	0.0359684	BSG/PLSCR1/ATP1B3/LDHB/PARK7/BST2/LAMTOR2/SLC25A5/RHOQ/SLC1A2/ATP2B1/THY1/LAMTOR1/HYAL2/CAVIN3/CFLAR/LY6K/SYNJ2/PLPP1	19
GO:0004298	MF	GO:0004298	threonine-type endopeptidase activity	12/625	21/18352	4.87076e-13	1.82685e-10	1.52363e-10	PSMB3/PSMB8/PSMB6/PSMA5/PSMA7/PSMB9/PSMB5/PSMA3/PSMB1/PSMA4/PSMB2/PSMA1	12
GO:0003954	MF	GO:0003954	NADH dehydrogenase activity	16/625	46/18352	1.03946e-12	1.82685e-10	1.52363e-10	NDUFS8/NDUFS6/NDUFC2/NDUFB3/NDUFV2/NDUFB1/NDUFS7/NDUFB10/NDUFS5/NDUFA3/NDUFS2/NDUFB2/NDUFAB1/NDUFA6/NDUFA13/NDUFA4	16
GO:0008137	MF	GO:0008137	NADH dehydrogenase (ubiquinone) activity	16/625	46/18352	1.03946e-12	1.82685e-10	1.52363e-10	NDUFS8/NDUFS6/NDUFC2/NDUFB3/NDUFV2/NDUFB1/NDUFS7/NDUFB10/NDUFS5/NDUFA3/NDUFS2/NDUFB2/NDUFAB1/NDUFA6/NDUFA13/NDUFA4	16
GO:0050136	MF	GO:0050136	NADH dehydrogenase (quinone) activity	16/625	46/18352	1.03946e-12	1.82685e-10	1.52363e-10	NDUFS8/NDUFS6/NDUFC2/NDUFB3/NDUFV2/NDUFB1/NDUFS7/NDUFB10/NDUFS5/NDUFA3/NDUFS2/NDUFB2/NDUFAB1/NDUFA6/NDUFA13/NDUFA4	16
GO:0009055	MF	GO:0009055	electron transfer activity	23/625	111/18352	2.58349e-12	3.63239e-10	3.02948e-10	AKR1B1/CYBA/NDUFS6/UQCRQ/NDUFV2/UQCRFS1/ADH5/COX6A1/UQCR10/COX6B1/UQCR11/NDUFS2/COX6C/COX5A/COX7B/ALDH2/ME1/NDUFA4/CYC1/SURF1/ETFB/UQCRC1/SDHC	23
GO:0070003	MF	GO:0070003	threonine-type peptidase activity	13/625	31/18352	8.59829e-12	1.00743e-09	8.40219e-10	PSMB3/PSMB8/PSMB6/PSMA5/PSMA7/PSMB9/ASRGL1/PSMB5/PSMA3/PSMB1/PSMA4/PSMB2/PSMA1	13
GO:0016655	MF	GO:0016655	oxidoreductase activity, acting on NAD(P)H, quinone or similar compound as acceptor	17/625	61/18352	1.19599e-11	1.20112e-09	1.00176e-09	NQO1/NDUFS8/NDUFS6/NDUFC2/NDUFB3/NDUFV2/NDUFB1/NDUFS7/NDUFB10/NDUFS5/NDUFA3/NDUFS2/NDUFB2/NDUFAB1/NDUFA6/NDUFA13/NDUFA4	17
GO:0005201	MF	GO:0005201	extracellular matrix structural constituent	27/625	169/18352	2.09058e-11	1.8371e-09	1.53218e-09	IGFBP7/DCN/PCOLCE/FBLN1/COL3A1/MFAP4/LUM/TNC/CHI3L1/TGFBI/COL14A1/SPARC/COL1A2/SRPX2/TFPI2/BGN/COL8A1/COL6A3/LTBP1/LTBP2/COL1A1/EMILIN1/ECM1/CRELD1/EFEMP2/LAMB1/MFAP2	27
GO:0016651	MF	GO:0016651	oxidoreductase activity, acting on NAD(P)H	20/625	109/18352	6.88523e-10	5.37813e-08	4.48546e-08	NQO1/NDUFS8/CYBA/NDUFS6/NDUFC2/NDUFB3/NDUFV2/TXN/NDUFB1/NDUFS7/NDUFB10/PRDX3/NDUFS5/NDUFA3/NDUFS2/NDUFB2/NDUFAB1/NDUFA6/NDUFA13/NDUFA4	20
GO:0046933	MF	GO:0046933	proton-transporting ATP synthase activity, rotational mechanism	9/625	19/18352	3.96222e-09	2.78544e-07	2.32311e-07	ATP5F1E/ATP5F1D/ATP5MC1/ATP5MG/ATP5MC3/ATP5MF/ATP5F1A/ATP5F1B/ATP5F1C	9
GO:0016684	MF	GO:0016684	oxidoreductase activity, acting on peroxide as acceptor	13/625	56/18352	3.59726e-08	2.29898e-06	1.91739e-06	PARK7/MGST1/PRDX4/GSTP1/GPX4/GSTK1/PRDX6/PRDX2/PRDX3/GPX8/PRDX1/MGST3/GPX7	13
GO:0015078	MF	GO:0015078	proton transmembrane transporter activity	19/625	127/18352	5.94557e-08	3.48312e-06	2.90499e-06	ATP5F1E/ATP5F1D/ATP5MC1/SLC25A3/ATP6V0B/ATP5MG/ATP5MC3/ATP5MF/ATP5F1A/ATP5F1B/COX6A1/COX6B1/ATP5F1C/COX6C/COX5A/COX7B/NDUFA4/SURF1/ATP2A2	19
GO:0061134	MF	GO:0061134	peptidase regulator activity	26/625	229/18352	8.05293e-08	4.35477e-06	3.63197e-06	SERPINE2/PCOLCE/FBLN1/SLPI/TIMP1/CST3/CARD16/PSME2/CTSC/WFDC2/SERPINF1/BST2/SERPINA1/TIMP2/PEBP1/PSME1/PRDX3/TFPI2/TNFAIP8/SPOCK1/COL6A3/BIN1/PYCARD/BEX3/CFLAR/RARRES1	26
GO:0015252	MF	GO:0015252	proton channel activity	9/625	26/18352	1.08192e-07	5.4328e-06	4.53106e-06	ATP5F1E/ATP5F1D/ATP5MC1/ATP5MG/ATP5MC3/ATP5MF/ATP5F1A/ATP5F1B/ATP5F1C	9
GO:0004601	MF	GO:0004601	peroxidase activity	12/625	52/18352	1.29909e-07	6.08838e-06	5.07783e-06	MGST1/PRDX4/GSTP1/GPX4/GSTK1/PRDX6/PRDX2/PRDX3/GPX8/PRDX1/MGST3/GPX7	12
GO:0016209	MF	GO:0016209	antioxidant activity	15/625	86/18352	1.88833e-07	8.29684e-06	6.91973e-06	NQO1/PARK7/MGST1/PRDX4/GSTP1/GPX4/GSTK1/TXN/PRDX6/PRDX2/PRDX3/GPX8/PRDX1/MGST3/GPX7	15
GO:0004602	MF	GO:0004602	glutathione peroxidase activity	8/625	21/18352	2.3781e-07	9.83415e-06	8.20187e-06	MGST1/GSTP1/GPX4/GSTK1/PRDX6/GPX8/MGST3/GPX7	8
GO:0005178	MF	GO:0005178	integrin binding	19/625	144/18352	4.49364e-07	1.75501e-05	1.46372e-05	ISG15/CD81/COL3A1/FGF2/CD151/TGFBI/TIMP2/CALR/P4HB/PTN/THY1/HMGB1/ANXA7/ADAMTS5/TSPAN4/EMILIN1/LAMB1/NRG1/IL1B	19
GO:0002020	MF	GO:0002020	protease binding	18/625	137/18352	9.58129e-07	3.54508e-05	2.95666e-05	TIMP1/CST3/COL3A1/IL1R1/CARD16/PARK7/SERPINA1/TIMP2/BDKRB2/COL1A2/NDUFS7/BIN1/PYCARD/TNFAIP3/CFLAR/SUMO1/COL1A1/ECM1	18
GO:0004175	MF	GO:0004175	endopeptidase activity	36/625	440/18352	1.20065e-06	4.22029e-05	3.5198e-05	CTSK/MMP3/MMP7/PDIA3/CTSC/SFRP1/TMEM59/PSMB3/MASP1/PSMB8/C1S/C1R/PLAU/HTRA1/SPCS3/PSMB6/PSMA5/PSMA7/PSMB9/PSMB5/PSMA3/PSMB1/PSMA4/PSMB2/PLAT/PSMD1/HGF/GPAA1/SEC11A/CTSZ/PYCARD/CTSF/CFLAR/PSMA1/ADAMTS5/UCHL1	36
GO:0061135	MF	GO:0061135	endopeptidase regulator activity	20/625	192/18352	9.37101e-06	0.000313706	0.000261637	SERPINE2/SLPI/TIMP1/CST3/CARD16/PSME2/WFDC2/SERPINF1/BST2/SERPINA1/TIMP2/PEBP1/PSME1/PRDX3/TFPI2/TNFAIP8/SPOCK1/COL6A3/BIN1/RARRES1	20
GO:0016679	MF	GO:0016679	oxidoreductase activity, acting on diphenols and related substances as donors	5/625	10/18352	9.85657e-06	0.000314962	0.000262685	UQCRQ/UQCRFS1/UQCR10/UQCR11/UQCRC1	5
GO:0019838	MF	GO:0019838	growth factor binding	16/625	136/18352	1.59935e-05	0.000488846	0.000407707	IGFBP7/IGFBP4/COL3A1/IL1R1/PDGFRA/HTRA1/ENG/COL1A2/SRPX2/PTN/LTBP1/HYAL2/FIBP/LTBP2/COL1A1/IGFBP2	16
GO:0003756	MF	GO:0003756	protein disulfide isomerase activity	6/625	19/18352	2.82792e-05	0.000795212	0.000663222	PDIA3/PDIA6/ERP44/P4HB/CRELD2/CRELD1	6
GO:0016864	MF	GO:0016864	intramolecular oxidoreductase activity, transposing S-S bonds	6/625	19/18352	2.82792e-05	0.000795212	0.000663222	PDIA3/PDIA6/ERP44/P4HB/CRELD2/CRELD1	6
GO:0004129	MF	GO:0004129	cytochrome-c oxidase activity	7/625	28/18352	3.25815e-05	0.000799146	0.000666503	COX6A1/COX6B1/COX6C/COX5A/COX7B/NDUFA4/SURF1	7
GO:0015002	MF	GO:0015002	heme-copper terminal oxidase activity	7/625	28/18352	3.25815e-05	0.000799146	0.000666503	COX6A1/COX6B1/COX6C/COX5A/COX7B/NDUFA4/SURF1	7
GO:0016676	MF	GO:0016676	oxidoreductase activity, acting on a heme group of donors, oxygen as acceptor	7/625	28/18352	3.25815e-05	0.000799146	0.000666503	COX6A1/COX6B1/COX6C/COX5A/COX7B/NDUFA4/SURF1	7
GO:0044389	MF	GO:0044389	ubiquitin-like protein ligase binding	26/625	316/18352	3.29662e-05	0.000799146	0.000666503	ISG15/HIF1A/STAT1/DDX58/ELOB/PARP9/SLC25A5/PRDX6/CALR/PSMA3/UBE2L6/TMBIM6/PSMD1/UBXN1/NEDD8/NDUFS2/NFKBIA/STUB1/RBX1/SUMO1/DTX3L/UBE2L3/BID/STAT2/UCHL1/UQCRC1	26
GO:0008083	MF	GO:0008083	growth factor activity	17/625	162/18352	3.9294e-05	0.000920789	0.000767956	TIMP1/CXCL1/FGF2/FGF7/IL11/GRN/CLEC11A/EREG/MDK/PTN/HGF/MANF/TYMP/CD320/GDF15/NRG1/AREG	17
GO:0016675	MF	GO:0016675	oxidoreductase activity, acting on a heme group of donors	7/625	29/18352	4.16946e-05	0.000945526	0.000788587	COX6A1/COX6B1/COX6C/COX5A/COX7B/NDUFA4/SURF1	7
GO:0015037	MF	GO:0015037	peptide disulfide oxidoreductase activity	5/625	13/18352	4.62239e-05	0.00101167	0.000843755	PDIA3/PDIA6/TXN/P4HB/TXNDC12	5
GO:0005539	MF	GO:0005539	glycosaminoglycan binding	21/625	232/18352	4.74896e-05	0.00101167	0.000843755	LRPAP1/DCN/SERPINE2/PCOLCE/CEMIP/MMP7/FGF2/SFRP1/FGF7/ENG/C1QBP/CCL7/MDK/BGN/PTN/TNFAIP6/CRISPLD2/HYAL2/LTBP2/ADAMTS5/GREM2	21
GO:0016504	MF	GO:0016504	peptidase activator activity	8/625	40/18352	5.07205e-05	0.00104872	0.000874654	PCOLCE/FBLN1/PSME2/CTSC/PSME1/PYCARD/BEX3/CFLAR	8
GO:0004866	MF	GO:0004866	endopeptidase inhibitor activity	18/625	183/18352	5.56588e-05	0.00111795	0.000932389	SERPINE2/SLPI/TIMP1/CST3/CARD16/WFDC2/SERPINF1/BST2/SERPINA1/TIMP2/PEBP1/PRDX3/TFPI2/TNFAIP8/SPOCK1/COL6A3/BIN1/RARRES1	18
GO:0048018	MF	GO:0048018	receptor ligand activity	34/625	487/18352	6.55614e-05	0.00128027	0.00106777	LRPAP1/TNFRSF11B/CCL2/TIMP1/CXCL1/SST/FGF2/FGF7/CXCL2/IL11/GRN/CLEC11A/EREG/METRN/CXCL3/CCL7/WNT5A/MDK/LGALS3/PTN/HGF/HMGB1/MANF/TYMP/SECTM1/IL24/CD320/GDF15/METRNL/GREM2/NRG1/AREG/FLRT2/IL1B	34
GO:0030546	MF	GO:0030546	signaling receptor activator activity	34/625	492/18352	8.00544e-05	0.00152103	0.00126857	LRPAP1/TNFRSF11B/CCL2/TIMP1/CXCL1/SST/FGF2/FGF7/CXCL2/IL11/GRN/CLEC11A/EREG/METRN/CXCL3/CCL7/WNT5A/MDK/LGALS3/PTN/HGF/HMGB1/MANF/TYMP/SECTM1/IL24/CD320/GDF15/METRNL/GREM2/NRG1/AREG/FLRT2/IL1B	34
GO:0030414	MF	GO:0030414	peptidase inhibitor activity	18/625	189/18352	8.47147e-05	0.00156722	0.00130709	SERPINE2/SLPI/TIMP1/CST3/CARD16/WFDC2/SERPINF1/BST2/SERPINA1/TIMP2/PEBP1/PRDX3/TFPI2/TNFAIP8/SPOCK1/COL6A3/BIN1/RARRES1	18
GO:0050840	MF	GO:0050840	extracellular matrix binding	9/625	57/18352	0.000121402	0.00215808	0.00179988	DCN/CD248/TGFBI/SSC5D/SPARC/LGALS3/BGN/ADAMTS5/ECM1	9
GO:0005518	MF	GO:0005518	collagen binding	10/625	70/18352	0.000122793	0.00215808	0.00179988	DCN/PPIB/PCOLCE/CTSK/LUM/TGFBI/COL14A1/SPARC/CRTAP/P3H4	10
GO:0004857	MF	GO:0004857	enzyme inhibitor activity	28/625	383/18352	0.000132423	0.00227056	0.00189369	SERPINE2/SLPI/TIMP1/CST3/OAZ1/CARD16/WFDC2/SERPINF1/BST2/SERPINA1/PARP9/TIMP2/TMBIM6/PEBP1/RNH1/LGALS3/PRDX3/TFPI2/TNFAIP8/PTN/ARL2/SPOCK1/ATP5IF1/COL6A3/HYAL2/BIN1/DTX3L/RARRES1	28
GO:0008191	MF	GO:0008191	metalloendopeptidase inhibitor activity	5/625	16/18352	0.000144088	0.00241175	0.00201145	TIMP1/BST2/TIMP2/SPOCK1/RARRES1	5
GO:0003755	MF	GO:0003755	peptidyl-prolyl cis-trans isomerase activity	7/625	38/18352	0.000258408	0.00422467	0.00352345	PPIB/FKBP11/PPIC/FKBP10/FKBP2/FKBP7/FKBP1A	7
GO:0016853	MF	GO:0016853	isomerase activity	15/625	156/18352	0.000291114	0.00465121	0.0038792	PPIB/PDIA3/FKBP11/PPIC/PDIA6/FKBP10/FKBP2/ERP44/FKBP7/P4HB/FKBP1A/TOP1/CRELD2/ECH1/CRELD1	15
GO:0048407	MF	GO:0048407	platelet-derived growth factor binding	4/625	11/18352	0.000363163	0.00567342	0.00473174	COL3A1/PDGFRA/COL1A2/COL1A1	4
GO:0035257	MF	GO:0035257	nuclear hormone receptor binding	14/625	144/18352	0.000409979	0.00617173	0.00514734	HIF1A/STAT1/WIPI1/PARK7/TAF10/NR4A3/NR4A1/ETS2/DDX5/CALR/NR4A2/HMGN3/NCOA7/PHB2	14
GO:0035258	MF	GO:0035258	steroid hormone receptor binding	10/625	81/18352	0.00041601	0.00617173	0.00514734	WIPI1/PARK7/TAF10/NR4A3/NR4A1/ETS2/DDX5/CALR/NR4A2/PHB2	10
GO:0016859	MF	GO:0016859	cis-trans isomerase activity	7/625	41/18352	0.000421398	0.00617173	0.00514734	PPIB/FKBP11/PPIC/FKBP10/FKBP2/FKBP7/FKBP1A	7
GO:0005125	MF	GO:0005125	cytokine activity	19/625	235/18352	0.000457229	0.00655984	0.00547104	TNFRSF11B/CCL2/TIMP1/CXCL1/FGF2/CXCL2/IL11/GRN/CXCL3/CCL7/WNT5A/HMGB1/SECTM1/IL24/GDF15/GREM2/NRG1/AREG/IL1B	19
GO:0031625	MF	GO:0031625	ubiquitin protein ligase binding	22/625	297/18352	0.0005651	0.0079453	0.00662654	ISG15/HIF1A/DDX58/ELOB/SLC25A5/PRDX6/CALR/PSMA3/UBE2L6/TMBIM6/PSMD1/UBXN1/NEDD8/NDUFS2/NFKBIA/STUB1/RBX1/SUMO1/UBE2L3/BID/UCHL1/UQCRC1	22
GO:0033218	MF	GO:0033218	amide binding	26/625	381/18352	0.000649817	0.00895728	0.00747054	RAMP1/LRPAP1/HLA-A/HLA-C/HLA-B/PPIB/CEMIP/CST3/ITM2B/PPIC/HLA-F/MGST1/GSTP1/FKBP10/CALR/ITM2C/FKBP2/FKBP1A/ACADVL/NFKBIA/KDELR1/TAP1/PHB2/CD74/CLTB/BDKRB1	26
GO:0016667	MF	GO:0016667	oxidoreductase activity, acting on a sulfur group of donors	8/625	59/18352	0.000829052	0.0112081	0.00934781	PDIA3/PDIA6/GSTK1/TXN/MSRB2/PRDX3/P4HB/TXNDC12	8
GO:0061629	MF	GO:0061629	RNA polymerase II-specific DNA-binding transcription factor binding	20/625	267/18352	0.000862165	0.0114359	0.00953775	IFI27/HIF1A/STAT1/WIPI1/PARK7/TAF10/NR4A3/NFE2L2/NR4A1/ETS2/DDX5/CALR/NR4A2/NFKBIA/GTF2A2/MDFIC/HMGN3/PRRX1/NCOA7/PHB2	20
GO:0070851	MF	GO:0070851	growth factor receptor binding	13/625	141/18352	0.00107212	0.0139574	0.0116408	PLSCR1/IL1R1/FGF2/PDGFRA/FGF7/IL11/EREG/AGR2/PYCARD/ECM1/AREG/FLRT2/IL1B	13
GO:0051427	MF	GO:0051427	hormone receptor binding	15/625	177/18352	0.0010963	0.0140127	0.0116868	HIF1A/STAT1/WIPI1/PARK7/TAF10/NR4A3/NR4A1/ETS2/DDX5/CALR/NR4A2/PSMC5/HMGN3/NCOA7/PHB2	15
GO:0015929	MF	GO:0015929	hexosaminidase activity	4/625	15/18352	0.00134743	0.0166182	0.0138599	CEMIP/NAGLU/HEXB/HYAL2	4
GO:0035259	MF	GO:0035259	glucocorticoid receptor binding	4/625	15/18352	0.00134743	0.0166182	0.0138599	NR4A3/NR4A1/ETS2/NR4A2	4
GO:0016860	MF	GO:0016860	intramolecular oxidoreductase activity	7/625	50/18352	0.00143748	0.0171446	0.014299	PDIA3/PDIA6/ERP44/P4HB/CRELD2/ECH1/CRELD1	7
GO:0042056	MF	GO:0042056	chemoattractant activity	6/625	37/18352	0.00143888	0.0171446	0.014299	FGF2/FGF7/WNT5A/LGALS3/HGF/HMGB1	6
GO:1901681	MF	GO:1901681	sulfur compound binding	19/625	262/18352	0.00167383	0.0196117	0.0163566	LRPAP1/SERPINE2/PCOLCE/MMP7/FGF2/SFRP1/FGF7/MGST1/GSTP1/TKT/PRMT1/CCL7/MDK/PTN/ACADVL/CRISPLD2/LTBP2/ADAMTS5/GREM2	19
GO:0008236	MF	GO:0008236	serine-type peptidase activity	15/625	187/18352	0.00189582	0.0215565	0.0179785	MMP3/MMP7/CTSC/MASP1/SCPEP1/C1S/C1R/PLAU/HTRA1/SPCS3/DPP7/CTSA/PLAT/HGF/SEC11A	15
GO:0140297	MF	GO:0140297	DNA-binding transcription factor binding	23/625	347/18352	0.00190114	0.0215565	0.0179785	IFI27/HIF1A/STAT1/WIPI1/PARK7/TAF10/NR4A3/NFE2L2/NR4A1/ETS2/DDX5/CALR/CREM/NR4A2/HMGB1/NFKBIA/GTF2A2/MDFIC/HMGN3/TWIST1/PRRX1/NCOA7/PHB2	23
GO:0008201	MF	GO:0008201	heparin binding	14/625	169/18352	0.0019641	0.0219169	0.0182791	LRPAP1/SERPINE2/PCOLCE/MMP7/FGF2/SFRP1/FGF7/CCL7/MDK/PTN/CRISPLD2/LTBP2/ADAMTS5/GREM2	14
GO:0042277	MF	GO:0042277	peptide binding	21/625	308/18352	0.00209605	0.0230238	0.0192023	RAMP1/LRPAP1/HLA-A/HLA-C/HLA-B/PPIB/CEMIP/CST3/ITM2B/PPIC/HLA-F/MGST1/GSTP1/CALR/ITM2C/NFKBIA/KDELR1/TAP1/CD74/CLTB/BDKRB1	21
GO:0051082	MF	GO:0051082	unfolded protein binding	11/625	118/18352	0.00232215	0.0244416	0.0203848	PPIB/CALR/SIL1/CCT6A/CCT5/PFDN2/CCT3/ERLEC1/CCT7/PET100/UGGT2	11
GO:0016922	MF	GO:0016922	nuclear receptor binding	10/625	101/18352	0.00232227	0.0244416	0.0203848	WIPI1/PARK7/TAF10/NR4A3/NR4A1/ETS2/DDX5/CALR/NR4A2/PHB2	10
GO:0017171	MF	GO:0017171	serine hydrolase activity	15/625	191/18352	0.00232942	0.0244416	0.0203848	MMP3/MMP7/CTSC/MASP1/SCPEP1/C1S/C1R/PLAU/HTRA1/SPCS3/DPP7/CTSA/PLAT/HGF/SEC11A	15
GO:0015036	MF	GO:0015036	disulfide oxidoreductase activity	6/625	41/18352	0.00248078	0.0252752	0.02108	PDIA3/PDIA6/GSTK1/TXN/P4HB/TXNDC12	6
GO:0030020	MF	GO:0030020	extracellular matrix structural constituent conferring tensile strength	6/625	41/18352	0.00248078	0.0252752	0.02108	COL3A1/COL14A1/COL1A2/COL8A1/COL6A3/COL1A1	6
GO:0042605	MF	GO:0042605	peptide antigen binding	5/625	31/18352	0.0036753	0.0363906	0.0303505	HLA-A/HLA-C/HLA-B/HLA-F/TAP1	5
GO:0070566	MF	GO:0070566	adenylyltransferase activity	5/625	31/18352	0.0036753	0.0363906	0.0303505	OAS1/OAS3/OAS2/TENT5A/PAPSS1	5
GO:0140104	MF	GO:0140104	molecular carrier activity	3/625	10/18352	0.00394342	0.0381578	0.0318243	PARK7/ATOX1/NDUFAB1	3
GO:0003735	MF	GO:0003735	structural constituent of ribosome	15/625	202/18352	0.00396233	0.0381578	0.0318243	MRPL41/MRPS21/MRPL20/RPL28/MRPS34/MRPL36/MRPS15/MRPL34/MRPL57/MRPS16/MRPS36/MRPL47/MRPL3/MRPL13/MRPS7	15
GO:0003725	MF	GO:0003725	double-stranded RNA binding	8/625	76/18352	0.00426037	0.0404735	0.0337557	OAS1/EIF2AK2/DDX58/OAS3/SLC3A2/IFIH1/ADAR/OAS2	8
GO:0005527	MF	GO:0005527	macrolide binding	3/625	11/18352	0.00528602	0.0495476	0.0413237	FKBP10/FKBP2/FKBP1A	3

## Sheet: unciliated-up
	ONTOLOGY	ID	Description	GeneRatio	BgRatio	pvalue	p.adjust	qvalue	geneID	Count
GO:0006119	BP	GO:0006119	oxidative phosphorylation	65/620	149/18866	1.54744e-56	7.46793e-53	6.26305e-53	PARK7/NDUFS5/UQCRH/ATP5PB/NDUFS2/COX7A2L/COX5B/ATP5MC3/NDUFB3/NDUFB5/NDUFS6/UQCRQ/UQCC2/COX7A2/NDUFA4/CYCS/ATP5MF/NDUFB2/NDUFB11/COX7B/UQCRB/COX6C/NDUFB6/STOML2/NDUFS3/NDUFS8/NDUFC2/ATP5MG/NDUFB8/NDUFA12/ISCU/COX6A1/NDUFB1/NDUFB10/NDUFAB1/COX4I1/ATP5MC1/NDUFV2/ATP5F1A/ATP5F1E/ATP5F1D/NDUFS7/UQCR11/NDUFA11/NDUFB7/NDUFA13/UQCRFS1/COX6B1/COX7A1/NDUFA3/CHCHD10/UQCR10/NDUFA6/ATP5PF/ATP5PO/ATP5F1B/COX5…	65
GO:0042775	BP	GO:0042775	mitochondrial ATP synthesis coupled electron transport	46/620	97/18866	2.68681e-42	6.48328e-39	5.43726e-39	PARK7/NDUFS5/UQCRH/NDUFS2/COX7A2L/COX5B/NDUFB3/NDUFB5/NDUFS6/UQCRQ/NDUFA4/CYCS/NDUFB2/NDUFB11/COX7B/UQCRB/COX6C/NDUFB6/NDUFS3/NDUFS8/NDUFC2/NDUFB8/NDUFA12/ISCU/COX6A1/NDUFB1/NDUFB10/NDUFAB1/COX4I1/NDUFV2/NDUFS7/UQCR11/NDUFA11/NDUFB7/NDUFA13/UQCRFS1/COX6B1/NDUFA3/UQCR10/NDUFA6/COX5A/NDUFA1/NDUFB4/NDUFA2/COX8A/DNAJC15	46
GO:0042773	BP	GO:0042773	ATP synthesis coupled electron transport	46/620	98/18866	4.91217e-42	7.90204e-39	6.62712e-39	PARK7/NDUFS5/UQCRH/NDUFS2/COX7A2L/COX5B/NDUFB3/NDUFB5/NDUFS6/UQCRQ/NDUFA4/CYCS/NDUFB2/NDUFB11/COX7B/UQCRB/COX6C/NDUFB6/NDUFS3/NDUFS8/NDUFC2/NDUFB8/NDUFA12/ISCU/COX6A1/NDUFB1/NDUFB10/NDUFAB1/COX4I1/NDUFV2/NDUFS7/UQCR11/NDUFA11/NDUFB7/NDUFA13/UQCRFS1/COX6B1/NDUFA3/UQCR10/NDUFA6/COX5A/NDUFA1/NDUFB4/NDUFA2/COX8A/DNAJC15	46
GO:0022904	BP	GO:0022904	respiratory electron transport chain	47/620	116/18866	3.23523e-39	3.90331e-36	3.27354e-36	PARK7/NDUFS5/UQCRH/NDUFS2/COX7A2L/COX5B/NDUFB3/NDUFB5/NDUFS6/UQCRQ/NDUFA4/CYCS/NDUFB2/NDUFB11/COX7B/UQCRB/COX6C/NDUFB6/NDUFS3/NDUFS8/NDUFC2/NDUFB8/NDUFA12/ISCU/COX6A1/NDUFB1/NDUFB10/NDUFAB1/COX4I1/NDUFV2/NDUFS7/UQCR11/NDUFA11/NDUFB7/NDUFA13/UQCRFS1/COX6B1/ETFB/NDUFA3/UQCR10/NDUFA6/COX5A/NDUFA1/NDUFB4/NDUFA2/COX8A/DNAJC15	47
GO:0045333	BP	GO:0045333	cellular respiration	56/620	187/18866	3.38604e-38	3.2682e-35	2.74091e-35	PARK7/NDUFS5/UQCRH/NDUFS2/COX7A2L/MDH1/SUCLG1/COX5B/NDUFB3/PDHB/NDUFB5/NDUFS6/UQCRQ/PRELID1/NDUFA4/CYCS/MDH2/NDUFB2/NDUFB11/COX7B/UQCRB/COX6C/NDUFB6/NDUFS3/NDUFS8/NDUFC2/CISD1/NDUFB8/BLOC1S1/NDUFA12/ISCU/COX6A1/HIF1A/NDUFB1/NDUFB10/NDUFAB1/COX4I1/NDUFV2/ATP5F1D/NDUFS7/UQCR11/NDUFA11/NDUFB7/NDUFA13/UQCRFS1/COX6B1/ETFB/NDUFA3/UQCR10/NDUFA6/COX5A/NDUFA1/NDUFB4/NDUFA2/COX8A/DNAJC15	56
GO:0046034	BP	GO:0046034	ATP metabolic process	68/620	311/18866	1.22614e-36	9.86227e-34	8.27108e-34	PARK7/ATP5IF1/NDUFS5/UQCRH/ATP5PB/NDUFS2/COX7A2L/COX5B/ATP5MC3/NDUFB3/NDUFB5/NDUFS6/UQCRQ/UQCC2/COX7A2/NDUFA4/CYCS/ATP5MF/NDUFB2/NDUFB11/COX7B/UQCRB/COX6C/NDUFB6/STOML2/NDUFS3/NDUFS8/NDUFC2/ATP5MG/NUDT5/NDUFB8/NDUFA12/ISCU/COX6A1/HIF1A/NDUFB1/NDUFB10/NDUFAB1/COX4I1/ATP5MC1/NDUFV2/ATP5F1A/ATP5F1E/ATP5F1D/NDUFS7/UQCR11/NDUFA11/NDUFB7/NDUFA13/UQCRFS1/COX6B1/COX7A1/NDUFA3/CHCHD10/UQCR10/NDUFA6/ATP5PF…	68
GO:0022900	BP	GO:0022900	electron transport chain	54/620	184/18866	2.39512e-36	1.65127e-33	1.38485e-33	PARK7/NDUFS5/UQCRH/NDUFS2/COX7A2L/COX5B/NDUFB3/NDUFB5/ADH5/NDUFS6/GLRX/UQCRQ/COX7A2/NDUFA4/CYCS/AKR1B1/NDUFB2/NDUFB11/COX7B/UQCRB/COX6C/NDUFB6/NDUFS3/NDUFS8/NDUFC2/NDUFB8/NDUFA12/ISCU/ALDH2/COX6A1/NDUFB1/NDUFB10/NDUFAB1/CYB5B/COX4I1/NDUFV2/NDUFS7/UQCR11/NDUFA11/NDUFB7/NDUFA13/UQCRFS1/COX6B1/COX7A1/ETFB/NDUFA3/UQCR10/NDUFA6/COX5A/NDUFA1/NDUFB4/NDUFA2/COX8A/DNAJC15	54
GO:0006120	BP	GO:0006120	mitochondrial electron transport, NADH to ubiquinone	30/620	55/18866	2.27411e-30	1.37186e-27	1.15052e-27	PARK7/NDUFS5/NDUFS2/NDUFB3/NDUFB5/NDUFS6/NDUFA4/NDUFB2/NDUFB11/NDUFB6/NDUFS3/NDUFS8/NDUFC2/NDUFB8/NDUFA12/ISCU/NDUFB1/NDUFB10/NDUFAB1/NDUFV2/NDUFS7/NDUFA11/NDUFB7/NDUFA13/NDUFA3/NDUFA6/NDUFA1/NDUFB4/NDUFA2/DNAJC15	30
GO:0015980	BP	GO:0015980	energy derivation by oxidation of organic compounds	58/620	278/18866	3.5618e-30	1.90992e-27	1.60177e-27	PARK7/NDUFS5/UQCRH/NDUFS2/COX7A2L/MDH1/SUCLG1/COX5B/NDUFB3/PDHB/NDUFB5/NDUFS6/UQCRQ/PRELID1/NDUFA4/CYCS/MDH2/NDUFB2/NDUFB11/COX7B/UQCRB/COX6C/NDUFB6/NDUFS3/NDUFS8/NDUFC2/CISD1/NDUFB8/BLOC1S1/NDUFA12/ISCU/COX6A1/HIF1A/NDUFB1/SELENOS/NDUFB10/NDUFAB1/COX4I1/NDUFV2/ATP5F1D/NDUFS7/UQCR11/NDUFA11/NDUFB7/NDUFA13/UQCRFS1/COX6B1/ETFB/NDUFA3/UQCR10/NDUFA6/COX5A/NDUFA1/NDUFB4/NDUFA2/COX8A/PHLDA2/DNAJC15	58
GO:0033108	BP	GO:0033108	mitochondrial respiratory chain complex assembly	34/620	102/18866	2.46571e-25	1.18995e-22	9.97964e-23	NDUFS5/NDUFS2/NDUFB3/NDUFAF3/NDUFB5/NDUFS6/UQCC2/NDUFB2/NDUFB11/AIFM1/UQCRB/NDUFB6/NDUFS3/NDUFS8/NDUFC2/NDUFB8/COX14/NDUFA12/NDUFB1/NDUFB10/NDUFAB1/NDUFAF8/NDUFV2/NDUFS7/NDUFA11/PET100/NDUFB7/NDUFA13/NDUFA3/UQCR10/NDUFA6/NDUFA1/NDUFB4/NDUFA2	34
GO:0010257	BP	GO:0010257	NADH dehydrogenase complex assembly	28/620	65/18866	1.01408e-24	4.0783e-22	3.4203e-22	NDUFS5/NDUFS2/NDUFB3/NDUFAF3/NDUFB5/NDUFS6/NDUFB2/NDUFB11/NDUFB6/NDUFS3/NDUFS8/NDUFC2/NDUFB8/NDUFA12/NDUFB1/NDUFB10/NDUFAB1/NDUFAF8/NDUFV2/NDUFS7/NDUFA11/NDUFB7/NDUFA13/NDUFA3/NDUFA6/NDUFA1/NDUFB4/NDUFA2	28
GO:0032981	BP	GO:0032981	mitochondrial respiratory chain complex I assembly	28/620	65/18866	1.01408e-24	4.0783e-22	3.4203e-22	NDUFS5/NDUFS2/NDUFB3/NDUFAF3/NDUFB5/NDUFS6/NDUFB2/NDUFB11/NDUFB6/NDUFS3/NDUFS8/NDUFC2/NDUFB8/NDUFA12/NDUFB1/NDUFB10/NDUFAB1/NDUFAF8/NDUFV2/NDUFS7/NDUFA11/NDUFB7/NDUFA13/NDUFA3/NDUFA6/NDUFA1/NDUFB4/NDUFA2	28
GO:1902600	BP	GO:1902600	proton transmembrane transport	37/620	159/18866	2.3388e-21	8.68236e-19	7.28154e-19	PARK7/ATP6V0B/ATP5PB/COX7A2L/COX5B/ATP5MC3/ATP6V0E1/COX7A2/NDUFA4/TWIST1/ATP5MF/ATP6V1F/COX7B/COX6C/STOML2/ATP5MG/PHB2/SLC25A3/COX6A1/COX4I1/ATP5MC1/SLC9A3R1/ATP5F1A/ATP5F1E/ATP5F1D/NDUFS7/COX6B1/COX7A1/ATP5PF/ATP5PO/ATP6V1G1/ATP5F1B/COX5A/COX8A/ATP5ME/ATP5F1C/ATP5MC2	37
GO:0042776	BP	GO:0042776	mitochondrial ATP synthesis coupled proton transport	16/620	24/18866	8.82234e-19	3.04119e-16	2.55052e-16	ATP5PB/COX5B/ATP5MC3/ATP5MF/STOML2/ATP5MG/ATP5MC1/ATP5F1A/ATP5F1E/ATP5F1D/ATP5PF/ATP5PO/ATP5F1B/ATP5ME/ATP5F1C/ATP5MC2	16
GO:0061418	BP	GO:0061418	regulation of transcription from RNA polymerase II promoter in response to hypoxia	25/620	77/18866	1.20207e-18	3.86747e-16	3.24349e-16	PSMB2/PSMA5/PSMB4/HIGD1A/PSMB1/PSMA2/PSMB7/PSMA1/PSMB5/PSME2/PSMA3/HIF1A/PSMA4/ELOB/PSMD7/PSMB6/PSMB3/PSMC5/PSMA7/PSMD8/PSMC4/RBX1/ELOC/CITED2/UBB	25
GO:0015985	BP	GO:0015985	energy coupled proton transport, down electrochemical gradient	16/620	27/18866	1.42676e-17	4.05032e-15	3.39684e-15	ATP5PB/COX5B/ATP5MC3/ATP5MF/STOML2/ATP5MG/ATP5MC1/ATP5F1A/ATP5F1E/ATP5F1D/ATP5PF/ATP5PO/ATP5F1B/ATP5ME/ATP5F1C/ATP5MC2	16
GO:0015986	BP	GO:0015986	ATP synthesis coupled proton transport	16/620	27/18866	1.42676e-17	4.05032e-15	3.39684e-15	ATP5PB/COX5B/ATP5MC3/ATP5MF/STOML2/ATP5MG/ATP5MC1/ATP5F1A/ATP5F1E/ATP5F1D/ATP5PF/ATP5PO/ATP5F1B/ATP5ME/ATP5F1C/ATP5MC2	16
GO:0006521	BP	GO:0006521	regulation of cellular amino acid metabolic process	22/620	63/18866	2.41301e-17	6.46955e-15	5.42575e-15	PARK7/PSMB2/PSMA5/PSMB4/SLC7A11/PSMB1/PSMA2/PSMB7/PSMA1/PSMB5/PSME2/PSMA3/PSMA4/NQO1/PSMD7/PSMB6/PSMB3/PSMC5/PSMA7/OAZ1/PSMD8/PSMC4	22
GO:0002478	BP	GO:0002478	antigen processing and presentation of exogenous peptide antigen	33/620	177/18866	4.21118e-16	1.06964e-13	8.97064e-14	PSMB2/PSMA5/PSMB4/SAR1B/CD74/HLA-DRA/HLA-DRB1/HLA-DMB/HLA-DMA/HLA-DPA1/HLA-DPB1/PSMB1/PSMA2/DCTN3/CTSL/PSMB7/PSMA1/DYNLL1/PSMB5/PSME2/PSMA3/B2M/PSMA4/PSMD7/PSMB6/PSMB3/PSMC5/PSMA7/PSMD8/PSMC4/AP2S1/HLA-B/CAPZB	33
GO:0019884	BP	GO:0019884	antigen processing and presentation of exogenous antigen	33/620	185/18866	1.63941e-15	3.95589e-13	3.31764e-13	PSMB2/PSMA5/PSMB4/SAR1B/CD74/HLA-DRA/HLA-DRB1/HLA-DMB/HLA-DMA/HLA-DPA1/HLA-DPB1/PSMB1/PSMA2/DCTN3/CTSL/PSMB7/PSMA1/DYNLL1/PSMB5/PSME2/PSMA3/B2M/PSMA4/PSMD7/PSMB6/PSMB3/PSMC5/PSMA7/PSMD8/PSMC4/AP2S1/HLA-B/CAPZB	33
GO:0009060	BP	GO:0009060	aerobic respiration	23/620	87/18866	4.59071e-15	1.00733e-12	8.44807e-13	UQCRH/COX7A2L/MDH1/SUCLG1/COX5B/PDHB/NDUFA4/CYCS/MDH2/COX7B/UQCRB/COX6C/NDUFS8/BLOC1S1/COX6A1/HIF1A/COX4I1/ATP5F1D/NDUFS7/COX6B1/UQCR10/COX5A/COX8A	23
GO:0043620	BP	GO:0043620	regulation of DNA-templated transcription in response to stress	26/620	115/18866	4.59206e-15	1.00733e-12	8.44807e-13	PSMB2/PSMA5/PSMB4/HIGD1A/PSMB1/PSMA2/PSMB7/PSMA1/PSMB5/PSME2/PSMA3/HIF1A/PSMA4/ELOB/PSMD7/PSMB6/PSMB3/PSMC5/PSMA7/PSMD8/PSMC4/RBX1/TCIM/ELOC/CITED2/UBB	26
GO:0036294	BP	GO:0036294	cellular response to decreased oxygen levels	35/620	218/18866	6.44614e-15	1.35257e-12	1.13434e-12	PSMB2/PSMA5/PSMB4/PTGS2/HIGD1A/EDN1/PSMB1/TWIST1/PSMA2/CHCHD2/AIFM1/STC1/PSMB7/PSMA1/CARD16/PHB2/PSMB5/PSME2/PSMA3/HIF1A/PSMA4/ELOB/PSMD7/PSMB6/PSMB3/PSMC5/PSMA7/PSMD8/PSMC4/RBX1/ELOC/LMNA/CITED2/RGCC/UBB	35
GO:0048002	BP	GO:0048002	antigen processing and presentation of peptide antigen	33/620	194/18866	6.91969e-15	1.39144e-12	1.16694e-12	PSMB2/PSMA5/PSMB4/SAR1B/CD74/HLA-DRA/HLA-DRB1/HLA-DMB/HLA-DMA/HLA-DPA1/HLA-DPB1/PSMB1/PSMA2/DCTN3/CTSL/PSMB7/PSMA1/DYNLL1/PSMB5/PSME2/PSMA3/B2M/PSMA4/PSMD7/PSMB6/PSMB3/PSMC5/PSMA7/PSMD8/PSMC4/AP2S1/HLA-B/CAPZB	33
GO:0071456	BP	GO:0071456	cellular response to hypoxia	34/620	208/18866	9.13692e-15	1.76379e-12	1.47922e-12	PSMB2/PSMA5/PSMB4/PTGS2/HIGD1A/EDN1/PSMB1/TWIST1/PSMA2/CHCHD2/STC1/PSMB7/PSMA1/CARD16/PHB2/PSMB5/PSME2/PSMA3/HIF1A/PSMA4/ELOB/PSMD7/PSMB6/PSMB3/PSMC5/PSMA7/PSMD8/PSMC4/RBX1/ELOC/LMNA/CITED2/RGCC/UBB	34
GO:0033238	BP	GO:0033238	regulation of cellular amine metabolic process	22/620	81/18866	9.7752e-15	1.81443e-12	1.52169e-12	PARK7/PSMB2/PSMA5/PSMB4/SLC7A11/PSMB1/PSMA2/PSMB7/PSMA1/PSMB5/PSME2/PSMA3/PSMA4/NQO1/PSMD7/PSMB6/PSMB3/PSMC5/PSMA7/OAZ1/PSMD8/PSMC4	22
GO:0043618	BP	GO:0043618	regulation of transcription from RNA polymerase II promoter in response to stress	25/620	109/18866	1.08453e-14	1.9385e-12	1.62574e-12	PSMB2/PSMA5/PSMB4/HIGD1A/PSMB1/PSMA2/PSMB7/PSMA1/PSMB5/PSME2/PSMA3/HIF1A/PSMA4/ELOB/PSMD7/PSMB6/PSMB3/PSMC5/PSMA7/PSMD8/PSMC4/RBX1/ELOC/CITED2/UBB	25
GO:0071453	BP	GO:0071453	cellular response to oxygen levels	36/620	235/18866	1.1782e-14	2.03072e-12	1.70308e-12	PSMB2/PSMA5/PSMB4/PTGS2/HIGD1A/EDN1/PSMB1/TWIST1/PSMA2/CHCHD2/AIFM1/STC1/PSMB7/PSMA1/CARD16/PHB2/PSMB5/PSME2/PSMA3/HIF1A/PSMA4/ELOB/PSMD7/PSMB6/PSMB3/PSMC5/PSMA7/PSMD8/PSMC4/RBX1/ATP6V1G1/ELOC/LMNA/CITED2/RGCC/UBB	36
GO:0010499	BP	GO:0010499	proteasomal ubiquitin-independent protein catabolic process	13/620	22/18866	1.74655e-14	2.90649e-12	2.43756e-12	PSMB2/PSMA5/PSMB4/PSMB1/PSMA2/PSMB7/PSMA1/PSMB5/PSMA3/PSMA4/PSMB6/PSMB3/PSMA7	13
GO:0070498	BP	GO:0070498	interleukin-1-mediated signaling pathway	24/620	103/18866	2.54189e-14	4.08906e-12	3.42933e-12	PSMB2/PSMA5/PSMB4/PSMB1/PSMA2/PSMB7/PSMA1/MAP3K8/PSMB5/PSME2/PSMA3/PSMA4/PSMD7/PSMB6/PSMB3/PSMC5/PSMA7/PSMD8/PSMC4/RBX1/IL1R1/NFKB1/UBB/SKP1	24
GO:0019882	BP	GO:0019882	antigen processing and presentation	35/620	232/18866	4.44547e-14	6.9206e-12	5.80402e-12	PSMB2/PSMA5/PSMB4/SAR1B/CD74/HLA-DRA/HLA-DRB1/HLA-DMB/HLA-DMA/HLA-DPA1/HLA-DPB1/PSMB1/PSMA2/DCTN3/CTSL/PSMB7/PSMA1/DYNLL1/PSMB5/PSME2/PSMA3/THBS1/B2M/PSMA4/PSMD7/PSMB6/PSMB3/PSMC5/PSMA7/PSMD8/PSMC4/AP2S1/HLA-B/RAB34/CAPZB	35
GO:0070125	BP	GO:0070125	mitochondrial translational elongation	22/620	88/18866	6.42298e-14	9.68666e-12	8.1238e-12	AURKAIP1/MRPL20/MRPS15/MRPS21/MRPL33/MRPL47/MRPS18C/MRPL36/MRPS36/MRPL22/MRPS33/MRPL13/MRPL41/MRPS16/CHCHD1/MRPL51/MRPL57/MRPL52/MRPL28/TUFM/MRPL40/MRPL54	22
GO:0042407	BP	GO:0042407	cristae formation	15/620	35/18866	8.42193e-14	1.23164e-11	1.03293e-11	ATP5PB/ATP5MC3/ATP5MF/ATP5MG/ATP5MC1/ATP5F1A/ATP5F1E/ATP5F1D/CHCHD10/ATP5PF/ATP5PO/ATP5F1B/ATP5ME/ATP5F1C/ATP5MC2	15
GO:0031145	BP	GO:0031145	anaphase-promoting complex-dependent catabolic process	21/620	83/18866	1.85244e-13	2.62937e-11	2.20514e-11	PSMB2/PSMA5/PSMB4/PSMB1/PSMA2/PSMB7/PSMA1/PSMB5/PSME2/PSMA3/PSMA4/PSMD7/PSMB6/PSMB3/PSMC5/PSMA7/PSMD8/PSMC4/UBE2S/UBB/ANAPC11	21
GO:0002479	BP	GO:0002479	antigen processing and presentation of exogenous peptide antigen via MHC class I, TAP-dependent	20/620	75/18866	2.36559e-13	3.26181e-11	2.73555e-11	PSMB2/PSMA5/PSMB4/PSMB1/PSMA2/PSMB7/PSMA1/PSMB5/PSME2/PSMA3/B2M/PSMA4/PSMD7/PSMB6/PSMB3/PSMC5/PSMA7/PSMD8/PSMC4/HLA-B	20
GO:0006415	BP	GO:0006415	translational termination	23/620	105/18866	3.61044e-13	4.80735e-11	4.03172e-11	AURKAIP1/MRPL20/MRPS15/MRPS21/MRPL33/MRPL47/MRPS18C/MRPL36/MRPS36/MRPL22/MRPS33/MRPL13/MRPL41/TRMT112/MRPS16/CHCHD1/MRPL51/MRPL57/MRPL52/MRPL28/MRPL40/EIF5A/MRPL54	23
GO:0007007	BP	GO:0007007	inner mitochondrial membrane organization	17/620	52/18866	3.6857e-13	4.80735e-11	4.03172e-11	ATP5PB/ATP5MC3/ATP5MF/ATP5MG/ATP5MC1/ATP5F1A/ATP5F1E/ATP5F1D/TIMM13/NDUFA13/CHCHD10/ATP5PF/ATP5PO/ATP5F1B/ATP5ME/ATP5F1C/ATP5MC2	17
GO:0070126	BP	GO:0070126	mitochondrial translational termination	21/620	89/18866	8.17694e-13	1.03847e-10	8.70923e-11	AURKAIP1/MRPL20/MRPS15/MRPS21/MRPL33/MRPL47/MRPS18C/MRPL36/MRPS36/MRPL22/MRPS33/MRPL13/MRPL41/MRPS16/CHCHD1/MRPL51/MRPL57/MRPL52/MRPL28/MRPL40/MRPL54	21
GO:0042590	BP	GO:0042590	antigen processing and presentation of exogenous peptide antigen via MHC class I	20/620	80/18866	8.92902e-13	1.10491e-10	9.26642e-11	PSMB2/PSMA5/PSMB4/PSMB1/PSMA2/PSMB7/PSMA1/PSMB5/PSME2/PSMA3/B2M/PSMA4/PSMD7/PSMB6/PSMB3/PSMC5/PSMA7/PSMD8/PSMC4/HLA-B	20
GO:0009206	BP	GO:0009206	purine ribonucleoside triphosphate biosynthetic process	18/620	65/18866	1.84877e-12	2.23054e-10	1.87066e-10	ATP5PB/COX5B/ATP5MC3/ATP5MF/STOML2/ATP5MG/NME3/ATP5MC1/NME1/ATP5F1A/ATP5F1E/ATP5F1D/ATP5PF/ATP5PO/ATP5F1B/ATP5ME/ATP5F1C/ATP5MC2	18
GO:0071347	BP	GO:0071347	cellular response to interleukin-1	29/620	183/18866	1.95001e-12	2.29531e-10	1.92498e-10	PSMB2/PSMA5/PSMB4/CHI3L1/CXCL8/EDN1/PSMB1/PSMA2/PSMB7/PSMA1/MAP3K8/PSMB5/PSME2/PSMA3/HIF1A/PSMA4/PSMD7/PSMB6/CCL2/PSMB3/PSMC5/PSMA7/PSMD8/PSMC4/RBX1/IL1R1/NFKB1/UBB/SKP1	29
GO:0009145	BP	GO:0009145	purine nucleoside triphosphate biosynthetic process	18/620	66/18866	2.46529e-12	2.83274e-10	2.3757e-10	ATP5PB/COX5B/ATP5MC3/ATP5MF/STOML2/ATP5MG/NME3/ATP5MC1/NME1/ATP5F1A/ATP5F1E/ATP5F1D/ATP5PF/ATP5PO/ATP5F1B/ATP5ME/ATP5F1C/ATP5MC2	18
GO:2000027	BP	GO:2000027	regulation of animal organ morphogenesis	34/620	254/18866	3.39373e-12	3.80887e-10	3.19435e-10	PSMB2/PSMA5/PSMB4/STAT1/WNT5A/EDN1/PSMB1/TWIST1/PSMA2/HGF/MAGED1/TNFRSF11B/PSMB7/PSMA1/MDK/DKK1/PHB2/PSMB5/PSME2/PSMA3/FGF7/PSMA4/PSMD7/PSMB6/PSMB3/PSMC5/PSMA7/PSMD8/PSMC4/AP2S1/BAX/CITED2/TNFAIP3/BASP1	34
GO:0070482	BP	GO:0070482	response to oxygen levels	43/620	396/18866	6.21776e-12	6.81975e-10	5.71944e-10	AGTRAP/PSMB2/PSMA5/PSMB4/PTGS2/HIGD1A/EDN1/PSMB1/TWIST1/PSMA2/CHCHD2/FIS1/AIFM1/STC1/PSMB7/PSMA1/CARD16/PHB2/PSMB5/PSME2/PSMA3/HIF1A/THBS1/PSMA4/ELOB/MMP2/PSMD7/PSMB6/PSMB3/COL1A1/PSMC5/PSMA7/PSMD8/PSMC4/RBX1/ATP6V1G1/PLAT/ELOC/LMNA/CITED2/RGCC/UBB/PLAU	43
GO:0009205	BP	GO:0009205	purine ribonucleoside triphosphate metabolic process	19/620	79/18866	7.015e-12	7.5232e-10	6.3094e-10	ATP5PB/COX5B/ATP5MC3/ATP5MF/STOML2/ATP5MG/NME3/ATP5MC1/NME1/ATP5F1A/ATP5F1E/ATP5F1D/ATP5PF/ATP5PO/ATP5F1B/RAN/ATP5ME/ATP5F1C/ATP5MC2	19
GO:0002474	BP	GO:0002474	antigen processing and presentation of peptide antigen via MHC class I	21/620	99/18866	7.44296e-12	7.80864e-10	6.54879e-10	PSMB2/PSMA5/PSMB4/SAR1B/PSMB1/PSMA2/PSMB7/PSMA1/PSMB5/PSME2/PSMA3/B2M/PSMA4/PSMD7/PSMB6/PSMB3/PSMC5/PSMA7/PSMD8/PSMC4/HLA-B	21
GO:1905330	BP	GO:1905330	regulation of morphogenesis of an epithelium	28/620	181/18866	8.57195e-12	8.80176e-10	7.38167e-10	PSMB2/PSMA5/PSMB4/STAT1/WNT5A/GJA1/PSMB1/PSMA2/HGF/MAGED1/PSMB7/PSMA1/MDK/DKK1/PHB2/PSMB5/PSME2/PSMA3/FGF7/PSMA4/PSMD7/PSMB6/PSMB3/PSMC5/PSMA7/PSMD8/PSMC4/AP2S1	28
GO:0009201	BP	GO:0009201	ribonucleoside triphosphate biosynthetic process	18/620	71/18866	9.59552e-12	9.6475e-10	8.09096e-10	ATP5PB/COX5B/ATP5MC3/ATP5MF/STOML2/ATP5MG/NME3/ATP5MC1/NME1/ATP5F1A/ATP5F1E/ATP5F1D/ATP5PF/ATP5PO/ATP5F1B/ATP5ME/ATP5F1C/ATP5MC2	18
GO:0097237	BP	GO:0097237	cellular response to toxic substance	23/620	122/18866	9.94741e-12	9.7593e-10	8.18473e-10	PARK7/PRDX1/GSTM3/MGST3/PRDX6/PTGS2/ADH5/MGST2/GPX3/FIS1/GSTK1/PRDX4/TXN/GSTP1/GSTO1/PRDX3/MGST1/SELENOS/NQO1/PRDX2/APOE/SOD1/TXNDC17	23
GO:0006754	BP	GO:0006754	ATP biosynthetic process	16/620	54/18866	1.01112e-11	9.7593e-10	8.18473e-10	ATP5PB/COX5B/ATP5MC3/ATP5MF/STOML2/ATP5MG/ATP5MC1/ATP5F1A/ATP5F1E/ATP5F1D/ATP5PF/ATP5PO/ATP5F1B/ATP5ME/ATP5F1C/ATP5MC2	16
GO:0036293	BP	GO:0036293	response to decreased oxygen levels	41/620	371/18866	1.11742e-11	1.05357e-09	8.83582e-10	AGTRAP/PSMB2/PSMA5/PSMB4/PTGS2/HIGD1A/EDN1/PSMB1/TWIST1/PSMA2/CHCHD2/FIS1/AIFM1/STC1/PSMB7/PSMA1/CARD16/PHB2/PSMB5/PSME2/PSMA3/HIF1A/THBS1/PSMA4/ELOB/MMP2/PSMD7/PSMB6/PSMB3/PSMC5/PSMA7/PSMD8/PSMC4/RBX1/PLAT/ELOC/LMNA/CITED2/RGCC/UBB/PLAU	41
GO:0006123	BP	GO:0006123	mitochondrial electron transport, cytochrome c to oxygen	11/620	21/18866	1.15704e-11	1.05357e-09	8.83582e-10	COX7A2L/COX5B/NDUFA4/CYCS/COX7B/COX6C/COX6A1/COX4I1/COX6B1/COX5A/COX8A	11
GO:0019646	BP	GO:0019646	aerobic electron transport chain	11/620	21/18866	1.15704e-11	1.05357e-09	8.83582e-10	COX7A2L/COX5B/NDUFA4/CYCS/COX7B/COX6C/COX6A1/COX4I1/COX6B1/COX5A/COX8A	11
GO:0090090	BP	GO:0090090	negative regulation of canonical Wnt signaling pathway	28/620	184/18866	1.28604e-11	1.12642e-09	9.44678e-10	PSMB2/PSMA5/PSMB4/WNT5A/PSMB1/PSMA2/IGFBP1/PSMB7/PSMA1/MDK/DKK1/PFDN5/PSMB5/PSME2/PSMA3/PSMA4/PSMD7/PSMB6/PSMB3/IGFBP4/PSMC5/SLC9A3R1/PSMA7/PSMD8/PSMC4/APOE/RBX1/IGFBP6	28
GO:0006414	BP	GO:0006414	translational elongation	24/620	135/18866	1.30707e-11	1.12642e-09	9.44678e-10	AURKAIP1/MRPL20/MRPS15/MRPS21/MRPL33/MRPL47/MRPS18C/MRPL36/MRPS36/MRPL22/MRPS33/MRPL13/MRPL41/MRPS16/CHCHD1/MRPL51/MRPL57/MRPL52/MRPL28/TUFM/MRPL40/EIF5A/MRPL54/EEF1B2	24
GO:0032543	BP	GO:0032543	mitochondrial translation	24/620	135/18866	1.30707e-11	1.12642e-09	9.44678e-10	AURKAIP1/MRPL20/MRPS15/MRPS21/MRPL33/MRPL47/MRPS18C/MRPL36/MRPS36/MRPL22/UQCC2/MRPS33/MRPL13/MRPL41/MRPS16/CHCHD1/MRPL51/MRPL57/MRPL52/MRPL28/TUFM/C1QBP/MRPL40/MRPL54	24
GO:0070555	BP	GO:0070555	response to interleukin-1	30/620	211/18866	1.39134e-11	1.178e-09	9.87942e-10	PSMB2/PSMA5/PSMB4/CHI3L1/CXCL8/EDN1/PSMB1/PSMA2/PSMB7/PSMA1/MAP3K8/PSMB5/PSME2/PSMA3/HIF1A/PSMA4/PSMD7/PSMB6/CCL2/PSMB3/PSMC5/PSMA7/PSMD8/PSMC4/RBX1/IL1R1/NFKB1/UBB/SKP1/ANXA1	30
GO:0001666	BP	GO:0001666	response to hypoxia	40/620	359/18866	1.55454e-11	1.29348e-09	1.08479e-09	AGTRAP/PSMB2/PSMA5/PSMB4/PTGS2/HIGD1A/EDN1/PSMB1/TWIST1/PSMA2/CHCHD2/FIS1/STC1/PSMB7/PSMA1/CARD16/PHB2/PSMB5/PSME2/PSMA3/HIF1A/THBS1/PSMA4/ELOB/MMP2/PSMD7/PSMB6/PSMB3/PSMC5/PSMA7/PSMD8/PSMC4/RBX1/PLAT/ELOC/LMNA/CITED2/RGCC/UBB/PLAU	40
GO:1902036	BP	GO:1902036	regulation of hematopoietic stem cell differentiation	18/620	73/18866	1.59714e-11	1.30641e-09	1.09563e-09	PSMB2/PSMA5/PSMB4/PSMB1/PSMA2/PSMB7/PSMA1/PSMB5/PSME2/PSMA3/PSMA4/PSMD7/PSMB6/PSMB3/PSMC5/PSMA7/PSMD8/PSMC4	18
GO:1990748	BP	GO:1990748	cellular detoxification	22/620	114/18866	1.73118e-11	1.39245e-09	1.16779e-09	PARK7/PRDX1/GSTM3/MGST3/PRDX6/PTGS2/ADH5/MGST2/GPX3/GSTK1/PRDX4/TXN/GSTP1/GSTO1/PRDX3/MGST1/SELENOS/NQO1/PRDX2/APOE/SOD1/TXNDC17	22
GO:0031146	BP	GO:0031146	SCF-dependent proteasomal ubiquitin-dependent protein catabolic process	20/620	93/18866	1.80163e-11	1.42535e-09	1.19539e-09	PSMB2/PSMA5/PSMB4/PSMB1/PSMA2/PSMB7/PSMA1/PSMB5/PSME2/PSMA3/PSMA4/PSMD7/PSMB6/PSMB3/PSMC5/PSMA7/PSMD8/PSMC4/RBX1/SKP1	20
GO:0098754	BP	GO:0098754	detoxification	24/620	138/18866	2.12369e-11	1.65305e-09	1.38635e-09	PARK7/PRDX1/GSTM3/MGST3/PRDX6/PTGS2/ADH5/MGST2/GPX3/GSTK1/PRDX4/TXN/GSTP1/GSTO1/PRDX3/MGST1/SELENOS/MT2A/MT1E/NQO1/PRDX2/APOE/SOD1/TXNDC17	24
GO:0010565	BP	GO:0010565	regulation of cellular ketone metabolic process	28/620	189/18866	2.4804e-11	1.90007e-09	1.59351e-09	PARK7/PSMB2/PSMA5/PSMB4/PTGS2/SLC7A11/CD74/PSMB1/TWIST1/PSMA2/PSMB7/PSMA1/AKR1C3/PSMB5/PSME2/PSMA3/PSMA4/NQO1/PSMD7/PSMB6/PSMB3/PSMC5/PSMA7/OAZ1/PSMD8/PSMC4/RDH10/ANXA1	28
GO:0009199	BP	GO:0009199	ribonucleoside triphosphate metabolic process	19/620	85/18866	2.80876e-11	2.11798e-09	1.77626e-09	ATP5PB/COX5B/ATP5MC3/ATP5MF/STOML2/ATP5MG/NME3/ATP5MC1/NME1/ATP5F1A/ATP5F1E/ATP5F1D/ATP5PF/ATP5PO/ATP5F1B/RAN/ATP5ME/ATP5F1C/ATP5MC2	19
GO:0140053	BP	GO:0140053	mitochondrial gene expression	26/620	165/18866	3.12793e-11	2.32237e-09	1.94768e-09	AURKAIP1/MRPL20/MRPS15/MRPS21/MRPL33/MRPL47/MRPS18C/MRPL36/MRPS36/MRPL22/UQCC2/MRPS33/HSD17B10/MRPL13/MRPL41/MRPS16/CHCHD1/MRPL51/MRPL57/MRPL52/MRPL28/TUFM/C1QBP/MRPL40/CHCHD10/MRPL54	26
GO:0010972	BP	GO:0010972	negative regulation of G2/M transition of mitotic cell cycle	20/620	96/18866	3.33927e-11	2.44171e-09	2.04777e-09	PSMB2/PSMA5/PSMB4/PSMB1/PSMA2/PSMB7/PSMA1/PSMB5/PSME2/PSMA3/PSMA4/PSMD7/PSMB6/PSMB3/PSMC5/PSMA7/PSMD8/PSMC4/RBX1/SKP1	20
GO:0060071	BP	GO:0060071	Wnt signaling pathway, planar cell polarity pathway	21/620	108/18866	4.30351e-11	3.07873e-09	2.58201e-09	PSMB2/PSMA5/PSMB4/WNT5A/PSMB1/PSMA2/PSMB7/PSMA1/DKK1/PSMB5/PSME2/PSMA3/PSMA4/PSMD7/PSMB6/PSMB3/PSMC5/PSMA7/PSMD8/PSMC4/AP2S1	21
GO:0009144	BP	GO:0009144	purine nucleoside triphosphate metabolic process	19/620	87/18866	4.33804e-11	3.07873e-09	2.58201e-09	ATP5PB/COX5B/ATP5MC3/ATP5MF/STOML2/ATP5MG/NME3/ATP5MC1/NME1/ATP5F1A/ATP5F1E/ATP5F1D/ATP5PF/ATP5PO/ATP5F1B/RAN/ATP5ME/ATP5F1C/ATP5MC2	19
GO:0044106	BP	GO:0044106	cellular amine metabolic process	23/620	131/18866	4.55689e-11	3.18718e-09	2.67296e-09	PARK7/PSMB2/PSMA5/PSMB4/KYNU/SLC7A11/PSMB1/PSMA2/PSMB7/PSMA1/PSMB5/PSME2/PSMA3/PSMA4/NQO1/PSMD7/PSMB6/PSMB3/PSMC5/PSMA7/OAZ1/PSMD8/PSMC4	23
GO:0090175	BP	GO:0090175	regulation of establishment of planar polarity	21/620	110/18866	6.19528e-11	4.2712e-09	3.58208e-09	PSMB2/PSMA5/PSMB4/WNT5A/PSMB1/PSMA2/PSMB7/PSMA1/DKK1/PSMB5/PSME2/PSMA3/PSMA4/PSMD7/PSMB6/PSMB3/PSMC5/PSMA7/PSMD8/PSMC4/AP2S1	21
GO:1990542	BP	GO:1990542	mitochondrial transmembrane transport	20/620	101/18866	8.85344e-11	6.01784e-09	5.04692e-09	ATP5PB/COX5B/ATP5MC3/ATP5MF/AIFM1/STOML2/ATP5MG/ATP5MC1/ATP5F1A/ATP5F1E/ATP5F1D/TST/ATP5PF/ATP5PO/ATP5F1B/ATP5ME/DNAJC15/TOMM7/ATP5F1C/ATP5MC2	20
GO:0033209	BP	GO:0033209	tumor necrosis factor-mediated signaling pathway	26/620	173/18866	9.26414e-11	6.20955e-09	5.20769e-09	PSMB2/PSMA5/PSMB4/STAT1/PSMB1/PSMA2/TNFRSF11B/PSMB7/PSMA1/GSTP1/CARD16/PSMB5/PSME2/PSMA3/PSMA4/TNFRSF12A/PSMD7/PSMB6/PSMB3/PSMC5/SPHK1/PSMA7/PSMD8/PSMC4/TNFAIP3/TXNDC17	26
GO:0002223	BP	GO:0002223	stimulatory C-type lectin receptor signaling pathway	21/620	113/18866	1.05329e-10	6.96328e-09	5.83982e-09	PSMB2/PSMA5/PSMB4/PSMB1/PSMA2/PSMB7/PSMA1/PSMB5/PSME2/PSMA3/PSMA4/PSMD7/PSMB6/PSMB3/PSMC5/PSMA7/PSMD8/PSMC4/NFKB1/MUC5B/SKP1	21
GO:0098869	BP	GO:0098869	cellular oxidant detoxification	20/620	103/18866	1.28522e-10	8.29974e-09	6.96065e-09	PARK7/PRDX1/MGST3/PRDX6/PTGS2/MGST2/GPX3/GSTK1/PRDX4/TXN/GSTP1/GSTO1/PRDX3/MGST1/SELENOS/NQO1/PRDX2/APOE/SOD1/TXNDC17	20
GO:0009142	BP	GO:0009142	nucleoside triphosphate biosynthetic process	18/620	82/18866	1.28985e-10	8.29974e-09	6.96065e-09	ATP5PB/COX5B/ATP5MC3/ATP5MF/STOML2/ATP5MG/NME3/ATP5MC1/NME1/ATP5F1A/ATP5F1E/ATP5F1D/ATP5PF/ATP5PO/ATP5F1B/ATP5ME/ATP5F1C/ATP5MC2	18
GO:0002220	BP	GO:0002220	innate immune response activating cell surface receptor signaling pathway	21/620	116/18866	1.75882e-10	1.11685e-08	9.36656e-09	PSMB2/PSMA5/PSMB4/PSMB1/PSMA2/PSMB7/PSMA1/PSMB5/PSME2/PSMA3/PSMA4/PSMD7/PSMB6/PSMB3/PSMC5/PSMA7/PSMD8/PSMC4/NFKB1/MUC5B/SKP1	21
GO:0009308	BP	GO:0009308	amine metabolic process	23/620	140/18866	1.83139e-10	1.14783e-08	9.62637e-09	PARK7/PSMB2/PSMA5/PSMB4/KYNU/SLC7A11/PSMB1/PSMA2/PSMB7/PSMA1/PSMB5/PSME2/PSMA3/PSMA4/NQO1/PSMD7/PSMB6/PSMB3/PSMC5/PSMA7/OAZ1/PSMD8/PSMC4	23
GO:0050852	BP	GO:0050852	T cell receptor signaling pathway	28/620	206/18866	1.96464e-10	1.21556e-08	1.01944e-08	PSMB2/PSMA5/PSMB4/HLA-DRA/HLA-DRB1/HLA-DPA1/HLA-DPB1/PSMB1/PSMA2/STOML2/PSMB7/PHPT1/CD81/PSMA1/PSMB5/PSME2/LGALS3/PSMA3/PSMA4/PSMD7/PSMB6/PSMB3/PSMC5/PSMA7/PSMD8/PSMC4/NFKB1/SKP1	28
GO:0006979	BP	GO:0006979	response to oxidative stress	44/620	458/18866	2.01752e-10	1.23248e-08	1.03363e-08	PARK7/PRDX1/MCL1/NDUFS2/PRDX6/PTGS2/CYP1B1/STAT1/PDGFRA/SLC7A11/GUCY1B1/SELENOP/GPX3/ATOX1/EDN1/NCOA7/CYCS/HGF/PRDX4/AIFM1/TXN/GSTP1/NDUFS8/MMP3/AKR1C3/MSRB2/PRDX3/MGST1/NDUFA12/PSMB5/HIF1A/SELENOS/MMP2/NQO1/COL1A1/SPHK1/MAP1LC3A/PRDX2/APOE/NDUFA6/SOD1/NDUFB4/TNFAIP3/ANXA1	44
GO:0002758	BP	GO:0002758	innate immune response-activating signal transduction	21/620	117/18866	2.07867e-10	1.25396e-08	1.05164e-08	PSMB2/PSMA5/PSMB4/PSMB1/PSMA2/PSMB7/PSMA1/PSMB5/PSME2/PSMA3/PSMA4/PSMD7/PSMB6/PSMB3/PSMC5/PSMA7/PSMD8/PSMC4/NFKB1/MUC5B/SKP1	21
GO:1901532	BP	GO:1901532	regulation of hematopoietic progenitor cell differentiation	18/620	86/18866	2.97549e-10	1.7728e-08	1.48678e-08	PSMB2/PSMA5/PSMB4/PSMB1/PSMA2/PSMB7/PSMA1/PSMB5/PSME2/PSMA3/PSMA4/PSMD7/PSMB6/PSMB3/PSMC5/PSMA7/PSMD8/PSMC4	18
GO:1902750	BP	GO:1902750	negative regulation of cell cycle G2/M phase transition	20/620	108/18866	3.13638e-10	1.84587e-08	1.54806e-08	PSMB2/PSMA5/PSMB4/PSMB1/PSMA2/PSMB7/PSMA1/PSMB5/PSME2/PSMA3/PSMA4/PSMD7/PSMB6/PSMB3/PSMC5/PSMA7/PSMD8/PSMC4/RBX1/SKP1	20
GO:0060218	BP	GO:0060218	hematopoietic stem cell differentiation	18/620	87/18866	3.63853e-10	2.11561e-08	1.77427e-08	PSMB2/PSMA5/PSMB4/PSMB1/PSMA2/PSMB7/PSMA1/PSMB5/PSME2/PSMA3/PSMA4/PSMD7/PSMB6/PSMB3/PSMC5/PSMA7/PSMD8/PSMC4	18
GO:0006839	BP	GO:0006839	mitochondrial transport	32/620	271/18866	4.00169e-10	2.29907e-08	1.92813e-08	ATP5IF1/ATP5PB/COX5B/ATP5MC3/ATP5MF/FIS1/AIFM1/STOML2/TIMM8B/ATP5MG/ATP5MC1/ATP5F1A/ATP5F1E/ATP5F1D/TIMM13/UBL5/NDUFA13/BAX/UBE2L3/CHCHD10/TST/ATP5PF/ATP5PO/ATP5F1B/SLC25A5/PDCD5/ATP5ME/DNAJC15/TOMM7/ATP5F1C/YWHAB/ATP5MC2	32
GO:0009141	BP	GO:0009141	nucleoside triphosphate metabolic process	20/620	110/18866	4.41513e-10	2.50675e-08	2.10231e-08	ATP5PB/COX5B/ATP5MC3/ATP5MF/STOML2/ATP5MG/NME3/ATP5MC1/NME1/ATP5F1A/ATP5F1E/ATP5F1D/ATP5PF/ATP5PO/ATP5F1B/DUT/RAN/ATP5ME/ATP5F1C/ATP5MC2	20
GO:0042180	BP	GO:0042180	cellular ketone metabolic process	31/620	260/18866	5.9256e-10	3.32523e-08	2.78873e-08	PARK7/PSMB2/PSMA5/PSMB4/PTGS2/KYNU/SLC7A11/HMGCR/CD74/PSMB1/TWIST1/PSMA2/AKR1B1/PSMB7/PSMA1/AKR1C3/PSMB5/PSME2/PSMA3/PSMA4/NQO1/PSMD7/PSMB6/PSMB3/PSMC5/PSMA7/OAZ1/PSMD8/PSMC4/RDH10/ANXA1	31
GO:0001736	BP	GO:0001736	establishment of planar polarity	21/620	124/18866	6.36844e-10	3.49251e-08	2.92903e-08	PSMB2/PSMA5/PSMB4/WNT5A/PSMB1/PSMA2/PSMB7/PSMA1/DKK1/PSMB5/PSME2/PSMA3/PSMA4/PSMD7/PSMB6/PSMB3/PSMC5/PSMA7/PSMD8/PSMC4/AP2S1	21
GO:0007164	BP	GO:0007164	establishment of tissue polarity	21/620	124/18866	6.36844e-10	3.49251e-08	2.92903e-08	PSMB2/PSMA5/PSMB4/WNT5A/PSMB1/PSMA2/PSMB7/PSMA1/DKK1/PSMB5/PSME2/PSMA3/PSMA4/PSMD7/PSMB6/PSMB3/PSMC5/PSMA7/PSMD8/PSMC4/AP2S1	21
GO:0030178	BP	GO:0030178	negative regulation of Wnt signaling pathway	28/620	219/18866	8.22506e-10	4.46002e-08	3.74043e-08	PSMB2/PSMA5/PSMB4/WNT5A/PSMB1/PSMA2/IGFBP1/PSMB7/PSMA1/MDK/DKK1/PFDN5/PSMB5/PSME2/PSMA3/PSMA4/PSMD7/PSMB6/PSMB3/IGFBP4/PSMC5/SLC9A3R1/PSMA7/PSMD8/PSMC4/APOE/RBX1/IGFBP6	28
GO:0009636	BP	GO:0009636	response to toxic substance	30/620	250/18866	9.62988e-10	5.16375e-08	4.33063e-08	PARK7/PRDX1/GSTM3/MGST3/PRDX6/PTGS2/CYP1B1/ADH5/SLC7A11/MGST2/GPX3/FIS1/GSTK1/PRDX4/AIFM1/TXN/GSTP1/GSTO1/PRDX3/MGST1/SELENOS/MT2A/MT1E/NQO1/PRDX2/APOE/BAX/SOD1/MPST/TXNDC17	30
GO:0071356	BP	GO:0071356	cellular response to tumor necrosis factor	33/620	297/18866	1.03846e-09	5.50725e-08	4.6187e-08	PSMB2/PSMA5/PSMB4/CHI3L1/STAT1/CXCL8/EDN1/PSMB1/PSMA2/TNFRSF11B/PSMB7/PSMA1/GSTP1/CARD16/PSMB5/PSME2/PSMA3/THBS1/PSMA4/TNFRSF12A/PSMD7/PSMB6/CCL2/PSMB3/COL1A1/PSMC5/SPHK1/PSMA7/PSMD8/PSMC4/NFKB1/TNFAIP3/TXNDC17	33
GO:0007006	BP	GO:0007006	mitochondrial membrane organization	22/620	142/18866	1.44133e-09	7.56073e-08	6.34088e-08	ATP5IF1/ATP5PB/ATP5MC3/ATP5MF/ATP5MG/ATP5MC1/ATP5F1A/ATP5F1E/ATP5F1D/TIMM13/NDUFA13/BAX/CHCHD10/ATP5PF/ATP5PO/ATP5F1B/SLC25A5/PDCD5/ATP5ME/ATP5F1C/YWHAB/ATP5MC2	22
GO:0038061	BP	GO:0038061	NIK/NF-kappaB signaling	25/620	184/18866	1.86529e-09	9.61147e-08	8.06075e-08	PSMB2/PRDX1/PSMA5/PSMB4/CHI3L1/EDN1/PSMB1/PSMA2/PSMB7/PSMA1/PHB2/PSMB5/PSME2/PSMA3/PSMA4/PSMD7/PSMB6/PSMB3/PSMC5/SPHK1/PSMA7/PSMD8/PSMC4/TCIM/SKP1	25
GO:0034612	BP	GO:0034612	response to tumor necrosis factor	34/620	320/18866	1.87211e-09	9.61147e-08	8.06075e-08	PSMB2/PSMA5/PSMB4/PTGS2/CHI3L1/STAT1/CXCL8/EDN1/PSMB1/PSMA2/TNFRSF11B/PSMB7/PSMA1/GSTP1/CARD16/PSMB5/PSME2/PSMA3/THBS1/PSMA4/TNFRSF12A/PSMD7/PSMB6/CCL2/PSMB3/COL1A1/PSMC5/SPHK1/PSMA7/PSMD8/PSMC4/NFKB1/TNFAIP3/TXNDC17	34
GO:0001738	BP	GO:0001738	morphogenesis of a polarized epithelium	22/620	145/18866	2.1613e-09	1.09794e-07	9.20796e-08	PSMB2/PSMA5/PSMB4/WNT5A/PSMB1/PSMA2/PSMB7/PSMA1/DKK1/PSMB5/PSME2/PSMA3/PSMA4/PSMD7/PSMB6/PSMB3/PSMC5/SLC9A3R1/PSMA7/PSMD8/PSMC4/AP2S1	22
GO:0009152	BP	GO:0009152	purine ribonucleotide biosynthetic process	24/620	173/18866	2.57583e-09	1.29489e-07	1.08597e-07	ATP5PB/COX5B/ATP5MC3/PDHB/PAPSS1/GUCY1B1/SLC26A2/ATP5MF/ACSL4/STOML2/ATP5MG/NME3/ATP5MC1/NME1/ATP5F1A/ATP5F1E/ATP5F1D/ATP5PF/ATP5PO/ATP5F1B/ATP5ME/APRT/ATP5F1C/ATP5MC2	24
GO:0016579	BP	GO:0016579	protein deubiquitination	31/620	283/18866	4.72134e-09	2.34899e-07	1.97e-07	PARK7/PSMB2/PSMA5/PSMB4/TNIP3/PSMB1/PSMA2/ENY2/PSMB7/TAF10/PSMA1/UBXN1/CCNA1/PSMB5/PSME2/NEDD8/PSMA3/HIF1A/PSMA4/PSMD7/PSMB6/PSMB3/PSMC5/PSMA7/ADRM1/PSMD8/PSMC4/JOSD2/CFTR/TNFAIP3/UBB	31
GO:2000736	BP	GO:2000736	regulation of stem cell differentiation	19/620	118/18866	9.90325e-09	4.87685e-07	4.09001e-07	PSMB2/PSMA5/PSMB4/PDGFRA/PSMB1/PSMA2/PSMB7/PSMA1/PSMB5/PSME2/PSMA3/PSMA4/PSMD7/PSMB6/PSMB3/PSMC5/PSMA7/PSMD8/PSMC4	19
GO:0002218	BP	GO:0002218	activation of innate immune response	21/620	144/18866	1.03504e-08	5.04558e-07	4.23152e-07	PSMB2/PSMA5/PSMB4/PSMB1/PSMA2/PSMB7/PSMA1/PSMB5/PSME2/PSMA3/PSMA4/PSMD7/PSMB6/PSMB3/PSMC5/PSMA7/PSMD8/PSMC4/NFKB1/MUC5B/SKP1	21
GO:0009260	BP	GO:0009260	ribonucleotide biosynthetic process	24/620	186/18866	1.11028e-08	5.31365e-07	4.45634e-07	ATP5PB/COX5B/ATP5MC3/PDHB/PAPSS1/GUCY1B1/SLC26A2/ATP5MF/ACSL4/STOML2/ATP5MG/NME3/ATP5MC1/NME1/ATP5F1A/ATP5F1E/ATP5F1D/ATP5PF/ATP5PO/ATP5F1B/ATP5ME/APRT/ATP5F1C/ATP5MC2	24
GO:0052547	BP	GO:0052547	regulation of peptidase activity	41/620	466/18866	1.11206e-08	5.31365e-07	4.45634e-07	PARK7/IFI6/ECM1/PTGS2/HSPE1/SERPINE2/COL6A3/COL7A1/SPOCK1/PRELID1/CYCS/HGF/TFPI2/PCOLCE/FIS1/TIMP1/BEX3/AIFM1/UBXN1/CARD16/PRDX3/PEBP1/PSME2/PSMA3/SERPINA1/SERPINA5/THBS1/RPS27L/SERPINB2/SLPI/WFDC2/ADRM1/BST2/NDUFA13/BAX/RCN3/FBLN1/PDCD6/PDCD5/CSTB/LAMTOR5	41
GO:0070646	BP	GO:0070646	protein modification by small protein removal	31/620	300/18866	1.88438e-08	8.9157e-07	7.47724e-07	PARK7/PSMB2/PSMA5/PSMB4/TNIP3/PSMB1/PSMA2/ENY2/PSMB7/TAF10/PSMA1/UBXN1/CCNA1/PSMB5/PSME2/NEDD8/PSMA3/HIF1A/PSMA4/PSMD7/PSMB6/PSMB3/PSMC5/PSMA7/ADRM1/PSMD8/PSMC4/JOSD2/CFTR/TNFAIP3/UBB	31
GO:0035567	BP	GO:0035567	non-canonical Wnt signaling pathway	21/620	151/18866	2.43737e-08	1.14201e-06	9.57759e-07	PSMB2/PSMA5/PSMB4/WNT5A/PSMB1/PSMA2/PSMB7/PSMA1/DKK1/PSMB5/PSME2/PSMA3/PSMA4/PSMD7/PSMB6/PSMB3/PSMC5/PSMA7/PSMD8/PSMC4/AP2S1	21
GO:0043624	BP	GO:0043624	cellular protein complex disassembly	26/620	224/18866	2.54174e-08	1.17171e-06	9.82663e-07	AURKAIP1/MRPL20/STMN1/MRPS15/MRPS21/MRPL33/MRPL47/MRPS18C/MRPL36/MRPS36/MRPL22/MRPS33/MRPL13/MRPL41/TRMT112/CFL1/MRPS16/CHCHD1/MRPL51/MRPL57/MRPL52/MRPL28/MRPL40/EIF5A/MRPL54/CAPZB	26
GO:0046390	BP	GO:0046390	ribose phosphate biosynthetic process	24/620	194/18866	2.5493e-08	1.17171e-06	9.82663e-07	ATP5PB/COX5B/ATP5MC3/PDHB/PAPSS1/GUCY1B1/SLC26A2/ATP5MF/ACSL4/STOML2/ATP5MG/NME3/ATP5MC1/NME1/ATP5F1A/ATP5F1E/ATP5F1D/ATP5PF/ATP5PO/ATP5F1B/ATP5ME/APRT/ATP5F1C/ATP5MC2	24
GO:0006164	BP	GO:0006164	purine nucleotide biosynthetic process	24/620	197/18866	3.43965e-08	1.56601e-06	1.31335e-06	ATP5PB/COX5B/ATP5MC3/PDHB/PAPSS1/GUCY1B1/SLC26A2/ATP5MF/ACSL4/STOML2/ATP5MG/NME3/ATP5MC1/NME1/ATP5F1A/ATP5F1E/ATP5F1D/ATP5PF/ATP5PO/ATP5F1B/ATP5ME/APRT/ATP5F1C/ATP5MC2	24
GO:0030177	BP	GO:0030177	positive regulation of Wnt signaling pathway	23/620	183/18866	3.69453e-08	1.66634e-06	1.39749e-06	PSMB2/PSMA5/PSMB4/WNT5A/PSMB1/PSMA2/PSMB7/PSMA1/DKK1/PSMB5/PSME2/PSMA3/PSMA4/PSMD7/PSMB6/PSMB3/COL1A1/PSMC5/PSMA7/PSMD8/PSMC4/NFKB1/TNFAIP3	23
GO:0060828	BP	GO:0060828	regulation of canonical Wnt signaling pathway	30/620	295/18866	4.58795e-08	2.05013e-06	1.71936e-06	PSMB2/PSMA5/PSMB4/WNT5A/PSMB1/PSMA2/IGFBP1/PSMB7/PSMA1/MDK/DKK1/PFDN5/PSMB5/PSME2/PSMA3/PSMA4/PSMD7/PSMB6/PSMB3/IGFBP4/COL1A1/PSMC5/SLC9A3R1/PSMA7/PSMD8/PSMC4/APOE/RBX1/IGFBP6/NFKB1	30
GO:0062012	BP	GO:0062012	regulation of small molecule metabolic process	39/620	456/18866	5.46976e-08	2.42175e-06	2.03102e-06	PARK7/PSMB2/PSMA5/PSMB4/FDPS/PTGS2/SLC7A11/HMGCR/CD74/PSMB1/TWIST1/PSMA2/FDFT1/PSMB7/PSMA1/AKR1C3/PSMB5/PSME2/PSMA3/HIF1A/PSMA4/SELENOS/NQO1/PSMD7/PSMB6/PSMB3/IGFBP4/PSMC5/PSMA7/OAZ1/PSMD8/PSMC4/APOE/SOD1/RDH10/RAN/NFKB1/PHLDA2/ANXA1	39
GO:0009165	BP	GO:0009165	nucleotide biosynthetic process	28/620	266/18866	6.21609e-08	2.72717e-06	2.28716e-06	ATP5PB/PTGS2/COX5B/KYNU/ATP5MC3/PDHB/PAPSS1/GUCY1B1/SLC26A2/ATP5MF/ACSL4/STOML2/NNMT/ATP5MG/NME3/ATP5MC1/NME1/ATP5F1A/ATP5F1E/ATP5F1D/ATP5PF/ATP5PO/ATP5F1B/DUT/ATP5ME/APRT/ATP5F1C/ATP5MC2	28
GO:1901991	BP	GO:1901991	negative regulation of mitotic cell cycle phase transition	27/620	251/18866	6.8305e-08	2.96973e-06	2.49059e-06	PSMB2/PSMA5/PSMB4/PSMB1/PSMA2/PSMB7/WEE1/PSMA1/PSMB5/PSME2/PSMA3/RPS27L/PSMA4/PSMD7/PSMB6/CCL2/PSMB3/PSMC5/PSMA7/PSMD8/PSMC4/BAX/PRMT1/RBX1/GADD45A/RGCC/SKP1	27
GO:1901293	BP	GO:1901293	nucleoside phosphate biosynthetic process	28/620	269/18866	7.89091e-08	3.40014e-06	2.85156e-06	ATP5PB/PTGS2/COX5B/KYNU/ATP5MC3/PDHB/PAPSS1/GUCY1B1/SLC26A2/ATP5MF/ACSL4/STOML2/NNMT/ATP5MG/NME3/ATP5MC1/NME1/ATP5F1A/ATP5F1E/ATP5F1D/ATP5PF/ATP5PO/ATP5F1B/DUT/ATP5ME/APRT/ATP5F1C/ATP5MC2	28
GO:0072522	BP	GO:0072522	purine-containing compound biosynthetic process	24/620	208/18866	9.78974e-08	4.181e-06	3.50643e-06	ATP5PB/COX5B/ATP5MC3/PDHB/PAPSS1/GUCY1B1/SLC26A2/ATP5MF/ACSL4/STOML2/ATP5MG/NME3/ATP5MC1/NME1/ATP5F1A/ATP5F1E/ATP5F1D/ATP5PF/ATP5PO/ATP5F1B/ATP5ME/APRT/ATP5F1C/ATP5MC2	24
GO:0090263	BP	GO:0090263	positive regulation of canonical Wnt signaling pathway	20/620	150/18866	1.06968e-07	4.5283e-06	3.7977e-06	PSMB2/PSMA5/PSMB4/PSMB1/PSMA2/PSMB7/PSMA1/PSMB5/PSME2/PSMA3/PSMA4/PSMD7/PSMB6/PSMB3/COL1A1/PSMC5/PSMA7/PSMD8/PSMC4/NFKB1	20
GO:0030198	BP	GO:0030198	extracellular matrix organization	35/620	395/18866	1.12973e-07	4.74095e-06	3.97604e-06	CTSK/DPT/NID1/CYP1B1/COL3A1/COL5A2/COL6A3/COL7A1/COL8A1/PDGFRA/SPP1/FGF2/SPARC/COL1A2/PRDX4/TIMP1/BGN/TNFRSF11B/CTSL/MMP26/MMP7/MMP1/MMP3/LUM/DCN/COL4A1/THBS1/MMP2/MFAP4/COL1A1/BSG/FBLN1/COL4A2/TGFBI/RGCC	35
GO:0043062	BP	GO:0043062	extracellular structure organization	35/620	396/18866	1.2016e-07	4.99908e-06	4.19253e-06	CTSK/DPT/NID1/CYP1B1/COL3A1/COL5A2/COL6A3/COL7A1/COL8A1/PDGFRA/SPP1/FGF2/SPARC/COL1A2/PRDX4/TIMP1/BGN/TNFRSF11B/CTSL/MMP26/MMP7/MMP1/MMP3/LUM/DCN/COL4A1/THBS1/MMP2/MFAP4/COL1A1/BSG/FBLN1/COL4A2/TGFBI/RGCC	35
GO:0043687	BP	GO:0043687	post-translational protein modification	33/620	363/18866	1.44001e-07	5.93974e-06	4.98142e-06	PSMB2/PSMA5/PSMB4/IGFBP5/IGFBP7/SPP1/PSMB1/PSMA2/IGFBP1/TIMP1/PSMB7/PSMA1/PSMB5/PSME2/NEDD8/PSMA3/HIF1A/SERPINA1/PSMA4/ELOB/PSMD7/PSMB6/PSMB3/IGFBP4/PSMC5/PSMA7/PSMD8/PSMC4/APOE/RBX1/ELOC/RAB2A/SKP1	33
GO:0006122	BP	GO:0006122	mitochondrial electron transport, ubiquinol to cytochrome c	7/620	15/18866	2.04718e-07	8.37262e-06	7.02177e-06	UQCRH/UQCRQ/CYCS/UQCRB/UQCR11/UQCRFS1/UQCR10	7
GO:0050792	BP	GO:0050792	regulation of viral process	24/620	217/18866	2.17715e-07	8.82934e-06	7.40481e-06	ISG15/STAT1/CXCL8/CD74/HLA-DRB1/POLR2J/POLR2K/IFITM2/IFITM3/POLR2L/POLR2G/CFL1/BANF1/IFI27/PPIB/ISG20/SNF8/KPNA2/SLPI/BST2/APOE/CHMP2A/POLR2F/MX1	24
GO:0002244	BP	GO:0002244	hematopoietic progenitor cell differentiation	21/620	172/18866	2.37316e-07	9.54404e-06	8.00419e-06	PSMB2/PSMA5/PSMB4/PDGFRA/PSMB1/INHBA/PSMA2/CEBPD/PSMB7/PSMA1/PSMB5/PSME2/PSMA3/PSMA4/PSMD7/PSMB6/PSMB3/PSMC5/PSMA7/PSMD8/PSMC4	21
GO:1901988	BP	GO:1901988	negative regulation of cell cycle phase transition	27/620	270/18866	3.0321e-07	1.20933e-05	1.01422e-05	PSMB2/PSMA5/PSMB4/PSMB1/PSMA2/PSMB7/WEE1/PSMA1/PSMB5/PSME2/PSMA3/RPS27L/PSMA4/PSMD7/PSMB6/CCL2/PSMB3/PSMC5/PSMA7/PSMD8/PSMC4/BAX/PRMT1/RBX1/GADD45A/RGCC/SKP1	27
GO:0006520	BP	GO:0006520	cellular amino acid metabolic process	31/620	340/18866	3.2286e-07	1.27715e-05	1.07109e-05	PARK7/PSMB2/PSMA5/PSMB4/KYNU/SLC7A11/EEF1E1/PSMB1/PSMA2/HSD17B10/PSMB7/PSMA1/ASRGL1/PTS/RIMKLB/PSMB5/PSME2/PSMA3/PSMA4/NQO1/PSMD7/GCSH/PSMB6/PSMB3/PSMC5/PSMA7/OAZ1/PSMD8/PSMC4/TST/MPST	31
GO:0006401	BP	GO:0006401	RNA catabolic process	35/620	415/18866	3.70809e-07	1.4549e-05	1.22016e-05	PSMB2/MAGOH/PSMA5/PSMB4/SSB/LSM3/PSMB1/PSMA2/NBDY/LSM1/PSMB7/PSMA1/POLR2G/RNASEH2C/PSMB5/PSME2/PSMA3/SLIRP/PSMA4/ISG20/PSMD7/PSMB6/PSMB3/PSMC5/PSMA7/LSM7/LSM4/PSMD8/PSMC4/RBM8A/LSM5/UBB/TRIR/YWHAB/RPS10	35
GO:0052548	BP	GO:0052548	regulation of endopeptidase activity	36/620	434/18866	3.7741e-07	1.46885e-05	1.23187e-05	PARK7/IFI6/PTGS2/HSPE1/SERPINE2/COL6A3/COL7A1/SPOCK1/PRELID1/CYCS/HGF/TFPI2/FIS1/TIMP1/BEX3/AIFM1/CARD16/PRDX3/PEBP1/PSME2/PSMA3/SERPINA1/SERPINA5/THBS1/RPS27L/SERPINB2/SLPI/WFDC2/ADRM1/BST2/NDUFA13/BAX/PDCD6/PDCD5/CSTB/LAMTOR5	36
GO:0034599	BP	GO:0034599	cellular response to oxidative stress	29/620	310/18866	4.55134e-07	1.75718e-05	1.47368e-05	PARK7/PRDX1/MCL1/PRDX6/CYP1B1/PDGFRA/SLC7A11/GUCY1B1/GPX3/NCOA7/CYCS/HGF/AIFM1/TXN/GSTP1/MMP3/AKR1C3/PRDX3/MGST1/HIF1A/SELENOS/MMP2/NQO1/SPHK1/MAP1LC3A/PRDX2/SOD1/TNFAIP3/ANXA1	29
GO:0032984	BP	GO:0032984	protein-containing complex disassembly	30/620	330/18866	5.32297e-07	2.03878e-05	1.70984e-05	AURKAIP1/MRPL20/STMN1/MRPS15/MRPS21/MRPL33/MRPL47/MRPS18C/MRPL36/MRPS36/MRPL22/MRPS33/MRPL13/MRPL41/TRMT112/CFL1/MRPS16/CHCHD1/MRPL51/MRPL57/MRPL52/MRPL28/GABARAPL2/MAP1LC3A/CHMP2A/MRPL40/EIF5A/MRPL54/CAPZB/HMGA1	30
GO:0045089	BP	GO:0045089	positive regulation of innate immune response	23/620	213/18866	5.9582e-07	2.26412e-05	1.89882e-05	PSMB2/PSMA5/PSMB4/WNT5A/EREG/PSMB1/PSMA2/PSMB7/PSMA1/PSMB5/PSME2/PSMA3/PSMA4/PSMD7/PSMB6/PSMB3/PSMC5/PSMA7/PSMD8/PSMC4/NFKB1/MUC5B/SKP1	23
GO:0043903	BP	GO:0043903	regulation of symbiotic process	24/620	231/18866	6.89645e-07	2.60018e-05	2.18066e-05	ISG15/STAT1/CXCL8/CD74/HLA-DRB1/POLR2J/POLR2K/IFITM2/IFITM3/POLR2L/POLR2G/CFL1/BANF1/IFI27/PPIB/ISG20/SNF8/KPNA2/SLPI/BST2/APOE/CHMP2A/POLR2F/MX1	24
GO:0038095	BP	GO:0038095	Fc-epsilon receptor signaling pathway	20/620	169/18866	7.58304e-07	2.82753e-05	2.37133e-05	PSMB2/PSMA5/PSMB4/PSMB1/PSMA2/PSMB7/PSMA1/PSMB5/PSME2/PSMA3/PSMA4/PSMD7/PSMB6/PSMB3/PSMC5/PSMA7/PSMD8/PSMC4/NFKB1/SKP1	20
GO:0010389	BP	GO:0010389	regulation of G2/M transition of mitotic cell cycle	22/620	200/18866	7.61663e-07	2.82753e-05	2.37133e-05	PSMB2/PSMA5/PSMB4/PSMB1/PSMA2/DCTN3/PSMB7/PSMA1/DYNLL1/PSMB5/PSME2/PSMA3/PSMA4/PSMD7/PSMB6/PSMB3/PSMC5/PSMA7/PSMD8/PSMC4/RBX1/SKP1	22
GO:0043312	BP	GO:0043312	neutrophil degranulation	38/620	487/18866	8.2301e-07	3.03194e-05	2.54277e-05	DDOST/PSMA5/ILF2/LAMTOR2/PRDX6/CHI3L1/TNFAIP6/CXCL1/PSMB1/PSMA2/PRDX4/PSMB7/TMEM179B/GSTP1/LAMTOR1/NDUFC2/CTSC/MGST1/CD63/GLIPR1/DYNLL1/LGALS3/SERPINA1/SRP14/B2M/PSMD7/TRAPPC1/SLPI/BST2/FTL/SYNGR1/HLA-B/NFKB1/CSTB/APRT/PLAU/NPC2/CYSTM1	38
GO:0060070	BP	GO:0060070	canonical Wnt signaling pathway	30/620	339/18866	9.38371e-07	3.41495e-05	2.86398e-05	PSMB2/PSMA5/PSMB4/WNT5A/PSMB1/PSMA2/IGFBP1/PSMB7/PSMA1/MDK/DKK1/PFDN5/PSMB5/PSME2/PSMA3/PSMA4/PSMD7/PSMB6/PSMB3/IGFBP4/COL1A1/PSMC5/SLC9A3R1/PSMA7/PSMD8/PSMC4/APOE/RBX1/IGFBP6/NFKB1	30
GO:0000302	BP	GO:0000302	response to reactive oxygen species	24/620	235/18866	9.41127e-07	3.41495e-05	2.86398e-05	PARK7/PRDX1/CYP1B1/STAT1/PDGFRA/GUCY1B1/EDN1/HGF/AIFM1/TXN/GSTP1/MMP3/AKR1C3/PRDX3/MMP2/NQO1/COL1A1/SPHK1/MAP1LC3A/PRDX2/APOE/SOD1/TNFAIP3/ANXA1	24
GO:0002283	BP	GO:0002283	neutrophil activation involved in immune response	38/620	490/18866	9.56286e-07	3.44406e-05	2.88839e-05	DDOST/PSMA5/ILF2/LAMTOR2/PRDX6/CHI3L1/TNFAIP6/CXCL1/PSMB1/PSMA2/PRDX4/PSMB7/TMEM179B/GSTP1/LAMTOR1/NDUFC2/CTSC/MGST1/CD63/GLIPR1/DYNLL1/LGALS3/SERPINA1/SRP14/B2M/PSMD7/TRAPPC1/SLPI/BST2/FTL/SYNGR1/HLA-B/NFKB1/CSTB/APRT/PLAU/NPC2/CYSTM1	38
GO:0043200	BP	GO:0043200	response to amino acid	16/620	114/18866	9.93321e-07	3.55094e-05	2.97803e-05	LAMTOR2/COL3A1/COL5A2/SST/PDGFRA/EDN1/COL1A2/LAMTOR4/AIFM1/CFL1/GSTP1/LAMTOR1/COL4A1/MMP2/COL1A1/LAMTOR5	16
GO:0045930	BP	GO:0045930	negative regulation of mitotic cell cycle	30/620	341/18866	1.06098e-06	3.76493e-05	3.15749e-05	AURKAIP1/PSMB2/PSMA5/PSMB4/PSMB1/PSMA2/NAA10/PSMB7/WEE1/PSMA1/PSMB5/PSME2/PSMA3/RPS27L/PSMA4/PSMD7/PSMB6/CCL2/PSMB3/PSMC5/SLC9A3R1/PSMA7/PSMD8/PSMC4/BAX/PRMT1/RBX1/GADD45A/RGCC/SKP1	30
GO:0062197	BP	GO:0062197	cellular response to chemical stress	31/620	360/18866	1.11101e-06	3.91369e-05	3.28225e-05	PARK7/PRDX1/MCL1/PRDX6/PTGS2/CYP1B1/PDGFRA/SLC7A11/GUCY1B1/GPX3/NCOA7/CYCS/HGF/AKR1B1/AIFM1/TXN/GSTP1/MMP3/AKR1C3/PRDX3/MGST1/HIF1A/SELENOS/MMP2/NQO1/SPHK1/MAP1LC3A/PRDX2/SOD1/TNFAIP3/ANXA1	31
GO:0045088	BP	GO:0045088	regulation of innate immune response	28/620	307/18866	1.19162e-06	4.1672e-05	3.49486e-05	PSMB2/PSMA5/PSMB4/STAT1/SUMO1/WNT5A/EREG/PSMB1/PSMA2/PSMB7/PSMA1/PSMB5/PSME2/PSMA3/PSMA4/PSMD7/PSMB6/PSMB3/PSMC5/PSMA7/PSMD8/PSMC4/APOE/HLA-B/NFKB1/MUC5B/TNFAIP3/SKP1	28
GO:0050851	BP	GO:0050851	antigen receptor-mediated signaling pathway	29/620	325/18866	1.20345e-06	4.17831e-05	3.50417e-05	PSMB2/PSMA5/PSMB4/HLA-DRA/HLA-DRB1/HLA-DPA1/HLA-DPB1/PSMB1/PSMA2/STOML2/PSMB7/PHPT1/CD81/PSMA1/PSMB5/PSME2/LGALS3/PSMA3/PSMA4/PSMD7/PSMB6/PSMB3/PSMC5/PSMA7/PSMD8/PSMC4/BAX/NFKB1/SKP1	29
GO:1903706	BP	GO:1903706	regulation of hemopoiesis	38/620	498/18866	1.41631e-06	4.88222e-05	4.09452e-05	ISG15/PSMB2/PSMA5/PSMB4/STAT1/CD74/PRELID1/HLA-DRB1/PSMB1/INHBA/PSMA2/PSMB7/PSMA1/MDK/PSMB5/PSME2/LGALS3/PSMA3/HIF1A/THBS1/B2M/PSMA4/PSMD7/PSMB6/PSMB3/CSF3/NME1/PSMC5/MYL9/PSMA7/PRDX2/PSMD8/PSMC4/PRMT1/SOD1/HLA-B/TCIM/ANXA1	38
GO:0001101	BP	GO:0001101	response to acid chemical	17/620	132/18866	1.56833e-06	5.36792e-05	4.50186e-05	LAMTOR2/COL3A1/COL5A2/SST/PDGFRA/EDN1/COL1A2/LAMTOR4/AKR1B1/AIFM1/CFL1/GSTP1/LAMTOR1/COL4A1/MMP2/COL1A1/LAMTOR5	17
GO:0048863	BP	GO:0048863	stem cell differentiation	25/620	264/18866	2.25569e-06	7.66616e-05	6.42929e-05	PSMB2/PSMA5/PSMB4/PDGFRA/EDN1/PSMB1/TWIST1/PSMA2/PSMB7/PSMA1/CFL1/PSMB5/PSME2/PSMA3/HIF1A/PSMA4/PSMD7/PSMB6/PSMB3/PSMC5/PSMA7/PSMD8/PSMC4/RDH10/PDCD6	25
GO:0007566	BP	GO:0007566	embryo implantation	11/620	58/18866	2.47052e-06	8.33758e-05	6.99239e-05	PTGS2/IGFBP7/SPP1/GJA1/TIMP1/STC1/MMP2/C1QBP/BSG/FBLN1/SOD1	11
GO:0030111	BP	GO:0030111	regulation of Wnt signaling pathway	31/620	375/18866	2.61944e-06	8.73222e-05	7.32336e-05	PSMB2/PSMA5/PSMB4/WNT5A/PSMB1/PSMA2/IGFBP1/PSMB7/PSMA1/MDK/DKK1/PFDN5/PSMB5/PSME2/PSMA3/PSMA4/PSMD7/PSMB6/PSMB3/IGFBP4/COL1A1/PSMC5/SLC9A3R1/PSMA7/PSMD8/PSMC4/APOE/RBX1/IGFBP6/NFKB1/TNFAIP3	31
GO:2001233	BP	GO:2001233	regulation of apoptotic signaling pathway	33/620	413/18866	2.62365e-06	8.73222e-05	7.32336e-05	PARK7/IFI6/ATP5IF1/MCL1/PTGS2/HIGD1A/CD74/PRELID1/INHBA/HGF/FIS1/MAGED1/NDUFS3/GSTP1/CTSC/ERP29/LGALS3/HIF1A/THBS1/SELENOS/TNFRSF12A/SLC9A3R1/PRDX2/NDUFA13/BAX/CHCHD10/SOD1/LMNA/SLC25A5/PDCD5/TNFAIP3/UBB/YWHAB	33
GO:0032102	BP	GO:0032102	negative regulation of response to external stimulus	34/620	433/18866	2.72376e-06	9.00334e-05	7.55073e-05	NBL1/PSMB4/TNFAIP6/SERPINE2/WNT5A/PDGFRA/SPP1/FGF2/HMGCR/EDN1/HLA-DRB1/GJA1/HGF/CHID1/MMP26/PSMA1/NUCB2/MDK/GSTP1/CARD16/CUEDC2/THBS1/SELENOS/C1QBP/CCL2/SERPINB2/PRDX2/APOE/SOD1/HLA-B/PLAT/NFKB1/TNFAIP3/PLAU	34
GO:0006402	BP	GO:0006402	mRNA catabolic process	31/620	376/18866	2.76814e-06	9.08778e-05	7.62155e-05	PSMB2/MAGOH/PSMA5/PSMB4/SSB/LSM3/PSMB1/PSMA2/NBDY/LSM1/PSMB7/PSMA1/POLR2G/PSMB5/PSME2/PSMA3/PSMA4/PSMD7/PSMB6/PSMB3/PSMC5/PSMA7/LSM7/LSM4/PSMD8/PSMC4/RBM8A/LSM5/UBB/YWHAB/RPS10	31
GO:1902749	BP	GO:1902749	regulation of cell cycle G2/M phase transition	22/620	217/18866	2.99924e-06	9.77996e-05	8.20205e-05	PSMB2/PSMA5/PSMB4/PSMB1/PSMA2/DCTN3/PSMB7/PSMA1/DYNLL1/PSMB5/PSME2/PSMA3/PSMA4/PSMD7/PSMB6/PSMB3/PSMC5/PSMA7/PSMD8/PSMC4/RBX1/SKP1	22
GO:0010948	BP	GO:0010948	negative regulation of cell cycle process	30/620	359/18866	3.05068e-06	9.88092e-05	8.28673e-05	AURKAIP1/PSMB2/PSMA5/PSMB4/PSMB1/PSMA2/NAA10/PSMB7/WEE1/PSMA1/PSMB5/PSME2/PSMA3/RPS27L/PSMA4/PSMD7/PSMB6/CCL2/PSMB3/PSMC5/PSMA7/PSMD8/PSMC4/BAX/PRMT1/CHMP2A/RBX1/GADD45A/RGCC/SKP1	30
GO:0034614	BP	GO:0034614	cellular response to reactive oxygen species	19/620	170/18866	3.38261e-06	0.00010883	9.12711e-05	PARK7/PRDX1/CYP1B1/PDGFRA/GUCY1B1/HGF/AIFM1/TXN/MMP3/AKR1C3/PRDX3/MMP2/NQO1/SPHK1/MAP1LC3A/PRDX2/SOD1/TNFAIP3/ANXA1	19
GO:0043488	BP	GO:0043488	regulation of mRNA stability	20/620	186/18866	3.42516e-06	0.000109469	9.18071e-05	PSMB2/PSMA5/PSMB4/PSMB1/PSMA2/PSMB7/PSMA1/PSMB5/PSME2/PSMA3/PSMA4/PSMD7/PSMB6/PSMB3/PSMC5/PSMA7/PSMD8/PSMC4/UBB/YWHAB	20
GO:0000086	BP	GO:0000086	G2/M transition of mitotic cell cycle	24/620	254/18866	3.72662e-06	0.00011832	9.92304e-05	PSMB2/PSMA5/PSMB4/PSMB1/PSMA2/DCTN3/PSMB7/WEE1/PSMA1/PHLDA1/DYNLL1/PSMB5/PSME2/PSMA3/PSMA4/PSMD7/PSMB6/PSMB3/PSMC5/PSMA7/PSMD8/PSMC4/RBX1/SKP1	24
GO:0010466	BP	GO:0010466	negative regulation of peptidase activity	25/620	272/18866	3.85543e-06	0.00012161	0.000101989	PARK7/IFI6/ECM1/PTGS2/SERPINE2/COL6A3/COL7A1/SPOCK1/HGF/TFPI2/TIMP1/BEX3/UBXN1/CARD16/PRDX3/PEBP1/SERPINA1/SERPINA5/THBS1/SERPINB2/SLPI/WFDC2/BST2/CSTB/LAMTOR5	25
GO:1901685	BP	GO:1901685	glutathione derivative metabolic process	7/620	22/18866	4.43761e-06	0.000138167	0.000115875	GSTM3/MGST3/MGST2/GSTK1/GSTP1/GSTO1/MGST1	7
GO:1901687	BP	GO:1901687	glutathione derivative biosynthetic process	7/620	22/18866	4.43761e-06	0.000138167	0.000115875	GSTM3/MGST3/MGST2/GSTK1/GSTP1/GSTO1/MGST1	7
GO:0002576	BP	GO:0002576	platelet degranulation	16/620	129/18866	5.20524e-06	0.000161029	0.000135048	ECM1/ANXA5/SELENOP/SPARC/HGF/RARRES2/TIMP1/MAGED2/CHID1/SRGN/CD63/SERPINA1/THBS1/ISLR/SOD1/MANF	16
GO:0061013	BP	GO:0061013	regulation of mRNA catabolic process	21/620	208/18866	5.35242e-06	0.000164527	0.000137982	PSMB2/PSMA5/PSMB4/PSMB1/PSMA2/PSMB7/PSMA1/POLR2G/PSMB5/PSME2/PSMA3/PSMA4/PSMD7/PSMB6/PSMB3/PSMC5/PSMA7/PSMD8/PSMC4/UBB/YWHAB	21
GO:0043487	BP	GO:0043487	regulation of RNA stability	20/620	195/18866	7.04079e-06	0.000215056	0.000180359	PSMB2/PSMA5/PSMB4/PSMB1/PSMA2/PSMB7/PSMA1/PSMB5/PSME2/PSMA3/PSMA4/PSMD7/PSMB6/PSMB3/PSMC5/PSMA7/PSMD8/PSMC4/UBB/YWHAB	20
GO:0002504	BP	GO:0002504	antigen processing and presentation of peptide or polysaccharide antigen via MHC class II	14/620	104/18866	7.71446e-06	0.000234151	0.000196373	SAR1B/CD74/HLA-DRA/HLA-DRB1/HLA-DMB/HLA-DMA/HLA-DPA1/HLA-DPB1/DCTN3/CTSL/DYNLL1/THBS1/AP2S1/CAPZB	14
GO:0002833	BP	GO:0002833	positive regulation of response to biotic stimulus	23/620	251/18866	9.8173e-06	0.000296114	0.000248339	PSMB2/PSMA5/PSMB4/WNT5A/EREG/PSMB1/PSMA2/PSMB7/PSMA1/PSMB5/PSME2/PSMA3/PSMA4/PSMD7/PSMB6/PSMB3/PSMC5/PSMA7/PSMD8/PSMC4/NFKB1/MUC5B/SKP1	23
GO:1903311	BP	GO:1903311	regulation of mRNA metabolic process	28/620	344/18866	1.06199e-05	0.000318335	0.000266974	PSMB2/MAGOH/PSMA5/PSMB4/PRDX6/WTAP/PSMB1/PSMA2/PUF60/PSMB7/PSMA1/POLR2G/PSMB5/PSME2/PSMA3/PSMA4/PSMD7/PSMB6/C1QBP/PSMB3/PSMC5/PSMA7/PSMD8/PSMC4/RBM8A/SAP18/UBB/YWHAB	28
GO:1903035	BP	GO:1903035	negative regulation of response to wounding	13/620	93/18866	1.06915e-05	0.000318502	0.000267114	SERPINE2/PDGFRA/SPP1/FGF2/HMGCR/EDN1/GJA1/MDK/THBS1/SERPINB2/APOE/PLAT/PLAU	13
GO:0031349	BP	GO:0031349	positive regulation of defense response	30/620	385/18866	1.21622e-05	0.000360092	0.000301994	PARK7/PSMB2/PSMA5/PSMB4/PTGS2/WNT5A/EREG/MGST2/GJA1/PSMB1/PSMA2/PSMB7/CD81/PSMA1/MDK/CTSC/PSMB5/PSME2/PSMA3/PSMA4/PSMD7/PSMB6/PSMB3/PSMC5/PSMA7/PSMD8/PSMC4/NFKB1/MUC5B/SKP1	30
GO:0044839	BP	GO:0044839	cell cycle G2/M phase transition	24/620	273/18866	1.27306e-05	0.00037462	0.000314178	PSMB2/PSMA5/PSMB4/PSMB1/PSMA2/DCTN3/PSMB7/WEE1/PSMA1/PHLDA1/DYNLL1/PSMB5/PSME2/PSMA3/PSMA4/PSMD7/PSMB6/PSMB3/PSMC5/PSMA7/PSMD8/PSMC4/RBX1/SKP1	24
GO:0007584	BP	GO:0007584	response to nutrient	18/620	171/18866	1.40508e-05	0.000410964	0.000344659	PTGS2/KYNU/STAT1/SST/SPP1/HMGCR/SPARC/ACSL4/STC1/TNFRSF11B/ABCA1/GSTP1/AKR1C3/ATP2B1/DAD1/NQO1/COX4I1/COL1A1	18
GO:0071230	BP	GO:0071230	cellular response to amino acid stimulus	11/620	69/18866	1.42652e-05	0.000414723	0.000347811	LAMTOR2/COL3A1/COL5A2/PDGFRA/COL1A2/LAMTOR4/LAMTOR1/COL4A1/MMP2/COL1A1/LAMTOR5	11
GO:0002831	BP	GO:0002831	regulation of response to biotic stimulus	31/620	409/18866	1.50932e-05	0.000436166	0.000365795	PSMB2/PSMA5/PSMB4/STAT1/SUMO1/WNT5A/EREG/PSMB1/PSMA2/PSMB7/PSMA1/CARD16/PSMB5/PSME2/PSMA3/PSMA4/PSMD7/PSMB6/C1QBP/PSMB3/PSMC5/PSMA7/PRDX2/PSMD8/PSMC4/APOE/HLA-B/NFKB1/MUC5B/TNFAIP3/SKP1	31
GO:0010951	BP	GO:0010951	negative regulation of endopeptidase activity	23/620	258/18866	1.53526e-05	0.000441023	0.000369868	PARK7/IFI6/PTGS2/SERPINE2/COL6A3/COL7A1/SPOCK1/HGF/TFPI2/TIMP1/BEX3/CARD16/PRDX3/PEBP1/SERPINA1/SERPINA5/THBS1/SERPINB2/SLPI/WFDC2/BST2/CSTB/LAMTOR5	23
GO:0032496	BP	GO:0032496	response to lipopolysaccharide	27/620	334/18866	1.72053e-05	0.000491317	0.000412047	PTGS2/IL24/WNT5A/SPON2/CXCL8/CXCL1/CXCL3/CXCL2/ADH5/TNIP3/MGST2/SPARC/EDN1/GJA1/ABCA1/GSTP1/CARD16/PRDX3/MGST1/DCN/SELENOS/CCL2/CSF3/SLPI/PRDX2/NFKB1/TNFAIP3	27
GO:0000375	BP	GO:0000375	RNA splicing, via transesterification reactions	30/620	393/18866	1.80503e-05	0.000512415	0.000429742	MAGOH/PRDX6/SNRPE/SF3B6/SNRPG/LSM3/SF3B5/WTAP/POLR2J/LSM8/LSM1/POLR2K/PUF60/POLR2L/POLR2G/SNRPF/C1QBP/SNRPD1/SNRPB2/LSM7/UBL5/LSM4/POLR2F/RBM8A/LSM5/STRAP/SNRPD2/SAP18/TXNL4A/SNU13	30
GO:0002237	BP	GO:0002237	response to molecule of bacterial origin	28/620	356/18866	1.99394e-05	0.000562735	0.000471943	PTGS2/IL24/WNT5A/SPON2/CXCL8/CXCL1/CXCL3/CXCL2/ADH5/TNIP3/MGST2/SPARC/EDN1/GJA1/ABCA1/GSTP1/CARD16/PRDX3/MGST1/DCN/B2M/SELENOS/CCL2/CSF3/SLPI/PRDX2/NFKB1/TNFAIP3	28
GO:0032963	BP	GO:0032963	collagen metabolic process	14/620	113/18866	2.02874e-05	0.000569227	0.000477388	CTSK/COL1A2/CTSL/MMP26/MMP7/MMP1/MMP3/HIF1A/MMP2/MFAP4/COL1A1/MRC2/RCN3/RGCC	14
GO:0019886	BP	GO:0019886	antigen processing and presentation of exogenous peptide antigen via MHC class II	13/620	99/18866	2.12831e-05	0.000593711	0.000497922	SAR1B/CD74/HLA-DRA/HLA-DRB1/HLA-DMB/HLA-DMA/HLA-DPA1/HLA-DPB1/DCTN3/CTSL/DYNLL1/AP2S1/CAPZB	13
GO:0000209	BP	GO:0000209	protein polyubiquitination	27/620	340/18866	2.35954e-05	0.000654434	0.000548847	PSMB2/PSMA5/PSMB4/UBE2E3/PSMB1/PSMA2/PSMB7/PSMA1/PSMB5/PSME2/PSMA3/IFI27/PSMA4/PSMD7/PSMB6/PSMB3/PSMC5/PSMA7/PSMD8/PSMC4/UBE2S/UBE2L3/RBX1/TNFAIP3/UBB/ANAPC11/SKP1	27
GO:0009150	BP	GO:0009150	purine ribonucleotide metabolic process	30/620	401/18866	2.64328e-05	0.000728942	0.000611334	ATP5PB/COX5B/DBI/KYNU/ATP5MC3/PDHB/PAPSS1/GUCY1B1/HMGCR/HINT1/SLC26A2/ATP5MF/ACSL4/STOML2/ATP5MG/HIF1A/NME3/ATP5MC1/NME1/ATP5F1A/ATP5F1E/ATP5F1D/ATP5PF/ATP5PO/ATP5F1B/RAN/ATP5ME/APRT/ATP5F1C/ATP5MC2	30
GO:0051051	BP	GO:0051051	negative regulation of transport	34/620	483/18866	2.7558e-05	0.000755654	0.000633736	PARK7/PTGS2/SUMO1/SERPINE2/LRPAP1/ADRA2C/HMGCR/CD74/EDN1/GJA1/TWIST1/INHBA/IL13RA2/STC1/ENY2/TXN/SRGN/GSTO1/ISCU/ERP29/LGALS3/THBS1/SELENOS/SLC9A3R1/PKIG/OAZ1/BST2/APOE/IL11/ATP5PF/SLC25A5/RGCC/NFKB1/ANXA1	34
GO:0072593	BP	GO:0072593	reactive oxygen species metabolic process	24/620	288/18866	3.06749e-05	0.000836367	0.000701426	PARK7/IFI6/ATP5IF1/PRDX1/PRDX6/PTGS2/CYP1B1/GPX3/EDN1/PRDX4/NDUFS3/GSTP1/MMP3/AKR1C3/PRDX3/HIF1A/THBS1/SELENOS/NQO1/PRDX2/NDUFA13/SOD1/GADD45A/ARF4	24
GO:0002495	BP	GO:0002495	antigen processing and presentation of peptide antigen via MHC class II	13/620	103/18866	3.26647e-05	0.000885618	0.000742732	SAR1B/CD74/HLA-DRA/HLA-DRB1/HLA-DMB/HLA-DMA/HLA-DPA1/HLA-DPB1/DCTN3/CTSL/DYNLL1/AP2S1/CAPZB	13
GO:0019693	BP	GO:0019693	ribose phosphate metabolic process	31/620	427/18866	3.46488e-05	0.000934163	0.000783444	ATP5PB/COX5B/DBI/KYNU/ATP5MC3/PDHB/PAPSS1/GUCY1B1/HMGCR/HINT1/SLC26A2/ATP5MF/ACSL4/STOML2/ATP5MG/NUDT5/HIF1A/NME3/ATP5MC1/NME1/ATP5F1A/ATP5F1E/ATP5F1D/ATP5PF/ATP5PO/ATP5F1B/RAN/ATP5ME/APRT/ATP5F1C/ATP5MC2	31
GO:1903034	BP	GO:1903034	regulation of response to wounding	18/620	183/18866	3.52099e-05	0.000944016	0.000791708	SERPINE2/PDGFRA/SPP1/FGF2/HMGCR/EDN1/GJA1/MDK/THBS1/TNFRSF12A/SERPINB2/PRDX2/APOE/PLAT/PLA2G4A/TNFAIP3/PLAU/ANXA1	18
GO:1901990	BP	GO:1901990	regulation of mitotic cell cycle phase transition	32/620	448/18866	3.56666e-05	0.000950978	0.000797547	PSMB2/PSMA5/PSMB4/PSMB1/PSMA2/DCTN3/PSMB7/WEE1/PSMA1/PHB2/DYNLL1/PSMB5/PSME2/PSMA3/RPS27L/PSMA4/PSMD7/PSMB6/CCL2/PSMB3/PSMC5/PSMA7/PSMD8/PSMC4/BAX/PRMT1/RBX1/GADD45A/RGCC/ANAPC11/SKP1/ANXA1	32
GO:0071229	BP	GO:0071229	cellular response to acid chemical	11/620	76/18866	3.6389e-05	0.000964907	0.000809228	LAMTOR2/COL3A1/COL5A2/PDGFRA/COL1A2/LAMTOR4/LAMTOR1/COL4A1/MMP2/COL1A1/LAMTOR5	11
GO:0061041	BP	GO:0061041	regulation of wound healing	16/620	151/18866	3.84404e-05	0.00101373	0.000850178	SERPINE2/PDGFRA/FGF2/HMGCR/EDN1/GJA1/THBS1/TNFRSF12A/SERPINB2/PRDX2/APOE/PLAT/PLA2G4A/TNFAIP3/PLAU/ANXA1	16
GO:0000377	BP	GO:0000377	RNA splicing, via transesterification reactions with bulged adenosine as nucleophile	29/620	390/18866	4.0085e-05	0.00104568	0.000876966	MAGOH/PRDX6/SNRPE/SF3B6/SNRPG/LSM3/SF3B5/WTAP/POLR2J/LSM8/POLR2K/PUF60/POLR2L/POLR2G/SNRPF/C1QBP/SNRPD1/SNRPB2/LSM7/UBL5/LSM4/POLR2F/RBM8A/LSM5/STRAP/SNRPD2/SAP18/TXNL4A/SNU13	29
GO:0000398	BP	GO:0000398	mRNA splicing, via spliceosome	29/620	390/18866	4.0085e-05	0.00104568	0.000876966	MAGOH/PRDX6/SNRPE/SF3B6/SNRPG/LSM3/SF3B5/WTAP/POLR2J/LSM8/POLR2K/PUF60/POLR2L/POLR2G/SNRPF/C1QBP/SNRPD1/SNRPB2/LSM7/UBL5/LSM4/POLR2F/RBM8A/LSM5/STRAP/SNRPD2/SAP18/TXNL4A/SNU13	29
GO:0061045	BP	GO:0061045	negative regulation of wound healing	11/620	78/18866	4.65771e-05	0.0012085	0.00101352	SERPINE2/PDGFRA/FGF2/HMGCR/EDN1/GJA1/THBS1/SERPINB2/APOE/PLAT/PLAU	11
GO:0038093	BP	GO:0038093	Fc receptor signaling pathway	21/620	241/18866	4.98182e-05	0.00128568	0.00107825	PSMB2/PSMA5/PSMB4/PSMB1/PSMA2/PSMB7/PSMA1/PSMB5/PSME2/PSMA3/PSMA4/PSMD7/PSMB6/PSMB3/PSMC5/PSMA7/PSMD8/PSMC4/ARPC3/NFKB1/SKP1	21
GO:0009259	BP	GO:0009259	ribonucleotide metabolic process	30/620	416/18866	5.22306e-05	0.00133802	0.00112215	ATP5PB/COX5B/DBI/KYNU/ATP5MC3/PDHB/PAPSS1/GUCY1B1/HMGCR/HINT1/SLC26A2/ATP5MF/ACSL4/STOML2/ATP5MG/HIF1A/NME3/ATP5MC1/NME1/ATP5F1A/ATP5F1E/ATP5F1D/ATP5PF/ATP5PO/ATP5F1B/RAN/ATP5ME/APRT/ATP5F1C/ATP5MC2	30
GO:0006888	BP	GO:0006888	endoplasmic reticulum to Golgi vesicle-mediated transport	19/620	206/18866	5.24009e-05	0.00133802	0.00112215	CNIH4/COL7A1/STX18/SAR1B/DCTN3/YIF1A/CTSC/TRAPPC4/DYNLL1/SERPINA1/TMED3/TRAPPC2L/TRAPPC1/ERGIC3/COPE/PDCD6/ARF4/CAPZB/LMAN2	19
GO:0044706	BP	GO:0044706	multi-multicellular organism process	20/620	226/18866	6.02669e-05	0.00153078	0.0012838	PTGS2/IGFBP5/SERPINE2/ADRA2C/IGFBP7/SPP1/EDN1/GJA1/AKR1B1/TIMP1/MAGED2/ACSL4/STC1/MMP7/PRDX3/MMP2/C1QBP/BSG/FBLN1/SOD1	20
GO:1903900	BP	GO:1903900	regulation of viral life cycle	16/620	157/18866	6.17853e-05	0.00156113	0.00130926	ISG15/CXCL8/CD74/HLA-DRB1/IFITM2/IFITM3/BANF1/IFI27/PPIB/ISG20/SNF8/KPNA2/SLPI/BST2/CHMP2A/MX1	16
GO:0010498	BP	GO:0010498	proteasomal protein catabolic process	33/620	483/18866	6.45789e-05	0.00162322	0.00136133	PARK7/PSMB2/PSMA5/PSMB4/SUMO1/PSMB1/PSMA2/SEC61B/PSMB7/PSMA1/UBXN1/PSMB5/PSME2/PSMA3/IFI27/PSMA4/SELENOS/PSMD7/GABARAPL2/PSMB6/PSMB3/PSMC5/PSMA7/PSMD8/PSMC4/APOE/RCN3/UBE2S/SDF2L1/RBX1/UBB/ANAPC11/SKP1	33
GO:0002082	BP	GO:0002082	regulation of oxidative phosphorylation	7/620	32/18866	6.5795e-05	0.00163694	0.00137283	PARK7/COX7A2L/UQCC2/COX7A2/ISCU/COX7A1/DNAJC15	7
GO:0019058	BP	GO:0019058	viral life cycle	26/620	341/18866	6.58032e-05	0.00163694	0.00137283	ISG15/SPCS1/CXCL8/CD74/HLA-DRB1/VPS28/CTSL/IFITM2/IFITM3/CD81/BANF1/IFI27/SIVA1/PPIB/ISG20/CCL2/SNF8/KPNA2/SLPI/BST2/APOE/CHMP2A/MX1/RAN/UBB/LAMTOR5	26
GO:0050819	BP	GO:0050819	negative regulation of coagulation	9/620	55/18866	6.94634e-05	0.00171913	0.00144176	SERPINE2/PDGFRA/ANXA5/EDN1/THBS1/SERPINB2/APOE/PLAT/PLAU	9
GO:1901987	BP	GO:1901987	regulation of cell cycle phase transition	33/620	486/18866	7.2737e-05	0.00179096	0.00150201	PSMB2/PSMA5/PSMB4/PSMB1/PSMA2/DCTN3/PSMB7/WEE1/PSMA1/PHB2/DYNLL1/PSMB5/PSME2/PSMA3/RPS27L/PSMA4/PSMD7/PSMB6/CCL2/PSMB3/PSMC5/PSMA7/PSMD8/PSMC4/BAX/PRMT1/RBX1/GADD45A/TCIM/RGCC/ANAPC11/SKP1/ANXA1	33
GO:0071621	BP	GO:0071621	granulocyte chemotaxis	14/620	127/18866	7.52081e-05	0.00184241	0.00154515	CXCL8/CXCL1/CXCL3/CXCL2/CD74/EDN1/RARRES2/MDK/LGALS3/THBS1/PPIB/C1QBP/CCL2/ANXA1	14
GO:0008380	BP	GO:0008380	RNA splicing	33/620	487/18866	7.56567e-05	0.00184404	0.00154652	ZBTB8OS/MAGOH/PRDX6/SNRPE/SF3B6/SNRPG/LSM3/SF3B5/WTAP/POLR2J/LSM8/LSM1/POLR2K/PUF60/POLR2L/POLR2G/SNRPF/RTRAF/LGALS3/C1QBP/SNRPD1/SNRPB2/LSM7/UBL5/LSM4/POLR2F/RBM8A/LSM5/STRAP/SNRPD2/SAP18/TXNL4A/SNU13	33
GO:0001819	BP	GO:0001819	positive regulation of cytokine production	31/620	447/18866	8.14152e-05	0.00197442	0.00165586	PARK7/PTGS2/CYP1B1/STAT1/WNT5A/SPON2/EREG/CD74/HLA-DPA1/HLA-DPB1/TWIST1/HGF/POLR2K/POLR2L/CD81/MDK/PHB2/LUM/HIF1A/THBS1/B2M/C1QBP/SPHK1/POLR2F/SOD1/RGCC/IL1R1/NFKB1/LAMTOR5/ANXA1/PAEP	31
GO:0007565	BP	GO:0007565	female pregnancy	18/620	196/18866	8.65595e-05	0.00208868	0.00175169	PTGS2/IGFBP5/ADRA2C/IGFBP7/SPP1/GJA1/AKR1B1/TIMP1/MAGED2/ACSL4/STC1/MMP7/PRDX3/MMP2/C1QBP/BSG/FBLN1/SOD1	18
GO:2001234	BP	GO:2001234	negative regulation of apoptotic signaling pathway	20/620	233/18866	9.20475e-05	0.00221006	0.00185348	PARK7/IFI6/MCL1/PTGS2/HIGD1A/CD74/PRELID1/HGF/NDUFS3/GSTP1/LGALS3/HIF1A/THBS1/SELENOS/PRDX2/NDUFA13/BAX/LMNA/SLC25A5/TNFAIP3	20
GO:0042743	BP	GO:0042743	hydrogen peroxide metabolic process	9/620	57/18866	9.27099e-05	0.00221494	0.00185758	PARK7/PRDX1/PRDX6/GPX3/PRDX4/MMP3/PRDX3/PRDX2/SOD1	9
GO:0045861	BP	GO:0045861	negative regulation of proteolysis	27/620	369/18866	9.61089e-05	0.00228484	0.0019162	PARK7/IFI6/ECM1/PTGS2/SERPINE2/COL6A3/COL7A1/SPOCK1/HGF/TFPI2/TIMP1/BEX3/UBXN1/CARD16/PRDX3/PEBP1/SERPINA1/SERPINA5/THBS1/GABARAPL2/SERPINB2/SLPI/WFDC2/BST2/PLAT/CSTB/LAMTOR5	27
GO:0051346	BP	GO:0051346	negative regulation of hydrolase activity	32/620	473/18866	9.9798e-05	0.00236091	0.00198	PARK7/IFI6/ATP5IF1/ECM1/CDC42SE1/PTGS2/SERPINE2/COL6A3/COL7A1/SPOCK1/HGF/TFPI2/TIMP1/BEX3/UBXN1/ARL2/CARD16/PRDX3/PEBP1/SPRY2/LGALS3/SERPINA1/SERPINA5/THBS1/SERPINB2/FKBP1A/SLPI/WFDC2/BST2/CSTB/LAMTOR5/ANXA1	32
GO:0050673	BP	GO:0050673	epithelial cell proliferation	31/620	453/18866	0.000103819	0.00244406	0.00204973	ATP5IF1/ECM1/STAT1/IGFBP5/WNT5A/COL8A1/EREG/FGF2/SPARC/GJA1/TWIST1/HGF/MAGED1/MDK/PHB2/NR4A1/HIF1A/THBS1/B2M/FGF7/CCL2/IGFBP4/NME1/ATP5F1A/APOE/BAX/STRAP/PDCD6/RGCC/TNFAIP3/MYDGF	31
GO:0001503	BP	GO:0001503	ossification	29/620	412/18866	0.000106079	0.00248513	0.00208417	ISG15/ECM1/CTSK/PTGS2/ATRAID/FHL2/COL5A2/HSPE1/IGFBP5/TWIST2/WNT5A/SPP1/SLC26A2/SPARC/TWIST1/HGF/COL1A2/STC1/CEBPD/MDK/DKK1/SRGN/ATP2B1/HIF1A/MMP2/COL1A1/MRC2/CLEC11A/ATP5F1B	29
GO:0035987	BP	GO:0035987	endodermal cell differentiation	8/620	46/18866	0.000112525	0.00262341	0.00220015	COL5A2/COL7A1/COL8A1/INHBA/DKK1/MMP2/COL4A2/HSBP1	8
GO:0045454	BP	GO:0045454	cell redox homeostasis	9/620	59/18866	0.000122153	0.00283418	0.00237691	PRDX1/PRDX6/GLRX/PRDX4/TXN/PRDX3/SELENOS/NQO1/PRDX2	9
GO:0001936	BP	GO:0001936	regulation of endothelial cell proliferation	17/620	184/18866	0.000125384	0.00289523	0.00242811	ATP5IF1/ECM1/STAT1/WNT5A/FGF2/SPARC/GJA1/MDK/NR4A1/HIF1A/THBS1/CCL2/ATP5F1A/APOE/PDCD6/RGCC/MYDGF	17
GO:0097530	BP	GO:0097530	granulocyte migration	15/620	150/18866	0.000128766	0.00295916	0.00248173	CXCL8/CXCL1/CXCL3/CXCL2/CD74/EDN1/RARRES2/MDK/LGALS3/THBS1/PPIB/C1QBP/CCL2/IL1R1/ANXA1	15
GO:0030574	BP	GO:0030574	collagen catabolic process	8/620	47/18866	0.000131749	0.00301336	0.00252718	CTSK/CTSL/MMP26/MMP7/MMP1/MMP3/MMP2/MRC2	8
GO:0050818	BP	GO:0050818	regulation of coagulation	11/620	88/18866	0.000142518	0.0032443	0.00272086	SERPINE2/PDGFRA/ANXA5/EDN1/THBS1/SERPINB2/PRDX2/APOE/PLAT/PLA2G4A/PLAU	11
GO:0051881	BP	GO:0051881	regulation of mitochondrial membrane potential	10/620	74/18866	0.000147647	0.00334529	0.00280556	PARK7/IFI6/ATP5IF1/PRELID1/STOML2/PRDX3/DCN/BAX/SOD1/UBB	10
GO:0006163	BP	GO:0006163	purine nucleotide metabolic process	30/620	442/18866	0.000154317	0.00348007	0.0029186	ATP5PB/COX5B/DBI/KYNU/ATP5MC3/PDHB/PAPSS1/GUCY1B1/HMGCR/HINT1/SLC26A2/ATP5MF/ACSL4/STOML2/ATP5MG/HIF1A/NME3/ATP5MC1/NME1/ATP5F1A/ATP5F1E/ATP5F1D/ATP5PF/ATP5PO/ATP5F1B/RAN/ATP5ME/APRT/ATP5F1C/ATP5MC2	30
GO:0043161	BP	GO:0043161	proteasome-mediated ubiquitin-dependent protein catabolic process	29/620	424/18866	0.000173672	0.00389833	0.00326937	PARK7/PSMB2/PSMA5/PSMB4/SUMO1/PSMB1/PSMA2/SEC61B/PSMB7/PSMA1/UBXN1/PSMB5/PSME2/PSMA3/IFI27/PSMA4/SELENOS/PSMD7/PSMB6/PSMB3/PSMC5/PSMA7/PSMD8/PSMC4/UBE2S/RBX1/UBB/ANAPC11/SKP1	29
GO:0061458	BP	GO:0061458	reproductive system development	30/620	447/18866	0.000187589	0.00419122	0.003515	PTGS2/SERPINE2/WNT5A/PDGFRA/EREG/SPP1/NDUFS6/GJA1/INHBA/PRDX4/STC1/AKR1C3/ARID5B/PRDX3/MGST1/DCN/TBX3/HIF1A/SERPINA5/TFAP2C/BSG/BAX/SOD1/RDH10/NASP/CITED2/PHLDA2/UBB/BASP1/ANXA1	30
GO:0010821	BP	GO:0010821	regulation of mitochondrion organization	17/620	191/18866	0.000196979	0.00438075	0.00367396	PARK7/ATP5IF1/HIGD1A/PRELID1/HGF/FIS1/DCN/HIF1A/UBL5/BAX/UBE2L3/CHCHD10/LMNA/SLC25A5/PDCD5/TOMM7/YWHAB	17
GO:0071902	BP	GO:0071902	positive regulation of protein serine/threonine kinase activity	25/620	345/18866	0.000200306	0.0044343	0.00371887	LAMTOR2/HIGD1A/WNT5A/FGF2/CD74/EDN1/HGF/MAGED1/CKS2/CD81/MAP3K8/DKK1/ERP29/SPRY2/THBS1/CEMIP/PRDX2/SOD1/GADD45A/TCIM/RGCC/IGFBP6/MAP2K2/UBB/GDF15	25
GO:0048524	BP	GO:0048524	positive regulation of viral process	12/620	107/18866	0.000205328	0.00450228	0.00377588	CD74/HLA-DRB1/POLR2J/POLR2K/POLR2L/POLR2G/CFL1/PPIB/KPNA2/APOE/CHMP2A/POLR2F	12
GO:0030195	BP	GO:0030195	negative regulation of blood coagulation	8/620	50/18866	0.000206293	0.00450228	0.00377588	SERPINE2/PDGFRA/EDN1/THBS1/SERPINB2/APOE/PLAT/PLAU	8
GO:0097250	BP	GO:0097250	mitochondrial respirasome assembly	4/620	10/18866	0.000207109	0.00450228	0.00377588	COX7A2L/HIGD1A/COX7A2/COX7A1	4
GO:0110096	BP	GO:0110096	cellular response to aldehyde	4/620	10/18866	0.000207109	0.00450228	0.00377588	PARK7/ADH5/AKR1B1/AIFM1	4
GO:0044272	BP	GO:0044272	sulfur compound biosynthetic process	17/620	192/18866	0.000209676	0.00453766	0.00380555	GSTM3/MGST3/PDHB/PAPSS1/SLC7A11/MGST2/SLC26A2/GSTK1/ACSL4/BGN/GSTP1/GSTO1/MGST1/LUM/DCN/DSEL/MPST	17
GO:1900047	BP	GO:1900047	negative regulation of hemostasis	8/620	51/18866	0.000237723	0.00512165	0.00429532	SERPINE2/PDGFRA/EDN1/THBS1/SERPINB2/APOE/PLAT/PLAU	8
GO:0008299	BP	GO:0008299	isoprenoid biosynthetic process	6/620	28/18866	0.00024967	0.00535515	0.00449115	FDPS/RBP1/SRD5A3/HMGCR/AKR1C3/RDH10	6
GO:0051897	BP	GO:0051897	positive regulation of protein kinase B signaling	16/620	178/18866	0.000268924	0.00574259	0.00481607	PARK7/CHI3L1/IGFBP5/PDGFRA/EREG/FGF2/HGF/TXN/AKR1C3/SPRY2/THBS1/FGF7/C1QBP/CSF3/GDF15/MYDGF	16
GO:0043281	BP	GO:0043281	regulation of cysteine-type endopeptidase activity involved in apoptotic process	18/620	215/18866	0.00027678	0.00588431	0.00493493	PARK7/IFI6/PTGS2/HSPE1/CYCS/HGF/FIS1/BEX3/AIFM1/CARD16/PRDX3/THBS1/RPS27L/NDUFA13/BAX/PDCD6/PDCD5/LAMTOR5	18
GO:0060337	BP	GO:0060337	type I interferon signaling pathway	11/620	95/18866	0.000282717	0.00594236	0.00498361	ISG15/IFI6/STAT1/WNT5A/IFITM2/IFITM3/IFI27/ISG20/BST2/MX1/HLA-B	11
GO:0071357	BP	GO:0071357	cellular response to type I interferon	11/620	95/18866	0.000282717	0.00594236	0.00498361	ISG15/IFI6/STAT1/WNT5A/IFITM2/IFITM3/IFI27/ISG20/BST2/MX1/HLA-B	11
GO:0019079	BP	GO:0019079	viral genome replication	13/620	127/18866	0.000283204	0.00594236	0.00498361	ISG15/CXCL8/IFITM2/IFITM3/BANF1/IFI27/PPIB/ISG20/CCL2/SLPI/BST2/MX1/LAMTOR5	13
GO:0006720	BP	GO:0006720	isoprenoid metabolic process	14/620	144/18866	0.000287096	0.00599794	0.00503023	FDPS/CYP1B1/RBP1/SRD5A3/ADH5/HMGCR/AKR1B1/RARRES2/FDFT1/AKR1C3/SCPEP1/APOE/RDH10/NPC2	14
GO:0050678	BP	GO:0050678	regulation of epithelial cell proliferation	27/620	395/18866	0.000290538	0.0060437	0.0050686	ATP5IF1/ECM1/STAT1/WNT5A/EREG/FGF2/SPARC/GJA1/TWIST1/MAGED1/MDK/PHB2/NR4A1/HIF1A/THBS1/B2M/FGF7/CCL2/NME1/ATP5F1A/APOE/BAX/STRAP/PDCD6/RGCC/TNFAIP3/MYDGF	27
GO:0002429	BP	GO:0002429	immune response-activating cell surface receptor signaling pathway	31/620	481/18866	0.000299762	0.00618227	0.00518481	PSMB2/PSMA5/PSMB4/HLA-DRA/HLA-DRB1/HLA-DPA1/HLA-DPB1/PSMB1/PSMA2/STOML2/PSMB7/PHPT1/CD81/PSMA1/PSMB5/PSME2/LGALS3/PSMA3/PSMA4/PSMD7/PSMB6/PSMB3/PSMC5/PSMA7/PSMD8/PSMC4/BAX/ARPC3/NFKB1/MUC5B/SKP1	31
GO:0002757	BP	GO:0002757	immune response-activating signal transduction	31/620	481/18866	0.000299762	0.00618227	0.00518481	PSMB2/PSMA5/PSMB4/HLA-DRA/HLA-DRB1/HLA-DPA1/HLA-DPB1/PSMB1/PSMA2/STOML2/PSMB7/PHPT1/CD81/PSMA1/PSMB5/PSME2/LGALS3/PSMA3/PSMA4/PSMD7/PSMB6/PSMB3/PSMC5/PSMA7/PSMD8/PSMC4/BAX/ARPC3/NFKB1/MUC5B/SKP1	31
GO:0001935	BP	GO:0001935	endothelial cell proliferation	17/620	199/18866	0.000320263	0.00657698	0.00551584	ATP5IF1/ECM1/STAT1/WNT5A/FGF2/SPARC/GJA1/MDK/NR4A1/HIF1A/THBS1/CCL2/ATP5F1A/APOE/PDCD6/RGCC/MYDGF	17
GO:0042542	BP	GO:0042542	response to hydrogen peroxide	14/620	146/18866	0.00033105	0.00674113	0.00565351	PARK7/CYP1B1/STAT1/HGF/AIFM1/TXN/PRDX3/NQO1/COL1A1/SPHK1/MAP1LC3A/SOD1/TNFAIP3/ANXA1	14
GO:0044344	BP	GO:0044344	cellular response to fibroblast growth factor stimulus	14/620	146/18866	0.00033105	0.00674113	0.00565351	WNT5A/CXCL8/FGF2/POLR2J/POLR2K/POLR2L/POLR2G/NR4A1/SPRY2/THBS1/FGF7/CCL2/COL1A1/POLR2F	14
GO:0030193	BP	GO:0030193	regulation of blood coagulation	10/620	82/18866	0.000347663	0.00704967	0.00591227	SERPINE2/PDGFRA/EDN1/THBS1/SERPINB2/PRDX2/APOE/PLAT/PLA2G4A/PLAU	10
GO:0048608	BP	GO:0048608	reproductive structure development	29/620	443/18866	0.0003606	0.0072814	0.00610661	PTGS2/SERPINE2/WNT5A/PDGFRA/EREG/SPP1/GJA1/INHBA/PRDX4/STC1/AKR1C3/ARID5B/PRDX3/MGST1/DCN/TBX3/HIF1A/SERPINA5/TFAP2C/BSG/BAX/SOD1/RDH10/NASP/CITED2/PHLDA2/UBB/BASP1/ANXA1	29
GO:2001235	BP	GO:2001235	positive regulation of apoptotic signaling pathway	16/620	183/18866	0.000367431	0.00738843	0.00619637	PARK7/ATP5IF1/MCL1/INHBA/FIS1/MAGED1/CTSC/THBS1/TNFRSF12A/SLC9A3R1/BAX/CHCHD10/SOD1/PDCD5/UBB/YWHAB	16
GO:0001516	BP	GO:0001516	prostaglandin biosynthetic process	6/620	30/18866	0.00037213	0.00739054	0.00619814	PTGS2/CD74/EDN1/AKR1C3/PLA2G4A/ANXA1	6
GO:0043457	BP	GO:0043457	regulation of cellular respiration	6/620	30/18866	0.00037213	0.00739054	0.00619814	PARK7/PRELID1/CISD1/ISCU/HIF1A/DNAJC15	6
GO:0046457	BP	GO:0046457	prostanoid biosynthetic process	6/620	30/18866	0.00037213	0.00739054	0.00619814	PTGS2/CD74/EDN1/AKR1C3/PLA2G4A/ANXA1	6
GO:1900046	BP	GO:1900046	regulation of hemostasis	10/620	83/18866	0.000383871	0.00759247	0.0063675	SERPINE2/PDGFRA/EDN1/THBS1/SERPINB2/PRDX2/APOE/PLAT/PLA2G4A/PLAU	10
GO:0051767	BP	GO:0051767	nitric-oxide synthase biosynthetic process	5/620	20/18866	0.000387913	0.00761003	0.00638222	STAT1/EDN1/GSTP1/SELENOS/CCL2	5
GO:0051769	BP	GO:0051769	regulation of nitric-oxide synthase biosynthetic process	5/620	20/18866	0.000387913	0.00761003	0.00638222	STAT1/EDN1/GSTP1/SELENOS/CCL2	5
GO:0072595	BP	GO:0072595	maintenance of protein localization in organelle	7/620	42/18866	0.000396741	0.00775171	0.00650104	RER1/PARK7/GJA1/TXN/ARL2/CHCHD10/SKP1	7
GO:0001706	BP	GO:0001706	endoderm formation	8/620	55/18866	0.000405115	0.0078292	0.00656603	COL5A2/COL7A1/COL8A1/INHBA/DKK1/MMP2/COL4A2/HSBP1	8
GO:0006626	BP	GO:0006626	protein targeting to mitochondrion	11/620	99/18866	0.000405574	0.0078292	0.00656603	ATP5IF1/FIS1/AIFM1/TIMM8B/TIMM13/UBL5/NDUFA13/UBE2L3/PDCD5/DNAJC15/TOMM7	11
GO:0034340	BP	GO:0034340	response to type I interferon	11/620	99/18866	0.000405574	0.0078292	0.00656603	ISG15/IFI6/STAT1/WNT5A/IFITM2/IFITM3/IFI27/ISG20/BST2/MX1/HLA-B	11
GO:0045069	BP	GO:0045069	regulation of viral genome replication	11/620	100/18866	0.000442458	0.00850718	0.00713463	ISG15/CXCL8/IFITM2/IFITM3/BANF1/IFI27/PPIB/ISG20/SLPI/BST2/MX1	11
GO:1902624	BP	GO:1902624	positive regulation of neutrophil migration	6/620	31/18866	0.000448748	0.00859388	0.00720733	CXCL8/CD74/EDN1/MDK/C1QBP/IL1R1	6
GO:0000413	BP	GO:0000413	protein peptidyl-prolyl isomerization	7/620	43/18866	0.000460625	0.00878647	0.00736885	PPIC/PIN4/FKBP2/FKBP11/FKBP3/PPIB/FKBP1A	7
GO:0110110	BP	GO:0110110	positive regulation of animal organ morphogenesis	10/620	85/18866	0.000465743	0.00884913	0.0074214	WNT5A/EDN1/TWIST1/MAGED1/MDK/DKK1/FGF7/BAX/TNFAIP3/BASP1	10
GO:0072521	BP	GO:0072521	purine-containing compound metabolic process	30/620	472/18866	0.000469876	0.00889263	0.00745789	ATP5PB/COX5B/DBI/KYNU/ATP5MC3/PDHB/PAPSS1/GUCY1B1/HMGCR/HINT1/SLC26A2/ATP5MF/ACSL4/STOML2/ATP5MG/HIF1A/NME3/ATP5MC1/NME1/ATP5F1A/ATP5F1E/ATP5F1D/ATP5PF/ATP5PO/ATP5F1B/RAN/ATP5ME/APRT/ATP5F1C/ATP5MC2	30
GO:0019216	BP	GO:0019216	regulation of lipid metabolic process	28/620	431/18866	0.000510654	0.00962662	0.00807346	FDPS/PTGS2/FHL2/PDGFRA/IGFBP7/FGF2/HMGCR/CD74/TWIST1/RARRES2/FDFT1/STOML2/ABCA1/CD81/LAMTOR1/AKR1C3/PHB2/GLIPR1/SPHK1/APOE/SOD1/RDH10/RAN/NFKB1/DNAJC15/NPC2/ANXA1/EDF1	28
GO:0071774	BP	GO:0071774	response to fibroblast growth factor	14/620	153/18866	0.000533168	0.00999093	0.00837899	WNT5A/CXCL8/FGF2/POLR2J/POLR2K/POLR2L/POLR2G/NR4A1/SPRY2/THBS1/FGF7/CCL2/COL1A1/POLR2F	14
GO:0071222	BP	GO:0071222	cellular response to lipopolysaccharide	17/620	208/18866	0.00053412	0.00999093	0.00837899	IL24/WNT5A/SPON2/CXCL8/CXCL1/CXCL3/CXCL2/TNIP3/ABCA1/GSTP1/CARD16/SELENOS/CCL2/CSF3/PRDX2/NFKB1/TNFAIP3	17
GO:0042744	BP	GO:0042744	hydrogen peroxide catabolic process	6/620	32/18866	0.000537121	0.0100083	0.00839355	PRDX1/PRDX6/GPX3/PRDX4/PRDX3/PRDX2	6
GO:0010822	BP	GO:0010822	positive regulation of mitochondrion organization	12/620	119/18866	0.000550498	0.0102181	0.0085695	PARK7/ATP5IF1/FIS1/DCN/HIF1A/UBL5/BAX/UBE2L3/CHCHD10/PDCD5/TOMM7/YWHAB	12
GO:0006368	BP	GO:0006368	transcription elongation from RNA polymerase II promoter	10/620	87/18866	0.000561606	0.0103843	0.00870892	GTF2H5/POLR2J/POLR2K/ENY2/POLR2L/POLR2G/ELOB/ADRM1/POLR2F/ELOC	10
GO:0030593	BP	GO:0030593	neutrophil chemotaxis	11/620	103/18866	0.00057037	0.0104662	0.00877755	CXCL8/CXCL1/CXCL3/CXCL2/CD74/EDN1/MDK/LGALS3/PPIB/C1QBP/CCL2	11
GO:0048661	BP	GO:0048661	positive regulation of smooth muscle cell proliferation	11/620	103/18866	0.00057037	0.0104662	0.00877755	PTGS2/STAT1/IGFBP5/EREG/FGF2/HMGCR/EDN1/GJA1/AKR1B1/THBS1/MMP2	11
GO:0006283	BP	GO:0006283	transcription-coupled nucleotide-excision repair	9/620	73/18866	0.000628058	0.0114811	0.00962873	GTF2H5/POLR2J/POLR2K/POLR2L/POLR2G/POLR2F/RBX1/RPA3/UBB	9
GO:0002861	BP	GO:0002861	regulation of inflammatory response to antigenic stimulus	6/620	33/18866	0.000638446	0.0115832	0.00971439	PARK7/PSMB4/HLA-DRB1/CD81/PSMA1/SELENOS	6
GO:0006370	BP	GO:0006370	7-methylguanosine mRNA capping	6/620	33/18866	0.000638446	0.0115832	0.00971439	GTF2H5/POLR2J/POLR2K/POLR2L/POLR2G/POLR2F	6
GO:0046456	BP	GO:0046456	icosanoid biosynthetic process	8/620	59/18866	0.000657693	0.0118877	0.00996976	MGST3/PTGS2/MGST2/CD74/EDN1/AKR1C3/PLA2G4A/ANXA1	8
GO:0050680	BP	GO:0050680	negative regulation of epithelial cell proliferation	15/620	175/18866	0.000682337	0.0122872	0.0103047	ATP5IF1/STAT1/WNT5A/EREG/SPARC/GJA1/MAGED1/PHB2/THBS1/B2M/CCL2/ATP5F1A/APOE/STRAP/RGCC	15
GO:1990266	BP	GO:1990266	neutrophil migration	12/620	122/18866	0.000689041	0.0123618	0.0103673	CXCL8/CXCL1/CXCL3/CXCL2/CD74/EDN1/MDK/LGALS3/PPIB/C1QBP/CCL2/IL1R1	12
GO:0022618	BP	GO:0022618	ribonucleoprotein complex assembly	18/620	233/18866	0.00072326	0.0129175	0.0108334	MRPL20/SNRPE/SNRPG/MCTS1/PUF60/EIF3M/SNRPF/RPS27L/SNRPD1/EIF3G/LSM4/EIF3K/STRAP/SNRPD2/TXNL4A/SNU13/EIF3I/RPS10	18
GO:0072655	BP	GO:0072655	establishment of protein localization to mitochondrion	13/620	140/18866	0.000725372	0.0129175	0.0108334	ATP5IF1/FIS1/AIFM1/TIMM8B/TIMM13/UBL5/NDUFA13/BAX/UBE2L3/PDCD5/DNAJC15/TOMM7/YWHAB	13
GO:0051896	BP	GO:0051896	regulation of protein kinase B signaling	19/620	253/18866	0.000734743	0.012988	0.0108925	PARK7/CHI3L1/IGFBP5/PDGFRA/EREG/FGF2/HGF/TXN/AKR1C3/SPRY2/THBS1/FGF7/C1QBP/CSF3/SLC9A3R1/RCN3/PDCD6/GDF15/MYDGF	19
GO:0001836	BP	GO:0001836	release of cytochrome c from mitochondria	8/620	60/18866	0.000737403	0.012988	0.0108925	IFI6/HIGD1A/PRELID1/HGF/FIS1/BAX/LMNA/PDCD5	8
GO:0018208	BP	GO:0018208	peptidyl-proline modification	8/620	60/18866	0.000737403	0.012988	0.0108925	PPIC/PRDX4/PIN4/FKBP2/FKBP11/FKBP3/PPIB/FKBP1A	8
GO:0009452	BP	GO:0009452	7-methylguanosine RNA capping	6/620	34/18866	0.000753971	0.013136	0.0110166	GTF2H5/POLR2J/POLR2K/POLR2L/POLR2G/POLR2F	6
GO:0018149	BP	GO:0018149	peptide cross-linking	6/620	34/18866	0.000753971	0.013136	0.0110166	COL3A1/BGN/DCN/THBS1/KRT10/ANXA1	6
GO:0036260	BP	GO:0036260	RNA capping	6/620	34/18866	0.000753971	0.013136	0.0110166	GTF2H5/POLR2J/POLR2K/POLR2L/POLR2G/POLR2F	6
GO:0051457	BP	GO:0051457	maintenance of protein location in nucleus	5/620	23/18866	0.000775941	0.0134218	0.0112563	PARK7/TXN/ARL2/CHCHD10/SKP1	5
GO:0070584	BP	GO:0070584	mitochondrion morphogenesis	5/620	23/18866	0.000775941	0.0134218	0.0112563	NDUFS6/FIS1/SSBP1/SLIRP/BAX	5
GO:0045071	BP	GO:0045071	negative regulation of viral genome replication	8/620	61/18866	0.000824703	0.0142144	0.011921	ISG15/IFITM2/IFITM3/BANF1/ISG20/SLPI/BST2/MX1	8
GO:0008637	BP	GO:0008637	apoptotic mitochondrial changes	12/620	125/18866	0.000855651	0.0146953	0.0123243	IFI6/ATP5IF1/HIGD1A/PRELID1/HGF/FIS1/BAX/CHCHD10/LMNA/SLC25A5/PDCD5/YWHAB	12
GO:0045765	BP	GO:0045765	regulation of angiogenesis	26/620	403/18866	0.000883663	0.0149978	0.012578	ECM1/PTGS2/CHI3L1/CYP1B1/STAT1/WNT5A/CXCL8/FGF2/SPARC/THBS2/TWIST1/HGF/MDK/DCN/SPRY2/HIF1A/THBS1/TNFRSF12A/SPHK1/COL4A2/GADD45A/PDCD6/RGCC/TNFAIP3/MYDGF/ANXA1	26
GO:0000291	BP	GO:0000291	nuclear-transcribed mRNA catabolic process, exonucleolytic	6/620	35/18866	0.000884998	0.0149978	0.012578	LSM3/LSM1/POLR2G/LSM7/LSM4/LSM5	6
GO:0002183	BP	GO:0002183	cytoplasmic translational initiation	6/620	35/18866	0.000884998	0.0149978	0.012578	MCTS1/EIF3M/EIF3G/EIF3K/EIF4A1/EIF3I	6
GO:0010935	BP	GO:0010935	regulation of macrophage cytokine production	4/620	14/18866	0.000888804	0.0149978	0.012578	WNT5A/SPON2/CD74/CUEDC2	4
GO:0042659	BP	GO:0042659	regulation of cell fate specification	4/620	14/18866	0.000888804	0.0149978	0.012578	LMO4/WNT5A/FGF2/DKK1	4
GO:0060324	BP	GO:0060324	face development	7/620	48/18866	0.000913453	0.0153209	0.012849	WNT5A/PDGFRA/DKK1/ARID5B/MMP2/COL1A1/ZFAND5	7
GO:0007568	BP	GO:0007568	aging	22/620	319/18866	0.000914894	0.0153209	0.012849	PTGS2/KYNU/IGFBP5/NDUFS6/HMGCR/EEF1E1/EDN1/TWIST1/IGFBP1/TIMP1/CTSC/MMP7/DKK1/ATP2B1/DCN/TBX3/B2M/NQO1/SOD1/COL4A2/LMNA/HMGA1	22
GO:0071384	BP	GO:0071384	cellular response to corticosteroid stimulus	8/620	62/18866	0.000920112	0.0153209	0.012849	EDN1/AIFM1/STC1/GSTP1/AKR1C3/ATP2B1/UBE2L3/ANXA1	8
GO:0043491	BP	GO:0043491	protein kinase B signaling	20/620	278/18866	0.000920653	0.0153209	0.012849	PARK7/CHI3L1/IGFBP5/PDGFRA/EREG/FGF2/HGF/TXN/AKR1C3/SPRY2/THBS1/FGF7/C1QBP/CCL2/CSF3/SLC9A3R1/RCN3/PDCD6/GDF15/MYDGF	20
GO:1903201	BP	GO:1903201	regulation of oxidative stress-induced cell death	9/620	77/18866	0.000929378	0.015413	0.0129262	PARK7/MCL1/SLC7A11/NCOA7/HGF/TXN/MMP3/HIF1A/SOD1	9
GO:0070585	BP	GO:0070585	protein localization to mitochondrion	13/620	144/18866	0.00094427	0.0156063	0.0130884	ATP5IF1/FIS1/AIFM1/TIMM8B/TIMM13/UBL5/NDUFA13/BAX/UBE2L3/PDCD5/DNAJC15/TOMM7/YWHAB	13
GO:0045185	BP	GO:0045185	maintenance of protein location	10/620	93/18866	0.000951665	0.0156749	0.0131459	RER1/PARK7/NBL1/GJA1/TXN/ARL2/SRGN/CHCHD10/YWHAB/SKP1	10
GO:2000116	BP	GO:2000116	regulation of cysteine-type endopeptidase activity	18/620	239/18866	0.000970184	0.0159255	0.0133561	PARK7/IFI6/PTGS2/HSPE1/CYCS/HGF/FIS1/BEX3/AIFM1/CARD16/PRDX3/THBS1/RPS27L/NDUFA13/BAX/PDCD6/PDCD5/LAMTOR5	18
GO:0043405	BP	GO:0043405	regulation of MAP kinase activity	23/620	342/18866	0.000992468	0.0162361	0.0136166	LAMTOR2/WNT5A/FGF2/HMGCR/CD74/EDN1/HGF/MAGED1/CD81/GSTP1/MAP3K8/DKK1/ERP29/SPRY2/THBS1/PRDX2/APOE/SOD1/GADD45A/IGFBP6/MAP2K2/UBB/GDF15	23
GO:0071826	BP	GO:0071826	ribonucleoprotein complex subunit organization	18/620	240/18866	0.00101765	0.0165297	0.0138628	MRPL20/SNRPE/SNRPG/MCTS1/PUF60/EIF3M/SNRPF/RPS27L/SNRPD1/EIF3G/LSM4/EIF3K/STRAP/SNRPD2/TXNL4A/SNU13/EIF3I/RPS10	18
GO:0031667	BP	GO:0031667	response to nutrient levels	29/620	473/18866	0.00102069	0.0165297	0.0138628	PTGS2/KYNU/STAT1/HIGD1A/SST/SPP1/HMGCR/SPARC/FIS1/ACSL4/AIFM1/STC1/TNFRSF11B/ABCA1/NUCB2/GSTP1/MMP7/AKR1C3/ATP2B1/DAD1/NQO1/GABARAPL2/COX4I1/COL1A1/MAP1LC3A/APOE/SOD1/DNAJC15/GDF15	29
GO:0010952	BP	GO:0010952	positive regulation of peptidase activity	16/620	201/18866	0.00102069	0.0165297	0.0138628	HSPE1/PRELID1/CYCS/PCOLCE/FIS1/BEX3/AIFM1/PSME2/RPS27L/ADRM1/NDUFA13/BAX/RCN3/FBLN1/PDCD6/PDCD5	16
GO:0007596	BP	GO:0007596	blood coagulation	23/620	343/18866	0.00103188	0.0165549	0.0138839	COL3A1/SERPINE2/ADRA2C/PDGFRA/ANXA5/SLC7A11/EDN1/TFPI2/COL1A2/SERPINA1/SERPINA5/THBS1/C1QBP/COL1A1/SERPINB2/MYL9/PRDX2/APOE/FBLN1/PLAT/PLA2G4A/CAPZB/PLAU	23
GO:0001893	BP	GO:0001893	maternal placenta development	6/620	36/18866	0.00103288	0.0165549	0.0138839	PTGS2/SPP1/GJA1/STC1/PRDX3/BSG	6
GO:0006692	BP	GO:0006692	prostanoid metabolic process	7/620	49/18866	0.00103597	0.0165549	0.0138839	PTGS2/CD74/EDN1/GSTP1/AKR1C3/PLA2G4A/ANXA1	7
GO:0006693	BP	GO:0006693	prostaglandin metabolic process	7/620	49/18866	0.00103597	0.0165549	0.0138839	PTGS2/CD74/EDN1/GSTP1/AKR1C3/PLA2G4A/ANXA1	7
GO:0046165	BP	GO:0046165	alcohol biosynthetic process	14/620	164/18866	0.00105851	0.0168593	0.0141392	PARK7/FDPS/SRD5A3/FGF2/HMGCR/AKR1B1/FDFT1/PTS/SPHK1/APOE/SOD1/RAN/NFKB1/CFTR	14
GO:1903008	BP	GO:1903008	organelle disassembly	11/620	111/18866	0.00106941	0.0169769	0.0142379	PARK7/ATP5IF1/CTSK/RETREG1/FIS1/MCTS1/PHB2/HIF1A/GABARAPL2/MAP1LC3A/TOMM7	11
GO:0034341	BP	GO:0034341	response to interferon-gamma	16/620	202/18866	0.00107569	0.0170206	0.0142745	KYNU/STAT1/SUMO1/WNT5A/EDN1/HLA-DRA/HLA-DRB1/HLA-DPA1/HLA-DPB1/IFITM2/IFITM3/B2M/MT2A/CCL2/BST2/HLA-B	16
GO:0071219	BP	GO:0071219	cellular response to molecule of bacterial origin	17/620	222/18866	0.001107	0.0174018	0.0145942	IL24/WNT5A/SPON2/CXCL8/CXCL1/CXCL3/CXCL2/TNIP3/ABCA1/GSTP1/CARD16/SELENOS/CCL2/CSF3/PRDX2/NFKB1/TNFAIP3	17
GO:0097529	BP	GO:0097529	myeloid leukocyte migration	17/620	222/18866	0.001107	0.0174018	0.0145942	NBL1/CXCL8/CXCL1/CXCL3/CXCL2/CD74/EDN1/RARRES2/CD81/MDK/LGALS3/THBS1/PPIB/C1QBP/CCL2/IL1R1/ANXA1	17
GO:0000422	BP	GO:0000422	autophagy of mitochondrion	9/620	79/18866	0.00111896	0.017476	0.0146564	PARK7/ATP5IF1/CTSK/FIS1/PHB2/HIF1A/GABARAPL2/MAP1LC3A/TOMM7	9
GO:0061726	BP	GO:0061726	mitochondrion disassembly	9/620	79/18866	0.00111896	0.017476	0.0146564	PARK7/ATP5IF1/CTSK/FIS1/PHB2/HIF1A/GABARAPL2/MAP1LC3A/TOMM7	9
GO:0032507	BP	GO:0032507	maintenance of protein location in cell	8/620	64/18866	0.00113741	0.01765	0.0148023	RER1/PARK7/GJA1/TXN/ARL2/SRGN/CHCHD10/SKP1	8
GO:0060135	BP	GO:0060135	maternal process involved in female pregnancy	8/620	64/18866	0.00113741	0.01765	0.0148023	PTGS2/SPP1/GJA1/AKR1B1/STC1/MMP7/PRDX3/BSG	8
GO:0008334	BP	GO:0008334	histone mRNA metabolic process	5/620	25/18866	0.00116045	0.0178924	0.0150056	SNRPE/SNRPG/SSB/LSM1/SNRPF	5
GO:0046697	BP	GO:0046697	decidualization	5/620	25/18866	0.00116045	0.0178924	0.0150056	PTGS2/SPP1/GJA1/STC1/BSG	5
GO:0016114	BP	GO:0016114	terpenoid biosynthetic process	4/620	15/18866	0.00118069	0.0181465	0.0152187	FDPS/RBP1/AKR1C3/RDH10	4
GO:1903531	BP	GO:1903531	negative regulation of secretion by cell	14/620	166/18866	0.00119003	0.0181743	0.015242	ADRA2C/HMGCR/EDN1/GJA1/INHBA/IL13RA2/ENY2/SRGN/ERP29/APOE/IL11/ATP5PF/RGCC/ANXA1	14
GO:2001242	BP	GO:2001242	regulation of intrinsic apoptotic signaling pathway	14/620	166/18866	0.00119003	0.0181743	0.015242	PARK7/MCL1/PTGS2/CD74/FIS1/NDUFS3/ERP29/HIF1A/SELENOS/SLC9A3R1/NDUFA13/BAX/SOD1/UBB	14
GO:0043406	BP	GO:0043406	positive regulation of MAP kinase activity	19/620	264/18866	0.00121777	0.0185393	0.0155482	LAMTOR2/WNT5A/FGF2/CD74/EDN1/HGF/MAGED1/CD81/MAP3K8/DKK1/ERP29/THBS1/PRDX2/SOD1/GADD45A/IGFBP6/MAP2K2/UBB/GDF15	19
GO:0007599	BP	GO:0007599	hemostasis	23/620	348/18866	0.00124985	0.0189678	0.0159075	COL3A1/SERPINE2/ADRA2C/PDGFRA/ANXA5/SLC7A11/EDN1/TFPI2/COL1A2/SERPINA1/SERPINA5/THBS1/C1QBP/COL1A1/SERPINB2/MYL9/PRDX2/APOE/FBLN1/PLAT/PLA2G4A/CAPZB/PLAU	23
GO:0050817	BP	GO:0050817	coagulation	23/620	349/18866	0.0012979	0.0196353	0.0164673	COL3A1/SERPINE2/ADRA2C/PDGFRA/ANXA5/SLC7A11/EDN1/TFPI2/COL1A2/SERPINA1/SERPINA5/THBS1/C1QBP/COL1A1/SERPINB2/MYL9/PRDX2/APOE/FBLN1/PLAT/PLA2G4A/CAPZB/PLAU	23
GO:0036473	BP	GO:0036473	cell death in response to oxidative stress	10/620	97/18866	0.00131812	0.0198789	0.0166716	PARK7/MCL1/CYP1B1/SLC7A11/NCOA7/HGF/TXN/MMP3/HIF1A/SOD1	10
GO:0001937	BP	GO:0001937	negative regulation of endothelial cell proliferation	9/620	81/18866	0.00133864	0.0201255	0.0168784	ATP5IF1/STAT1/SPARC/GJA1/THBS1/CCL2/ATP5F1A/APOE/RGCC	9
GO:0022613	BP	GO:0022613	ribonucleoprotein complex biogenesis	29/620	482/18866	0.00136061	0.0203923	0.0171022	MRPL20/SNRPE/SNRPG/MRPL36/MRPL22/RPL26L1/GTF2H5/PIN4/MCTS1/PUF60/EIF3M/TRMT112/SNRPF/NOP10/RPS27L/ISG20/MPHOSPH6/C1QBP/SNRPD1/EIF3G/LSM4/EIF3K/STRAP/SNRPD2/TXNL4A/RAN/SNU13/EIF3I/RPS10	29
GO:0048207	BP	GO:0048207	vesicle targeting, rough ER to cis-Golgi	8/620	66/18866	0.0013938	0.0207004	0.0173605	COL7A1/SAR1B/CTSC/TRAPPC4/SERPINA1/TRAPPC2L/TRAPPC1/PDCD6	8
GO:0048208	BP	GO:0048208	COPII vesicle coating	8/620	66/18866	0.0013938	0.0207004	0.0173605	COL7A1/SAR1B/CTSC/TRAPPC4/SERPINA1/TRAPPC2L/TRAPPC1/PDCD6	8
GO:0019430	BP	GO:0019430	removal of superoxide radicals	5/620	26/18866	0.00139832	0.0207004	0.0173605	PARK7/PRDX1/NQO1/PRDX2/SOD1	5
GO:0090023	BP	GO:0090023	positive regulation of neutrophil chemotaxis	5/620	26/18866	0.00139832	0.0207004	0.0173605	CXCL8/CD74/EDN1/MDK/C1QBP	5
GO:0045766	BP	GO:0045766	positive regulation of angiogenesis	16/620	208/18866	0.00146114	0.0215641	0.018085	ECM1/PTGS2/CHI3L1/CYP1B1/WNT5A/CXCL8/FGF2/TWIST1/HGF/MDK/HIF1A/THBS1/SPHK1/PDCD6/MYDGF/ANXA1	16
GO:0032147	BP	GO:0032147	activation of protein kinase activity	22/620	331/18866	0.00147103	0.0216438	0.0181518	PARK7/LAMTOR2/CHI3L1/WNT5A/ADRA2C/FGF2/CD74/HGF/TXN/CD81/MAP3K8/PHB2/ERP29/THBS1/PRDX2/SOD1/GADD45A/RGCC/IGFBP6/MAP2K2/UBB/GDF15	22
GO:0071622	BP	GO:0071622	regulation of granulocyte chemotaxis	7/620	52/18866	0.00148231	0.0217435	0.0182354	CXCL8/CD74/EDN1/RARRES2/MDK/THBS1/C1QBP	7
GO:0001732	BP	GO:0001732	formation of cytoplasmic translation initiation complex	4/620	16/18866	0.00153362	0.0223603	0.0187527	EIF3M/EIF3G/EIF3K/EIF3I	4
GO:0010934	BP	GO:0010934	macrophage cytokine production	4/620	16/18866	0.00153362	0.0223603	0.0187527	WNT5A/SPON2/CD74/CUEDC2	4
GO:0060326	BP	GO:0060326	cell chemotaxis	21/620	311/18866	0.00153862	0.0223656	0.0187571	NBL1/WNT5A/PDGFRA/CXCL8/CXCL1/CXCL3/CXCL2/FGF2/CD74/EDN1/HGF/RARRES2/MDK/GSTP1/NR4A1/LGALS3/THBS1/PPIB/C1QBP/CCL2/ANXA1	21
GO:0051048	BP	GO:0051048	negative regulation of secretion	15/620	190/18866	0.00157183	0.0227797	0.0191044	ADRA2C/HMGCR/CD74/EDN1/GJA1/INHBA/IL13RA2/ENY2/SRGN/ERP29/APOE/IL11/ATP5PF/RGCC/ANXA1	15
GO:0097191	BP	GO:0097191	extrinsic apoptotic signaling pathway	17/620	230/18866	0.00162435	0.0234704	0.0196836	PARK7/IFI6/MCL1/INHBA/HGF/BEX3/GSTP1/LGALS3/IFI27/SIVA1/THBS1/TNFRSF12A/PRDX2/NDUFA13/BAX/LMNA/TNFAIP3	17
GO:0070301	BP	GO:0070301	cellular response to hydrogen peroxide	10/620	100/18866	0.00166232	0.0239192	0.02006	PARK7/CYP1B1/HGF/AIFM1/TXN/NQO1/SPHK1/MAP1LC3A/TNFAIP3/ANXA1	10
GO:1903203	BP	GO:1903203	regulation of oxidative stress-induced neuron death	5/620	27/18866	0.00167028	0.0239192	0.02006	PARK7/MCL1/SLC7A11/NCOA7/HIF1A	5
GO:2000353	BP	GO:2000353	positive regulation of endothelial cell apoptotic process	5/620	27/18866	0.00167028	0.0239192	0.02006	CD248/AKR1C3/THBS1/CCL2/RGCC	5
GO:0046879	BP	GO:0046879	hormone secretion	21/620	314/18866	0.00173018	0.0247036	0.0207179	PARK7/ADRA2C/SPP1/HMGCR/EDN1/HLA-DRB1/UQCC2/HMGN3/GJA1/INHBA/ACSL4/ENY2/PHPT1/ARL2/TBX3/HIF1A/IL11/SELENOM/SLC25A5/CFTR/ANXA1	21
GO:0019068	BP	GO:0019068	virion assembly	6/620	40/18866	0.00182155	0.0259315	0.0217477	SPCS1/VPS28/SNF8/APOE/CHMP2A/UBB	6
GO:0000387	BP	GO:0000387	spliceosomal snRNP assembly	7/620	54/18866	0.00185456	0.0262467	0.022012	SNRPE/SNRPG/SNRPF/SNRPD1/LSM4/STRAP/SNRPD2	7
GO:0006749	BP	GO:0006749	glutathione metabolic process	7/620	54/18866	0.00185456	0.0262467	0.022012	PARK7/GSTM3/SLC7A11/MGST2/GSTK1/GSTP1/SOD1	7
GO:0051099	BP	GO:0051099	positive regulation of binding	14/620	174/18866	0.00186109	0.0262621	0.022025	PARK7/STMN1/RAMP1/WNT5A/TWIST1/TXN/B2M/CSF3/NME1/FKBP1A/APOE/RAN/LAMTOR5/EDF1	14
GO:0043154	BP	GO:0043154	negative regulation of cysteine-type endopeptidase activity involved in apoptotic process	9/620	85/18866	0.00188199	0.0264795	0.0222073	PARK7/IFI6/PTGS2/HGF/BEX3/CARD16/PRDX3/THBS1/LAMTOR5	9
GO:0070293	BP	GO:0070293	renal absorption	4/620	17/18866	0.00195381	0.0272897	0.0228867	SGK1/MAGED2/AKR1C3/SLC9A3R1	4
GO:1903209	BP	GO:1903209	positive regulation of oxidative stress-induced cell death	4/620	17/18866	0.00195381	0.0272897	0.0228867	PARK7/MCL1/MMP3/SOD1	4
GO:0000187	BP	GO:0000187	activation of MAPK activity	13/620	156/18866	0.00195653	0.0272897	0.0228867	WNT5A/FGF2/CD74/HGF/CD81/ERP29/THBS1/PRDX2/SOD1/IGFBP6/MAP2K2/UBB/GDF15	13
GO:0043901	BP	GO:0043901	negative regulation of multi-organism process	5/620	28/18866	0.00197911	0.0273672	0.0229518	GJA1/PRDX4/TIMP1/BST2/PAEP	5
GO:0071450	BP	GO:0071450	cellular response to oxygen radical	5/620	28/18866	0.00197911	0.0273672	0.0229518	PARK7/PRDX1/NQO1/PRDX2/SOD1	5
GO:0071451	BP	GO:0071451	cellular response to superoxide	5/620	28/18866	0.00197911	0.0273672	0.0229518	PARK7/PRDX1/NQO1/PRDX2/SOD1	5
GO:0055076	BP	GO:0055076	transition metal ion homeostasis	12/620	138/18866	0.00201419	0.0277728	0.0232919	BDH2/ATOX1/ISCU/NEDD8/HIF1A/B2M/MT2A/MT1E/FTL/SOD1/ATP6V1G1/SKP1	12
GO:2000106	BP	GO:2000106	regulation of leukocyte apoptotic process	9/620	86/18866	0.00204214	0.0280142	0.0234944	WNT5A/SLC7A11/CD74/PRELID1/LGALS3/HIF1A/SELENOS/BAX/ANXA1	9
GO:0006901	BP	GO:0006901	vesicle coating	8/620	70/18866	0.00204331	0.0280142	0.0234944	COL7A1/SAR1B/CTSC/TRAPPC4/SERPINA1/TRAPPC2L/TRAPPC1/PDCD6	8
GO:0030199	BP	GO:0030199	collagen fibril organization	7/620	55/18866	0.00206594	0.0282443	0.0236873	DPT/CYP1B1/COL3A1/COL5A2/COL1A2/LUM/COL1A1	7
GO:1901570	BP	GO:1901570	fatty acid derivative biosynthetic process	10/620	103/18866	0.00207594	0.0283008	0.0237347	MGST3/PTGS2/BDH2/MGST2/CD74/EDN1/ACSL4/AKR1C3/PLA2G4A/ANXA1	10
GO:0050728	BP	GO:0050728	negative regulation of inflammatory response	15/620	196/18866	0.0021321	0.0289846	0.0243082	PSMB4/TNFAIP6/HLA-DRB1/HGF/CHID1/MMP26/PSMA1/MDK/GSTP1/CUEDC2/SELENOS/APOE/SOD1/NFKB1/TNFAIP3	15
GO:0030324	BP	GO:0030324	lung development	14/620	177/18866	0.00218266	0.0295885	0.0248147	CHI3L1/HSD11B1/IGFBP5/WNT5A/PDGFRA/FGF2/SLC7A11/SPARC/SPRY2/FGF7/RCN3/HSPB11/RDH10/AGR2	14
GO:0055072	BP	GO:0055072	iron ion homeostasis	9/620	87/18866	0.00221297	0.0299154	0.0250888	BDH2/ISCU/NEDD8/HIF1A/B2M/FTL/SOD1/ATP6V1G1/SKP1	9
GO:0051785	BP	GO:0051785	positive regulation of nuclear division	8/620	71/18866	0.00223794	0.030111	0.0252529	WNT5A/EREG/EDN1/PHB2/SPHK1/RANBP1/RGCC/ANAPC11	8
GO:0051216	BP	GO:0051216	cartilage development	15/620	197/18866	0.00223992	0.030111	0.0252529	ECM1/CTSK/PRRX1/CHI3L1/WNT5A/FGF2/EDN1/TIMP1/BGN/STC1/MDK/LUM/HIF1A/COL1A1/TGFBI	15
GO:0071624	BP	GO:0071624	positive regulation of granulocyte chemotaxis	5/620	29/18866	0.00232764	0.0312033	0.026169	CXCL8/CD74/EDN1/MDK/C1QBP	5
GO:1902622	BP	GO:1902622	regulation of neutrophil migration	6/620	42/18866	0.00235529	0.0314866	0.0264065	CXCL8/CD74/EDN1/MDK/C1QBP/IL1R1	6
GO:0008584	BP	GO:0008584	male gonad development	12/620	141/18866	0.00241242	0.0321612	0.0269723	WNT5A/PDGFRA/INHBA/PRDX4/AKR1C3/ARID5B/MGST1/TFAP2C/BAX/NASP/CITED2/UBB	12
GO:0009914	BP	GO:0009914	hormone transport	21/620	323/18866	0.00243097	0.0323191	0.0271047	PARK7/ADRA2C/SPP1/HMGCR/EDN1/HLA-DRB1/UQCC2/HMGN3/GJA1/INHBA/ACSL4/ENY2/PHPT1/ARL2/TBX3/HIF1A/IL11/SELENOM/SLC25A5/CFTR/ANXA1	21
GO:0061298	BP	GO:0061298	retina vasculature development in camera-type eye	4/620	18/18866	0.00244736	0.0324477	0.0272126	CYP1B1/PDGFRA/COL4A1/HIF1A	4
GO:0051098	BP	GO:0051098	regulation of binding	23/620	367/18866	0.00247664	0.0327459	0.0274626	PARK7/STMN1/ZNF593/SUMO1/RAMP1/WNT5A/LRPAP1/TWIST1/TXN/TAF10/CARD16/DKK1/B2M/CSF3/NME1/FKBP1A/SLPI/APOE/BAX/RAN/PHLDA2/LAMTOR5/EDF1	23
GO:0045840	BP	GO:0045840	positive regulation of mitotic nuclear division	7/620	57/18866	0.00254417	0.0334554	0.0280577	EREG/EDN1/PHB2/SPHK1/RANBP1/RGCC/ANAPC11	7
GO:0061178	BP	GO:0061178	regulation of insulin secretion involved in cellular response to glucose stimulus	7/620	57/18866	0.00254417	0.0334554	0.0280577	HMGCR/HLA-DRB1/HMGN3/ENY2/PHPT1/HIF1A/CFTR	7
GO:0046546	BP	GO:0046546	development of primary male sexual characteristics	12/620	142/18866	0.00255861	0.0335539	0.0281403	WNT5A/PDGFRA/INHBA/PRDX4/AKR1C3/ARID5B/MGST1/TFAP2C/BAX/NASP/CITED2/UBB	12
GO:0006721	BP	GO:0006721	terpenoid metabolic process	11/620	124/18866	0.0026097	0.0341312	0.0286244	FDPS/CYP1B1/RBP1/ADH5/AKR1B1/RARRES2/FDFT1/AKR1C3/SCPEP1/APOE/RDH10	11
GO:0001667	BP	GO:0001667	ameboidal-type cell migration	28/620	481/18866	0.0026251	0.0342398	0.0287155	LAMTOR2/PTGS2/CYP1B1/WNT5A/FGF2/SPARC/EDN1/GJA1/TWIST1/TIMP1/STC1/CFL1/ARID5B/NR4A1/DCN/HIF1A/THBS1/FGF7/C1QBP/ATP5F1A/APOE/STRAP/GADD45A/ATP5F1B/PDCD6/RGCC/ZFAND5/ANXA1	28
GO:0021762	BP	GO:0021762	substantia nigra development	6/620	43/18866	0.00266254	0.0344617	0.0289016	ATP5PB/NDUFS3/DYNLL1/COX6B1/ATP5PF/BASP1	6
GO:0046688	BP	GO:0046688	response to copper ion	6/620	43/18866	0.00266254	0.0344617	0.0289016	PARK7/MT2A/MT1E/MAP1LC3A/ATP5F1D/SOD1	6
GO:0006487	BP	GO:0006487	protein N-linked glycosylation	8/620	73/18866	0.00267067	0.0344617	0.0289016	DDOST/SRD5A3/TMEM165/TMEM258/DAD1/KRTCAP2/OSTC/OST4	8
GO:0090114	BP	GO:0090114	COPII-coated vesicle budding	8/620	73/18866	0.00267067	0.0344617	0.0289016	COL7A1/SAR1B/CTSC/TRAPPC4/SERPINA1/TRAPPC2L/TRAPPC1/PDCD6	8
GO:0030323	BP	GO:0030323	respiratory tube development	14/620	181/18866	0.0026816	0.0345089	0.0289412	CHI3L1/HSD11B1/IGFBP5/WNT5A/PDGFRA/FGF2/SLC7A11/SPARC/SPRY2/FGF7/RCN3/HSPB11/RDH10/AGR2	14
GO:0061448	BP	GO:0061448	connective tissue development	18/620	262/18866	0.00268864	0.0345089	0.0289412	ECM1/CTSK/PRRX1/CHI3L1/WNT5A/FGF2/EDN1/TIMP1/BGN/STC1/MDK/ARID5B/LUM/HIF1A/COL1A1/SELENOM/TGFBI/UBB	18
GO:0000303	BP	GO:0000303	response to superoxide	5/620	30/18866	0.00271874	0.0347107	0.0291105	PARK7/PRDX1/NQO1/PRDX2/SOD1	5
GO:0036475	BP	GO:0036475	neuron death in response to oxidative stress	5/620	30/18866	0.00271874	0.0347107	0.0291105	PARK7/MCL1/SLC7A11/NCOA7/HIF1A	5
GO:0043467	BP	GO:0043467	regulation of generation of precursor metabolites and energy	13/620	162/18866	0.00272819	0.0347394	0.0291345	PARK7/COX7A2L/PRELID1/UQCC2/COX7A2/CISD1/PHB2/ISCU/HIF1A/SELENOS/COX7A1/PHLDA2/DNAJC15	13
GO:0045862	BP	GO:0045862	positive regulation of proteolysis	23/620	370/18866	0.0027423	0.0348272	0.0292082	AURKAIP1/ATP5IF1/HSPE1/SUMO1/PRELID1/CYCS/PCOLCE/FIS1/BEX3/AIFM1/CTSC/PSME2/RPS27L/ADRM1/NDUFA13/PSMC4/APOE/BAX/RCN3/RBX1/FBLN1/PDCD6/PDCD5	23
GO:2001237	BP	GO:2001237	negative regulation of extrinsic apoptotic signaling pathway	10/620	107/18866	0.00275232	0.0348627	0.0292379	PARK7/IFI6/MCL1/HGF/GSTP1/LGALS3/THBS1/PRDX2/LMNA/TNFAIP3	10
GO:0006790	BP	GO:0006790	sulfur compound metabolic process	23/620	371/18866	0.00283604	0.0358292	0.0300485	PARK7/GSTM3/MGST3/DBI/KYNU/PDHB/PAPSS1/SLC7A11/MGST2/SLC26A2/GSTK1/ACSL4/BGN/GSTP1/GSTO1/MGST1/LUM/DCN/ISCU/DSEL/TST/SOD1/MPST	23
GO:0048199	BP	GO:0048199	vesicle targeting, to, from or within Golgi	8/620	74/18866	0.0029102	0.0366701	0.0307537	COL7A1/SAR1B/CTSC/TRAPPC4/SERPINA1/TRAPPC2L/TRAPPC1/PDCD6	8
GO:0071887	BP	GO:0071887	leukocyte apoptotic process	10/620	108/18866	0.00294628	0.037028	0.0310538	WNT5A/SLC7A11/CD74/PRELID1/CTSL/LGALS3/HIF1A/SELENOS/BAX/ANXA1	10
GO:0008406	BP	GO:0008406	gonad development	16/620	223/18866	0.00295839	0.0370836	0.0311005	WNT5A/PDGFRA/EREG/INHBA/PRDX4/AKR1C3/ARID5B/MGST1/TFAP2C/BAX/SOD1/RDH10/NASP/CITED2/UBB/BASP1	16
GO:0030901	BP	GO:0030901	midbrain development	9/620	91/18866	0.00301321	0.0375543	0.0314952	ATP5PB/WNT5A/UQCRQ/NDUFS3/DKK1/DYNLL1/COX6B1/ATP5PF/BASP1	9
GO:0060333	BP	GO:0060333	interferon-gamma-mediated signaling pathway	9/620	91/18866	0.00301321	0.0375543	0.0314952	STAT1/SUMO1/HLA-DRA/HLA-DRB1/HLA-DPA1/HLA-DPB1/B2M/MT2A/HLA-B	9
GO:0002862	BP	GO:0002862	negative regulation of inflammatory response to antigenic stimulus	4/620	19/18866	0.00302027	0.0375543	0.0314952	PSMB4/HLA-DRB1/PSMA1/SELENOS	4
GO:0031960	BP	GO:0031960	response to corticosteroid	13/620	164/18866	0.00303485	0.0375543	0.0314952	PTGS2/IGFBP7/SPARC/EDN1/AIFM1/STC1/MDK/GSTP1/AKR1C3/ATP2B1/COL1A1/UBE2L3/ANXA1	13
GO:0046661	BP	GO:0046661	male sex differentiation	13/620	164/18866	0.00303485	0.0375543	0.0314952	WNT5A/PDGFRA/INHBA/PRDX4/AKR1C3/ARID5B/MGST1/TBX3/TFAP2C/BAX/NASP/CITED2/UBB	13
GO:0006636	BP	GO:0006636	unsaturated fatty acid biosynthetic process	7/620	59/18866	0.00310321	0.038302	0.0321223	PTGS2/CD74/EDN1/GSTP1/AKR1C3/PLA2G4A/ANXA1	7
GO:0060541	BP	GO:0060541	respiratory system development	15/620	204/18866	0.00312841	0.038453	0.032249	CHI3L1/HSD11B1/IGFBP5/WNT5A/PDGFRA/FGF2/SLC7A11/SPARC/SPRY2/FGF7/RCN3/HSPB11/RDH10/BASP1/AGR2	15
GO:0048193	BP	GO:0048193	Golgi vesicle transport	23/620	374/18866	0.00313367	0.038453	0.032249	RER1/CNIH4/COL7A1/STX18/SAR1B/DCTN3/YIF1A/CTSC/TRAPPC4/ARL3/DYNLL1/SERPINA1/TMED3/GABARAPL2/TRAPPC2L/TRAPPC1/ERGIC3/COPE/RAB34/PDCD6/ARF4/CAPZB/LMAN2	23
GO:0001704	BP	GO:0001704	formation of primary germ layer	11/620	127/18866	0.00314399	0.038453	0.032249	COL5A2/COL7A1/WNT5A/COL8A1/GJA1/INHBA/DKK1/MMP2/ETS2/COL4A2/HSBP1	11
GO:0000305	BP	GO:0000305	response to oxygen radical	5/620	31/18866	0.00315528	0.038453	0.032249	PARK7/PRDX1/NQO1/PRDX2/SOD1	5
GO:0060325	BP	GO:0060325	face morphogenesis	5/620	31/18866	0.00315528	0.038453	0.032249	PDGFRA/DKK1/ARID5B/MMP2/COL1A1	5
GO:0042176	BP	GO:0042176	regulation of protein catabolic process	24/620	397/18866	0.00320668	0.0389809	0.0326917	PARK7/ATP5IF1/ATRAID/SUMO1/SERPINE2/WNT5A/HMGCR/UQCC2/GJA1/TIMP1/VPS28/CD81/UBXN1/CTSC/PSME2/GABARAPL2/SNF8/OAZ1/NDUFA13/PSMC4/APOE/RBX1/TNFAIP3/UBB	24
GO:1900407	BP	GO:1900407	regulation of cellular response to oxidative stress	9/620	92/18866	0.00324511	0.039349	0.0330004	PARK7/MCL1/SLC7A11/NCOA7/HGF/TXN/MMP3/HIF1A/SOD1	9
GO:0071216	BP	GO:0071216	cellular response to biotic stimulus	17/620	246/18866	0.00328078	0.0396704	0.03327	IL24/WNT5A/SPON2/CXCL8/CXCL1/CXCL3/CXCL2/TNIP3/ABCA1/GSTP1/CARD16/SELENOS/CCL2/CSF3/PRDX2/NFKB1/TNFAIP3	17
GO:0046883	BP	GO:0046883	regulation of hormone secretion	18/620	267/18866	0.00328806	0.0396704	0.03327	ADRA2C/SPP1/HMGCR/EDN1/HLA-DRB1/UQCC2/HMGN3/GJA1/INHBA/ACSL4/ENY2/PHPT1/ARL2/HIF1A/IL11/SLC25A5/CFTR/ANXA1	18
GO:1901342	BP	GO:1901342	regulation of vasculature development	26/620	444/18866	0.00339047	0.040804	0.0342206	ECM1/PTGS2/CHI3L1/CYP1B1/STAT1/WNT5A/CXCL8/FGF2/SPARC/THBS2/TWIST1/HGF/MDK/DCN/SPRY2/HIF1A/THBS1/TNFRSF12A/SPHK1/COL4A2/GADD45A/PDCD6/RGCC/TNFAIP3/MYDGF/ANXA1	26
GO:2000117	BP	GO:2000117	negative regulation of cysteine-type endopeptidase activity	9/620	93/18866	0.00349084	0.0419074	0.0351461	PARK7/IFI6/PTGS2/HGF/BEX3/CARD16/PRDX3/THBS1/LAMTOR5	9
GO:0097193	BP	GO:0097193	intrinsic apoptotic signaling pathway	19/620	290/18866	0.00351633	0.0421087	0.0353149	PARK7/IFI6/MCL1/PTGS2/CYP1B1/HINT1/CD74/FIS1/AIFM1/NDUFS3/ERP29/HIF1A/RPS27L/SELENOS/SLC9A3R1/NDUFA13/BAX/SOD1/UBB	19
GO:0002291	BP	GO:0002291	T cell activation via T cell receptor contact with antigen bound to MHC molecule on antigen presenting cell	3/620	10/18866	0.00356575	0.0422809	0.0354592	HLA-DMB/CD81/LGALS3	3
GO:0017062	BP	GO:0017062	respiratory chain complex III assembly	3/620	10/18866	0.00356575	0.0422809	0.0354592	UQCC2/UQCRB/UQCR10	3
GO:0034551	BP	GO:0034551	mitochondrial respiratory chain complex III assembly	3/620	10/18866	0.00356575	0.0422809	0.0354592	UQCC2/UQCRB/UQCR10	3
GO:0042541	BP	GO:0042541	hemoglobin biosynthetic process	3/620	10/18866	0.00356575	0.0422809	0.0354592	INHBA/HIF1A/PRMT1	3
GO:0034284	BP	GO:0034284	response to monosaccharide	15/620	207/18866	0.00358911	0.0424536	0.0356041	PTGS2/HMGCR/SPARC/HLA-DRB1/HMGN3/GJA1/FIS1/ENY2/PHPT1/GSTP1/HIF1A/THBS1/SELENOS/NME1/CFTR	15
GO:0035456	BP	GO:0035456	response to interferon-beta	5/620	32/18866	0.00364013	0.0429517	0.0360218	STAT1/IFITM2/IFITM3/BST2/NDUFA13	5
GO:0071731	BP	GO:0071731	response to nitric oxide	4/620	20/18866	0.00367835	0.0431916	0.036223	GUCY1B1/AIFM1/TXN/MMP3	4
GO:1900409	BP	GO:1900409	positive regulation of cellular response to oxidative stress	4/620	20/18866	0.00367835	0.0431916	0.036223	PARK7/MCL1/MMP3/SOD1	4
GO:0051169	BP	GO:0051169	nuclear transport	22/620	357/18866	0.00371874	0.0435598	0.0365318	PARK7/MAGOH/PTGS2/SNRPE/SNRPG/SSB/CCHCR1/ENY2/TXN/BANF1/PHB2/SNRPF/IFI27/KPNA2/SNRPD1/PKIG/RBM8A/EIF5A/SNRPD2/LMNA/RAN/HMGA1	22
GO:0050727	BP	GO:0050727	regulation of inflammatory response	25/620	425/18866	0.00379457	0.0443404	0.0371865	PARK7/PSMB4/PTGS2/TNFAIP6/WNT5A/MGST2/HLA-DRB1/HGF/CHID1/CD81/MMP26/PSMA1/MDK/GSTP1/CTSC/MMP3/CUEDC2/SELENOS/SPHK1/APOE/SOD1/IL1R1/NFKB1/TNFAIP3/ANXA1	25
GO:0045137	BP	GO:0045137	development of primary sexual characteristics	16/620	229/18866	0.00383732	0.0447317	0.0375146	WNT5A/PDGFRA/EREG/INHBA/PRDX4/AKR1C3/ARID5B/MGST1/TFAP2C/BAX/SOD1/RDH10/NASP/CITED2/UBB/BASP1	16
GO:0034976	BP	GO:0034976	response to endoplasmic reticulum stress	19/620	294/18866	0.00407773	0.0474196	0.0397689	PARK7/CXCL8/IGFBP1/AIFM1/SEC61B/UBXN1/YIF1A/ERP29/THBS1/SELENOS/CCL2/BAX/RCN3/SDF2L1/LMNA/MANF/CFTR/MYDGF/AGR2	19
GO:2001244	BP	GO:2001244	positive regulation of intrinsic apoptotic signaling pathway	7/620	62/18866	0.0041119	0.047702	0.0400057	PARK7/MCL1/FIS1/SLC9A3R1/BAX/SOD1/UBB	7
GO:0043928	BP	GO:0043928	exonucleolytic catabolism of deadenylated mRNA	5/620	33/18866	0.00417614	0.0482155	0.0404363	LSM3/LSM1/LSM7/LSM4/LSM5	5
GO:0090022	BP	GO:0090022	regulation of neutrophil chemotaxis	5/620	33/18866	0.00417614	0.0482155	0.0404363	CXCL8/CD74/EDN1/MDK/C1QBP	5
GO:0035722	BP	GO:0035722	interleukin-12-mediated signaling pathway	6/620	47/18866	0.004199	0.0483636	0.0405606	TALDO1/CFL1/GSTO1/PSME2/SERPINB2/SOD1	6
GO:0010595	BP	GO:0010595	positive regulation of endothelial cell migration	11/620	132/18866	0.00422682	0.0485682	0.0407321	PTGS2/WNT5A/FGF2/SPARC/EDN1/HIF1A/THBS1/ATP5F1A/ATP5F1B/PDCD6/ANXA1	11
GO:0043393	BP	GO:0043393	regulation of protein binding	15/620	211/18866	0.00428845	0.0491593	0.0412279	PARK7/STMN1/RAMP1/WNT5A/LRPAP1/CARD16/DKK1/B2M/CSF3/FKBP1A/SLPI/APOE/BAX/RAN/PHLDA2	15
GO:0030595	BP	GO:0030595	leukocyte chemotaxis	16/620	232/18866	0.00435126	0.0497611	0.0417326	NBL1/WNT5A/CXCL8/CXCL1/CXCL3/CXCL2/CD74/EDN1/RARRES2/MDK/LGALS3/THBS1/PPIB/C1QBP/CCL2/ANXA1	16
GO:0007492	BP	GO:0007492	endoderm development	8/620	79/18866	0.00436901	0.0498042	0.0417687	COL5A2/COL7A1/COL8A1/INHBA/DKK1/MMP2/COL4A2/HSBP1	8
GO:0030728	BP	GO:0030728	ovulation	4/620	21/18866	0.00442727	0.0498042	0.0417687	PTGS2/TNFAIP6/EREG/INHBA	4
GO:0036499	BP	GO:0036499	PERK-mediated unfolded protein response	4/620	21/18866	0.00442727	0.0498042	0.0417687	CXCL8/IGFBP1/CCL2/AGR2	4
GO:0090201	BP	GO:0090201	negative regulation of release of cytochrome c from mitochondria	4/620	21/18866	0.00442727	0.0498042	0.0417687	HIGD1A/PRELID1/HGF/LMNA	4
GO:0140467	BP	GO:0140467	integrated stress response signaling	4/620	21/18866	0.00442727	0.0498042	0.0417687	CXCL8/IGFBP1/CCL2/AGR2	4
GO:1903204	BP	GO:1903204	negative regulation of oxidative stress-induced neuron death	4/620	21/18866	0.00442727	0.0498042	0.0417687	PARK7/SLC7A11/NCOA7/HIF1A	4
GO:1903599	BP	GO:1903599	positive regulation of autophagy of mitochondrion	4/620	21/18866	0.00442727	0.0498042	0.0417687	PARK7/ATP5IF1/HIF1A/TOMM7	4
GO:0098798	CC	GO:0098798	mitochondrial protein complex	79/636	265/19559	7.11164e-54	3.86873e-51	2.89706e-51	MRPL20/MRPS15/NDUFS5/UQCRH/ATP5PB/MRPS21/NDUFS2/MRPL33/ATP5MC3/NDUFB3/PDHB/MRPL47/NDUFB5/MRPS18C/MRPL36/NDUFS6/MRPS36/UQCRQ/MRPL22/NDUFA4/ATP5MF/NDUFB2/MRPS33/NDUFB11/HSD17B10/UQCRB/MRPL13/NDUFB6/MRPL41/NDUFS3/NDUFS8/NDUFC2/TIMM8B/ATP5MG/MRPS16/NDUFB8/ATP5MD/MRPL51/PHB2/NDUFA12/COX6A1/MRPL57/MRPL52/NDUFB1/ATP5MPL/MRPL28/NDUFB10/NDUFAB1/COX4I1/ATP5MC1/NDUFV2/ATP5F1A/ATP5F1E/ATP5F1D/NDUFS7/TIMM13/N…	79
GO:0005743	CC	GO:0005743	mitochondrial inner membrane	98/636	489/19559	1.42745e-49	3.88267e-47	2.90749e-47	AURKAIP1/MRPL20/IFI6/MRPS15/NDUFS5/UQCRH/ATP5PB/MRPS21/NDUFS2/MRPL33/COX7A2L/COX5B/ATP5MC3/NDUFB3/HIGD1A/NDUFAF3/MRPL47/NDUFB5/MRPS18C/MRPL36/NDUFS6/MRPS36/UQCRQ/MRPL22/UQCC2/COX7A2/NDUFA4/CYCS/ATP5MF/NDUFB2/MRPS33/NDUFB11/COX7B/AIFM1/UQCRB/COX6C/MRPL13/NDUFB6/STOML2/MRPL41/NDUFS3/NDUFS8/NDUFC2/TIMM8B/ATP5MG/MRPS16/CHCHD1/NDUFB8/ATP5MD/MRPL51/PHB2/NDUFA12/SLC25A3/COX6A1/MRPL57/MRPL52/LGALS3/NDUFB…	98
GO:0098800	CC	GO:0098800	inner mitochondrial membrane protein complex	54/636	138/19559	3.54584e-44	6.42978e-42	4.81487e-42	NDUFS5/UQCRH/ATP5PB/NDUFS2/ATP5MC3/NDUFB3/NDUFB5/NDUFS6/UQCRQ/NDUFA4/ATP5MF/NDUFB2/NDUFB11/UQCRB/NDUFB6/NDUFS3/NDUFS8/NDUFC2/ATP5MG/NDUFB8/ATP5MD/PHB2/NDUFA12/COX6A1/NDUFB1/ATP5MPL/NDUFB10/NDUFAB1/COX4I1/ATP5MC1/NDUFV2/ATP5F1A/ATP5F1E/ATP5F1D/NDUFS7/NDUFA11/NDUFB7/NDUFA13/UQCRFS1/NDUFA3/CHCHD10/UQCR10/NDUFA6/ATP5PF/ATP5PO/ATP5F1B/COX5A/NDUFA1/NDUFB4/NDUFA2/ATP5ME/DNAJC15/ATP5F1C/ATP5MC2	54
GO:0070469	CC	GO:0070469	respirasome	44/636	101/19559	1.22609e-38	1.66749e-36	1.24868e-36	NDUFS5/UQCRH/NDUFS2/COX7A2L/NDUFB3/HIGD1A/NDUFB5/NDUFS6/UQCRQ/COX7A2/NDUFA4/CYCS/NDUFB2/NDUFB11/COX7B/UQCRB/NDUFB6/NDUFS3/NDUFS8/NDUFC2/NDUFB8/NDUFA12/COX6A1/NDUFB1/NDUFB10/NDUFAB1/COX4I1/NDUFV2/NDUFS7/UQCR11/NDUFA11/NDUFB7/NDUFA13/UQCRFS1/COX6B1/COX7A1/NDUFA3/UQCR10/NDUFA6/COX5A/NDUFA1/NDUFB4/NDUFA2/COX8A	44
GO:0005746	CC	GO:0005746	mitochondrial respirasome	39/636	89/19559	1.73546e-34	1.88818e-32	1.41395e-32	NDUFS5/UQCRH/NDUFS2/COX7A2L/NDUFB3/NDUFB5/NDUFS6/UQCRQ/COX7A2/NDUFA4/NDUFB2/NDUFB11/COX7B/UQCRB/NDUFB6/NDUFS3/NDUFS8/NDUFC2/NDUFB8/NDUFA12/COX6A1/NDUFB1/NDUFB10/NDUFAB1/COX4I1/NDUFV2/NDUFS7/NDUFA11/NDUFB7/NDUFA13/UQCRFS1/COX7A1/NDUFA3/UQCR10/NDUFA6/COX5A/NDUFA1/NDUFB4/NDUFA2	39
GO:0098803	CC	GO:0098803	respiratory chain complex	38/636	85/19559	4.84962e-34	4.39699e-32	3.29263e-32	NDUFS5/UQCRH/NDUFS2/NDUFB3/NDUFB5/NDUFS6/UQCRQ/NDUFA4/NDUFB2/NDUFB11/COX7B/UQCRB/NDUFB6/NDUFS3/NDUFS8/NDUFC2/NDUFB8/NDUFA12/COX6A1/NDUFB1/NDUFB10/NDUFAB1/COX4I1/NDUFV2/NDUFS7/NDUFA11/NDUFB7/NDUFA13/UQCRFS1/COX6B1/NDUFA3/UQCR10/NDUFA6/COX5A/NDUFA1/NDUFB4/NDUFA2/COX8A	38
GO:0005747	CC	GO:0005747	mitochondrial respiratory chain complex I	27/636	50/19559	2.09091e-27	1.26384e-25	9.4641e-26	NDUFS5/NDUFS2/NDUFB3/NDUFB5/NDUFS6/NDUFA4/NDUFB2/NDUFB11/NDUFB6/NDUFS3/NDUFS8/NDUFC2/NDUFB8/NDUFA12/NDUFB1/NDUFB10/NDUFAB1/NDUFV2/NDUFS7/NDUFA11/NDUFB7/NDUFA13/NDUFA3/NDUFA6/NDUFA1/NDUFB4/NDUFA2	27
GO:0030964	CC	GO:0030964	NADH dehydrogenase complex	27/636	50/19559	2.09091e-27	1.26384e-25	9.4641e-26	NDUFS5/NDUFS2/NDUFB3/NDUFB5/NDUFS6/NDUFA4/NDUFB2/NDUFB11/NDUFB6/NDUFS3/NDUFS8/NDUFC2/NDUFB8/NDUFA12/NDUFB1/NDUFB10/NDUFAB1/NDUFV2/NDUFS7/NDUFA11/NDUFB7/NDUFA13/NDUFA3/NDUFA6/NDUFA1/NDUFB4/NDUFA2	27
GO:0045271	CC	GO:0045271	respiratory chain complex I	27/636	50/19559	2.09091e-27	1.26384e-25	9.4641e-26	NDUFS5/NDUFS2/NDUFB3/NDUFB5/NDUFS6/NDUFA4/NDUFB2/NDUFB11/NDUFB6/NDUFS3/NDUFS8/NDUFC2/NDUFB8/NDUFA12/NDUFB1/NDUFB10/NDUFAB1/NDUFV2/NDUFS7/NDUFA11/NDUFB7/NDUFA13/NDUFA3/NDUFA6/NDUFA1/NDUFB4/NDUFA2	27
GO:1990204	CC	GO:1990204	oxidoreductase complex	35/636	110/19559	2.112e-25	1.14893e-23	8.60362e-24	NDUFS5/UQCRH/NDUFS2/NDUFB3/PDHB/NDUFB5/NDUFS6/MRPS36/UQCRQ/NDUFA4/NDUFB2/NDUFB11/UQCRB/NDUFB6/NDUFS3/NDUFS8/NDUFC2/NDUFB8/NDUFA12/NDUFB1/NDUFB10/NDUFAB1/GCSH/NDUFV2/NDUFS7/NDUFA11/NDUFB7/NDUFA13/UQCRFS1/NDUFA3/UQCR10/NDUFA6/NDUFA1/NDUFB4/NDUFA2	35
GO:0005753	CC	GO:0005753	mitochondrial proton-transporting ATP synthase complex	16/636	22/19559	8.08449e-20	3.99815e-18	2.99397e-18	ATP5PB/ATP5MC3/ATP5MF/ATP5MG/ATP5MD/ATP5MPL/ATP5MC1/ATP5F1A/ATP5F1E/ATP5F1D/ATP5PF/ATP5PO/ATP5F1B/ATP5ME/ATP5F1C/ATP5MC2	16
GO:0005759	CC	GO:0005759	mitochondrial matrix	60/636	473/19559	1.13944e-19	5.16545e-18	3.86809e-18	MRPL20/PARK7/MRPS15/ATP5PB/MRPS21/NDUFS2/MRPL33/SUCLG1/HSPE1/PDHB/MRPL47/MRPS18C/MRPL36/MRPS36/MRPL22/UQCC2/MDH2/MRPS33/SSBP1/GSTK1/HSD17B10/PIN4/DECR1/MRPL13/MRPL41/NDUFS3/ARL2/NDUFS8/REXO2/MRPS16/CHCHD1/NDUFB8/PRDX3/MRPL51/BLOC1S1/ISCU/ALDH2/MRPL57/MRPL52/MPG/MRPL28/NDUFAB1/TUFM/GCSH/C1QBP/ATP5F1A/ATP5F1E/ATP5F1D/NDUFS7/ETFB/MRPL40/TST/SOD1/MRPL54/MPST/ECHS1/ATP5F1B/SLC25A5/DNAJC15/ATP5F1C	60
GO:0045259	CC	GO:0045259	proton-transporting ATP synthase complex	16/636	23/19559	2.57705e-19	1.07839e-17	8.07544e-18	ATP5PB/ATP5MC3/ATP5MF/ATP5MG/ATP5MD/ATP5MPL/ATP5MC1/ATP5F1A/ATP5F1E/ATP5F1D/ATP5PF/ATP5PO/ATP5F1B/ATP5ME/ATP5F1C/ATP5MC2	16
GO:0016469	CC	GO:0016469	proton-transporting two-sector ATPase complex	20/636	52/19559	6.197e-17	2.40798e-15	1.80319e-15	ATP6V0B/ATP5PB/ATP5MC3/ATP6V0E1/ATP5MF/ATP6V1F/ATP5MG/ATP5MD/ATP5MPL/ATP5MC1/ATP5F1A/ATP5F1E/ATP5F1D/ATP5PF/ATP5PO/ATP6V1G1/ATP5F1B/ATP5ME/ATP5F1C/ATP5MC2	20
GO:0005839	CC	GO:0005839	proteasome core complex	13/636	20/19559	2.53316e-15	9.18694e-14	6.87954e-14	PSMB2/PSMA5/PSMB4/PSMB1/PSMA2/PSMB7/PSMA1/PSMB5/PSMA3/PSMA4/PSMB6/PSMB3/PSMA7	13
GO:0000502	CC	GO:0000502	proteasome complex	19/636	63/19559	6.63648e-14	2.2564e-12	1.68968e-12	PSMB2/PSMA5/PSMB4/PSMB1/PSMA2/PSMB7/PSMA1/PSMB5/PSME2/PSMA3/PSMA4/PSMD7/PSMB6/PSMB3/PSMC5/PSMA7/ADRM1/PSMD8/PSMC4	19
GO:1905368	CC	GO:1905368	peptidase complex	22/636	92/19559	1.41301e-13	4.52165e-12	3.38599e-12	PSMB2/PSMA5/PSMB4/SPCS1/PSMB1/PSMA2/ENY2/PSMB7/PSMA1/PSMB5/PSME2/PSMA3/PSMA4/SEC11A/PSMD7/PSMB6/PSMB3/PSMC5/PSMA7/ADRM1/PSMD8/PSMC4	22
GO:0000313	CC	GO:0000313	organellar ribosome	21/636	87/19559	4.16618e-13	1.13466e-11	8.4968e-12	MRPL20/MRPS15/MRPS21/MRPL33/MRPL47/MRPS18C/MRPL36/MRPS36/MRPL22/MRPS33/MRPL13/MRPL41/MRPS16/CHCHD1/MRPL51/MRPL57/MRPL52/MRPL28/NDUFAB1/MRPL40/MRPL54	21
GO:0005761	CC	GO:0005761	mitochondrial ribosome	21/636	87/19559	4.16618e-13	1.13466e-11	8.4968e-12	MRPL20/MRPS15/MRPS21/MRPL33/MRPL47/MRPS18C/MRPL36/MRPS36/MRPL22/MRPS33/MRPL13/MRPL41/MRPS16/CHCHD1/MRPL51/MRPL57/MRPL52/MRPL28/NDUFAB1/MRPL40/MRPL54	21
GO:1905369	CC	GO:1905369	endopeptidase complex	19/636	69/19559	4.17155e-13	1.13466e-11	8.4968e-12	PSMB2/PSMA5/PSMB4/PSMB1/PSMA2/PSMB7/PSMA1/PSMB5/PSME2/PSMA3/PSMA4/PSMD7/PSMB6/PSMB3/PSMC5/PSMA7/ADRM1/PSMD8/PSMC4	19
GO:0000276	CC	GO:0000276	mitochondrial proton-transporting ATP synthase complex, coupling factor F(o)	9/636	12/19559	7.75127e-12	2.00795e-10	1.50363e-10	ATP5PB/ATP5MC3/ATP5MF/ATP5MG/ATP5MC1/ATP5PF/ATP5PO/ATP5ME/ATP5MC2	9
GO:0045263	CC	GO:0045263	proton-transporting ATP synthase complex, coupling factor F(o)	9/636	14/19559	6.65269e-11	1.58504e-09	1.18694e-09	ATP5PB/ATP5MC3/ATP5MF/ATP5MG/ATP5MC1/ATP5PF/ATP5PO/ATP5ME/ATP5MC2	9
GO:0033177	CC	GO:0033177	proton-transporting two-sector ATPase complex, proton-transporting domain	11/636	24/19559	6.70146e-11	1.58504e-09	1.18694e-09	ATP6V0B/ATP5PB/ATP5MC3/ATP6V0E1/ATP5MF/ATP5MG/ATP5MC1/ATP5PF/ATP5PO/ATP5ME/ATP5MC2	11
GO:0071011	CC	GO:0071011	precatalytic spliceosome	15/636	53/19559	8.11506e-11	1.83941e-09	1.37742e-09	SNRPE/SF3B6/SNRPG/LSM3/SF3B5/LSM8/SNRPF/SNRPD1/SNRPB2/LSM7/LSM4/LSM5/SNRPD2/TXNL4A/SNU13	15
GO:0070069	CC	GO:0070069	cytochrome complex	12/636	34/19559	3.59049e-10	7.8129e-09	5.85061e-09	UQCRH/UQCRQ/NDUFA4/COX7B/UQCRB/COX6A1/COX4I1/UQCRFS1/COX6B1/UQCR10/COX5A/COX8A	12
GO:0071005	CC	GO:0071005	U2-type precatalytic spliceosome	14/636	50/19559	4.07836e-10	8.53318e-09	6.38998e-09	SNRPE/SNRPG/LSM3/SF3B5/LSM8/SNRPF/SNRPD1/SNRPB2/LSM7/LSM4/LSM5/SNRPD2/TXNL4A/SNU13	14
GO:0005758	CC	GO:0005758	mitochondrial intermembrane space	17/636	80/19559	6.19497e-10	1.24817e-08	9.34679e-09	PARK7/NDUFS5/CHCHD5/PRELID1/UQCC2/CYCS/CHCHD2/AIFM1/STOML2/ARL2/TIMM8B/REXO2/BLOC1S1/TIMM13/NDUFB7/CHCHD10/SOD1	17
GO:0005788	CC	GO:0005788	endoplasmic reticulum lumen	33/636	308/19559	2.05304e-09	3.91361e-08	2.93066e-08	PTGS2/DBI/COL3A1/COL5A2/IGFBP5/COL6A3/COL7A1/WNT5A/COL8A1/LRPAP1/IGFBP7/SPP1/EDN1/IGFBP1/COL1A2/TIMP1/CTSC/ERP29/COL4A1/SERPINA1/THBS1/B2M/PPIB/RCN2/IGFBP4/COL1A1/APOE/RCN3/SDF2L1/SELENOM/COL4A2/MANF/MYDGF	33
GO:0044391	CC	GO:0044391	ribosomal subunit	25/636	187/19559	2.13819e-09	3.91361e-08	2.93066e-08	ISG15/MRPL20/MRPS15/MRPS21/MRPL33/MRPL47/MRPS18C/MRPL36/MRPS36/MRPL22/RPL26L1/MRPS33/MCTS1/MRPL13/MRPL41/MRPS16/MRPL51/MRPL57/MRPL52/RPS27L/MRPL28/NDUFAB1/MRPL40/MRPL54/RPS10	25
GO:0062023	CC	GO:0062023	collagen-containing extracellular matrix	40/636	427/19559	2.15824e-09	3.91361e-08	2.93066e-08	ECM1/DPT/NID1/COL3A1/COL5A2/SERPINE2/COL6A3/COL7A1/WNT5A/COL8A1/IGFBP7/ANXA5/SPARC/THBS2/COL1A2/PCOLCE/RARRES2/TIMP1/BGN/CTSL/MDK/CTSC/LUM/DCN/COL4A1/LGALS3/SERPINA1/SERPINA5/THBS1/MMP2/MFAP4/COL1A1/SLPI/APOE/FBLN1/COL4A2/TGFBI/CSTB/GDF15/ANXA1	40
GO:0000315	CC	GO:0000315	organellar large ribosomal subunit	14/636	57/19559	2.71166e-09	4.60982e-08	3.45202e-08	MRPL20/MRPL33/MRPL47/MRPL36/MRPL22/MRPL13/MRPL41/MRPL51/MRPL57/MRPL52/MRPL28/NDUFAB1/MRPL40/MRPL54	14
GO:0005762	CC	GO:0005762	mitochondrial large ribosomal subunit	14/636	57/19559	2.71166e-09	4.60982e-08	3.45202e-08	MRPL20/MRPL33/MRPL47/MRPL36/MRPL22/MRPL13/MRPL41/MRPL51/MRPL57/MRPL52/MRPL28/NDUFAB1/MRPL40/MRPL54	14
GO:0031970	CC	GO:0031970	organelle envelope lumen	17/636	90/19559	4.21487e-09	6.94815e-08	5.20305e-08	PARK7/NDUFS5/CHCHD5/PRELID1/UQCC2/CYCS/CHCHD2/AIFM1/STOML2/ARL2/TIMM8B/REXO2/BLOC1S1/TIMM13/NDUFB7/CHCHD10/SOD1	17
GO:0046540	CC	GO:0046540	U4/U6 x U5 tri-snRNP complex	12/636	43/19559	7.68089e-09	1.22894e-07	9.2028e-08	SNRPE/SNRPG/LSM3/LSM8/SNRPF/SNRPD1/LSM7/LSM4/LSM5/SNRPD2/TXNL4A/SNU13	12
GO:0098644	CC	GO:0098644	complex of collagen trimers	9/636	21/19559	7.96018e-09	1.23724e-07	9.26494e-08	COL3A1/COL5A2/COL7A1/COL8A1/COL1A2/LUM/COL4A1/COL1A1/COL4A2	9
GO:0030134	CC	GO:0030134	COPII-coated ER to Golgi transport vesicle	17/636	95/19559	9.94493e-09	1.50279e-07	1.12535e-07	CNIH4/COL7A1/SAR1B/CD74/HLA-DRA/HLA-DRB1/HLA-DPA1/HLA-DPB1/YIF1A/CTSC/SERPINA1/B2M/TMED3/ERGIC3/HLA-B/PDCD6/LMAN2	17
GO:0097526	CC	GO:0097526	spliceosomal tri-snRNP complex	12/636	44/19559	1.02514e-08	1.50723e-07	1.12868e-07	SNRPE/SNRPG/LSM3/LSM8/SNRPF/SNRPD1/LSM7/LSM4/LSM5/SNRPD2/TXNL4A/SNU13	12
GO:0019774	CC	GO:0019774	proteasome core complex, beta-subunit complex	7/636	11/19559	1.09596e-08	1.56895e-07	1.17489e-07	PSMB2/PSMB4/PSMB1/PSMB7/PSMB5/PSMB6/PSMB3	7
GO:0034774	CC	GO:0034774	secretory granule lumen	32/636	322/19559	2.23629e-08	3.11933e-07	2.33588e-07	PSMA5/ECM1/ILF2/PRDX6/CHI3L1/CXCL1/SELENOP/SPARC/PSMB1/PSMA2/HGF/RARRES2/PRDX4/TIMP1/MAGED2/PSMB7/GSTP1/CTSC/SRGN/SERPINA1/THBS1/SRP14/B2M/ISLR/PSMD7/TRAPPC1/SLPI/FTL/NFKB1/CSTB/APRT/NPC2	32
GO:0034709	CC	GO:0034709	methylosome	7/636	12/19559	2.55638e-08	3.47668e-07	2.60347e-07	SNRPE/SNRPG/SNRPF/ERH/SNRPD1/PRMT1/SNRPD2	7
GO:0060205	CC	GO:0060205	cytoplasmic vesicle lumen	32/636	326/19559	2.99785e-08	3.97764e-07	2.97861e-07	PSMA5/ECM1/ILF2/PRDX6/CHI3L1/CXCL1/SELENOP/SPARC/PSMB1/PSMA2/HGF/RARRES2/PRDX4/TIMP1/MAGED2/PSMB7/GSTP1/CTSC/SRGN/SERPINA1/THBS1/SRP14/B2M/ISLR/PSMD7/TRAPPC1/SLPI/FTL/NFKB1/CSTB/APRT/NPC2	32
GO:0031983	CC	GO:0031983	vesicle lumen	32/636	328/19559	3.46402e-08	4.48673e-07	3.35984e-07	PSMA5/ECM1/ILF2/PRDX6/CHI3L1/CXCL1/SELENOP/SPARC/PSMB1/PSMA2/HGF/RARRES2/PRDX4/TIMP1/MAGED2/PSMB7/GSTP1/CTSC/SRGN/SERPINA1/THBS1/SRP14/B2M/ISLR/PSMD7/TRAPPC1/SLPI/FTL/NFKB1/CSTB/APRT/NPC2	32
GO:0005684	CC	GO:0005684	U2-type spliceosomal complex	16/636	93/19559	4.82486e-08	6.08683e-07	4.55806e-07	SNRPE/SF3B6/SNRPG/LSM3/SF3B5/LSM8/SNRPF/SNRPD1/SNRPB2/LSM7/LSM4/RBM8A/LSM5/SNRPD2/TXNL4A/SNU13	16
GO:0042611	CC	GO:0042611	MHC protein complex	9/636	25/19559	4.92317e-08	6.08683e-07	4.55806e-07	CD74/HLA-DRA/HLA-DRB1/HLA-DMB/HLA-DMA/HLA-DPA1/HLA-DPB1/B2M/HLA-B	9
GO:0045277	CC	GO:0045277	respiratory chain complex IV	8/636	20/19559	1.06632e-07	1.28906e-06	9.653e-07	NDUFA4/COX7B/COX6A1/COX4I1/UQCRFS1/COX6B1/COX5A/COX8A	8
GO:0120114	CC	GO:0120114	Sm-like protein family complex	17/636	114/19559	1.62389e-07	1.92043e-06	1.43809e-06	SNRPE/SF3B6/SNRPG/LSM3/SF3B5/LSM8/LSM1/SNRPF/SNRPD1/SNRPB2/LSM7/LSM4/LSM5/STRAP/SNRPD2/TXNL4A/SNU13	17
GO:0005840	CC	GO:0005840	ribosome	27/636	270/19559	2.48493e-07	2.87618e-06	2.15379e-06	ISG15/AURKAIP1/MRPL20/MRPS15/MRPS21/MRPL33/MRPL47/MRPS18C/MRPL36/MRPS36/MRPL22/RPL26L1/MRPS33/MCTS1/MRPL13/MRPL41/MRPS16/CHCHD1/MRPL51/MRPL57/MRPL52/RPS27L/MRPL28/NDUFAB1/MRPL40/MRPL54/RPS10	27
GO:0042613	CC	GO:0042613	MHC class II protein complex	7/636	16/19559	3.29506e-07	3.7344e-06	2.79646e-06	CD74/HLA-DRA/HLA-DRB1/HLA-DMB/HLA-DMA/HLA-DPA1/HLA-DPB1	7
GO:0097525	CC	GO:0097525	spliceosomal snRNP complex	15/636	96/19559	4.65812e-07	5.17146e-06	3.87259e-06	SNRPE/SF3B6/SNRPG/LSM3/SF3B5/LSM8/SNRPF/SNRPD1/SNRPB2/LSM7/LSM4/LSM5/SNRPD2/TXNL4A/SNU13	15
GO:0033178	CC	GO:0033178	proton-transporting two-sector ATPase complex, catalytic domain	7/636	18/19559	8.65949e-07	9.42152e-06	7.0552e-06	ATP6V1F/ATP5F1A/ATP5F1E/ATP5F1D/ATP5PO/ATP5F1B/ATP5F1C	7
GO:0030532	CC	GO:0030532	small nuclear ribonucleoprotein complex	15/636	102/19559	1.03745e-06	1.10661e-05	8.28675e-06	SNRPE/SF3B6/SNRPG/LSM3/SF3B5/LSM8/SNRPF/SNRPD1/SNRPB2/LSM7/LSM4/LSM5/SNRPD2/TXNL4A/SNU13	15
GO:0008250	CC	GO:0008250	oligosaccharyltransferase complex	6/636	13/19559	1.63021e-06	1.70545e-05	1.27711e-05	DDOST/TMEM258/DAD1/KRTCAP2/OSTC/OST4	6
GO:0005798	CC	GO:0005798	Golgi-associated vesicle	20/636	181/19559	1.92233e-06	1.9731e-05	1.47754e-05	CNIH4/COL7A1/SAR1B/CD74/HLA-DRA/HLA-DRB1/HLA-DPA1/HLA-DPB1/GJA1/YIF1A/CTSC/SERPINA1/B2M/TMED3/ERGIC3/COPE/HLA-B/PDCD6/CFTR/LMAN2	20
GO:0005689	CC	GO:0005689	U12-type spliceosomal complex	8/636	29/19559	2.80341e-06	2.82418e-05	2.11486e-05	SNRPE/SF3B6/SNRPG/SF3B5/SNRPF/SNRPD1/LSM7/SNRPD2	8
GO:0005774	CC	GO:0005774	vacuolar membrane	33/636	427/19559	4.32905e-06	4.28182e-05	3.20639e-05	DDOST/ATP6V0B/LAMTOR2/ATRAID/TMEM165/CD74/HLA-DRA/HLA-DRB1/HLA-DMB/HLA-DMA/HLA-DPA1/HLA-DPB1/LAMTOR4/ATP6V1F/IFITM3/TMEM179B/SLC3A2/LAMTOR1/NDUFC2/MGST1/BLOC1S1/CD63/GLIPR1/GABARAPL2/MAP1LC3A/BST2/AP2S1/SYNGR1/ATP6V1G1/RAB2A/CFTR/LAMTOR5/YWHAB	33
GO:0015934	CC	GO:0015934	large ribosomal subunit	15/636	116/19559	5.38158e-06	5.22782e-05	3.91479e-05	MRPL20/MRPL33/MRPL47/MRPL36/MRPL22/RPL26L1/MRPL13/MRPL41/MRPL51/MRPL57/MRPL52/MRPL28/NDUFAB1/MRPL40/MRPL54	15
GO:0005686	CC	GO:0005686	U2 snRNP	7/636	24/19559	7.94291e-06	7.5806e-05	5.67665e-05	SNRPE/SF3B6/SNRPG/SF3B5/SNRPD1/SNRPB2/SNRPD2	7
GO:0030135	CC	GO:0030135	coated vesicle	25/636	298/19559	1.58786e-05	0.000148931	0.000111525	CNIH4/COL7A1/WNT5A/EREG/SAR1B/CD74/EDN1/HLA-DRA/HLA-DRB1/HLA-DPA1/HLA-DPB1/YIF1A/CTSC/SERPINA1/B2M/TMED3/CEMIP/ERGIC3/COPE/APOE/AP2S1/HLA-B/PDCD6/CFTR/LMAN2	25
GO:0034719	CC	GO:0034719	SMN-Sm protein complex	6/636	19/19559	2.18086e-05	0.000201083	0.000150578	SNRPE/SNRPG/SNRPF/SNRPD1/STRAP/SNRPD2	6
GO:0005583	CC	GO:0005583	fibrillar collagen trimer	5/636	12/19559	2.34409e-05	0.000205675	0.000154017	COL3A1/COL5A2/COL1A2/LUM/COL1A1	5
GO:0005751	CC	GO:0005751	mitochondrial respiratory chain complex IV	5/636	12/19559	2.34409e-05	0.000205675	0.000154017	NDUFA4/COX6A1/COX4I1/UQCRFS1/COX5A	5
GO:0098643	CC	GO:0098643	banded collagen fibril	5/636	12/19559	2.34409e-05	0.000205675	0.000154017	COL3A1/COL5A2/COL1A2/LUM/COL1A1	5
GO:0030669	CC	GO:0030669	clathrin-coated endocytic vesicle membrane	8/636	40/19559	3.66304e-05	0.000310269	0.000232341	WNT5A/CD74/HLA-DRA/HLA-DRB1/HLA-DPA1/HLA-DPB1/APOE/AP2S1	8
GO:0005687	CC	GO:0005687	U4 snRNP	5/636	13/19559	3.70726e-05	0.000310269	0.000232341	SNRPE/SNRPG/SNRPF/SNRPD1/SNRPD2	5
GO:0005688	CC	GO:0005688	U6 snRNP	5/636	13/19559	3.70726e-05	0.000310269	0.000232341	LSM3/LSM8/LSM7/LSM4/LSM5	5
GO:0005765	CC	GO:0005765	lysosomal membrane	28/636	375/19559	4.22557e-05	0.000343091	0.00025692	DDOST/LAMTOR2/ATRAID/TMEM165/CD74/HLA-DRA/HLA-DRB1/HLA-DMB/HLA-DMA/HLA-DPA1/HLA-DPB1/LAMTOR4/IFITM3/TMEM179B/SLC3A2/LAMTOR1/NDUFC2/MGST1/BLOC1S1/CD63/GLIPR1/BST2/AP2S1/SYNGR1/ATP6V1G1/RAB2A/CFTR/LAMTOR5	28
GO:0098852	CC	GO:0098852	lytic vacuole membrane	28/636	375/19559	4.22557e-05	0.000343091	0.00025692	DDOST/LAMTOR2/ATRAID/TMEM165/CD74/HLA-DRA/HLA-DRB1/HLA-DMB/HLA-DMA/HLA-DPA1/HLA-DPB1/LAMTOR4/IFITM3/TMEM179B/SLC3A2/LAMTOR1/NDUFC2/MGST1/BLOC1S1/CD63/GLIPR1/BST2/AP2S1/SYNGR1/ATP6V1G1/RAB2A/CFTR/LAMTOR5	28
GO:0005750	CC	GO:0005750	mitochondrial respiratory chain complex III	5/636	14/19559	5.61271e-05	0.000442509	0.000331368	UQCRH/UQCRQ/UQCRB/UQCRFS1/UQCR10	5
GO:0045275	CC	GO:0045275	respiratory chain complex III	5/636	14/19559	5.61271e-05	0.000442509	0.000331368	UQCRH/UQCRQ/UQCRB/UQCRFS1/UQCR10	5
GO:0005681	CC	GO:0005681	spliceosomal complex	18/636	192/19559	5.81179e-05	0.000451659	0.00033822	MAGOH/SNRPE/SF3B6/SNRPG/LSM3/SF3B5/LSM8/SNRPF/LGALS3/SNRPD1/SNRPB2/LSM7/LSM4/RBM8A/LSM5/SNRPD2/TXNL4A/SNU13	18
GO:0030660	CC	GO:0030660	Golgi-associated vesicle membrane	13/636	112/19559	7.13434e-05	0.000546631	0.000409339	SAR1B/CD74/HLA-DRA/HLA-DRB1/HLA-DPA1/HLA-DPB1/GJA1/B2M/TMED3/COPE/HLA-B/PDCD6/CFTR	13
GO:0005665	CC	GO:0005665	RNA polymerase II, core complex	5/636	15/19559	8.19422e-05	0.000619119	0.000463621	POLR2J/POLR2K/POLR2L/POLR2G/POLR2F	5
GO:0022624	CC	GO:0022624	proteasome accessory complex	6/636	24/19559	9.41655e-05	0.000701726	0.00052548	PSME2/PSMD7/PSMC5/ADRM1/PSMD8/PSMC4	6
GO:0035577	CC	GO:0035577	azurophil granule membrane	9/636	58/19559	9.84741e-05	0.000723918	0.000542098	DDOST/TMEM179B/LAMTOR1/NDUFC2/MGST1/CD63/GLIPR1/BST2/SYNGR1	9
GO:0030662	CC	GO:0030662	coated vesicle membrane	17/636	183/19559	0.000103631	0.000751671	0.000562881	WNT5A/EREG/SAR1B/CD74/HLA-DRA/HLA-DRB1/HLA-DPA1/HLA-DPB1/B2M/TMED3/CEMIP/COPE/APOE/AP2S1/HLA-B/PDCD6/CFTR	17
GO:0045334	CC	GO:0045334	clathrin-coated endocytic vesicle	9/636	59/19559	0.000112893	0.000808077	0.00060512	WNT5A/CD74/HLA-DRA/HLA-DRB1/HLA-DPA1/HLA-DPB1/CEMIP/APOE/AP2S1	9
GO:0005581	CC	GO:0005581	collagen trimer	11/636	87/19559	0.00011725	0.000817742	0.000612357	COL3A1/COL5A2/COL6A3/COL7A1/COL8A1/COL1A2/LUM/DCN/COL4A1/COL1A1/COL4A2	11
GO:0071013	CC	GO:0071013	catalytic step 2 spliceosome	11/636	87/19559	0.00011725	0.000817742	0.000612357	MAGOH/SNRPE/SF3B6/SNRPG/LSM3/SNRPF/SNRPD1/SNRPB2/LSM7/RBM8A/SNRPD2	11
GO:0005770	CC	GO:0005770	late endosome	22/636	278/19559	0.000119583	0.000823461	0.00061664	LAMTOR2/TMEM165/CD74/HLA-DRA/HLA-DRB1/HLA-DMB/HLA-DMA/GJA1/LAMTOR4/VPS28/CTSL/IFITM3/CHID1/LAMTOR1/CD63/VPS29/SNF8/MAP1LC3A/BST2/CHMP2A/MAP2K2/LAMTOR5	22
GO:0015935	CC	GO:0015935	small ribosomal subunit	10/636	74/19559	0.00013565	0.000922421	0.000690745	ISG15/MRPS15/MRPS21/MRPS18C/MRPS36/MRPS33/MCTS1/MRPS16/RPS27L/RPS10	10
GO:0012507	CC	GO:0012507	ER to Golgi transport vesicle membrane	9/636	62/19559	0.00016715	0.00112259	0.000840638	SAR1B/CD74/HLA-DRA/HLA-DRB1/HLA-DPA1/HLA-DPB1/B2M/HLA-B/PDCD6	9
GO:0031091	CC	GO:0031091	platelet alpha granule	11/636	91/19559	0.000176244	0.00116923	0.000875562	SERPINE2/SPARC/THBS2/HGF/TIMP1/MAGED2/SRGN/SERPINA1/SERPINA5/THBS1/ISLR	11
GO:0031902	CC	GO:0031902	late endosome membrane	14/636	140/19559	0.000192445	0.00126132	0.000944529	LAMTOR2/TMEM165/HLA-DRA/HLA-DRB1/HLA-DMB/HLA-DMA/LAMTOR4/VPS28/IFITM3/LAMTOR1/CD63/SNF8/CHMP2A/LAMTOR5	14
GO:0000314	CC	GO:0000314	organellar small ribosomal subunit	6/636	28/19559	0.000235943	0.00151003	0.00113077	MRPS15/MRPS21/MRPS18C/MRPS36/MRPS33/MRPS16	6
GO:0005763	CC	GO:0005763	mitochondrial small ribosomal subunit	6/636	28/19559	0.000235943	0.00151003	0.00113077	MRPS15/MRPS21/MRPS18C/MRPS36/MRPS33/MRPS16	6
GO:0071556	CC	GO:0071556	integral component of lumenal side of endoplasmic reticulum membrane	6/636	29/19559	0.000289382	0.00179054	0.00134083	CD74/HLA-DRA/HLA-DRB1/HLA-DPA1/HLA-DPB1/HLA-B	6
GO:0098553	CC	GO:0098553	lumenal side of endoplasmic reticulum membrane	6/636	29/19559	0.000289382	0.00179054	0.00134083	CD74/HLA-DRA/HLA-DRB1/HLA-DPA1/HLA-DPB1/HLA-B	6
GO:0031968	CC	GO:0031968	organelle outer membrane	18/636	218/19559	0.000289647	0.00179054	0.00134083	MCL1/PTGS2/ATP5MC3/GJA1/FIS1/ARMCX2/ACSL4/NUCB2/CISD1/PHB2/MGST1/IFI27/CYB5B/NME1/BAX/UBB/TOMM7/ATP5MC2	18
GO:0005793	CC	GO:0005793	endoplasmic reticulum-Golgi intermediate compartment	13/636	130/19559	0.000322619	0.00195662	0.00146519	RER1/CNIH4/COL7A1/LRPAP1/NUCB2/YIF1A/CTSC/SERPINA1/TMED3/ERGIC3/RAB2A/MYDGF/LMAN2	13
GO:0019867	CC	GO:0019867	outer membrane	18/636	220/19559	0.000323706	0.00195662	0.00146519	MCL1/PTGS2/ATP5MC3/GJA1/FIS1/ARMCX2/ACSL4/NUCB2/CISD1/PHB2/MGST1/IFI27/CYB5B/NME1/BAX/UBB/TOMM7/ATP5MC2	18
GO:0071007	CC	GO:0071007	U2-type catalytic step 2 spliceosome	6/636	30/19559	0.000351872	0.0021035	0.00157518	SNRPE/SNRPG/SNRPF/SNRPD1/SNRPB2/SNRPD2	6
GO:0005838	CC	GO:0005838	proteasome regulatory particle	5/636	21/19559	0.000472236	0.00279235	0.00209102	PSMD7/PSMC5/ADRM1/PSMD8/PSMC4	5
GO:0005766	CC	GO:0005766	primary lysosome	14/636	155/19559	0.0005486	0.00317488	0.00237747	DDOST/PRDX6/TMEM179B/LAMTOR1/NDUFC2/CTSC/MGST1/CD63/GLIPR1/TRAPPC1/BST2/FTL/SYNGR1/NPC2	14
GO:0042582	CC	GO:0042582	azurophil granule	14/636	155/19559	0.0005486	0.00317488	0.00237747	DDOST/PRDX6/TMEM179B/LAMTOR1/NDUFC2/CTSC/MGST1/CD63/GLIPR1/TRAPPC1/BST2/FTL/SYNGR1/NPC2	14
GO:0005741	CC	GO:0005741	mitochondrial outer membrane	16/636	192/19559	0.000558546	0.00319841	0.0023951	MCL1/ATP5MC3/GJA1/FIS1/ARMCX2/ACSL4/CISD1/PHB2/MGST1/IFI27/CYB5B/NME1/BAX/UBB/TOMM7/ATP5MC2	16
GO:0005682	CC	GO:0005682	U5 snRNP	5/636	22/19559	0.0005949	0.0033711	0.00252441	SNRPE/SNRPG/SNRPD1/SNRPD2/TXNL4A	5
GO:0042470	CC	GO:0042470	melanosome	11/636	105/19559	0.000616463	0.003422	0.00256253	PRDX1/ATP1B3/SLC3A2/CD63/ERP29/PPIB/BSG/SYNGR1/RAB2A/RAN/YWHAB	11
GO:0048770	CC	GO:0048770	pigment granule	11/636	105/19559	0.000616463	0.003422	0.00256253	PRDX1/ATP1B3/SLC3A2/CD63/ERP29/PPIB/BSG/SYNGR1/RAB2A/RAN/YWHAB	11
GO:0030176	CC	GO:0030176	integral component of endoplasmic reticulum membrane	14/636	158/19559	0.000664374	0.0036507	0.00273379	HSD11B1/SPCS1/RETREG1/CD74/HLA-DRA/HLA-DRB1/HLA-DPA1/HLA-DPB1/EMC7/B2M/SELENOS/ERGIC3/HLA-B/EMC6	14
GO:0101002	CC	GO:0101002	ficolin-1-rich granule	12/636	124/19559	0.000727841	0.00392025	0.00293564	PSMA5/ILF2/TNFAIP6/PSMB1/PSMA2/PRDX4/PSMB7/GSTP1/SERPINA1/SRP14/PSMD7/CSTB	12
GO:1904813	CC	GO:1904813	ficolin-1-rich granule lumen	12/636	124/19559	0.000727841	0.00392025	0.00293564	PSMA5/ILF2/TNFAIP6/PSMB1/PSMA2/PRDX4/PSMB7/GSTP1/SERPINA1/SRP14/PSMD7/CSTB	12
GO:0031904	CC	GO:0031904	endosome lumen	6/636	35/19559	0.000838022	0.00446945	0.0033469	CTSK/LRPAP1/PDLIM4/CTSL/CD63/B2M	6
GO:0030666	CC	GO:0030666	endocytic vesicle membrane	14/636	164/19559	0.000958772	0.00506381	0.00379198	ATP6V0B/WNT5A/CD74/ATP6V0E1/HLA-DRA/HLA-DRB1/HLA-DPA1/HLA-DPB1/B2M/APOE/AP2S1/HLA-B/RAB34/UBB	14
GO:0098576	CC	GO:0098576	lumenal side of membrane	6/636	36/19559	0.000978332	0.00511743	0.00383213	CD74/HLA-DRA/HLA-DRB1/HLA-DPA1/HLA-DPB1/HLA-B	6
GO:0031227	CC	GO:0031227	intrinsic component of endoplasmic reticulum membrane	14/636	166/19559	0.00107854	0.00558788	0.00418442	HSD11B1/SPCS1/RETREG1/CD74/HLA-DRA/HLA-DRB1/HLA-DPA1/HLA-DPB1/EMC7/B2M/SELENOS/ERGIC3/HLA-B/EMC6	14
GO:0033290	CC	GO:0033290	eukaryotic 48S preinitiation complex	4/636	15/19559	0.0011354	0.00577563	0.00432502	EIF3M/EIF3G/EIF3K/EIF3I	4
GO:0005685	CC	GO:0005685	U1 snRNP	6/636	37/19559	0.00113602	0.00577563	0.00432502	SNRPE/SNRPG/SNRPF/SNRPD1/SNRPB2/SNRPD2	6
GO:0031093	CC	GO:0031093	platelet alpha granule lumen	8/636	67/19559	0.00143977	0.00725216	0.0054307	SPARC/HGF/TIMP1/MAGED2/SRGN/SERPINA1/THBS1/ISLR	8
GO:0030665	CC	GO:0030665	clathrin-coated vesicle membrane	11/636	118/19559	0.00162189	0.00809455	0.00606151	WNT5A/EREG/CD74/HLA-DRA/HLA-DRB1/HLA-DPA1/HLA-DPB1/CEMIP/APOE/AP2S1/CFTR	11
GO:0005852	CC	GO:0005852	eukaryotic translation initiation factor 3 complex	4/636	17/19559	0.00187988	0.00921311	0.00689914	EIF3M/EIF3G/EIF3K/EIF3I	4
GO:0016282	CC	GO:0016282	eukaryotic 43S preinitiation complex	4/636	17/19559	0.00187988	0.00921311	0.00689914	EIF3M/EIF3G/EIF3K/EIF3I	4
GO:0005604	CC	GO:0005604	basement membrane	10/636	103/19559	0.00192371	0.00934375	0.00699697	NID1/COL7A1/COL8A1/SPARC/THBS2/TIMP1/COL4A1/FBLN1/COL4A2/TGFBI	10
GO:0070993	CC	GO:0070993	translation preinitiation complex	4/636	18/19559	0.00235539	0.0113392	0.00849126	EIF3M/EIF3G/EIF3K/EIF3I	4
GO:0009295	CC	GO:0009295	nucleoid	6/636	43/19559	0.00252695	0.0119536	0.0089513	UQCC2/SSBP1/MPG/TUFM/ATP5F1B/SLC25A5	6
GO:0042645	CC	GO:0042645	mitochondrial nucleoid	6/636	43/19559	0.00252695	0.0119536	0.0089513	UQCC2/SSBP1/MPG/TUFM/ATP5F1B/SLC25A5	6
GO:0033116	CC	GO:0033116	endoplasmic reticulum-Golgi intermediate compartment membrane	8/636	75/19559	0.00297051	0.0139307	0.0104318	COL7A1/YIF1A/CTSC/SERPINA1/TMED3/ERGIC3/RAB2A/LMAN2	8
GO:0016591	CC	GO:0016591	RNA polymerase II, holoenzyme	8/636	79/19559	0.00410378	0.0190808	0.0142885	GTF2H5/POLR2J/POLR2K/POLR2L/TAF10/POLR2G/GTF2A2/POLR2F	8
GO:0042827	CC	GO:0042827	platelet dense granule	4/636	21/19559	0.00426434	0.0196593	0.0147217	ECM1/SELENOP/RARRES2/CD63	4
GO:0008180	CC	GO:0008180	COP9 signalosome	5/636	36/19559	0.00585702	0.0267749	0.0200501	COPS9/STOML2/DYNLL1/ATP5F1A/BASP1	5
GO:0070820	CC	GO:0070820	tertiary granule	12/636	164/19559	0.00745517	0.0337968	0.0253083	ILF2/LAMTOR2/TNFAIP6/CXCL1/TMEM179B/LAMTOR1/DYNLL1/LGALS3/B2M/CSTB/PLAU/CYSTM1	12
GO:0005736	CC	GO:0005736	RNA polymerase I complex	3/636	13/19559	0.00766972	0.0344821	0.0258215	POLR2K/POLR2L/POLR2F	3
GO:0031301	CC	GO:0031301	integral component of organelle membrane	21/636	367/19559	0.00913954	0.0407533	0.0305177	RER1/HSD11B1/SPCS1/RETREG1/CD74/HLA-DRA/HLA-DRB1/HLA-DPA1/HLA-DPB1/FIS1/YIF1A/SLC25A3/EMC7/B2M/SELENOS/ERGIC3/PET100/CHCHD10/SYNGR1/HLA-B/EMC6	21
GO:0031089	CC	GO:0031089	platelet dense granule lumen	3/636	14/19559	0.00952842	0.042142	0.0315576	ECM1/SELENOP/RARRES2	3
GO:0033176	CC	GO:0033176	proton-transporting V-type ATPase complex	4/636	27/19559	0.0107232	0.0470435	0.035228	ATP6V0B/ATP6V0E1/ATP6V1F/ATP6V1G1	4
GO:0005775	CC	GO:0005775	vacuolar lumen	12/636	173/19559	0.0111507	0.0485279	0.0363396	CTSK/PRDX6/CD74/BGN/CTSL/CHID1/CTSC/LUM/DCN/TRAPPC1/FTL/NPC2	12
GO:0030008	CC	GO:0030008	TRAPP complex	3/636	15/19559	0.0116267	0.0498344	0.0373179	TRAPPC4/TRAPPC2L/TRAPPC1	3
GO:0030667	CC	GO:0030667	secretory granule membrane	18/636	306/19559	0.0116341	0.0498344	0.0373179	DDOST/LAMTOR2/SPARC/TMEM179B/LAMTOR1/NDUFC2/MGST1/CD63/GLIPR1/DYNLL1/LGALS3/SERPINA5/BSG/BST2/SYNGR1/HLA-B/PLAU/CYSTM1	18
GO:0003954	MF	GO:0003954	NADH dehydrogenase activity	25/627	46/18352	4.84191e-25	1.14592e-22	9.7178e-23	NDUFS5/NDUFS2/NDUFB3/NDUFB5/NDUFS6/NDUFA4/NDUFB2/NDUFB6/NDUFS3/NDUFS8/NDUFC2/NDUFB8/NDUFA12/NDUFB1/NDUFB10/NDUFAB1/NDUFV2/NDUFS7/NDUFB7/NDUFA13/NDUFA3/NDUFA6/NDUFA1/NDUFB4/NDUFA2	25
GO:0008137	MF	GO:0008137	NADH dehydrogenase (ubiquinone) activity	25/627	46/18352	4.84191e-25	1.14592e-22	9.7178e-23	NDUFS5/NDUFS2/NDUFB3/NDUFB5/NDUFS6/NDUFA4/NDUFB2/NDUFB6/NDUFS3/NDUFS8/NDUFC2/NDUFB8/NDUFA12/NDUFB1/NDUFB10/NDUFAB1/NDUFV2/NDUFS7/NDUFB7/NDUFA13/NDUFA3/NDUFA6/NDUFA1/NDUFB4/NDUFA2	25
GO:0050136	MF	GO:0050136	NADH dehydrogenase (quinone) activity	25/627	46/18352	4.84191e-25	1.14592e-22	9.7178e-23	NDUFS5/NDUFS2/NDUFB3/NDUFB5/NDUFS6/NDUFA4/NDUFB2/NDUFB6/NDUFS3/NDUFS8/NDUFC2/NDUFB8/NDUFA12/NDUFB1/NDUFB10/NDUFAB1/NDUFV2/NDUFS7/NDUFB7/NDUFA13/NDUFA3/NDUFA6/NDUFA1/NDUFB4/NDUFA2	25
GO:0016655	MF	GO:0016655	oxidoreductase activity, acting on NAD(P)H, quinone or similar compound as acceptor	27/627	61/18352	7.81657e-24	1.38744e-21	1.1766e-21	NDUFS5/NDUFS2/NDUFB3/NDUFB5/NDUFS6/NDUFA4/NDUFB2/NDUFB6/NDUFS3/NDUFS8/NDUFC2/AKR1C3/NDUFB8/NDUFA12/NDUFB1/NDUFB10/NDUFAB1/NQO1/NDUFV2/NDUFS7/NDUFB7/NDUFA13/NDUFA3/NDUFA6/NDUFA1/NDUFB4/NDUFA2	27
GO:0016651	MF	GO:0016651	oxidoreductase activity, acting on NAD(P)H	31/627	109/18352	2.13609e-20	3.03324e-18	2.5723e-18	NDUFS5/NDUFS2/NDUFB3/NDUFB5/NDUFS6/NDUFA4/NDUFB2/AIFM1/NDUFB6/TXN/NDUFS3/NDUFS8/NDUFC2/AKR1C3/NDUFB8/PRDX3/NDUFA12/NDUFB1/NDUFB10/NDUFAB1/NQO1/NDUFV2/NDUFS7/NDUFB7/NDUFA13/NDUFA3/NDUFA6/NDUFA1/NDUFB4/NDUFA2/TXNDC17	31
GO:0015078	MF	GO:0015078	proton transmembrane transporter activity	31/627	127/18352	2.85735e-18	3.38119e-16	2.86737e-16	ATP6V0B/ATP5PB/COX7A2L/COX5B/ATP5MC3/ATP6V0E1/COX7A2/NDUFA4/ATP5MF/ATP6V1F/COX7B/COX6C/ATP5MG/SLC25A3/COX6A1/COX4I1/ATP5MC1/ATP5F1A/ATP5F1E/ATP5F1D/COX6B1/COX7A1/ATP5PF/ATP5PO/ATP6V1G1/ATP5F1B/COX5A/COX8A/ATP5ME/ATP5F1C/ATP5MC2	31
GO:0009055	MF	GO:0009055	electron transfer activity	29/627	111/18352	4.76821e-18	4.83632e-16	4.10138e-16	UQCRH/NDUFS2/COX7A2L/COX5B/ADH5/NDUFS6/GLRX/UQCRQ/COX7A2/NDUFA4/CYCS/AKR1B1/COX7B/COX6C/NDUFS3/NDUFA12/ALDH2/COX6A1/CYB5B/COX4I1/NDUFV2/UQCR11/UQCRFS1/COX6B1/COX7A1/ETFB/UQCR10/COX5A/COX8A	29
GO:0046933	MF	GO:0046933	proton-transporting ATP synthase activity, rotational mechanism	14/627	19/18352	2.54409e-17	2.25788e-15	1.91477e-15	ATP5PB/ATP5MC3/ATP5MF/ATP5MG/ATP5MC1/ATP5F1A/ATP5F1E/ATP5F1D/ATP5PF/ATP5PO/ATP5F1B/ATP5ME/ATP5F1C/ATP5MC2	14
GO:0004298	MF	GO:0004298	threonine-type endopeptidase activity	13/627	21/18352	1.21034e-14	9.54828e-13	8.09728e-13	PSMB2/PSMA5/PSMB4/PSMB1/PSMA2/PSMB7/PSMA1/PSMB5/PSMA3/PSMA4/PSMB6/PSMB3/PSMA7	13
GO:0015252	MF	GO:0015252	proton channel activity	14/627	26/18352	1.69285e-14	1.20192e-12	1.01927e-12	ATP5PB/ATP5MC3/ATP5MF/ATP5MG/ATP5MC1/ATP5F1A/ATP5F1E/ATP5F1D/ATP5PF/ATP5PO/ATP5F1B/ATP5ME/ATP5F1C/ATP5MC2	14
GO:0070003	MF	GO:0070003	threonine-type peptidase activity	14/627	31/18352	3.96785e-13	2.56107e-11	2.17187e-11	PSMB2/PSMA5/PSMB4/PSMB1/PSMA2/PSMB7/PSMA1/ASRGL1/PSMB5/PSMA3/PSMA4/PSMB6/PSMB3/PSMA7	14
GO:0016209	MF	GO:0016209	antioxidant activity	20/627	86/18352	7.72424e-12	4.57018e-10	3.87567e-10	PARK7/PRDX1/MGST3/PRDX6/PTGS2/MGST2/GPX3/GSTK1/PRDX4/TXN/GSTP1/GSTO1/PRDX3/MGST1/SELENOS/NQO1/PRDX2/APOE/SOD1/TXNDC17	20
GO:0004129	MF	GO:0004129	cytochrome-c oxidase activity	12/627	28/18352	4.20252e-11	1.98919e-09	1.6869e-09	COX7A2L/COX5B/COX7A2/NDUFA4/COX7B/COX6C/COX6A1/COX4I1/COX6B1/COX7A1/COX5A/COX8A	12
GO:0015002	MF	GO:0015002	heme-copper terminal oxidase activity	12/627	28/18352	4.20252e-11	1.98919e-09	1.6869e-09	COX7A2L/COX5B/COX7A2/NDUFA4/COX7B/COX6C/COX6A1/COX4I1/COX6B1/COX7A1/COX5A/COX8A	12
GO:0016676	MF	GO:0016676	oxidoreductase activity, acting on a heme group of donors, oxygen as acceptor	12/627	28/18352	4.20252e-11	1.98919e-09	1.6869e-09	COX7A2L/COX5B/COX7A2/NDUFA4/COX7B/COX6C/COX6A1/COX4I1/COX6B1/COX7A1/COX5A/COX8A	12
GO:0016675	MF	GO:0016675	oxidoreductase activity, acting on a heme group of donors	12/627	29/18352	6.94761e-11	3.083e-09	2.61449e-09	COX7A2L/COX5B/COX7A2/NDUFA4/COX7B/COX6C/COX6A1/COX4I1/COX6B1/COX7A1/COX5A/COX8A	12
GO:0005201	MF	GO:0005201	extracellular matrix structural constituent	25/627	169/18352	6.67934e-10	2.78961e-08	2.36569e-08	ECM1/DPT/CHI3L1/NID1/COL3A1/COL5A2/COL6A3/COL7A1/COL8A1/IGFBP7/SPARC/THBS2/TFPI2/COL1A2/PCOLCE/BGN/LUM/DCN/COL4A1/THBS1/MFAP4/COL1A1/FBLN1/COL4A2/TGFBI	25
GO:0016684	MF	GO:0016684	oxidoreductase activity, acting on peroxide as acceptor	14/627	56/18352	3.94166e-09	1.55477e-07	1.3185e-07	PARK7/PRDX1/MGST3/PRDX6/PTGS2/MGST2/GPX3/GSTK1/PRDX4/GSTP1/PRDX3/MGST1/PRDX2/TXNDC17	14
GO:0004601	MF	GO:0004601	peroxidase activity	13/627	52/18352	1.42287e-08	5.31703e-07	4.50903e-07	PRDX1/MGST3/PRDX6/PTGS2/MGST2/GPX3/GSTK1/PRDX4/GSTP1/PRDX3/MGST1/PRDX2/TXNDC17	13
GO:0015077	MF	GO:0015077	monovalent inorganic cation transmembrane transporter activity	33/627	381/18352	1.0314e-06	3.66145e-05	3.10504e-05	ATP6V0B/ATP5PB/COX7A2L/COX5B/ATP5MC3/ATP1B3/ATP6V0E1/COX7A2/NDUFA4/ATP5MF/ATP6V1F/COX7B/COX6C/SLC3A2/ATP5MG/SLC25A3/COX6A1/COX4I1/ATP5MC1/ATP5F1A/ATP5F1E/ATP5F1D/COX6B1/COX7A1/ATP5PF/ATP5PO/ATP6V1G1/ATP5F1B/COX5A/COX8A/ATP5ME/ATP5F1C/ATP5MC2	33
GO:0061134	MF	GO:0061134	peptidase regulator activity	23/627	229/18352	4.00427e-06	0.000129824	0.000110095	SERPINE2/COL6A3/COL7A1/SPOCK1/TFPI2/PCOLCE/TIMP1/BEX3/CTSC/CARD16/PRDX3/PEBP1/PSME2/SERPINA1/SERPINA5/RPS27L/SERPINB2/SLPI/WFDC2/ADRM1/BST2/FBLN1/CSTB	23
GO:0004602	MF	GO:0004602	glutathione peroxidase activity	7/627	21/18352	4.0227e-06	0.000129824	0.000110095	MGST3/PRDX6/MGST2/GPX3/GSTK1/GSTP1/MGST1	7
GO:0003735	MF	GO:0003735	structural constituent of ribosome	21/627	202/18352	6.10599e-06	0.000188489	0.000159846	MRPL20/MRPS15/MRPS21/MRPL33/MRPL47/MRPS18C/MRPL36/MRPS36/MRPL22/RPL26L1/MRPS33/MRPL13/MRPL41/MRPS16/MRPL51/MRPL57/MRPL52/RPS27L/MRPL28/MRPL54/RPS10	21
GO:0030020	MF	GO:0030020	extracellular matrix structural constituent conferring tensile strength	9/627	41/18352	7.88017e-06	0.000233122	0.000197696	COL3A1/COL5A2/COL6A3/COL7A1/COL8A1/COL1A2/COL4A1/COL1A1/COL4A2	9
GO:0023026	MF	GO:0023026	MHC class II protein complex binding	6/627	16/18352	9.27761e-06	0.000263484	0.000223444	CD74/HLA-DRA/HLA-DRB1/HLA-DMB/HLA-DMA/CD81	6
GO:0016679	MF	GO:0016679	oxidoreductase activity, acting on diphenols and related substances as donors	5/627	10/18352	1.00111e-05	0.000273381	0.000231837	UQCRH/UQCRQ/UQCR11/UQCRFS1/UQCR10	5
GO:0048407	MF	GO:0048407	platelet-derived growth factor binding	5/627	11/18352	1.78373e-05	0.000462717	0.000392401	COL3A1/PDGFRA/COL1A2/COL4A1/COL1A1	5
GO:0002020	MF	GO:0002020	protease binding	16/627	137/18352	1.8248e-05	0.000462717	0.000392401	PARK7/ECM1/COL3A1/SUMO1/COL1A2/TIMP1/CARD16/SERPINA1/SERPINA5/SELENOS/COL1A1/ADRM1/NDUFS7/IL1R1/TNFAIP3/CSTB	16
GO:0050840	MF	GO:0050840	extracellular matrix binding	10/627	57/18352	2.04354e-05	0.000500315	0.000424285	ECM1/NID1/SPP1/SPARC/BGN/CD248/DCN/LGALS3/THBS1/TGFBI	10
GO:0005518	MF	GO:0005518	collagen binding	11/627	70/18352	2.3491e-05	0.000555954	0.000471469	CTSK/NID1/SPARC/PCOLCE/CTSL/LUM/DCN/THBS1/PPIB/MRC2/TGFBI	11
GO:0031386	MF	GO:0031386	protein tag	5/627	13/18352	4.69358e-05	0.00107498	0.000911622	ISG15/SUMO1/NEDD8/UBL5/UBB	5
GO:0016874	MF	GO:0016874	ligase activity	17/627	165/18352	5.16536e-05	0.00114606	0.000971903	ATP5PB/SUCLG1/ATP5MC3/ATP5MF/ACSL4/ATP5MG/RIMKLB/ATP5MC1/ATP5F1A/ATP5F1E/ATP5F1D/ATP5PF/ATP5PO/ATP5F1B/ATP5ME/ATP5F1C/ATP5MC2	17
GO:0061135	MF	GO:0061135	endopeptidase regulator activity	18/627	192/18352	0.00010797	0.00232299	0.00196997	SERPINE2/COL6A3/COL7A1/SPOCK1/TFPI2/TIMP1/CARD16/PRDX3/PEBP1/PSME2/SERPINA1/SERPINA5/SERPINB2/SLPI/WFDC2/ADRM1/BST2/CSTB	18
GO:0017070	MF	GO:0017070	U6 snRNA binding	5/627	16/18352	0.000146266	0.00305438	0.00259022	LSM3/LSM8/LSM7/LSM4/EIF5A	5
GO:0004364	MF	GO:0004364	glutathione transferase activity	6/627	25/18352	0.000157772	0.00311161	0.00263875	GSTM3/MGST2/GSTK1/GSTP1/GSTO1/MGST1	6
GO:0023023	MF	GO:0023023	MHC protein complex binding	6/627	25/18352	0.000157772	0.00311161	0.00263875	CD74/HLA-DRA/HLA-DRB1/HLA-DMB/HLA-DMA/CD81	6
GO:0001968	MF	GO:0001968	fibronectin binding	6/627	27/18352	0.0002488	0.00477428	0.00404876	CTSK/IGFBP5/CTSL/THBS1/FBLN1/IGFBP6	6
GO:0003755	MF	GO:0003755	peptidyl-prolyl cis-trans isomerase activity	7/627	38/18352	0.000263489	0.00492308	0.00417495	PPIC/PIN4/FKBP2/FKBP11/FKBP3/PPIB/FKBP1A	7
GO:0016504	MF	GO:0016504	peptidase activator activity	7/627	40/18352	0.0003669	0.00667946	0.00566442	PCOLCE/BEX3/CTSC/PSME2/RPS27L/ADRM1/FBLN1	7
GO:0016859	MF	GO:0016859	cis-trans isomerase activity	7/627	41/18352	0.000429562	0.00762472	0.00646604	PPIC/PIN4/FKBP2/FKBP11/FKBP3/PPIB/FKBP1A	7
GO:0017069	MF	GO:0017069	snRNA binding	8/627	54/18352	0.000461132	0.00798546	0.00677195	LSM3/LSM8/ISG20/SNRPB2/LSM7/LSM4/EIF5A/SNU13	8
GO:0004867	MF	GO:0004867	serine-type endopeptidase inhibitor activity	11/627	98/18352	0.000513737	0.00868461	0.00736486	SERPINE2/COL6A3/COL7A1/SPOCK1/TFPI2/PEBP1/SERPINA1/SERPINA5/SERPINB2/SLPI/WFDC2	11
GO:0043295	MF	GO:0043295	glutathione binding	4/627	12/18352	0.000536565	0.00885957	0.00751323	GSTM3/MGST2/GSTP1/MGST1	4
GO:0004866	MF	GO:0004866	endopeptidase inhibitor activity	16/627	183/18352	0.00055933	0.00902555	0.00765399	SERPINE2/COL6A3/COL7A1/SPOCK1/TFPI2/TIMP1/CARD16/PRDX3/PEBP1/SERPINA1/SERPINA5/SERPINB2/SLPI/WFDC2/BST2/CSTB	16
GO:0016765	MF	GO:0016765	transferase activity, transferring alkyl or aryl (other than methyl) groups	8/627	56/18352	0.000593019	0.00935651	0.00793466	GSTM3/FDPS/MGST2/GSTK1/FDFT1/GSTP1/GSTO1/MGST1	8
GO:0033218	MF	GO:0033218	amide binding	26/627	381/18352	0.000681027	0.0105115	0.00891413	GSTM3/DBI/RAMP1/TMEM158/LRPAP1/MGST2/PPIC/CD74/HLA-DRA/HLA-DRB1/HLA-DPA1/HLA-DPB1/INHBA/FKBP2/GSTP1/PHB2/MGST1/FKBP3/SRP14/PPIB/CEMIP/KPNA2/FKBP1A/APOE/HLA-B/PLA2G4A	26
GO:0031994	MF	GO:0031994	insulin-like growth factor I binding	4/627	13/18352	0.000754179	0.0111556	0.00946031	IGFBP5/IGFBP1/IGFBP4/IGFBP6	4
GO:1900750	MF	GO:1900750	oligopeptide binding	4/627	13/18352	0.000754179	0.0111556	0.00946031	GSTM3/MGST2/GSTP1/MGST1	4
GO:0019838	MF	GO:0019838	growth factor binding	13/627	136/18352	0.000788317	0.011276	0.00956243	COL3A1/IGFBP5/PDGFRA/IGFBP7/IGFBP1/COL1A2/SEC61B/COL4A1/THBS1/IGFBP4/COL1A1/IL1R1/IGFBP6	13
GO:0030414	MF	GO:0030414	peptidase inhibitor activity	16/627	189/18352	0.000794083	0.011276	0.00956243	SERPINE2/COL6A3/COL7A1/SPOCK1/TFPI2/TIMP1/CARD16/PRDX3/PEBP1/SERPINA1/SERPINA5/SERPINB2/SLPI/WFDC2/BST2/CSTB	16
GO:0051117	MF	GO:0051117	ATPase binding	10/627	88/18352	0.0008283	0.0115312	0.0097789	ATP5IF1/ATP1B3/ATOX1/ABCA1/UBXN1/SELENOS/GABARAPL2/SDF2L1/ATP6V1G1/SNU13	10
GO:0090079	MF	GO:0090079	translation regulator activity, nucleic acid binding	11/627	109/18352	0.00125628	0.0171531	0.0145465	MCTS1/EIF3M/RPS27L/TUFM/C1QBP/EIF3G/EIF3K/EIF5A/EIF4A1/EIF3I/EEF1B2	11
GO:0008083	MF	GO:0008083	growth factor activity	14/627	162/18352	0.00135592	0.0181642	0.0154039	CXCL1/EREG/FGF2/INHBA/HGF/TIMP1/MDK/DKK1/FGF7/CSF3/CLEC11A/IL11/MANF/GDF15	14
GO:0004857	MF	GO:0004857	enzyme inhibitor activity	25/627	383/18352	0.00159234	0.0209364	0.0177548	ATP5IF1/CDC42SE1/SERPINE2/COL6A3/COL7A1/ANXA5/SPOCK1/TFPI2/TIMP1/ARL2/CARD16/PRDX3/PEBP1/SPRY2/LGALS3/SERPINA1/SERPINA5/SERPINB2/PKIG/SLPI/WFDC2/OAZ1/BST2/CSTB/ANXA1	25
GO:0008135	MF	GO:0008135	translation factor activity, RNA binding	9/627	84/18352	0.00225285	0.0290822	0.0246627	MCTS1/EIF3M/TUFM/EIF3G/EIF3K/EIF5A/EIF4A1/EIF3I/EEF1B2	9
GO:0019829	MF	GO:0019829	ATPase-coupled cation transmembrane transporter activity	7/627	54/18352	0.00230842	0.0292674	0.0248198	ATP6V0B/ATP1B3/ATP6V0E1/ATP6V1F/ATP2B1/ATP6V1G1/ATP5F1B	7
GO:0004175	MF	GO:0004175	endopeptidase activity	27/627	440/18352	0.00255018	0.0317654	0.0269382	PSMB2/PSMA5/CTSK/PSMB4/CFI/PSMB1/PSMA2/HGF/CTSL/PSMB7/MMP26/PSMA1/CTSC/MMP7/MMP1/MMP3/C1R/PSMB5/PSMA3/PSMA4/SEC11A/MMP2/PSMB6/PSMB3/PSMA7/PLAT/PLAU	27
GO:0042379	MF	GO:0042379	chemokine receptor binding	8/627	70/18352	0.00259729	0.0317944	0.0269628	CNIH4/STAT1/CXCL8/CXCL1/CXCL3/CXCL2/DEFB1/CCL2	8
GO:0005539	MF	GO:0005539	glycosaminoglycan binding	17/627	232/18352	0.00266128	0.0320255	0.0271588	TNFAIP6/SERPINE2/LRPAP1/FGF2/THBS2/PCOLCE/BGN/MDK/MMP7/DCN/SERPINA5/THBS1/FGF7/CEMIP/C1QBP/APOE/PDCD5	17
GO:0016616	MF	GO:0016616	oxidoreductase activity, acting on the CH-OH group of donors, NAD or NADP as acceptor	11/627	120/18352	0.00271663	0.0320589	0.0271871	HSD11B1/MDH1/ADH5/BDH2/HMGCR/MDH2/AKR1B1/HSD17B10/AKR1C3/LDHB/RDH10	11
GO:0005520	MF	GO:0005520	insulin-like growth factor binding	5/627	29/18352	0.00275436	0.0320589	0.0271871	IGFBP5/IGFBP7/IGFBP1/IGFBP4/IGFBP6	5
GO:0045236	MF	GO:0045236	CXCR chemokine receptor binding	4/627	18/18352	0.00281747	0.0322645	0.0273615	CXCL8/CXCL1/CXCL3/CXCL2	4
GO:0042625	MF	GO:0042625	ATPase-coupled ion transmembrane transporter activity	7/627	58/18352	0.00348607	0.0392875	0.0333172	ATP6V0B/ATP1B3/ATP6V0E1/ATP6V1F/ATP2B1/ATP6V1G1/ATP5F1B	7
GO:0009678	MF	GO:0009678	pyrophosphate hydrolysis-driven proton transmembrane transporter activity	5/627	31/18352	0.00372581	0.0406973	0.0345127	ATP6V0B/ATP6V0E1/ATP6V1F/ATP6V1G1/ATP5F1B	5
GO:0042605	MF	GO:0042605	peptide antigen binding	5/627	31/18352	0.00372581	0.0406973	0.0345127	HLA-DRA/HLA-DRB1/HLA-DPA1/HLA-DPB1/HLA-B	5
GO:0016667	MF	GO:0016667	oxidoreductase activity, acting on a sulfur group of donors	7/627	59/18352	0.00384141	0.0413243	0.0350445	GLRX/GSTK1/TXN/MSRB2/GSTO1/PRDX3/TXNDC17	7
GO:0032395	MF	GO:0032395	MHC class II receptor activity	3/627	10/18352	0.00397915	0.0414705	0.0351684	HLA-DRA/HLA-DRB1/HLA-DPA1	3
GO:0140104	MF	GO:0140104	molecular carrier activity	3/627	10/18352	0.00397915	0.0414705	0.0351684	PARK7/ATOX1/NDUFAB1	3
GO:1901681	MF	GO:1901681	sulfur compound binding	18/627	262/18352	0.00403023	0.0414705	0.0351684	GSTM3/DBI/SERPINE2/LRPAP1/FGF2/MGST2/THBS2/PCOLCE/MDK/GSTP1/MMP7/MGST1/SERPINA5/THBS1/FGF7/APOE/PRMT1/PDCD5	18
GO:0044769	MF	GO:0044769	ATPase activity, coupled to transmembrane movement of ions, rotational mechanism	4/627	20/18352	0.00422592	0.0422592	0.0358373	ATP6V0B/ATP6V0E1/ATP6V1F/ATP5F1B	4
GO:0046961	MF	GO:0046961	proton-transporting ATPase activity, rotational mechanism	4/627	20/18352	0.00422592	0.0422592	0.0358373	ATP6V0B/ATP6V0E1/ATP6V1F/ATP5F1B	4
GO:0042277	MF	GO:0042277	peptide binding	20/627	308/18352	0.00474093	0.0467508	0.0396464	GSTM3/RAMP1/TMEM158/LRPAP1/MGST2/PPIC/CD74/HLA-DRA/HLA-DRB1/HLA-DPA1/HLA-DPB1/INHBA/GSTP1/MGST1/SRP14/PPIB/CEMIP/KPNA2/APOE/HLA-B	20
GO:0016614	MF	GO:0016614	oxidoreductase activity, acting on CH-OH group of donors	11/627	130/18352	0.0050185	0.04881	0.0413927	HSD11B1/MDH1/ADH5/BDH2/HMGCR/MDH2/AKR1B1/HSD17B10/AKR1C3/LDHB/RDH10	11

## Sheet: unciliated-down
(relative to Fig.S7b,e )
	ONTOLOGY	ID	Description	GeneRatio	BgRatio	pvalue	p.adjust	qvalue	geneID	Count
GO:0001666	BP	GO:0001666	response to hypoxia	26/154	359/18866	1.62814e-17	4.74114e-14	4.09434e-14	ENO1/SLC2A1/ATP1B1/CXCR4/PLOD2/VEGFA/HILPDA/PGK1/BNIP3L/NDRG1/CA9/LDHA/DDIT4/BNIP3/EGLN3/ERO1A/PKM/ANGPTL4/NPEPPS/FAM162A/AK4/RBPJ/STC2/RORA/FOXO3/EIF4EBP1	26
GO:0036293	BP	GO:0036293	response to decreased oxygen levels	26/154	371/18866	3.64423e-17	5.306e-14	4.58214e-14	ENO1/SLC2A1/ATP1B1/CXCR4/PLOD2/VEGFA/HILPDA/PGK1/BNIP3L/NDRG1/CA9/LDHA/DDIT4/BNIP3/EGLN3/ERO1A/PKM/ANGPTL4/NPEPPS/FAM162A/AK4/RBPJ/STC2/RORA/FOXO3/EIF4EBP1	26
GO:0070482	BP	GO:0070482	response to oxygen levels	26/154	396/18866	1.78142e-16	1.72916e-13	1.49327e-13	ENO1/SLC2A1/ATP1B1/CXCR4/PLOD2/VEGFA/HILPDA/PGK1/BNIP3L/NDRG1/CA9/LDHA/DDIT4/BNIP3/EGLN3/ERO1A/PKM/ANGPTL4/NPEPPS/FAM162A/AK4/RBPJ/STC2/RORA/FOXO3/EIF4EBP1	26
GO:0071456	BP	GO:0071456	cellular response to hypoxia	18/154	208/18866	9.77673e-14	7.11746e-11	6.14647e-11	ENO1/VEGFA/HILPDA/PGK1/BNIP3L/NDRG1/CA9/BNIP3/EGLN3/ERO1A/NPEPPS/FAM162A/AK4/RBPJ/STC2/RORA/FOXO3/EIF4EBP1	18
GO:0036294	BP	GO:0036294	cellular response to decreased oxygen levels	18/154	218/18866	2.202e-13	1.28244e-10	1.10749e-10	ENO1/VEGFA/HILPDA/PGK1/BNIP3L/NDRG1/CA9/BNIP3/EGLN3/ERO1A/NPEPPS/FAM162A/AK4/RBPJ/STC2/RORA/FOXO3/EIF4EBP1	18
GO:0071453	BP	GO:0071453	cellular response to oxygen levels	18/154	235/18866	7.98216e-13	3.87401e-10	3.3455e-10	ENO1/VEGFA/HILPDA/PGK1/BNIP3L/NDRG1/CA9/BNIP3/EGLN3/ERO1A/NPEPPS/FAM162A/AK4/RBPJ/STC2/RORA/FOXO3/EIF4EBP1	18
GO:0046031	BP	GO:0046031	ADP metabolic process	13/154	124/18866	2.69601e-11	9.30448e-09	8.03514e-09	ENO1/PGK1/LDHA/PFKP/DDIT4/TPI1/ENO2/PKM/APP/GPI/ALDOA/PFKFB3/AK4	13
GO:0006735	BP	GO:0006735	NADH regeneration	8/154	27/18866	3.19522e-11	9.30448e-09	8.03514e-09	ENO1/PGK1/PFKP/TPI1/ENO2/PKM/GPI/ALDOA	8
GO:0061621	BP	GO:0061621	canonical glycolysis	8/154	27/18866	3.19522e-11	9.30448e-09	8.03514e-09	ENO1/PGK1/PFKP/TPI1/ENO2/PKM/GPI/ALDOA	8
GO:0061718	BP	GO:0061718	glucose catabolic process to pyruvate	8/154	27/18866	3.19522e-11	9.30448e-09	8.03514e-09	ENO1/PGK1/PFKP/TPI1/ENO2/PKM/GPI/ALDOA	8
GO:0061620	BP	GO:0061620	glycolytic process through glucose-6-phosphate	8/154	28/18866	4.44255e-11	1.17606e-08	1.01562e-08	ENO1/PGK1/PFKP/TPI1/ENO2/PKM/GPI/ALDOA	8
GO:0061615	BP	GO:0061615	glycolytic process through fructose-6-phosphate	8/154	29/18866	6.09276e-11	1.47593e-08	1.27458e-08	ENO1/PGK1/PFKP/TPI1/ENO2/PKM/GPI/ALDOA	8
GO:0006165	BP	GO:0006165	nucleoside diphosphate phosphorylation	13/154	133/18866	6.58897e-11	1.47593e-08	1.27458e-08	ENO1/PGK1/LDHA/PFKP/DDIT4/TPI1/ENO2/PKM/APP/GPI/ALDOA/PFKFB3/AK4	13
GO:0046939	BP	GO:0046939	nucleotide phosphorylation	13/154	135/18866	7.9625e-11	1.5912e-08	1.37412e-08	ENO1/PGK1/LDHA/PFKP/DDIT4/TPI1/ENO2/PKM/APP/GPI/ALDOA/PFKFB3/AK4	13
GO:0009135	BP	GO:0009135	purine nucleoside diphosphate metabolic process	13/154	136/18866	8.74284e-11	1.5912e-08	1.37412e-08	ENO1/PGK1/LDHA/PFKP/DDIT4/TPI1/ENO2/PKM/APP/GPI/ALDOA/PFKFB3/AK4	13
GO:0009179	BP	GO:0009179	purine ribonucleoside diphosphate metabolic process	13/154	136/18866	8.74284e-11	1.5912e-08	1.37412e-08	ENO1/PGK1/LDHA/PFKP/DDIT4/TPI1/ENO2/PKM/APP/GPI/ALDOA/PFKFB3/AK4	13
GO:0009185	BP	GO:0009185	ribonucleoside diphosphate metabolic process	13/154	139/18866	1.15205e-10	1.9734e-08	1.70418e-08	ENO1/PGK1/LDHA/PFKP/DDIT4/TPI1/ENO2/PKM/APP/GPI/ALDOA/PFKFB3/AK4	13
GO:0006096	BP	GO:0006096	glycolytic process	12/154	115/18866	1.70035e-10	2.75079e-08	2.37552e-08	ENO1/PGK1/LDHA/PFKP/DDIT4/TPI1/ENO2/PKM/APP/GPI/ALDOA/PFKFB3	12
GO:0006757	BP	GO:0006757	ATP generation from ADP	12/154	116/18866	1.88336e-10	2.88649e-08	2.49271e-08	ENO1/PGK1/LDHA/PFKP/DDIT4/TPI1/ENO2/PKM/APP/GPI/ALDOA/PFKFB3	12
GO:0019674	BP	GO:0019674	NAD metabolic process	9/154	50/18866	2.39463e-10	3.48658e-08	3.01093e-08	ENO1/PGK1/LDHA/PFKP/TPI1/ENO2/PKM/GPI/ALDOA	9
GO:0006090	BP	GO:0006090	pyruvate metabolic process	13/154	152/18866	3.53968e-10	4.90836e-08	4.23875e-08	ENO1/PGK1/LDHA/PFKP/DDIT4/TPI1/ENO2/PKM/APP/GPI/ALDOA/PFKFB3/SLC16A3	13
GO:0006007	BP	GO:0006007	glucose catabolic process	8/154	36/18866	4.09299e-10	5.41763e-08	4.67854e-08	ENO1/PGK1/PFKP/TPI1/ENO2/PKM/GPI/ALDOA	8
GO:0009132	BP	GO:0009132	nucleoside diphosphate metabolic process	13/154	155/18866	4.51626e-10	5.71798e-08	4.93792e-08	ENO1/PGK1/LDHA/PFKP/DDIT4/TPI1/ENO2/PKM/APP/GPI/ALDOA/PFKFB3/AK4	13
GO:0006734	BP	GO:0006734	NADH metabolic process	8/154	41/18866	1.24857e-09	1.51493e-07	1.30826e-07	ENO1/PGK1/PFKP/TPI1/ENO2/PKM/GPI/ALDOA	8
GO:0019320	BP	GO:0019320	hexose catabolic process	8/154	56/18866	1.67385e-08	1.9497e-06	1.68372e-06	ENO1/PGK1/PFKP/TPI1/ENO2/PKM/GPI/ALDOA	8
GO:0046034	BP	GO:0046034	ATP metabolic process	15/154	311/18866	4.03384e-08	4.5179e-06	3.90156e-06	ENO1/ATP1B1/PGK1/LDHA/PFKP/DDIT4/TPI1/ENO2/PKM/APP/GPI/ALDOA/PFKFB3/AK4/HSPA1B	15
GO:0046365	BP	GO:0046365	monosaccharide catabolic process	8/154	66/18866	6.31735e-08	6.81338e-06	5.88388e-06	ENO1/PGK1/PFKP/TPI1/ENO2/PKM/GPI/ALDOA	8
GO:0016052	BP	GO:0016052	carbohydrate catabolic process	12/154	200/18866	9.30426e-08	9.67643e-06	8.35635e-06	ENO1/PGK1/LDHA/PFKP/DDIT4/TPI1/ENO2/PKM/APP/GPI/ALDOA/PFKFB3	12
GO:0005996	BP	GO:0005996	monosaccharide metabolic process	14/154	296/18866	1.48513e-07	1.49127e-05	1.28783e-05	ENO1/SLC2A1/IGFBP3/PGK1/PFKP/TPI1/ENO2/PKM/GPI/FAM3C/ALDOA/PFKFB3/RORA/TFF3	14
GO:0019318	BP	GO:0019318	hexose metabolic process	13/154	254/18866	1.70672e-07	1.65666e-05	1.43065e-05	ENO1/IGFBP3/PGK1/PFKP/TPI1/ENO2/PKM/GPI/FAM3C/ALDOA/PFKFB3/RORA/TFF3	13
GO:0006006	BP	GO:0006006	glucose metabolic process	12/154	214/18866	1.94349e-07	1.82563e-05	1.57657e-05	ENO1/IGFBP3/PGK1/PFKP/TPI1/ENO2/PKM/GPI/FAM3C/ALDOA/RORA/TFF3	12
GO:0072205	BP	GO:0072205	metanephric collecting duct development	4/154	11/18866	1.34765e-06	0.000122636	0.000105905	CALB1/PAX2/PAX8/SHH	4
GO:0009150	BP	GO:0009150	purine ribonucleotide metabolic process	14/154	401/18866	5.43314e-06	0.000465416	0.000401922	ENO1/PGK1/LDHA/PFKP/DDIT4/TPI1/ENO2/PKM/APP/GPI/ALDOA/PFKFB3/AK4/RORA	14
GO:0072044	BP	GO:0072044	collecting duct development	4/154	15/18866	5.43411e-06	0.000465416	0.000401922	CALB1/PAX2/PAX8/SHH	4
GO:0009259	BP	GO:0009259	ribonucleotide metabolic process	14/154	416/18866	8.24984e-06	0.000686387	0.000592748	ENO1/PGK1/LDHA/PFKP/DDIT4/TPI1/ENO2/PKM/APP/GPI/ALDOA/PFKFB3/AK4/RORA	14
GO:0008544	BP	GO:0008544	epidermis development	15/154	477/18866	8.73097e-06	0.000706239	0.000609892	TXNIP/LAMB3/PERP/SCEL/LAMA3/DSG2/DSC2/PPL/LAMC2/RBPJ/ADAM9/SHH/PRSS8/FLNB/ST14	15
GO:0006094	BP	GO:0006094	gluconeogenesis	7/154	91/18866	9.60469e-06	0.000755915	0.000652791	ENO1/PGK1/TPI1/ENO2/GPI/FAM3C/ALDOA	7
GO:0019693	BP	GO:0019693	ribose phosphate metabolic process	14/154	427/18866	1.10724e-05	0.000848498	0.000732744	ENO1/PGK1/LDHA/PFKP/DDIT4/TPI1/ENO2/PKM/APP/GPI/ALDOA/PFKFB3/AK4/RORA	14
GO:0019319	BP	GO:0019319	hexose biosynthetic process	7/154	94/18866	1.19009e-05	0.000888603	0.000767377	ENO1/PGK1/TPI1/ENO2/GPI/FAM3C/ALDOA	7
GO:0006163	BP	GO:0006163	purine nucleotide metabolic process	14/154	442/18866	1.62871e-05	0.0011857	0.00102394	ENO1/PGK1/LDHA/PFKP/DDIT4/TPI1/ENO2/PKM/APP/GPI/ALDOA/PFKFB3/AK4/RORA	14
GO:0090184	BP	GO:0090184	positive regulation of kidney development	5/154	40/18866	1.77435e-05	0.0012388	0.0010698	VEGFA/PAX2/PAX8/SHH/PROM1	5
GO:0046364	BP	GO:0046364	monosaccharide biosynthetic process	7/154	100/18866	1.78673e-05	0.0012388	0.0010698	ENO1/PGK1/TPI1/ENO2/GPI/FAM3C/ALDOA	7
GO:0006979	BP	GO:0006979	response to oxidative stress	14/154	458/18866	2.41362e-05	0.00163453	0.00141154	TXNIP/LDHA/PAX2/BNIP3/ERO1A/APP/JUN/FOS/PXDN/PLEKHA1/ADAM9/STC2/FOXO3/HSPA1B	14
GO:0042542	BP	GO:0042542	response to hydrogen peroxide	8/154	146/18866	2.67321e-05	0.00176918	0.00152782	TXNIP/LDHA/PAX2/BNIP3/JUN/PLEKHA1/ADAM9/FOXO3	8
GO:0043618	BP	GO:0043618	regulation of transcription from RNA polymerase II promoter in response to stress	7/154	109/18866	3.12849e-05	0.00202448	0.00174829	MUC1/VEGFA/CA9/EGLN3/JUN/RBPJ/DDIT3	7
GO:0072521	BP	GO:0072521	purine-containing compound metabolic process	14/154	472/18866	3.35624e-05	0.00212465	0.0018348	ENO1/PGK1/LDHA/PFKP/DDIT4/TPI1/ENO2/PKM/APP/GPI/ALDOA/PFKFB3/AK4/RORA	14
GO:0036003	BP	GO:0036003	positive regulation of transcription from RNA polymerase II promoter in response to stress	4/154	24/18866	3.99488e-05	0.00247513	0.00213746	MUC1/VEGFA/RBPJ/DDIT3	4
GO:0030216	BP	GO:0030216	keratinocyte differentiation	11/154	306/18866	4.39071e-05	0.00262464	0.00226658	TXNIP/PERP/SCEL/DSG2/DSC2/PPL/RBPJ/ADAM9/PRSS8/FLNB/ST14	11
GO:0043620	BP	GO:0043620	regulation of DNA-templated transcription in response to stress	7/154	115/18866	4.41646e-05	0.00262464	0.00226658	MUC1/VEGFA/CA9/EGLN3/JUN/RBPJ/DDIT3	7
GO:0043588	BP	GO:0043588	skin development	13/154	425/18866	4.72899e-05	0.00275417	0.00237843	TXNIP/PERP/SCEL/DSG2/ITGA3/DSC2/PPL/RBPJ/ADAM9/SHH/PRSS8/FLNB/ST14	13
GO:2001054	BP	GO:2001054	negative regulation of mesenchymal cell apoptotic process	3/154	10/18866	6.13733e-05	0.0035043	0.00302623	PAX2/PAX8/SHH	3
GO:0018126	BP	GO:0018126	protein hydroxylation	4/154	27/18866	6.47345e-05	0.00356163	0.00307574	PLOD2/P4HA1/EGLN3/ERO1A	4
GO:0016051	BP	GO:0016051	carbohydrate biosynthetic process	9/154	213/18866	6.48236e-05	0.00356163	0.00307574	ENO1/SLC2A1/PGK1/TPI1/ENO2/GPI/FAM3C/ALDOA/GBE1	9
GO:0010669	BP	GO:0010669	epithelial structure maintenance	4/154	28/18866	7.50456e-05	0.0040469	0.00349481	TFF1/MUC4/CXADR/TFF3	4
GO:0018401	BP	GO:0018401	peptidyl-proline hydroxylation to 4-hydroxy-L-proline	3/154	11/18866	8.38829e-05	0.00444122	0.00383534	P4HA1/EGLN3/ERO1A	3
GO:0090183	BP	GO:0090183	regulation of kidney development	5/154	56/18866	9.27361e-05	0.00482228	0.00416441	VEGFA/PAX2/PAX8/SHH/PROM1	5
GO:0031581	BP	GO:0031581	hemidesmosome assembly	3/154	12/18866	0.000111174	0.00548711	0.00473855	LAMB3/LAMA3/LAMC2	3
GO:0072017	BP	GO:0072017	distal tubule development	3/154	12/18866	0.000111174	0.00548711	0.00473855	CALB1/PAX2/PAX8	3
GO:2001053	BP	GO:2001053	regulation of mesenchymal cell apoptotic process	3/154	12/18866	0.000111174	0.00548711	0.00473855	PAX2/PAX8/SHH	3
GO:0072080	BP	GO:0072080	nephron tubule development	6/154	93/18866	0.000113967	0.0055312	0.00477662	VEGFA/CALB1/PAX2/PAX8/SHH/PROM1	6
GO:0061326	BP	GO:0061326	renal tubule development	6/154	95/18866	0.000128218	0.00612084	0.00528582	VEGFA/CALB1/PAX2/PAX8/SHH/PROM1	6
GO:0000302	BP	GO:0000302	response to reactive oxygen species	9/154	235/18866	0.000137117	0.00640383	0.0055302	TXNIP/LDHA/PAX2/BNIP3/JUN/FOS/PLEKHA1/ADAM9/FOXO3	9
GO:0031667	BP	GO:0031667	response to nutrient levels	13/154	473/18866	0.000138544	0.00640383	0.0055302	SLC2A1/LDHA/SORL1/PAX2/BNIP3/PKM/JUN/DSC2/WDR45B/STC2/DDIT3/FOXO3/EIF4EBP1	13
GO:0072182	BP	GO:0072182	regulation of nephron tubule epithelial cell differentiation	3/154	13/18866	0.000143662	0.00643605	0.00555802	PAX2/PAX8/PROM1	3
GO:0097152	BP	GO:0097152	mesenchymal cell apoptotic process	3/154	13/18866	0.000143662	0.00643605	0.00555802	PAX2/PAX8/SHH	3
GO:0044262	BP	GO:0044262	cellular carbohydrate metabolic process	10/154	294/18866	0.000154566	0.00681965	0.00588929	SLC2A1/IGFBP3/DDIT4/TPI1/SLC5A3/FAM3C/PFKFB3/GBE1/RORA/TFF3	10
GO:0007044	BP	GO:0007044	cell-substrate junction assembly	6/154	99/18866	0.000160948	0.00699524	0.00604093	S100A10/LAMB3/VEGFA/LAMA3/LIMCH1/LAMC2	6
GO:0072006	BP	GO:0072006	nephron development	7/154	143/18866	0.000174231	0.00746117	0.00644329	VEGFA/CALB1/PAX2/PAX8/ITGA3/SHH/PROM1	7
GO:0150115	BP	GO:0150115	cell-substrate junction organization	6/154	102/18866	0.000189574	0.00800058	0.00690912	S100A10/LAMB3/VEGFA/LAMA3/LIMCH1/LAMC2	6
GO:0009913	BP	GO:0009913	epidermal cell differentiation	11/154	365/18866	0.000208707	0.00868222	0.00749776	TXNIP/PERP/SCEL/DSG2/DSC2/PPL/RBPJ/ADAM9/PRSS8/FLNB/ST14	11
GO:0072160	BP	GO:0072160	nephron tubule epithelial cell differentiation	3/154	15/18866	0.000225827	0.00926209	0.00799853	PAX2/PAX8/PROM1	3
GO:0019511	BP	GO:0019511	peptidyl-proline hydroxylation	3/154	16/18866	0.00027628	0.011174	0.00964959	P4HA1/EGLN3/ERO1A	3
GO:0072009	BP	GO:0072009	nephron epithelium development	6/154	110/18866	0.000285854	0.0114028	0.00984724	VEGFA/CALB1/PAX2/PAX8/SHH/PROM1	6
GO:0009612	BP	GO:0009612	response to mechanical stimulus	8/154	209/18866	0.000325001	0.0127775	0.0110343	SLC2A1/TXNIP/CXCR4/BNIP3/SCEL/JUN/FOS/PPL	8
GO:0070268	BP	GO:0070268	cornification	6/154	113/18866	0.000330514	0.0127775	0.0110343	PERP/DSG2/DSC2/PPL/PRSS8/ST14	6
GO:0090185	BP	GO:0090185	negative regulation of kidney development	3/154	17/18866	0.000333478	0.0127775	0.0110343	PAX2/PAX8/SHH	3
GO:0090190	BP	GO:0090190	positive regulation of branching involved in ureteric bud morphogenesis	3/154	18/18866	0.000397783	0.0150434	0.0129912	VEGFA/PAX2/PAX8	3
GO:0042493	BP	GO:0042493	response to drug	11/154	397/18866	0.000426435	0.0159203	0.0137484	TXNIP/S100A10/CXCR4/CA9/LDHA/ITGA3/FOS/AK4/ADAM9/KMT2A/FOXO3	11
GO:2000696	BP	GO:2000696	regulation of epithelial cell differentiation involved in kidney development	3/154	19/18866	0.000469547	0.0173079	0.0149467	PAX2/PAX8/PROM1	3
GO:0072234	BP	GO:0072234	metanephric nephron tubule development	3/154	20/18866	0.000549111	0.019874	0.0171627	CALB1/PAX2/PAX8	3
GO:0007411	BP	GO:0007411	axon guidance	9/154	284/18866	0.000552813	0.019874	0.0171627	CXCR4/VEGFA/SEMA4B/LAMA3/APP/ALCAM/LAMC2/SHH/PLXNB2	9
GO:1903578	BP	GO:1903578	regulation of ATP metabolic process	6/154	125/18866	0.000566426	0.0198903	0.0171768	ENO1/PGK1/DDIT4/APP/PFKFB3/AK4	6
GO:0097485	BP	GO:0097485	neuron projection guidance	9/154	285/18866	0.000566928	0.0198903	0.0171768	CXCR4/VEGFA/SEMA4B/LAMA3/APP/ALCAM/LAMC2/SHH/PLXNB2	9
GO:0030277	BP	GO:0030277	maintenance of gastrointestinal epithelium	3/154	21/18866	0.000636807	0.0218163	0.01884	TFF1/MUC4/TFF3	3
GO:0061213	BP	GO:0061213	positive regulation of mesonephros development	3/154	21/18866	0.000636807	0.0218163	0.01884	VEGFA/PAX2/PAX8	3
GO:0002576	BP	GO:0002576	platelet degranulation	6/154	129/18866	0.000668828	0.0226468	0.0195573	QSOX1/VEGFA/APLP2/APP/FAM3C/ALDOA	6
GO:0051604	BP	GO:0051604	protein maturation	9/154	293/18866	0.000690839	0.0231233	0.0199687	ENO1/PERP/PGK1/SORL1/ERO1A/BIRC3/ECE1/CPD/SHH	9
GO:0071695	BP	GO:0071695	anatomical structure maturation	8/154	235/18866	0.000705898	0.0233588	0.0201721	VEGFA/PAX2/APP/RBPJ/ANO6/AGRN/DDIT3/FOXO3	8
GO:0051781	BP	GO:0051781	positive regulation of cell division	5/154	87/18866	0.000732489	0.0234991	0.0202933	VEGFA/MACC1/TGFA/SHH/SVIL	5
GO:0090189	BP	GO:0090189	regulation of branching involved in ureteric bud morphogenesis	3/154	22/18866	0.000732958	0.0234991	0.0202933	VEGFA/PAX2/PAX8	3
GO:1903580	BP	GO:1903580	positive regulation of ATP metabolic process	4/154	50/18866	0.000734347	0.0234991	0.0202933	ENO1/PGK1/APP/PFKFB3	4
GO:0062197	BP	GO:0062197	cellular response to chemical stress	10/154	360/18866	0.000763502	0.0239066	0.0206452	SLC2A1/PAX2/BNIP3/ERO1A/JUN/FOS/PLEKHA1/DDIT3/FOXO3/HSPA1B	10
GO:0070997	BP	GO:0070997	neuron death	10/154	360/18866	0.000763502	0.0239066	0.0206452	SORL1/DDIT4/BNIP3/EGLN3/APP/JUN/FOS/FAM162A/DDIT3/FOXO3	10
GO:0072170	BP	GO:0072170	metanephric tubule development	3/154	23/18866	0.000837876	0.0256831	0.0221793	CALB1/PAX2/PAX8	3
GO:0072243	BP	GO:0072243	metanephric nephron epithelium development	3/154	23/18866	0.000837876	0.0256831	0.0221793	CALB1/PAX2/PAX8	3
GO:0010038	BP	GO:0010038	response to metal ion	10/154	366/18866	0.000865965	0.0262676	0.0226841	TXNIP/NDRG1/BNIP3/APP/JUN/FOS/TFF1/ITPR3/ADAM9/SHH	10
GO:0006754	BP	GO:0006754	ATP biosynthetic process	4/154	54/18866	0.000983275	0.0295185	0.0254915	ENO1/PKM/ALDOA/AK4	4
GO:0060993	BP	GO:0060993	kidney morphogenesis	5/154	94/18866	0.00103963	0.0308918	0.0266775	VEGFA/CALB1/PAX2/PAX8/SHH	5
GO:0061217	BP	GO:0061217	regulation of mesonephros development	3/154	25/18866	0.00107522	0.0316267	0.0273121	VEGFA/PAX2/PAX8	3
GO:0072073	BP	GO:0072073	kidney epithelium development	6/154	142/18866	0.0011033	0.032128	0.027745	VEGFA/CALB1/PAX2/PAX8/SHH/PROM1	6
GO:0060688	BP	GO:0060688	regulation of morphogenesis of a branching structure	4/154	56/18866	0.00112765	0.0321933	0.0278014	VEGFA/PAX2/PAX8/SHH	4
GO:0086065	BP	GO:0086065	cell communication involved in cardiac conduction	4/154	56/18866	0.00112765	0.0321933	0.0278014	ATP1B1/DSG2/DSC2/CXADR	4
GO:0007565	BP	GO:0007565	female pregnancy	7/154	196/18866	0.0011526	0.032586	0.0281405	SLC2A1/VEGFA/DSG2/ITGA3/FOS/STC2/APOL2	7
GO:1901216	BP	GO:1901216	positive regulation of neuron death	5/154	97/18866	0.00119699	0.0331921	0.0286639	DDIT4/JUN/FOS/DDIT3/FOXO3	5
GO:0061005	BP	GO:0061005	cell differentiation involved in kidney development	4/154	57/18866	0.00120513	0.0331921	0.0286639	PAX2/PAX8/SHH/PROM1	4
GO:0035902	BP	GO:0035902	response to immobilization stress	3/154	26/18866	0.00120823	0.0331921	0.0286639	FOS/TFF1/FOXO3	3
GO:0001657	BP	GO:0001657	ureteric bud development	5/154	98/18866	0.00125316	0.0341047	0.029452	VEGFA/CALB1/PAX2/PAX8/SHH	5
GO:1901654	BP	GO:1901654	response to ketone	7/154	200/18866	0.00129519	0.0347125	0.0299769	TXNIP/CA9/DDIT4/DSG2/FOS/FOXO3/EIF4EBP1	7
GO:0072163	BP	GO:0072163	mesonephric epithelium development	5/154	99/18866	0.00131126	0.0347125	0.0299769	VEGFA/CALB1/PAX2/PAX8/SHH	5
GO:0072164	BP	GO:0072164	mesonephric tubule development	5/154	99/18866	0.00131126	0.0347125	0.0299769	VEGFA/CALB1/PAX2/PAX8/SHH	5
GO:0072207	BP	GO:0072207	metanephric epithelium development	3/154	27/18866	0.00135117	0.0354468	0.030611	CALB1/PAX2/PAX8	3
GO:0001658	BP	GO:0001658	branching involved in ureteric bud morphogenesis	4/154	59/18866	0.00137115	0.0356499	0.0307864	VEGFA/PAX2/PAX8/SHH	4
GO:1903708	BP	GO:1903708	positive regulation of hemopoiesis	7/154	204/18866	0.00145125	0.0370191	0.0319689	CD46/JUN/FOS/SHH/TNFSF9/FOXO3/HSPA1B	7
GO:0018208	BP	GO:0018208	peptidyl-proline modification	4/154	60/18866	0.00145986	0.0370191	0.0319689	P4HA1/EGLN3/ERO1A/NKTR	4
GO:0035148	BP	GO:0035148	tube formation	6/154	150/18866	0.00146195	0.0370191	0.0319689	VEGFA/PAX2/PAX8/SHH/ST14/PLXNB2	6
GO:0030198	BP	GO:0030198	extracellular matrix organization	10/154	395/18866	0.00153358	0.0381942	0.0329836	QSOX1/LAMB3/P4HA1/ERO1A/LAMA3/APP/ITGA3/LAMC2/PXDN/AGRN	10
GO:0042594	BP	GO:0042594	response to starvation	7/154	206/18866	0.00153459	0.0381942	0.0329836	SLC2A1/JUN/DSC2/WDR45B/DDIT3/FOXO3/EIF4EBP1	7
GO:0043062	BP	GO:0043062	extracellular structure organization	10/154	396/18866	0.00156249	0.0382647	0.0330445	QSOX1/LAMB3/P4HA1/ERO1A/LAMA3/APP/ITGA3/LAMC2/PXDN/AGRN	10
GO:0001823	BP	GO:0001823	mesonephros development	5/154	103/18866	0.0015637	0.0382647	0.0330445	VEGFA/CALB1/PAX2/PAX8/SHH	5
GO:0034113	BP	GO:0034113	heterotypic cell-cell adhesion	4/154	62/18866	0.00164915	0.0400194	0.0345598	PERP/DSG2/DSC2/CXADR	4
GO:0006109	BP	GO:0006109	regulation of carbohydrate metabolic process	7/154	210/18866	0.00171245	0.0412119	0.0355897	IGFBP3/DDIT4/APP/FAM3C/PFKFB3/RORA/TFF3	7
GO:0007176	BP	GO:0007176	regulation of epidermal growth factor-activated receptor activity	3/154	30/18866	0.00184219	0.0435592	0.0376168	GPRC5A/APP/TGFA	3
GO:0060135	BP	GO:0060135	maternal process involved in female pregnancy	4/154	64/18866	0.00185486	0.0435592	0.0376168	DSG2/ITGA3/STC2/APOL2	4
GO:0070265	BP	GO:0070265	necrotic cell death	4/154	64/18866	0.00185486	0.0435592	0.0376168	BNIP3/BIRC3/TMEM123/SLC6A6	4
GO:0009206	BP	GO:0009206	purine ribonucleoside triphosphate biosynthetic process	4/154	65/18866	0.00196409	0.0450349	0.0388911	ENO1/PKM/ALDOA/AK4	4
GO:0048645	BP	GO:0048645	animal organ formation	4/154	65/18866	0.00196409	0.0450349	0.0388911	PAX2/PAX8/RBPJ/SHH	4
GO:0060675	BP	GO:0060675	ureteric bud morphogenesis	4/154	65/18866	0.00196409	0.0450349	0.0388911	VEGFA/PAX2/PAX8/SHH	4
GO:0007409	BP	GO:0007409	axonogenesis	11/154	482/18866	0.00204871	0.0465404	0.0401912	CXCR4/VEGFA/PAX2/SEMA4B/LAMA3/APP/ALCAM/LAMC2/GOLGA4/SHH/PLXNB2	11
GO:0009145	BP	GO:0009145	purine nucleoside triphosphate biosynthetic process	4/154	66/18866	0.0020777	0.0465404	0.0401912	ENO1/PKM/ALDOA/AK4	4
GO:0072171	BP	GO:0072171	mesonephric tubule morphogenesis	4/154	66/18866	0.0020777	0.0465404	0.0401912	VEGFA/PAX2/PAX8/SHH	4
GO:0043467	BP	GO:0043467	regulation of generation of precursor metabolites and energy	6/154	162/18866	0.00215866	0.0479849	0.0414386	PGK1/DDIT4/BNIP3/APP/PFKFB3/AK4	6
GO:0016323	CC	GO:0016323	basolateral plasma membrane	11/157	246/19559	4.96105e-06	0.00154289	0.00130554	SLC2A1/ATP1B1/CA9/TGFA/ITGA3/SLC16A3/ADAM9/SLC7A1/CXADR/SLC6A6/ST14	11
GO:0098589	CC	GO:0098589	membrane region	12/157	343/19559	2.18596e-05	0.00275656	0.00233251	SLC2A1/S100A10/ATP1B1/CD46/PGK1/AHNAK/APP/BIRC3/EFHD2/MAL2/SHH/CXADR	12
GO:0044291	CC	GO:0044291	cell-cell contact zone	6/157	74/19559	2.8704e-05	0.00275656	0.00233251	SLC2A1/ATP1B1/AHNAK/DSG2/DSC2/CXADR	6
GO:0005788	CC	GO:0005788	endoplasmic reticulum lumen	11/157	308/19559	4.02584e-05	0.00275656	0.00233251	QSOX1/CP/RNASET2/IGFBP3/APLP2/P4HA1/ERO1A/APOL1/APP/STC2/SHH	11
GO:0030057	CC	GO:0030057	desmosome	4/157	25/19559	4.43176e-05	0.00275656	0.00233251	PERP/DSG2/DSC2/PPL	4
GO:0014704	CC	GO:0014704	intercalated disc	5/157	51/19559	5.45192e-05	0.00282591	0.00239119	SLC2A1/ATP1B1/DSG2/DSC2/CXADR	5
GO:0045121	CC	GO:0045121	membrane raft	11/157	329/19559	7.28711e-05	0.00291055	0.00246281	SLC2A1/S100A10/ATP1B1/PGK1/AHNAK/APP/BIRC3/EFHD2/MAL2/SHH/CXADR	11
GO:0098857	CC	GO:0098857	membrane microdomain	11/157	330/19559	7.48695e-05	0.00291055	0.00246281	SLC2A1/S100A10/ATP1B1/PGK1/AHNAK/APP/BIRC3/EFHD2/MAL2/SHH/CXADR	11
GO:0043256	CC	GO:0043256	laminin complex	3/157	12/19559	0.000105849	0.00365766	0.00309499	LAMB3/LAMA3/LAMC2	3
GO:0098858	CC	GO:0098858	actin-based cell projection	8/157	220/19559	0.000410763	0.011942	0.0101049	CALB1/CA9/APP/SYNE2/ITGA3/PROM1/CXADR/SLC6A6	8
GO:0043034	CC	GO:0043034	costamere	3/157	19/19559	0.000447359	0.011942	0.0101049	AHNAK/AHNAK2/SVIL	3
GO:0001533	CC	GO:0001533	cornified envelope	4/157	45/19559	0.000460784	0.011942	0.0101049	SCEL/DSG2/DSC2/PPL	4
GO:0030016	CC	GO:0030016	myofibril	8/157	227/19559	0.000505509	0.0120933	0.010233	ENO1/SLC2A1/AHNAK/AHNAK2/SYNE2/ALDOA/SVIL/FLNB	8
GO:0043292	CC	GO:0043292	contractile fiber	8/157	238/19559	0.000689575	0.0153184	0.0129619	ENO1/SLC2A1/AHNAK/AHNAK2/SYNE2/ALDOA/SVIL/FLNB	8
GO:0045177	CC	GO:0045177	apical part of cell	11/157	433/19559	0.000765024	0.0158615	0.0134215	SLC2A1/MUC1/ATP1B1/APP/DSG2/MAL2/SLC16A3/ITPR3/SLC7A1/PROM1/SLC6A6	11
GO:0031091	CC	GO:0031091	platelet alpha granule	5/157	91/19559	0.000834415	0.0162189	0.0137239	QSOX1/VEGFA/APLP2/APP/ALDOA	5
GO:0031528	CC	GO:0031528	microvillus membrane	3/157	26/19559	0.00115192	0.0210733	0.0178315	CA9/PROM1/SLC6A6	3
GO:0005925	CC	GO:0005925	focal adhesion	10/157	415/19559	0.00195555	0.0332709	0.0281527	CD46/AHNAK/SYNE2/ITGA3/ALCAM/AKAP12/ADAM9/SVIL/FLNB/HSPA1B	10
GO:0031093	CC	GO:0031093	platelet alpha granule lumen	4/157	67/19559	0.00206799	0.0332709	0.0281527	QSOX1/VEGFA/APP/ALDOA	4
GO:0005911	CC	GO:0005911	cell-cell junction	11/157	493/19559	0.00215119	0.0332709	0.0281527	SLC2A1/ATP1B1/VEGFA/PERP/NDRG1/AHNAK/APP/DSG2/DSC2/PPL/CXADR	11
GO:0030055	CC	GO:0030055	cell-substrate junction	10/157	423/19559	0.00224659	0.0332709	0.0281527	CD46/AHNAK/SYNE2/ITGA3/ALCAM/AKAP12/ADAM9/SVIL/FLNB/HSPA1B	10
GO:0016324	CC	GO:0016324	apical plasma membrane	9/157	361/19559	0.00260386	0.0368091	0.0311466	SLC2A1/MUC1/ATP1B1/DSG2/MAL2/SLC16A3/SLC7A1/PROM1/SLC6A6	9
GO:0005641	CC	GO:0005641	nuclear envelope lumen	2/157	10/19559	0.00276185	0.037345	0.0316001	SORL1/APP	2
GO:0045296	MF	GO:0045296	cadherin binding	14/156	332/18352	9.63925e-07	0.000416416	0.000379482	ENO1/CD46/NDRG1/LDHA/AHNAK/PFKP/GPRC5A/PKM/EFHD2/ALDOA/PPL/SH3GL1/PROM1/FLNB	14
GO:0048029	MF	GO:0048029	monosaccharide binding	6/156	69/18352	2.64048e-05	0.00570343	0.00519757	PLOD2/PFKP/P4HA1/EGLN3/GPI/ALDOA	6
GO:0043236	MF	GO:0043236	laminin binding	4/156	29/18352	0.000101104	0.0131786	0.0120097	ITGA3/ADAM9/SHH/AGRN	4
GO:0050840	MF	GO:0050840	extracellular matrix binding	5/156	57/18352	0.000122024	0.0131786	0.0120097	VEGFA/ITGA3/ADAM9/SHH/AGRN	5
GO:0086080	MF	GO:0086080	protein binding involved in heterotypic cell-cell adhesion	3/156	13/18352	0.00016187	0.0139855	0.0127451	DSG2/DSC2/CXADR	3
GO:0016835	MF	GO:0016835	carbon-oxygen lyase activity	5/156	74/18352	0.000418092	0.0301026	0.0274327	ENO1/CA9/TPI1/ENO2/CA12	5
GO:0031418	MF	GO:0031418	L-ascorbic acid binding	3/156	20/18352	0.000617628	0.0381165	0.0347358	PLOD2/P4HA1/EGLN3	3
GO:0016860	MF	GO:0016860	intramolecular oxidoreductase activity	4/156	50/18352	0.000853588	0.0460938	0.0420055	QSOX1/TPI1/ERO1A/GPI	4
